# Supplementary material for: The Regulation of Adaptation to Cold and Drought Stresses in Poa crymophila Keng Revealed by Integrative Transcriptomics and Metabolomics Analysis
Source: Front Plant Sci. 2021 Apr 7;12:631117. doi: 10.3389/fpls.2021.631117 (PMC8058472; doi:10.3389/fpls.2021.631117)
Supplement: Supplementary Table 1 — Gene expressions of Poa crymophila Keng cv. Qinghai transcriptome and gene expression differences in response to cold and drought stresses. [file Table_1.XLSX]

## Sheet: all genes
gene_id	CK_FPKM	Cold_FPKM	Drought_FPKM	ReCold_FPKM	ReDrought_FPKM	log2FC(Cold/CK)	Probability	log2FC(Drought/CK)	Probability	log2FC(ReCold/CK)	Probability	log2FC(ReDrought/CK)	Probability	log2FC(ReCold/Cold)	Probability	log2FC(ReDrought/Drought)	Probability
TR1|c1_g1	2.6	1.28	3.36	1.14	0	-1.02237	0.583907	0.36995	0.493614	-1.18948	0.589249	-8.02237	0.853958	-0.16711	0.464342	-7.80735	0.913647
TR1000|c0_g1	0	2.13	0.82	3.31	3.73	7.73471	0.84676	6.35755	0.493614	8.37069	0.908557	8.54303	0.908154	0.635978	0.523447	2.18548	0.631463
TR10000|c0_g1	0	0	3.94	0	2.83	NA	NA	8.62205	0.9128	NA	NA	8.14466	0.853958	NA	NA	-0.477394	0.493039
TR100001|c0_g1	0	0	8.64	0	0	NA	NA	9.75489	0.98135	NA	NA	NA	NA	NA	NA	-9.16993	0.981872
TR100003|c0_g1	0	0	0	0	3.29	NA	NA	NA	NA	NA	NA	8.36194	0.908154	NA	NA	7.77698	0.913647
TR100005|c0_g1	0	0	3.01	0	0	NA	NA	8.23362	0.9128	NA	NA	NA	NA	NA	NA	-7.64866	0.876275
TR100009|c0_g1	0	0	3.07	1.78	2.33	NA	NA	8.26209	0.9128	7.47573	0.744501	7.86419	0.853958	6.89077	0.73874	-0.397909	0.456383
TR10001|c0_g1	0.7	5.13	4.47	2.28	4.49	2.87353	0.713497	2.67485	0.696225	1.70361	0.589249	2.68129	0.690697	-1.16993	0.614532	0.00644061	0.456383
TR100010|c0_g1	0	0	0	8.36	4.53	NA	NA	NA	NA	9.70736	0.97923	8.82337	0.937883	9.1224	0.979565	8.2384	0.942809
TR100013|c0_g1	0	0	1.48	4.52	1.96	NA	NA	7.20945	0.75043	8.82018	0.937915	7.61471	0.742688	8.23522	0.938627	0.405256	0.456383
TR100014|c0_g1	0	0	0	0	8.27	NA	NA	NA	NA	NA	NA	9.69174	0.979349	NA	NA	9.10678	0.981872
TR100016|c0_g1	0	0	0	6.37	14.04	NA	NA	NA	NA	9.31515	0.966489	10.4553	0.992021	8.73019	0.9671	9.87036	0.993213
TR100018|c0_g1	0	7.06	2.31	0	0	9.46352	0.971723	7.85175	0.859938	NA	NA	NA	NA	-8.87856	0.974417	-7.26679	0.85845
TR100019|c0_g1	0	1.31	2.62	1.18	1.53	7.03342	0.735006	8.03342	0.859938	6.88264	0.744501	7.25739	0.742688	-0.15078	0.464342	-0.776035	0.514638
TR100020|c0_g1	0	0	8.19	0	0	NA	NA	9.67772	0.98135	NA	NA	NA	NA	NA	NA	-9.09276	0.981872
TR100024|c0_g1	0	0	0	3.03	0	NA	NA	NA	NA	8.24317	0.908557	NA	NA	7.65821	0.90902	NA	NA
TR100025|c0_g1	0	0	8.41	0	0	NA	NA	9.71596	0.98135	NA	NA	NA	NA	NA	NA	-9.131	0.981872
TR100026|c0_g1	0	0	0	8.94	0	NA	NA	NA	NA	9.80413	0.97923	NA	NA	9.21917	0.979565	NA	NA
TR100030|c0_g1	0	3.65	3.55	0	0	8.51175	0.902209	8.47168	0.9128	NA	NA	NA	NA	-7.92679	0.90902	-7.88671	0.913647
TR100031|c0_g1	0	0	0	13.68	0	NA	NA	NA	NA	10.4179	0.991128	NA	NA	9.83289	0.991107	NA	NA
TR100032|c0_g1	0	0	0	0	4.86	NA	NA	NA	NA	NA	NA	8.92481	0.937883	NA	NA	8.33985	0.942809
TR100033|c0_g1	0	0	0	0	11.75	NA	NA	NA	NA	NA	NA	10.1984	0.987998	NA	NA	9.61348	0.98963
TR100034|c0_g1	0	0.71	0.71	0.64	0.93	6.14975	0.4762	6.14975	0.493614	6	0.48388	6.53916	0.483206	-0.149747	0.464342	0.389412	0.456383
TR100036|c0_g1	1.1	0	5.76	1.8	0.59	-6.78136	0.735006	2.38857	0.719243	0.710493	0.48388	-0.898717	0.483206	6.90689	0.73874	-3.28728	0.706475
TR100042|c0_g1	0	1.59	0	0	4.52	7.31288	0.735006	NA	NA	NA	NA	8.82018	0.937883	-6.72792	0.73874	8.23522	0.942809
TR100044|c0_g1	0	0	4.69	0	0	NA	NA	8.87344	0.941245	NA	NA	NA	NA	NA	NA	-8.28848	0.942809
TR100045|c0_g1	9.1	0	0	0	0	-9.82972	0.981648	-9.82972	0.984956	-9.82972	0.983064	-9.82972	0.983051	NA	NA	NA	NA
TR100046|c0_g1	0	0	11.07	0	0	NA	NA	10.1124	0.989657	NA	NA	NA	NA	NA	NA	-9.52748	0.98963
TR100048|c0_g1	0	0	4.38	0	0	NA	NA	8.77479	0.941245	NA	NA	NA	NA	NA	NA	-8.18982	0.942809
TR100049|c0_g1	0	0	5.2	0	0	NA	NA	9.02237	0.958322	NA	NA	NA	NA	NA	NA	-8.43741	0.959592
TR10005|c0_g2	21.02	0	8.28	15.03	8.09	-11.0375	0.995886	-1.34406	0.712048	-0.483918	0.552253	-1.37755	0.708402	9.96867	0.993056	-0.0334911	0.456383
TR100051|c0_g1	0	0	0	0	4.94	NA	NA	NA	NA	NA	NA	8.94837	0.937883	NA	NA	8.3634	0.942809
TR100052|c0_g1	0	10.93	0	0	0	10.0941	0.984713	NA	NA	NA	NA	NA	NA	-9.50912	0.986047	NA	NA
TR100053|c0_g1	0	0	0	0	6.53	NA	NA	NA	NA	NA	NA	9.35094	0.966649	NA	NA	8.76598	0.970075
TR100054|c0_g1	0	5.04	0.36	0.24	0	8.97728	0.951596	5.16993	0.493614	4.58496	0.48388	NA	NA	-4.39232	0.699949	-4.58496	0.456383
TR100056|c0_g1	7.24	0	0	7.81	0	-9.49985	0.971723	-9.49985	0.976297	0.109333	0.48388	-9.49985	0.974143	9.02422	0.974417	NA	NA
TR100059|c0_g1	0	0	0	6.73	0	NA	NA	NA	NA	9.39446	0.966489	NA	NA	8.8095	0.9671	NA	NA
TR10006|c0_g1	0	7.76	2.55	3.46	0	9.59991	0.971723	7.99435	0.859938	8.43463	0.908557	NA	NA	-1.16528	0.648083	-7.40939	0.85845
TR100060|c0_g1	0	4.23	0.4	0.55	0.26	8.72451	0.933166	5.32193	0.493614	5.78136	0.48388	4.70044	0.483206	-2.94315	0.676262	-0.621488	0.456383
TR100061|c0_g1	0	0	0	0	33.99	NA	NA	NA	NA	NA	NA	11.7309	0.997826	NA	NA	11.1459	0.998356
TR100062|c0_g1	0	0	5.12	0	0	NA	NA	9	0.958322	NA	NA	NA	NA	NA	NA	-8.41504	0.959592
TR100063|c0_g1	0	0	1.26	1.02	0.66	NA	NA	6.97728	0.75043	6.67243	0.744501	6.04439	0.483206	6.08746	0.73874	-0.932886	0.456383
TR100065|c0_g1	0	0	0	4.37	0	NA	NA	NA	NA	8.77149	0.937915	NA	NA	8.18653	0.938627	NA	NA
TR100067|c0_g1	0	0	6.53	0	0	NA	NA	9.35094	0.969097	NA	NA	NA	NA	NA	NA	-8.76598	0.970075
TR100068|c0_g1	0	0	5.41	3.68	0	NA	NA	9.07948	0.958322	8.52356	0.908557	NA	NA	7.9386	0.90902	-8.49452	0.959592
TR10007|c0_g1	4.3	1.62	1.89	0	0	-1.40834	0.626289	-1.18595	0.637384	-8.74819	0.937915	-8.74819	0.937883	-6.75489	0.73874	-6.97728	0.739901
TR100071|c0_g1	0	0	18.67	0	0	NA	NA	10.8665	0.995901	NA	NA	NA	NA	NA	NA	-10.2815	0.995587
TR100073|c0_g1	0	0	0	0	3.42	NA	NA	NA	NA	NA	NA	8.41785	0.908154	NA	NA	7.83289	0.913647
TR100074|c0_g1	0	15.58	0	0	0	10.6055	0.992627	NA	NA	NA	NA	NA	NA	-10.0205	0.993056	NA	NA
TR100075|c0_g1	0	0	40.42	0	0	NA	NA	11.9809	0.998926	NA	NA	NA	NA	NA	NA	-11.3959	0.998739
TR100077|c0_g1	0	0	14.4	0	0	NA	NA	10.4919	0.993425	NA	NA	NA	NA	NA	NA	-9.90689	0.993213
TR100078|c0_g1	0	0	2.84	0.64	0	NA	NA	8.14975	0.859938	6	0.48388	NA	NA	5.41504	0.464342	-7.56478	0.85845
TR10008|c0_g1	0.79	0.97	0.63	0.86	4.26	0.296132	0.4762	-0.326501	0.493614	0.122484	0.48388	2.43093	0.690697	-0.173648	0.464342	2.75743	0.668835
TR100080|c0_g1	0	13.61	0	0	0	10.4105	0.990474	NA	NA	NA	NA	NA	NA	-9.82549	0.991107	NA	NA
TR100082|c0_g1	0	0	1.71	0	1.53	NA	NA	7.41785	0.75043	NA	NA	7.25739	0.742688	NA	NA	-0.160465	0.456383
TR100083|c0_g1	0	0	0	3.4	3.64	NA	NA	NA	NA	8.40939	0.908557	8.50779	0.908154	7.82443	0.90902	7.92283	0.913647
TR100085|c0_g1	3.77	0.33	1.1	0.3	0.58	-3.51403	0.688187	-1.77706	0.65924	-3.65153	0.689012	-2.70044	0.690697	-0.137504	0.464342	-0.923379	0.456383
TR100086|c0_g1	0	0	8.76	2.98	3.17	NA	NA	9.77479	0.98135	8.21917	0.854948	8.30834	0.908154	7.63421	0.853836	-1.46645	0.658501
TR10009|c0_g1	0	33.8	40.11	27.28	25.96	11.7228	0.998074	11.9697	0.998926	11.4136	0.997281	11.3421	0.996818	-0.30918	0.503303	-0.627672	0.56754
TR100096|c0_g1	0	0	9.61	6.54	6.99	NA	NA	9.90839	0.984956	9.35315	0.966489	9.44915	0.966649	8.76818	0.9671	-0.459244	0.505495
TR100098|c0_g1	0	3.88	0	0	0	8.59991	0.902209	NA	NA	NA	NA	NA	NA	-8.01495	0.90902	NA	NA
TR1001|c0_g1	0	4.54	0	0	0	8.82655	0.933166	NA	NA	NA	NA	NA	NA	-8.24159	0.938627	NA	NA
TR10010|c0_g1	0	0	0	0	9.87	NA	NA	NA	NA	NA	NA	9.94691	0.983051	NA	NA	9.36194	0.985186
TR100100|c0_g3	0	0	0	0	4.75	NA	NA	NA	NA	NA	NA	8.89178	0.937883	NA	NA	8.30682	0.942809
TR100101|c0_g1	0	0	0	3.75	0	NA	NA	NA	NA	8.55075	0.908557	NA	NA	7.96578	0.90902	NA	NA
TR100102|c0_g1	0	10.04	0	0	0	9.97154	0.984713	NA	NA	NA	NA	NA	NA	-9.38658	0.986047	NA	NA
TR100105|c0_g1	10.84	0	0	23.44	0	-10.0821	0.984713	-10.0821	0.987614	1.11261	0.693431	-10.0821	0.98585	10.6098	0.996629	NA	NA
TR100107|c0_g1	3.79	0	1	4.08	1.38	-8.56605	0.902209	-1.9222	0.65924	0.106371	0.48388	-1.45753	0.630268	8.08746	0.938627	0.464668	0.456383
TR100111|c0_g1	0	4.13	0	0	1.88	8.69	0.933166	NA	NA	NA	NA	7.55459	0.742688	-8.10504	0.938627	6.96963	0.739901
TR100113|c0_g1	0	0	0	0	4.86	NA	NA	NA	NA	NA	NA	8.92481	0.937883	NA	NA	8.33985	0.942809
TR100114|c0_g1	0	0	0	0	10.91	NA	NA	NA	NA	NA	NA	10.0914	0.98585	NA	NA	9.50647	0.987671
TR100120|c0_g1	3.32	4.06	0.88	2.39	0	0.290296	0.4762	-1.91561	0.65924	-0.474173	0.48388	-8.37504	0.908154	-0.764469	0.523447	-5.87447	0.456383
TR100121|c0_g1	0	4.03	0	0	0	8.65464	0.933166	NA	NA	NA	NA	NA	NA	-8.06967	0.938627	NA	NA
TR100123|c0_g1	0	0	0	0	10.2	NA	NA	NA	NA	NA	NA	9.99435	0.98585	NA	NA	9.40939	0.987671
TR100125|c0_g1	0	0	0	10.55	0	NA	NA	NA	NA	10.043	0.985894	NA	NA	9.45806	0.986047	NA	NA
TR100126|c0_g1	0	0	1.12	1.52	3.09	NA	NA	6.80735	0.75043	7.24793	0.744501	8.27146	0.908154	6.66297	0.73874	1.46411	0.567797
TR100127|c0_g1	0	0	4.61	0	0	NA	NA	8.84862	0.941245	NA	NA	NA	NA	NA	NA	-8.26366	0.942809
TR100129|c0_g1	0	0	16.06	0	0	NA	NA	10.6493	0.994898	NA	NA	NA	NA	NA	NA	-10.0643	0.994589
TR100130|c0_g1	18.76	0	0	0	0	-10.8734	0.994646	-10.8734	0.995901	-10.8734	0.994837	-10.8734	0.994693	NA	NA	NA	NA
TR100133|c0_g1	0	0	3.57	0	0	NA	NA	8.47978	0.9128	NA	NA	NA	NA	NA	NA	-7.89482	0.913647
TR100134|c0_g1	0	0	0	3.96	2.66	NA	NA	NA	NA	8.62936	0.908557	8.05528	0.853958	8.04439	0.90902	7.47032	0.85845
TR100137|c0_g1	0	0	9.77	0	1.96	NA	NA	9.93221	0.984956	NA	NA	7.61471	0.742688	NA	NA	-2.3175	0.718914
TR100140|c0_g2	0	8.77	1.91	0	0	9.77643	0.977456	7.57743	0.75043	NA	NA	NA	NA	-9.19147	0.979565	-6.99247	0.739901
TR100141|c0_g1	0	7.17	0	0	14.45	9.48583	0.971723	NA	NA	NA	NA	10.4969	0.992021	-8.90087	0.974417	9.91189	0.993213
TR100144|c0_g1	0.62	0	0.5	0.67	1.32	-5.9542	0.4762	-0.31034	0.493614	0.111893	0.48388	1.0902	0.483206	5.48113	0.464342	1.40054	0.456383
TR100146|c0_g1	0	0	0	1.85	1.91	NA	NA	NA	NA	7.53138	0.744501	7.57743	0.742688	6.94642	0.73874	6.99247	0.739901
TR100147|c0_g2	0	0	0	2.32	6.87	NA	NA	NA	NA	7.85798	0.854948	9.42417	0.966649	7.27302	0.853836	8.8392	0.970075
TR100148|c0_g1	0	0	0	0	25.99	NA	NA	NA	NA	NA	NA	11.3437	0.996818	NA	NA	10.7588	0.997426
TR100149|c0_g1	0	0.54	2	0.25	2.85	5.75489	0.4762	7.64386	0.798847	4.64386	0.48388	8.15482	0.853958	-1.11103	0.464342	0.510962	0.456383
TR100150|c0_g1	1.9	1.16	1.51	1.02	3.06	-0.711875	0.4762	-0.331451	0.493614	-0.89743	0.48388	0.687532	0.54183	-0.185556	0.464342	1.01898	0.567797
TR100151|c0_g1	0	0	2.26	0	2.04	NA	NA	7.82018	0.859938	NA	NA	7.67243	0.853958	NA	NA	-0.147754	0.456383
TR100152|c0_g1	0	0	5.59	0	3.09	NA	NA	9.1267	0.958322	NA	NA	8.27146	0.908154	NA	NA	-0.855241	0.541926
TR100153|c0_g1	6.22	0	0	0	7.13	-9.28077	0.963571	-9.28077	0.969097	-9.28077	0.966489	0.196987	0.483206	NA	NA	8.8928	0.977047
TR100154|c0_g1	0	0	0	4.91	0	NA	NA	NA	NA	8.93958	0.937915	NA	NA	8.35462	0.938627	NA	NA
TR100155|c0_g1	0	0	0	0	5.02	NA	NA	NA	NA	NA	NA	8.97154	0.955591	NA	NA	8.38658	0.959592
TR100158|c0_g1	1.3	0	1.04	0	0.7	-7.02237	0.735006	-0.321928	0.493614	-7.02237	0.744501	-0.893085	0.483206	NA	NA	-0.571157	0.456383
TR100159|c0_g1	3.3	0	2.6	0	11.38	-8.36632	0.902209	-0.343954	0.493614	-8.36632	0.908557	1.78596	0.729779	NA	NA	2.12992	0.717473
TR10016|c0_g1	0	0	0	10.89	0	NA	NA	NA	NA	10.0888	0.985894	NA	NA	9.50383	0.986047	NA	NA
TR100161|c0_g1	0	0	0	0	56.75	NA	NA	NA	NA	NA	NA	12.4704	0.998929	NA	NA	11.8854	0.999223
TR100162|c0_g1	0	0	4.68	6.37	0	NA	NA	8.87036	0.941245	9.31515	0.966489	NA	NA	8.73019	0.9671	-8.2854	0.942809
TR100163|c0_g1	0	0	0	0	58.77	NA	NA	NA	NA	NA	NA	12.5209	0.998972	NA	NA	11.9359	0.999252
TR100164|c0_g1	0	0	7.8	2.12	0	NA	NA	9.60733	0.976297	7.72792	0.854948	NA	NA	7.14296	0.853836	-9.02237	0.977047
TR100166|c0_g1	0	5.02	3.26	0	3.33	8.97154	0.951596	8.34873	0.9128	NA	NA	8.37938	0.908154	-8.38658	0.95611	0.0306502	0.456383
TR100168|c0_g1	0	0	4.27	0.97	0.96	NA	NA	8.73809	0.941245	6.59991	0.48388	6.58496	0.483206	6.01495	0.464342	-2.15313	0.668835
TR10017|c0_g1	0	0	18.73	0	0	NA	NA	10.8711	0.995901	NA	NA	NA	NA	NA	NA	-10.2862	0.995587
TR100170|c0_g1	0	0	0	0	3.29	NA	NA	NA	NA	NA	NA	8.36194	0.908154	NA	NA	7.77698	0.913647
TR100172|c0_g1	0	0	6.3	1.07	5.34	NA	NA	9.29921	0.969097	6.74147	0.744501	9.0607	0.955591	6.1565	0.73874	-0.238512	0.456383
TR100174|c0_g1	0	1.47	1.45	0	0.64	7.19967	0.735006	7.17991	0.75043	NA	NA	6	0.483206	-6.61471	0.73874	-1.17991	0.456383
TR100177|c0_g1	0	11.41	0	0	0	10.1561	0.987126	NA	NA	NA	NA	NA	NA	-9.57112	0.988138	NA	NA
TR100179|c0_g1	0	0.85	2.81	1.52	0	6.40939	0.4762	8.13443	0.859938	7.24793	0.744501	NA	NA	0.838537	0.464342	-7.54946	0.85845
TR100180|c0_g1	0	0	0	2.39	2.51	NA	NA	NA	NA	7.90087	0.854948	7.97154	0.853958	7.3159	0.853836	7.38658	0.85845
TR100188|c0_g1	0	18.61	0	0	0	10.8619	0.994646	NA	NA	NA	NA	NA	NA	-10.2769	0.994911	NA	NA
TR10019|c0_g1	0.63	2.3	1	0	0.67	1.86821	0.583907	0.666576	0.493614	-5.97728	0.48388	0.0888093	0.483206	-7.26053	0.853836	-0.577767	0.456383
TR100190|c0_g1	0	0	0.88	4.16	0	NA	NA	6.45943	0.493614	8.70044	0.937915	NA	NA	8.11548	0.938627	-5.87447	0.456383
TR100191|c0_g1	0	0	2.82	3.84	0	NA	NA	8.13955	0.859938	8.58496	0.908557	NA	NA	8	0.90902	-7.55459	0.85845
TR100196|c0_g1	0	0	10.39	0	0	NA	NA	10.021	0.987614	NA	NA	NA	NA	NA	NA	-9.43602	0.987671
TR100197|c0_g1	10.36	0	0	0	0	-10.0168	0.984713	-10.0168	0.987614	-10.0168	0.985894	-10.0168	0.98585	NA	NA	NA	NA
TR1002|c0_g1	2.07	0.95	3.4	1.43	0.55	-1.12363	0.583907	0.715904	0.550395	-0.533616	0.48388	-1.91213	0.589813	0.590016	0.464342	-2.62803	0.631463
TR10020|c0_g1	0	0	16.66	0	0	NA	NA	10.7022	0.994898	NA	NA	NA	NA	NA	NA	-10.1172	0.994589
TR100200|c0_g1	0	7.47	0	0	3.56	9.54496	0.971723	NA	NA	NA	NA	8.47573	0.908154	-8.96	0.974417	7.89077	0.913647
TR100203|c0_g1	0	1.43	1.86	1.27	0	7.15987	0.735006	7.53916	0.75043	6.98868	0.744501	NA	NA	-0.171187	0.464342	-6.9542	0.739901
TR100206|c0_g1	0	0	0.5	2.69	0.65	NA	NA	5.64386	0.493614	8.07146	0.854948	6.02237	0.483206	7.4865	0.853836	0.378512	0.456383
TR10021|c0_g1	0	6.81	6.69	6.07	12.91	9.41151	0.963571	9.38586	0.969097	9.24555	0.966489	10.3343	0.989647	-0.165958	0.464342	0.948411	0.578057
TR100213|c0_g1	0	5.99	0	0	0	9.22641	0.951596	NA	NA	NA	NA	NA	NA	-8.64145	0.95611	NA	NA
TR100214|c0_g1	0	4.48	0	0	0	8.80735	0.933166	NA	NA	NA	NA	NA	NA	-8.22239	0.938627	NA	NA
TR100215|c0_g1	5.6	0	8.87	0	0	-9.12928	0.951596	0.663507	0.582291	-9.12928	0.955421	-9.12928	0.955591	NA	NA	-9.20783	0.981872
TR100216|c0_g1	0	7.29	0	0	0	9.50978	0.971723	NA	NA	NA	NA	NA	NA	-8.92481	0.974417	NA	NA
TR100217|c0_g1	0	0	0	6.73	0	NA	NA	NA	NA	9.39446	0.966489	NA	NA	8.8095	0.9671	NA	NA
TR100218|c0_g1	0	0	3.21	0	0	NA	NA	8.32643	0.9128	NA	NA	NA	NA	NA	NA	-7.74147	0.913647
TR100221|c0_g1	0	2.24	7.27	0	0	7.80735	0.84676	9.50581	0.976297	NA	NA	NA	NA	-7.22239	0.853836	-8.92085	0.977047
TR100225|c0_g1	0	0.86	1.69	2.29	0	6.42626	0.4762	7.40088	0.75043	7.8392	0.854948	NA	NA	1.41294	0.573944	-6.81592	0.739901
TR100227|c0_g1	0	5.01	0	0	4.63	8.96867	0.951596	NA	NA	NA	NA	8.85487	0.937883	-8.3837	0.95611	8.26991	0.942809
TR100228|c0_g1	0	1.35	2.64	0	0	7.07682	0.735006	8.04439	0.859938	NA	NA	NA	NA	-6.49185	0.73874	-7.45943	0.85845
TR10023|c0_g1	0	78.2	35.92	0	0	12.933	0.99949	11.8106	0.998672	NA	NA	NA	NA	-12.348	0.999473	-11.2256	0.998494
TR100231|c0_g1	0	0	6.15	0	0	NA	NA	9.26444	0.969097	NA	NA	NA	NA	NA	NA	-8.67948	0.970075
TR100234|c0_g1	0	0	22.54	0	0	NA	NA	11.1383	0.997155	NA	NA	NA	NA	NA	NA	-10.5533	0.996839
TR100238|c0_g1	0	4.56	0	2.01	0	8.83289	0.933166	NA	NA	7.65105	0.854948	NA	NA	-1.18184	0.614532	NA	NA
TR100240|c0_g1	0	8.51	0	0	0	9.73302	0.977456	NA	NA	NA	NA	NA	NA	-9.14805	0.979565	NA	NA
TR100241|c0_g1	0	0	0	3.93	0.77	NA	NA	NA	NA	8.61839	0.908557	6.26679	0.483206	8.03342	0.90902	5.68182	0.456383
TR100247|c0_g1	0	0	21.05	0	0	NA	NA	11.0396	0.996898	NA	NA	NA	NA	NA	NA	-10.4546	0.996584
TR100249|c0_g1	0	0	0	4.01	0	NA	NA	NA	NA	8.64746	0.937915	NA	NA	8.0625	0.91494	NA	NA
TR100254|c0_g1	0	0	3.21	13.12	0	NA	NA	8.32643	0.9128	10.3576	0.991128	NA	NA	9.77259	0.991107	-7.74147	0.913647
TR100255|c0_g1	0	0	0	5.04	0	NA	NA	NA	NA	8.97728	0.955421	NA	NA	8.39232	0.95611	NA	NA
TR100257|c0_g1	0	0	0	31.23	0	NA	NA	NA	NA	11.6087	0.9978	NA	NA	11.0238	0.997928	NA	NA
TR100258|c0_g1	0	0	3.14	1.21	0	NA	NA	8.29462	0.9128	6.91886	0.744501	NA	NA	6.3339	0.73874	-7.70966	0.913647
TR10026|c0_g1	0	0	1.58	0	4.48	NA	NA	7.30378	0.75043	NA	NA	8.80735	0.937883	NA	NA	1.50357	0.607356
TR100262|c0_g1	0	14.93	0	0	0	10.544	0.991635	NA	NA	NA	NA	NA	NA	-9.95904	0.99219	NA	NA
TR100264|c0_g1	0	9.31	0	0	0	9.86264	0.981648	NA	NA	NA	NA	NA	NA	-9.27767	0.983235	NA	NA
TR100265|c0_g1	0	0	3.29	0	0	NA	NA	8.36194	0.9128	NA	NA	NA	NA	NA	NA	-7.77698	0.913647
TR100266|c0_g1	0	1.38	0.91	0	3.61	7.10852	0.735006	6.50779	0.493614	NA	NA	8.49586	0.908154	-6.52356	0.73874	1.98806	0.631463
TR100268|c0_g1	0	0	5.75	0	0	NA	NA	9.16742	0.958322	NA	NA	NA	NA	NA	NA	-8.58246	0.959592
TR10027|c0_g1	5.71	2.33	5.46	1.84	1.78	-1.29316	0.649002	-0.0645898	0.493614	-1.63378	0.679051	-1.68161	0.680484	-0.340624	0.464342	-1.61702	0.658029
TR100271|c0_g1	0	0	0	8.74	0	NA	NA	NA	NA	9.77149	0.97923	NA	NA	9.18653	0.979565	NA	NA
TR100275|c0_g1	0	0	0	0	14.34	NA	NA	NA	NA	NA	NA	10.4858	0.992021	NA	NA	9.90087	0.993213
TR100276|c0_g1	0	0	5.52	0	0	NA	NA	9.10852	0.958322	NA	NA	NA	NA	NA	NA	-8.52356	0.959592
TR100277|c0_g2	0	0	0	0	4.14	NA	NA	NA	NA	NA	NA	8.69349	0.937883	NA	NA	8.10852	0.942809
TR100279|c0_g1	0	0	0	6.54	0	NA	NA	NA	NA	9.35315	0.966489	NA	NA	8.76818	0.9671	NA	NA
TR10028|c0_g2	0	0	20.94	0	0	NA	NA	11.032	0.996629	NA	NA	NA	NA	NA	NA	-10.4471	0.996313
TR100281|c0_g1	1.34	0	0	2.87	4.37	-7.06609	0.735006	-7.06609	0.75043	1.09882	0.589249	1.7054	0.680484	7.57994	0.853836	8.18653	0.942809
TR100283|c0_g1	0	6.29	0	0	0	9.29692	0.963571	NA	NA	NA	NA	NA	NA	-8.71195	0.9671	NA	NA
TR100285|c0_g1	0	4.1	0	0	0	8.67948	0.933166	NA	NA	NA	NA	NA	NA	-8.09452	0.938627	NA	NA
TR100287|c0_g1	0	0	0	0	10.48	NA	NA	NA	NA	NA	NA	10.0334	0.98585	NA	NA	9.44846	0.987671
TR100289|c0_g1	0	4.65	0.61	0	0.81	8.86109	0.933166	5.93074	0.493614	NA	NA	6.33985	0.483206	-8.27612	0.938627	0.409113	0.456383
TR10029|c0_g1	0	0	6.02	0	0	NA	NA	9.23362	0.969097	NA	NA	NA	NA	NA	NA	-8.64866	0.970075
TR100290|c0_g1	0	0	0	0	12.14	NA	NA	NA	NA	NA	NA	10.2456	0.989647	NA	NA	9.66059	0.99111
TR100291|c0_g1	0	0	6.01	0	4.42	NA	NA	9.23122	0.969097	NA	NA	8.7879	0.937883	NA	NA	-0.443319	0.493039
TR100292|c0_g1	0	15.94	0	0	0	10.6384	0.992627	NA	NA	NA	NA	NA	NA	-10.0535	0.993056	NA	NA
TR100293|c0_g1	0	0	0	0	3.17	NA	NA	NA	NA	NA	NA	8.30834	0.908154	NA	NA	7.72338	0.913647
TR100294|c0_g1	0	0	0	0	6.4	NA	NA	NA	NA	NA	NA	9.32193	0.966649	NA	NA	8.73697	0.970075
TR100296|c0_g1	0	7.28	0	1.61	0	9.50779	0.971723	NA	NA	7.33092	0.744501	NA	NA	-2.17688	0.708152	NA	NA
TR100297|c0_g1	0	0	0	3.03	0	NA	NA	NA	NA	8.24317	0.908557	NA	NA	7.65821	0.90902	NA	NA
TR100298|c0_g1	0	6.01	3.92	3.55	4.39	9.23122	0.963571	8.61471	0.9128	8.47168	0.908557	8.77808	0.937883	-0.759546	0.551768	0.163367	0.456383
TR10030|c0_g1	0	0	0	0	6.94	NA	NA	NA	NA	NA	NA	9.43879	0.966649	NA	NA	8.85383	0.970075
TR100302|c0_g1	0	0	0	0	18.48	NA	NA	NA	NA	NA	NA	10.8517	0.994693	NA	NA	10.2668	0.995587
TR100304|c0_g1	6.92	0	1.82	0	0	-9.43463	0.963571	-1.92683	0.717294	-9.43463	0.966489	-9.43463	0.966649	NA	NA	-6.92283	0.739901
TR100305|c0_g1	0	0	0	6.07	3.23	NA	NA	NA	NA	9.24555	0.966489	8.33539	0.908154	8.66059	0.9671	7.75043	0.913647
TR100306|c0_g1	0	1.87	1.21	0	3.38	7.54689	0.735006	6.91886	0.75043	NA	NA	8.40088	0.908154	-6.96193	0.73874	1.48202	0.607356
TR100308|c0_g1	0	4.87	0	0	0	8.92778	0.933166	NA	NA	NA	NA	NA	NA	-8.34282	0.938627	NA	NA
TR10031|c0_g1	3.48	2.27	1.91	1.29	0.99	-0.616395	0.536765	-0.865515	0.550395	-1.43172	0.629463	-1.81359	0.652581	-0.815321	0.464342	-0.948072	0.456383
TR100310|c0_g1	0	5.84	0	0	0	9.18982	0.951596	NA	NA	NA	NA	NA	NA	-8.60486	0.95611	NA	NA
TR100311|c0_g1	0	7.41	0	1.8	1.18	9.53333	0.971723	NA	NA	7.49185	0.744501	6.88264	0.742688	-2.04148	0.708152	6.29768	0.739901
TR100313|c0_g1	0	0	0	0	31.69	NA	NA	NA	NA	NA	NA	11.6298	0.997624	NA	NA	11.0448	0.998175
TR100317|c0_g1	0	12.34	0	0	0	10.2691	0.988989	NA	NA	NA	NA	NA	NA	-9.68416	0.989807	NA	NA
TR100318|c0_g1	0	0	21	0	0	NA	NA	11.0362	0.996629	NA	NA	NA	NA	NA	NA	-10.4512	0.996313
TR100319|c0_g1	0	0	0	5.75	0	NA	NA	NA	NA	9.16742	0.955421	NA	NA	8.58246	0.95611	NA	NA
TR10032|c0_g2	0	2.12	4.13	3.75	1.93	7.72792	0.84676	8.69	0.941245	8.55075	0.908557	7.59246	0.742688	0.822826	0.523447	-1.09754	0.607356
TR100320|c0_g1	0	0	0	31.52	0	NA	NA	NA	NA	11.6221	0.9978	NA	NA	11.0371	0.997928	NA	NA
TR100321|c0_g1	0	0	2.36	1.99	0.39	NA	NA	7.88264	0.859938	7.63662	0.744501	5.2854	0.483206	7.05166	0.73874	-2.59724	0.567797
TR100323|c0_g1	0	7.2	0	0	0	9.49185	0.971723	NA	NA	NA	NA	NA	NA	-8.90689	0.974417	NA	NA
TR100325|c0_g1	0	0	1.67	1.51	5.94	NA	NA	7.3837	0.75043	7.2384	0.744501	9.21432	0.955591	6.65344	0.73874	1.83061	0.676089
TR100326|c0_g1	0	0	2.72	0	0	NA	NA	8.08746	0.859938	NA	NA	NA	NA	NA	NA	-7.5025	0.85845
TR100327|c0_g1	0	0	0	5.04	0	NA	NA	NA	NA	8.97728	0.955421	NA	NA	8.39232	0.95611	NA	NA
TR100328|c0_g1	10.36	0	8.19	0	0	-10.0168	0.984713	-0.339089	0.529105	-10.0168	0.985894	-10.0168	0.98585	NA	NA	-9.09276	0.981872
TR100329|c0_g1	2.14	0	0.57	1.55	3.05	-7.74147	0.84676	-1.90858	0.59815	-0.465343	0.48388	0.511198	0.483206	6.69116	0.73874	2.41978	0.631463
TR10033|c0_g1	4.34	0	6.86	0	1.58	-8.76155	0.933166	0.660514	0.57134	-8.76155	0.937915	-1.45777	0.630268	NA	NA	-2.11828	0.699132
TR100333|c0_g1	1.82	0	1.31	0	0	-7.50779	0.735006	-0.474372	0.493614	-7.50779	0.744501	-7.50779	0.742688	NA	NA	-6.44846	0.739901
TR100335|c0_g1	0	0	1.01	0	1.97	NA	NA	6.65821	0.75043	NA	NA	7.62205	0.742688	NA	NA	0.96384	0.456383
TR100336|c0_g1	0	0	14.81	0	0	NA	NA	10.5324	0.993425	NA	NA	NA	NA	NA	NA	-9.94739	0.993213
TR100337|c0_g1	1.11	0	0	0	2.4	-6.79442	0.735006	-6.79442	0.75043	-6.79442	0.744501	1.11247	0.589813	NA	NA	7.32193	0.85845
TR100338|c0_g1	0	9.06	0	0	0	9.82337	0.981648	NA	NA	NA	NA	NA	NA	-9.2384	0.983235	NA	NA
TR10034|c0_g1	0	1.79	1.17	0.8	1.57	7.48382	0.735006	6.87036	0.75043	6.32193	0.48388	7.29462	0.742688	-1.16189	0.464342	0.424256	0.456383
TR100340|c0_g1	0	23.42	0	0	0	11.1935	0.996476	NA	NA	NA	NA	NA	NA	-10.6086	0.996629	NA	NA
TR100341|c0_g1	0	5.29	0	0	0	9.04712	0.951596	NA	NA	NA	NA	NA	NA	-8.46216	0.95611	NA	NA
TR100342|c0_g1	0	0	4.3	0	0	NA	NA	8.74819	0.941245	NA	NA	NA	NA	NA	NA	-8.16323	0.942809
TR100343|c0_g1	0	2.27	2.48	0	0.66	7.82655	0.84676	7.9542	0.859938	NA	NA	6.04439	0.483206	-7.24159	0.853836	-1.9098	0.567797
TR100344|c0_g1	0	0	0	0	16.28	NA	NA	NA	NA	NA	NA	10.6689	0.993612	NA	NA	10.0839	0.994589
TR100346|c0_g1	0	0	1.36	0	1.83	NA	NA	7.08746	0.75043	NA	NA	7.5157	0.742688	NA	NA	0.428237	0.456383
TR100351|c0_g1	0	0	0	6.07	0	NA	NA	NA	NA	9.24555	0.966489	NA	NA	8.66059	0.9671	NA	NA
TR100355|c0_g1	0	4.78	0	0	0	8.90087	0.933166	NA	NA	NA	NA	NA	NA	-8.3159	0.938627	NA	NA
TR100356|c0_g1	0	0	0	0	4.42	NA	NA	NA	NA	NA	NA	8.7879	0.937883	NA	NA	8.20294	0.942809
TR100359|c0_g1	0	0	0	6.46	0	NA	NA	NA	NA	9.33539	0.966489	NA	NA	8.75043	0.9671	NA	NA
TR10036|c0_g2	0	0	1.34	5.47	0	NA	NA	7.06609	0.75043	9.0954	0.955421	NA	NA	8.51043	0.95611	-6.48113	0.739901
TR100360|c0_g1	0	0	1.32	4.47	0	NA	NA	7.04439	0.75043	8.80413	0.937915	NA	NA	8.21917	0.938627	-6.45943	0.739901
TR100364|c0_g1	0	0	0	2.78	2.94	NA	NA	NA	NA	8.11894	0.854948	8.19967	0.853958	7.53398	0.853836	7.61471	0.85845
TR100365|c0_g1	3.1	1.9	0.62	1.68	1.67	-0.706269	0.536765	-2.32193	0.65924	-0.883807	0.542204	-0.89242	0.54183	-0.177538	0.464342	1.42951	0.567797
TR100367|c0_g1	0	0	5.91	0	0	NA	NA	9.20701	0.958322	NA	NA	NA	NA	NA	NA	-8.62205	0.959592
TR100368|c0_g2	0	0	2.18	2.97	1.51	NA	NA	7.76818	0.859938	8.21432	0.854948	7.2384	0.742688	7.62936	0.853836	-0.52978	0.456383
TR100371|c0_g1	0	0	7.35	6.66	7.13	NA	NA	9.5216	0.976297	9.37938	0.966489	9.47776	0.974143	8.79442	0.9671	-0.0438422	0.456383
TR100374|c0_g1	0	5.24	5.12	0	0	9.03342	0.951596	9	0.958322	NA	NA	NA	NA	-8.44846	0.95611	-8.41504	0.959592
TR100377|c0_g1	0	3.41	2.23	0	0	8.41363	0.902209	7.8009	0.859938	NA	NA	NA	NA	-7.82867	0.90902	-7.21594	0.85845
TR100379|c0_g1	0	3.8	2.5	0	0	8.56986	0.902209	7.96578	0.859938	NA	NA	NA	NA	-7.98489	0.90902	-7.38082	0.85845
TR100382|c0_g1	0	63.44	0	0	0	12.6312	0.999267	NA	NA	NA	NA	NA	NA	-12.0462	0.999273	NA	NA
TR100384|c0_g1	0	0	3.69	0	0	NA	NA	8.52748	0.9128	NA	NA	NA	NA	NA	NA	-7.94251	0.913647
TR100385|c0_g1	0	10.79	0	0	0	10.0755	0.984713	NA	NA	NA	NA	NA	NA	-9.49052	0.986047	NA	NA
TR100391|c0_g1	0	5.16	0	0	1.14	9.01123	0.951596	NA	NA	NA	NA	6.83289	0.742688	-8.42626	0.95611	6.24793	0.739901
TR100393|c0_g1	0	5.68	3.68	1.67	1.71	9.14975	0.951596	8.52356	0.9128	7.3837	0.744501	7.41785	0.742688	-1.76604	0.68423	-1.10571	0.567797
TR100394|c0_g1	0	0	2.91	0	2.05	NA	NA	8.18488	0.859938	NA	NA	7.67948	0.853958	NA	NA	-0.505395	0.456383
TR100395|c0_g1	0	0	0	4.01	4.15	NA	NA	NA	NA	8.64746	0.937915	8.69697	0.937883	8.0625	0.91494	8.11201	0.942809
TR100398|c0_g1	0	0	20.21	0	46.11	NA	NA	10.9809	0.996629	NA	NA	12.1709	0.998608	NA	NA	1.19001	0.673088
TR100399|c0_g1	0	0.56	1.86	0.5	0	5.80735	0.4762	7.53916	0.75043	5.64386	0.48388	NA	NA	-0.163499	0.464342	-6.9542	0.739901
TR100400|c0_g1	0	0	0.43	2.32	1.7	NA	NA	5.42626	0.493614	7.85798	0.854948	7.40939	0.742688	7.27302	0.853836	1.98313	0.567797
TR100404|c0_g1	0	0	0	20.65	0	NA	NA	NA	NA	11.0119	0.995679	NA	NA	10.427	0.995722	NA	NA
TR100406|c0_g1	2.58	1.58	0	1.39	4.22	-0.707447	0.536765	-8.01123	0.859938	-0.892286	0.542204	0.709872	0.54183	-0.18484	0.464342	8.13614	0.942809
TR100407|c0_g1	0	0	25.94	0	26.26	NA	NA	11.341	0.997725	NA	NA	11.3587	0.996991	NA	NA	0.0176884	0.456383
TR10041|c0_g2	0	1.87	0.75	4.05	1.97	7.54689	0.735006	6.22882	0.493614	8.66178	0.937915	7.62205	0.742688	1.11488	0.614532	1.39323	0.567797
TR100411|c0_g1	0	0	0	10.46	0	NA	NA	NA	NA	10.0307	0.985894	NA	NA	9.4457	0.986047	NA	NA
TR100413|c0_g1	0	0	2.45	0	0	NA	NA	7.93664	0.859938	NA	NA	NA	NA	NA	NA	-7.35168	0.85845
TR100416|c0_g1	0	0	0	0	8.14	NA	NA	NA	NA	NA	NA	9.66888	0.979349	NA	NA	9.08392	0.981872
TR100418|c0_g1	0	0.61	1.1	2.04	2.51	5.93074	0.4762	6.78136	0.75043	7.67243	0.854948	7.97154	0.853958	1.74169	0.573944	1.19018	0.567797
TR10042|c0_g1	0	3.22	0	2.84	2.88	8.33092	0.902209	NA	NA	8.14975	0.854948	8.16993	0.853958	-0.18117	0.464342	7.58496	0.85845
TR100421|c0_g1	0	2.44	1.59	0	0	7.93074	0.84676	7.31288	0.75043	NA	NA	NA	NA	-7.34577	0.853836	-6.72792	0.739901
TR100424|c0_g1	2.73	0	0	2.39	0	-8.09276	0.84676	-8.09276	0.859938	-0.19189	0.48388	-8.09276	0.853958	7.3159	0.853836	NA	NA
TR100425|c0_g1	5.59	0	2.21	0	4.58	-9.1267	0.951596	-1.3388	0.664213	-9.1267	0.955421	-0.287501	0.503932	NA	NA	1.0513	0.607356
TR100427|c0_g1	1.4	0	2.21	0	0	-7.12928	0.735006	0.65862	0.493614	-7.12928	0.744501	-7.12928	0.742688	NA	NA	-7.20294	0.85845
TR100431|c0_g1	0	0	0	5.1	8.06	NA	NA	NA	NA	8.99435	0.955421	9.65464	0.979349	8.40939	0.95611	9.06967	0.981872
TR100432|c0_g1	0	0	1.65	0	1.64	NA	NA	7.36632	0.75043	NA	NA	7.35755	0.742688	NA	NA	-0.00877021	0.456383
TR100435|c0_g1	0	3.97	0	0	0	8.633	0.902209	NA	NA	NA	NA	NA	NA	-8.04803	0.90902	NA	NA
TR100436|c0_g1	0	0	0	0	5.65	NA	NA	NA	NA	NA	NA	9.14211	0.955591	NA	NA	8.55714	0.959592
TR100437|c0_g1	3.11	0	0.82	2.24	0	-8.28077	0.902209	-1.92322	0.65924	-0.473416	0.48388	-8.28077	0.908154	7.22239	0.853836	-5.77259	0.456383
TR100438|c0_g1	0	0	0	4.32	3.24	NA	NA	NA	NA	8.75489	0.937915	8.33985	0.908154	8.16993	0.938627	7.75489	0.913647
TR100441|c0_g1	6.84	8.35	0.9	1.23	1.24	0.28778	0.498445	-2.926	0.73429	-2.47534	0.726212	-2.46366	0.728125	-2.76312	0.730915	0.462343	0.456383
TR100442|c0_g1	0	26.26	0	0	0	11.3587	0.99715	NA	NA	NA	NA	NA	NA	-10.7737	0.997256	NA	NA
TR100444|c0_g1	0	0	13.35	0	2.73	NA	NA	10.3826	0.992429	NA	NA	8.09276	0.853958	NA	NA	-2.28987	0.72335
TR100445|c0_g1	2.87	0	0	0.52	0.51	-8.16491	0.84676	-8.16491	0.859938	-2.46447	0.651425	-2.49248	0.652581	5.11548	0.464342	5.08746	0.456383
TR100448|c0_g1	0	0	0.93	2.53	0	NA	NA	6.53916	0.493614	7.98299	0.854948	NA	NA	7.39803	0.853836	-5.9542	0.456383
TR100449|c0_g1	0	5.48	0	0	0	9.09803	0.951596	NA	NA	NA	NA	NA	NA	-8.51307	0.95611	NA	NA
TR100450|c0_g1	0	0	3.21	0	0	NA	NA	8.32643	0.9128	NA	NA	NA	NA	NA	NA	-7.74147	0.913647
TR100456|c0_g1	0	0	0	0	4.55	NA	NA	NA	NA	NA	NA	8.82972	0.937883	NA	NA	8.24476	0.942809
TR100457|c0_g1	16.45	0	0.87	0	1.19	-10.6839	0.993397	-4.24093	0.768867	-10.6839	0.99377	-3.78905	0.766315	NA	NA	0.451874	0.456383
TR100458|c0_g1	0	3.25	0	0	0.32	8.3443	0.902209	NA	NA	NA	NA	5	0.483206	-7.75933	0.90902	4.41504	0.456383
TR100459|c0_g1	0	0	0	12.39	0	NA	NA	NA	NA	10.275	0.989761	NA	NA	9.69	0.989807	NA	NA
TR10046|c0_g1	0	0	4.95	0	0	NA	NA	8.95128	0.941245	NA	NA	NA	NA	NA	NA	-8.36632	0.942809
TR100464|c0_g1	0	0	1.84	2.5	0	NA	NA	7.52356	0.75043	7.96578	0.854948	NA	NA	7.38082	0.853836	-6.9386	0.739901
TR100467|c0_g1	1.46	0	1.16	0	0	-7.18982	0.735006	-0.331844	0.493614	-7.18982	0.744501	-7.18982	0.742688	NA	NA	-6.27302	0.739901
TR100468|c0_g1	0	0	0	3	1.48	NA	NA	NA	NA	8.22882	0.87097	7.20945	0.742688	7.64386	0.870605	6.62449	0.739901
TR100470|c0_g1	2.86	0	0	0	0	-8.15987	0.84676	-8.15987	0.859938	-8.15987	0.854948	-8.15987	0.853958	NA	NA	NA	NA
TR100473|c0_g1	0	0	6.63	0	0	NA	NA	9.37287	0.969097	NA	NA	NA	NA	NA	NA	-8.7879	0.970075
TR100474|c0_g1	8.94	0	0	0	0	-9.80413	0.977456	-9.80413	0.98135	-9.80413	0.97923	-9.80413	0.979349	NA	NA	NA	NA
TR100475|c0_g1	0	0	0	12.39	0	NA	NA	NA	NA	10.275	0.989761	NA	NA	9.69	0.989807	NA	NA
TR10048|c0_g1	6.08	14.34	0	0	0	1.2379	0.693293	-9.24793	0.969097	-9.24793	0.966489	-9.24793	0.966649	-9.90087	0.99219	NA	NA
TR100481|c0_g1	1.46	0	2.31	0	3.21	-7.18982	0.735006	0.661924	0.493614	-7.18982	0.744501	1.1366	0.589813	NA	NA	0.47468	0.456383
TR100482|c0_g1	0	0	2.79	0	1.96	NA	NA	8.12412	0.859938	NA	NA	7.61471	0.742688	NA	NA	-0.509411	0.456383
TR100484|c0_g1	0	0	7.61	0	0	NA	NA	9.57175	0.976297	NA	NA	NA	NA	NA	NA	-8.98679	0.977047
TR100488|c0_g1	0	7.67	0	0	0	9.58308	0.971723	NA	NA	NA	NA	NA	NA	-8.99812	0.974417	NA	NA
TR100489|c0_g1	0	0	4.71	0	0	NA	NA	8.87958	0.941245	NA	NA	NA	NA	NA	NA	-8.29462	0.942809
TR10049|c0_g1	5.85	1.78	1.16	0	0	-1.71656	0.698434	-2.33431	0.719243	-9.19229	0.955421	-9.19229	0.955591	-6.89077	0.73874	-6.27302	0.739901
TR100493|c0_g1	0	0	0	0	16.93	NA	NA	NA	NA	NA	NA	10.7254	0.993612	NA	NA	10.1404	0.994589
TR100494|c0_g1	0	23.27	0	0	0	11.1843	0.996476	NA	NA	NA	NA	NA	NA	-10.5993	0.996629	NA	NA
TR100496|c0_g1	0.64	0.78	2.05	0	0	0.285402	0.4762	1.67948	0.59815	-6	0.48388	-6	0.483206	-5.70044	0.464342	-7.09452	0.85845
TR1005|c0_g1	0	0	7.23	0	0	NA	NA	9.49785	0.976297	NA	NA	NA	NA	NA	NA	-8.91289	0.977047
TR100501|c0_g1	1.61	0.79	0.79	0.71	1.73	-1.02714	0.4762	-1.02714	0.493614	-1.18117	0.48388	0.103711	0.483206	-0.154034	0.464342	1.13085	0.456383
TR100503|c0_g1	0	4.65	0	0	0	8.86109	0.933166	NA	NA	NA	NA	NA	NA	-8.27612	0.938627	NA	NA
TR100506|c0_g1	0	0	3.61	0	0	NA	NA	8.49586	0.9128	NA	NA	NA	NA	NA	NA	-7.91089	0.913647
TR100507|c0_g1	0	0	5.75	0	0	NA	NA	9.16742	0.958322	NA	NA	NA	NA	NA	NA	-8.58246	0.959592
TR10051|c0_g1	0	1.11	0.74	0	1.55	6.79442	0.735006	6.20945	0.493614	NA	NA	7.27612	0.742688	-6.20945	0.73874	1.06667	0.456383
TR100511|c0_g1	0	0	9.86	4.47	0	NA	NA	9.94544	0.984956	8.80413	0.937915	NA	NA	8.21917	0.938627	-9.36048	0.985186
TR100512|c0_g1	0	5.97	0	0	0	9.22159	0.951596	NA	NA	NA	NA	NA	NA	-8.63662	0.95611	NA	NA
TR100514|c0_g1	0	0	0	11.51	0	NA	NA	NA	NA	10.1687	0.988109	NA	NA	9.58371	0.988138	NA	NA
TR100515|c1_g1	0	0	0	0	4.75	NA	NA	NA	NA	NA	NA	8.89178	0.937883	NA	NA	8.30682	0.942809
TR100516|c0_g1	0	0	0	12.05	0	NA	NA	NA	NA	10.2348	0.989761	NA	NA	9.64985	0.989807	NA	NA
TR100518|c0_g1	0	0	18.95	0	0	NA	NA	10.888	0.995901	NA	NA	NA	NA	NA	NA	-10.303	0.995587
TR100519|c0_g1	0	0	0	0	14.94	NA	NA	NA	NA	NA	NA	10.545	0.992021	NA	NA	9.96	0.993213
TR100521|c0_g1	0	0	0	5.55	0	NA	NA	NA	NA	9.11634	0.955421	NA	NA	8.53138	0.95611	NA	NA
TR100522|c0_g1	0	0	10.33	0	0	NA	NA	10.0126	0.987614	NA	NA	NA	NA	NA	NA	-9.42766	0.987671
TR100523|c0_g1	0	0	0	0	14.24	NA	NA	NA	NA	NA	NA	10.4757	0.992021	NA	NA	9.89077	0.993213
TR100525|c0_g1	0	3.69	0	0	4.85	8.52748	0.902209	NA	NA	NA	NA	8.92184	0.937883	-7.94251	0.90902	8.33688	0.942809
TR100528|c0_g1	0	1.9	0	0.74	1.42	7.56986	0.735006	NA	NA	6.20945	0.48388	7.14975	0.742688	-1.3604	0.573944	6.56478	0.739901
TR100530|c0_g1	18.79	0	0	0	0	-10.8757	0.994646	-10.8757	0.995901	-10.8757	0.994837	-10.8757	0.994693	NA	NA	NA	NA
TR100531|c0_g1	33.77	0	0	0	0	-11.7215	0.998074	-11.7215	0.998536	-11.7215	0.997987	-11.7215	0.997826	NA	NA	NA	NA
TR100532|c0_g1	0	0	28.89	0	0	NA	NA	11.4964	0.998114	NA	NA	NA	NA	NA	NA	-10.9114	0.997851
TR100534|c0_g1	0	0	13.15	0	0	NA	NA	10.3608	0.992429	NA	NA	NA	NA	NA	NA	-9.77588	0.992284
TR100535|c0_g1	1.92	0.71	0.16	1.71	0	-1.43522	0.583907	-3.58496	0.59815	-0.16711	0.48388	-7.58496	0.742688	1.26811	0.573944	-3.41504	0.456383
TR10054|c0_g1	1	7.7	0.6	1.12	0.29	2.94486	0.741077	-0.736966	0.493614	0.163499	0.48388	-1.78588	0.483206	-2.78136	0.724387	-1.04891	0.456383
TR100540|c0_g1	0	4.28	0	0	0	8.74147	0.933166	NA	NA	NA	NA	NA	NA	-8.1565	0.938627	NA	NA
TR100541|c0_g1	0	0	10.18	3.46	0	NA	NA	9.99152	0.987614	8.43463	0.908557	NA	NA	7.84967	0.90902	-9.40656	0.987671
TR100543|c0_g1	0	0	0	0	7.23	NA	NA	NA	NA	NA	NA	9.49785	0.974143	NA	NA	8.91289	0.977047
TR100544|c0_g1	0.56	0	2.26	0	0	-5.80735	0.4762	2.01282	0.59815	-5.80735	0.48388	-5.80735	0.483206	NA	NA	-7.23522	0.85845
TR100545|c0_g1	0	0.37	1.74	2.69	1.31	5.20945	0.4762	7.44294	0.75043	8.07146	0.854948	7.03342	0.742688	2.86201	0.637847	-0.40952	0.456383
TR100548|c0_g1	0	2.33	6.06	4.12	0	7.86419	0.84676	9.24317	0.969097	8.6865	0.937915	NA	NA	0.822314	0.523447	-8.65821	0.970075
TR100549|c0_g1	0	0	6.89	0	0	NA	NA	9.42836	0.969097	NA	NA	NA	NA	NA	NA	-8.8434	0.970075
TR10055|c0_g1	0	3.26	0	2.87	1.46	8.34873	0.902209	NA	NA	8.16491	0.854948	7.18982	0.742688	-0.183821	0.464342	6.60486	0.739901
TR100551|c0_g1	0.86	1.06	2.76	0	0.93	0.301656	0.4762	1.68226	0.59815	-6.42626	0.48388	0.112894	0.483206	-6.14296	0.73874	-1.56937	0.567797
TR100554|c0_g1	0	3.83	0	0	1.73	8.5812	0.902209	NA	NA	NA	NA	7.43463	0.742688	-7.99624	0.90902	6.84967	0.739901
TR100555|c0_g1	0	0	5.92	0	0	NA	NA	9.20945	0.958322	NA	NA	NA	NA	NA	NA	-8.62449	0.959592
TR10056|c0_g1	0	3.36	2.52	0.76	0.37	8.39232	0.902209	7.97728	0.859938	6.24793	0.48388	5.20945	0.483206	-2.14439	0.637847	-2.76783	0.631463
TR10056|c0_g2	0	0	8.02	2.73	0	NA	NA	9.64746	0.98135	8.09276	0.854948	NA	NA	7.50779	0.853836	-9.0625	0.981872
TR100560|c0_g1	0	0	0	5.57	0	NA	NA	NA	NA	9.12153	0.955421	NA	NA	8.53657	0.95611	NA	NA
TR100561|c0_g1	0	0	0	26.93	22.31	NA	NA	NA	NA	11.395	0.99712	11.1235	0.996133	10.81	0.997256	10.5385	0.996839
TR100564|c0_g1	0.74	1.81	0.59	0	0	1.29039	0.583907	-0.32681	0.493614	-6.20945	0.48388	-6.20945	0.483206	-6.91488	0.73874	-5.29768	0.456383
TR100566|c0_g1	0	0	0	3.95	0	NA	NA	NA	NA	8.62571	0.908557	NA	NA	8.04075	0.90902	NA	NA
TR100567|c0_g2	0	0	0.89	2.82	2.35	NA	NA	6.47573	0.493614	8.13955	0.854948	7.87652	0.853958	7.55459	0.853836	1.40078	0.567797
TR100568|c0_g1	0	0.46	2.74	0.82	0	5.52356	0.4762	8.09803	0.859938	6.35755	0.48388	NA	NA	0.83399	0.464342	-7.51307	0.85845
TR100571|c0_g1	0	0	2.5	0	0	NA	NA	7.96578	0.859938	NA	NA	NA	NA	NA	NA	-7.38082	0.85845
TR100575|c0_g1	0	0	3.14	0	0	NA	NA	8.29462	0.9128	NA	NA	NA	NA	NA	NA	-7.70966	0.913647
TR100576|c0_g1	0	4.8	0	2.12	5.29	8.90689	0.933166	NA	NA	7.72792	0.854948	9.04712	0.955591	-1.17897	0.614532	8.46216	0.959592
TR100577|c0_g1	0	13.52	0	0	0	10.4009	0.990474	NA	NA	NA	NA	NA	NA	-9.81592	0.991107	NA	NA
TR100578|c0_g1	0	0	23.41	0	0	NA	NA	11.1929	0.997367	NA	NA	NA	NA	NA	NA	-10.6079	0.997064
TR100579|c0_g1	0	0	0	0	23.49	NA	NA	NA	NA	NA	NA	11.1978	0.996396	NA	NA	10.6129	0.997064
TR100581|c0_g1	0	0	0	3.21	0	NA	NA	NA	NA	8.32643	0.908557	NA	NA	7.74147	0.90902	NA	NA
TR100583|c0_g1	3.64	0	1.43	0	0	-8.50779	0.902209	-1.34792	0.637384	-8.50779	0.908557	-8.50779	0.908154	NA	NA	-6.57491	0.739901
TR100585|c0_g1	0.3	0	26.25	0	0	-4.90689	0.4762	6.45121	0.772366	-4.90689	0.48388	-4.90689	0.483206	NA	NA	-10.7731	0.997589
TR100586|c0_g1	0	0	6.32	0	0	NA	NA	9.30378	0.969097	NA	NA	NA	NA	NA	NA	-8.71882	0.970075
TR100587|c0_g1	6.86	0	0	0	0	-9.42206	0.963571	-9.42206	0.969097	-9.42206	0.966489	-9.42206	0.966649	NA	NA	NA	NA
TR100588|c0_g1	0	6.14	0	0	0	9.26209	0.963571	NA	NA	NA	NA	NA	NA	-8.67713	0.9671	NA	NA
TR100589|c0_g1	0	2.87	1.86	0	2.55	8.16491	0.84676	7.53916	0.75043	NA	NA	7.99435	0.853958	-7.57994	0.853836	0.455195	0.456383
TR10059|c0_g1	2.23	0	0.72	1.47	0.95	-7.8009	0.84676	-1.63097	0.59815	-0.601228	0.48388	-1.23104	0.589813	6.61471	0.73874	0.399931	0.456383
TR100591|c0_g1	0	0	5.1	0	3.56	NA	NA	8.99435	0.958322	NA	NA	8.47573	0.908154	NA	NA	-0.51862	0.493039
TR100595|c0_g1	7.51	0	0	5.36	11.33	-9.55267	0.971723	-9.55267	0.976297	-0.48658	0.538736	0.593263	0.574859	8.48113	0.95611	9.56097	0.98963
TR100596|c0_g1	9.85	0	0	0	0	-9.94398	0.981648	-9.94398	0.984956	-9.94398	0.983064	-9.94398	0.983051	NA	NA	NA	NA
TR100597|c0_g1	0	0	5.52	0	0	NA	NA	9.10852	0.958322	NA	NA	NA	NA	NA	NA	-8.52356	0.959592
TR100598|c0_g1	0	0	0	0	5.95	NA	NA	NA	NA	NA	NA	9.21675	0.955591	NA	NA	8.63178	0.959592
TR1006|c0_g1	5	6.1	1.98	0	2.72	0.286881	0.498445	-1.33643	0.664213	-8.96578	0.939916	-0.878321	0.570598	-8.6677	0.9671	0.458106	0.456383
TR100610|c0_g1	0	0	4.2	0	0	NA	NA	8.71425	0.941245	NA	NA	NA	NA	NA	NA	-8.12928	0.942809
TR100611|c0_g1	0	0	1.41	0.48	1.15	NA	NA	7.13955	0.75043	5.58496	0.48388	6.84549	0.742688	5	0.464342	-0.294061	0.456383
TR100614|c0_g1	0	14.13	0	0	0	10.4645	0.991635	NA	NA	NA	NA	NA	NA	-9.87958	0.99219	NA	NA
TR100615|c0_g1	0	0	9.91	0	0	NA	NA	9.95274	0.984956	NA	NA	NA	NA	NA	NA	-9.36778	0.985186
TR100621|c0_g1	0	0	0	5.43	0	NA	NA	NA	NA	9.08481	0.955421	NA	NA	8.49985	0.95611	NA	NA
TR100624|c0_g1	0	0	0	0	10.04	NA	NA	NA	NA	NA	NA	9.97154	0.98585	NA	NA	9.38658	0.987671
TR100633|c0_g1	0	20.39	0	0	0	10.9936	0.995536	NA	NA	NA	NA	NA	NA	-10.4087	0.995722	NA	NA
TR100635|c0_g1	0	0.84	1.65	1.49	1.47	6.39232	0.4762	7.36632	0.75043	7.21917	0.744501	7.19967	0.742688	0.826851	0.464342	-0.16665	0.456383
TR100636|c0_g1	0	0	5.25	0	0	NA	NA	9.03617	0.958322	NA	NA	NA	NA	NA	NA	-8.45121	0.959592
TR100637|c0_g1	2.97	0.91	0	3.23	1.59	-1.70652	0.648483	-8.21432	0.859938	0.121071	0.48388	-0.901436	0.54183	1.8276	0.637847	6.72792	0.739901
TR100639|c0_g1	0	0	0	1.75	1.8	NA	NA	NA	NA	7.45121	0.744501	7.49185	0.742688	6.86625	0.73874	6.90689	0.739901
TR100640|c0_g1	0	0	0	11.74	0	NA	NA	NA	NA	10.1972	0.988109	NA	NA	9.61225	0.988138	NA	NA
TR100642|c0_g1	0	10.16	0	0	0	9.98868	0.984713	NA	NA	NA	NA	NA	NA	-9.40372	0.986047	NA	NA
TR100643|c0_g1	3.18	0	0.43	1.16	2.27	-8.31288	0.902209	-2.88662	0.65924	-1.4549	0.629463	-0.486334	0.483206	6.27302	0.73874	2.40028	0.567797
TR100644|c0_g1	2.77	1.13	6.62	0	0.99	-1.29356	0.583907	1.25695	0.657873	-8.11374	0.854948	-1.48439	0.589813	-6.23522	0.73874	-2.74133	0.706475
TR100646|c1_g1	5.91	0	0	0	0	-9.20701	0.951596	-9.20701	0.958322	-9.20701	0.955421	-9.20701	0.955591	NA	NA	NA	NA
TR100647|c0_g1	5.57	0.49	0	0.44	0.43	-3.50682	0.729894	-9.12153	0.958322	-3.6621	0.728364	-3.69527	0.730361	-0.155278	0.464342	4.8413	0.456383
TR10065|c0_g1	0	3.53	0	0	0	8.46352	0.902209	NA	NA	NA	NA	NA	NA	-7.87856	0.90902	NA	NA
TR10066|c0_g2	17.51	29.36	11.04	0	8.09	0.745673	0.615703	-0.665439	0.59841	-10.774	0.994348	-1.11397	0.689135	-10.9347	0.997695	-0.448529	0.505495
TR100660|c0_g1	0	0	3.82	0	7.12	NA	NA	8.57743	0.9128	NA	NA	9.47573	0.974143	NA	NA	0.898305	0.557234
TR100661|c0_g1	0	0.93	0.61	0.82	1.63	6.53916	0.4762	5.93074	0.493614	6.35755	0.48388	7.34873	0.742688	-0.181607	0.464342	1.41799	0.567797
TR100662|c0_g1	11.91	0	0	0	0	-10.218	0.987126	-10.218	0.989657	-10.218	0.988109	-10.218	0.987998	NA	NA	NA	NA
TR100663|c0_g1	3.23	0	0	0	0	-8.33539	0.902209	-8.33539	0.9128	-8.33539	0.908557	-8.33539	0.908154	NA	NA	NA	NA
TR10067|c0_g1	0	0	4.39	0.99	1.45	NA	NA	8.77808	0.941245	6.62936	0.48388	7.17991	0.742688	6.04439	0.464342	-1.59817	0.631463
TR100670|c0_g1	2.64	0	0	8.47	0	-8.04439	0.84676	-8.04439	0.859938	1.68182	0.70967	-8.04439	0.853958	9.14126	0.979565	NA	NA
TR100671|c0_g1	0	9.24	0	1.63	0	9.85175	0.981648	NA	NA	7.34873	0.744501	NA	NA	-2.50302	0.728724	NA	NA
TR100672|c0_g1	0	8.06	0	0	0	9.65464	0.977456	NA	NA	NA	NA	NA	NA	-9.06967	0.979565	NA	NA
TR100673|c0_g1	0	4.71	0	0	0	8.87958	0.933166	NA	NA	NA	NA	NA	NA	-8.29462	0.938627	NA	NA
TR100676|c0_g1	0	2.9	0	1.28	0	8.17991	0.84676	NA	NA	7	0.744501	NA	NA	-1.17991	0.573944	NA	NA
TR100678|c0_g1	0	0	0	0	4.04	NA	NA	NA	NA	NA	NA	8.65821	0.937883	NA	NA	8.07325	0.942809
TR10068|c0_g1	0	0	0	7.13	31.58	NA	NA	NA	NA	9.47776	0.973921	11.6248	0.997624	8.8928	0.974417	11.0398	0.998175
TR100682|c0_g1	0	1.48	1.94	0	1.94	7.20945	0.735006	7.59991	0.75043	NA	NA	7.59991	0.742688	-6.62449	0.73874	0	0.456383
TR100684|c0_g1	2.53	0	0	0.79	0.77	-7.98299	0.84676	-7.98299	0.859938	-1.67921	0.589249	-1.71621	0.589813	5.71882	0.464342	5.68182	0.456383
TR100686|c0_g1	0	0	0	0	6.28	NA	NA	NA	NA	NA	NA	9.29462	0.966649	NA	NA	8.70966	0.970075
TR100687|c0_g1	0	0	2.55	0	0	NA	NA	7.99435	0.859938	NA	NA	NA	NA	NA	NA	-7.40939	0.85845
TR100688|c0_g1	0	0	4.65	0.48	0	NA	NA	8.86109	0.941245	5.58496	0.48388	NA	NA	5	0.464342	-8.27612	0.942809
TR10069|c0_g1	0	9.31	5.08	0	4.07	9.86264	0.981648	8.98868	0.958322	NA	NA	8.66888	0.937883	-9.27767	0.983235	-0.3198	0.481984
TR100690|c0_g1	0	0	0	22.72	0	NA	NA	NA	NA	11.1497	0.996301	NA	NA	10.5648	0.996351	NA	NA
TR100691|c0_g1	0	0	7.21	0	17.46	NA	NA	9.49386	0.976297	NA	NA	10.7698	0.994199	NA	NA	1.27598	0.668212
TR100692|c0_g1	0	0	0	5.01	3.42	NA	NA	NA	NA	8.96867	0.955421	8.41785	0.908154	8.3837	0.95611	7.83289	0.913647
TR100695|c0_g1	0	0	1.29	1.75	1.8	NA	NA	7.01123	0.75043	7.45121	0.744501	7.49185	0.742688	6.86625	0.73874	0.480626	0.456383
TR100696|c0_g1	0	7.79	0	0	0	9.60548	0.971723	NA	NA	NA	NA	NA	NA	-9.02052	0.974417	NA	NA
TR100699|c0_g1	0	0	0	7.78	0	NA	NA	NA	NA	9.60363	0.973921	NA	NA	9.01866	0.974417	NA	NA
TR10070|c0_g1	0	0	2.12	1.64	0	NA	NA	7.72792	0.859938	7.35755	0.744501	NA	NA	6.77259	0.73874	-7.14296	0.85845
TR100701|c0_g1	0	0	0	0	8.98	NA	NA	NA	NA	NA	NA	9.81057	0.979349	NA	NA	9.22561	0.981872
TR100704|c0_g1	0	4.56	0	0	0	8.83289	0.933166	NA	NA	NA	NA	NA	NA	-8.24793	0.938627	NA	NA
TR100706|c0_g1	1.74	0	4.87	0.94	0.94	-7.44294	0.735006	1.48483	0.664213	-0.888355	0.48388	-0.888355	0.483206	5.96963	0.464342	-2.37319	0.668835
TR100708|c0_g1	0	0	8.26	0	0	NA	NA	9.69	0.98135	NA	NA	NA	NA	NA	NA	-9.10504	0.981872
TR100712|c0_g1	0	0	23.24	10.51	0	NA	NA	11.1824	0.997367	10.0375	0.985894	NA	NA	9.45258	0.986047	-10.5974	0.997064
TR100713|c0_g1	0	0	8.76	0	0	NA	NA	9.77479	0.98135	NA	NA	NA	NA	NA	NA	-9.18982	0.981872
TR100714|c0_g1	0	9.3	0	0	0	9.86109	0.981648	NA	NA	NA	NA	NA	NA	-9.27612	0.983235	NA	NA
TR100715|c0_g1	0	0	1.97	0.89	0.89	NA	NA	7.62205	0.75043	6.47573	0.48388	6.47573	0.483206	5.89077	0.464342	-1.14632	0.567797
TR100716|c0_g1	1.69	0	1.35	1.83	0.91	-7.40088	0.735006	-0.324064	0.493614	0.11482	0.48388	-0.893085	0.483206	6.93074	0.73874	-0.569021	0.456383
TR100717|c0_g1	0	0	2.5	0	0	NA	NA	7.96578	0.859938	NA	NA	NA	NA	NA	NA	-7.38082	0.85845
TR100720|c0_g1	0	39.1	0	0	0	11.933	0.998498	NA	NA	NA	NA	NA	NA	-11.348	0.998548	NA	NA
TR100721|c0_g1	0	0	37.91	0	19.09	NA	NA	11.8884	0.998782	NA	NA	10.8986	0.995144	NA	NA	-0.989761	0.593609
TR100722|c0_g1	0	0	10.58	0	0	NA	NA	10.0471	0.987614	NA	NA	NA	NA	NA	NA	-9.46216	0.987671
TR100727|c0_g1	0	0	0	6.22	1.58	NA	NA	NA	NA	9.28077	0.966489	7.30378	0.742688	8.69581	0.9671	6.71882	0.739901
TR100728|c0_g1	0	14.39	0	0	6.85	10.4909	0.991635	NA	NA	NA	NA	9.41996	0.966649	-9.90589	0.99219	8.835	0.970075
TR10073|c0_g1	0	1.94	12.59	6.84	19.31	7.59991	0.735006	10.2981	0.991221	9.41785	0.966489	10.9151	0.995144	1.81794	0.68423	0.61707	0.557981
TR100731|c0_g1	0	0	0	6.54	0	NA	NA	NA	NA	9.35315	0.966489	NA	NA	8.76818	0.9671	NA	NA
TR100732|c0_g1	0	0	0	0	15.69	NA	NA	NA	NA	NA	NA	10.6156	0.992876	NA	NA	10.0307	0.993966
TR100733|c0_g1	0	0	1.28	1.16	1.7	NA	NA	7	0.75043	6.85798	0.744501	7.40939	0.742688	6.27302	0.73874	0.409391	0.456383
TR100734|c0_g1	0	0	9.77	0	0	NA	NA	9.93221	0.984956	NA	NA	NA	NA	NA	NA	-9.34725	0.985186
TR100735|c0_g1	0	0	4.1	0	0.79	NA	NA	8.67948	0.941245	NA	NA	6.30378	0.483206	NA	NA	-2.3757	0.668835
TR10074|c0_g1	0	0	5.5	0	0	NA	NA	9.10329	0.958322	NA	NA	NA	NA	NA	NA	-8.51833	0.959592
TR100740|c0_g1	0	0	2.99	0	2.19	NA	NA	8.224	0.859938	NA	NA	7.77479	0.853958	NA	NA	-0.449215	0.456383
TR100742|c0_g1	0	0	0.47	5.08	2.49	NA	NA	5.55459	0.493614	8.98868	0.955421	7.96	0.853958	8.40372	0.95611	2.40541	0.631463
TR100743|c0_g1	2.79	1.7	0	4.5	0	-0.71473	0.536765	-8.12412	0.859938	0.68966	0.542204	-8.12412	0.853958	1.40439	0.614532	NA	NA
TR100746|c0_g1	0	6.9	0	0	0	9.43045	0.963571	NA	NA	NA	NA	NA	NA	-8.84549	0.9671	NA	NA
TR100747|c0_g1	0	2.2	2.94	0	0.55	7.78136	0.84676	8.19967	0.859938	NA	NA	5.78136	0.483206	-7.1964	0.853836	-2.41831	0.631463
TR100748|c0_g1	0	0	6.4	0	0	NA	NA	9.32193	0.969097	NA	NA	NA	NA	NA	NA	-8.73697	0.970075
TR10075|c0_g1	0	2.56	7.48	0	0	8	0.84676	9.54689	0.976297	NA	NA	NA	NA	-7.41504	0.853836	-8.96193	0.977047
TR100750|c0_g1	0	5.8	1.88	0	2.58	9.17991	0.951596	7.55459	0.75043	NA	NA	8.01123	0.853958	-8.59495	0.95611	0.456638	0.456383
TR100752|c0_g1	0	3.52	1.14	0	3.17	8.45943	0.902209	6.83289	0.75043	NA	NA	8.30834	0.908154	-7.87447	0.90902	1.47545	0.607356
TR100753|c0_g1	0	0	3.14	0	0	NA	NA	8.29462	0.9128	NA	NA	NA	NA	NA	NA	-7.70966	0.913647
TR100754|c0_g1	0	0	6.53	0	0	NA	NA	9.35094	0.969097	NA	NA	NA	NA	NA	NA	-8.76598	0.970075
TR100759|c0_g1	1.54	0	1.21	1.65	3.38	-7.26679	0.735006	-0.347923	0.493614	0.0995357	0.48388	1.13409	0.589813	6.78136	0.73874	1.48202	0.607356
TR10076|c0_g1	0	0	4.3	0	0	NA	NA	8.74819	0.941245	NA	NA	NA	NA	NA	NA	-8.16323	0.942809
TR100760|c0_g1	0	0	0	4.45	0	NA	NA	NA	NA	8.79766	0.937915	NA	NA	8.2127	0.938627	NA	NA
TR100765|c0_g1	0	0	0	5.77	3.98	NA	NA	NA	NA	9.17243	0.955421	8.63662	0.908154	8.58747	0.95611	8.05166	0.913647
TR100766|c0_g1	4.47	0	0	0	0	-8.80413	0.933166	-8.80413	0.941245	-8.80413	0.937915	-8.80413	0.937883	NA	NA	NA	NA
TR100768|c0_g1	0	3	1.32	2.01	1.94	8.22882	0.862505	7.04439	0.75043	7.65105	0.854948	7.59991	0.742688	-0.577767	0.464342	0.555519	0.456383
TR100771|c0_g1	0	0	21.63	0	0	NA	NA	11.0788	0.996898	NA	NA	NA	NA	NA	NA	-10.4939	0.996584
TR100772|c0_g1	0	0.72	1.89	0	3.15	6.16993	0.4762	7.56224	0.75043	NA	NA	8.29921	0.908154	-5.58496	0.464342	0.736966	0.514638
TR100773|c0_g1	0	0	0	0	4.94	NA	NA	NA	NA	NA	NA	8.94837	0.937883	NA	NA	8.3634	0.942809
TR100777|c0_g1	2.2	0	3.46	4.71	0	-7.78136	0.84676	0.653269	0.550395	1.09822	0.629463	-7.78136	0.853958	8.29462	0.938627	-7.84967	0.913647
TR10078|c0_g1	0	0	0	7.59	0	NA	NA	NA	NA	9.56796	0.973921	NA	NA	8.98299	0.974417	NA	NA
TR100781|c0_g1	0	0	6.23	8.47	0	NA	NA	9.28309	0.969097	9.72622	0.97923	NA	NA	9.14126	0.979565	-8.69813	0.970075
TR100782|c0_g1	0	7.53	0	0	0	9.55651	0.971723	NA	NA	NA	NA	NA	NA	-8.97154	0.974417	NA	NA
TR100783|c0_g1	8.66	0	0	0	0	-9.75822	0.977456	-9.75822	0.98135	-9.75822	0.97923	-9.75822	0.979349	NA	NA	NA	NA
TR100785|c0_g1	0	0	0	10.58	0	NA	NA	NA	NA	10.0471	0.985894	NA	NA	9.46216	0.986047	NA	NA
TR100786|c0_g1	0	0	19.58	0	0	NA	NA	10.9352	0.99629	NA	NA	NA	NA	NA	NA	-10.3502	0.995975
TR100788|c0_g1	0	0	0	10.86	0	NA	NA	NA	NA	10.0848	0.985894	NA	NA	9.49985	0.986047	NA	NA
TR100789|c0_g1	0	7.37	0	0	0	9.52552	0.971723	NA	NA	NA	NA	NA	NA	-8.94056	0.974417	NA	NA
TR10079|c0_g1	0	1.87	1.25	0	1.64	7.54689	0.735006	6.96578	0.75043	NA	NA	7.35755	0.742688	-6.96193	0.73874	0.391768	0.456383
TR100793|c0_g1	7.38	0	0	0	0	-9.52748	0.971723	-9.52748	0.976297	-9.52748	0.973921	-9.52748	0.974143	NA	NA	NA	NA
TR100794|c0_g1	0	0	0.52	0	2.78	NA	NA	5.70044	0.493614	NA	NA	8.11894	0.853958	NA	NA	2.4185	0.631463
TR100795|c0_g1	0	0.85	1.68	0	0	6.40939	0.4762	7.39232	0.75043	NA	NA	NA	NA	-5.82443	0.464342	-6.80735	0.739901
TR100796|c0_g1	0	0	1.78	0	1.59	NA	NA	7.47573	0.75043	NA	NA	7.31288	0.742688	NA	NA	-0.16285	0.456383
TR1008|c0_g1	0	0	2.36	9.17	0	NA	NA	7.88264	0.859938	9.84078	0.983064	NA	NA	9.25582	0.983235	-7.29768	0.85845
TR10080|c0_g1	1.4	3.42	0	0.76	2.24	1.28857	0.626289	-7.12928	0.75043	-0.881356	0.48388	0.678072	0.483206	-2.16993	0.637847	7.22239	0.85845
TR100800|c0_g1	0	0	0	0	4.75	NA	NA	NA	NA	NA	NA	8.89178	0.937883	NA	NA	8.30682	0.942809
TR100801|c0_g1	0	0	0	0	5.23	NA	NA	NA	NA	NA	NA	9.03067	0.955591	NA	NA	8.4457	0.959592
TR100803|c0_g1	0	17.96	0	0	0	10.8106	0.994054	NA	NA	NA	NA	NA	NA	-10.2256	0.994379	NA	NA
TR100804|c0_g1	0	2.15	1.4	0	0	7.74819	0.84676	7.12928	0.75043	NA	NA	NA	NA	-7.16323	0.853836	-6.54432	0.739901
TR10081|c0_g1	0	0	2.8	1.9	0	NA	NA	8.12928	0.859938	7.56986	0.744501	NA	NA	6.98489	0.73874	-7.54432	0.85845
TR100813|c0_g1	0	0	5.19	0	0	NA	NA	9.01959	0.958322	NA	NA	NA	NA	NA	NA	-8.43463	0.959592
TR100815|c0_g1	0	0.94	0	0	2.46	6.55459	0.4762	NA	NA	NA	NA	7.94251	0.853958	-5.96963	0.464342	7.35755	0.85845
TR100816|c1_g1	0	0	4.46	0	3.23	NA	NA	8.8009	0.941245	NA	NA	8.33539	0.908154	NA	NA	-0.46551	0.493039
TR100817|c0_g1	13.09	0	3.44	0	0	-10.3542	0.990474	-1.92798	0.738751	-10.3542	0.991128	-10.3542	0.990961	NA	NA	-7.8413	0.913647
TR100821|c0_g1	0	0	0	0.81	4.82	NA	NA	NA	NA	6.33985	0.48388	8.91289	0.937883	5.75489	0.464342	8.32793	0.942809
TR100825|c0_g1	0	0	5.09	0	0	NA	NA	8.99152	0.958322	NA	NA	NA	NA	NA	NA	-8.40656	0.959592
TR100826|c0_g1	0	3.33	2.17	0.98	0	8.37938	0.902209	7.76155	0.859938	6.61471	0.48388	NA	NA	-1.76467	0.637847	-7.17659	0.85845
TR100827|c0_g1	0	0	0	3.46	0	NA	NA	NA	NA	8.43463	0.908557	NA	NA	7.84967	0.90902	NA	NA
TR100829|c0_g1	0	0	44.91	0	0	NA	NA	12.1328	0.999096	NA	NA	NA	NA	NA	NA	-11.5479	0.998888
TR10083|c0_g1	0	0	4.55	6.19	0	NA	NA	8.82972	0.941245	9.2738	0.966489	NA	NA	8.68883	0.9671	-8.24476	0.942809
TR100830|c0_g1	0	0	1.63	0	5.55	NA	NA	7.34873	0.75043	NA	NA	9.11634	0.955591	NA	NA	1.76762	0.658029
TR100831|c0_g1	0	0	2.11	3.32	0.92	NA	NA	7.7211	0.859938	8.37504	0.908557	6.52356	0.483206	7.79008	0.90902	-1.19754	0.567797
TR100832|c0_g1	0	0	4.82	0	0	NA	NA	8.91289	0.941245	NA	NA	NA	NA	NA	NA	-8.32793	0.942809
TR100836|c0_g1	0	0	0.76	0	2.06	NA	NA	6.24793	0.493614	NA	NA	7.6865	0.853958	NA	NA	1.43857	0.567797
TR10084|c0_g1	0	4.47	0.42	0	0	8.80413	0.933166	5.39232	0.493614	NA	NA	NA	NA	-8.21917	0.938627	-4.80735	0.456383
TR100843|c0_g1	0	0	0	2.06	8.56	NA	NA	NA	NA	7.6865	0.854948	9.74147	0.979349	7.10154	0.853836	9.1565	0.981872
TR100844|c0_g1	0	0	2.23	0	0	NA	NA	7.8009	0.859938	NA	NA	NA	NA	NA	NA	-7.21594	0.85845
TR100847|c0_g1	0	7.76	3.78	0	1.76	9.59991	0.971723	8.56224	0.9128	NA	NA	7.45943	0.742688	-9.01495	0.974417	-1.10281	0.607356
TR100848|c0_g1	0	0	0	0	11.33	NA	NA	NA	NA	NA	NA	10.1459	0.987998	NA	NA	9.56097	0.98963
TR100849|c0_g1	0	2.24	0.89	0.8	0	7.80735	0.84676	6.47573	0.493614	6.32193	0.48388	NA	NA	-1.48543	0.573944	-5.89077	0.456383
TR100851|c0_g1	0	5.24	1.71	0	0	9.03342	0.951596	7.41785	0.75043	NA	NA	NA	NA	-8.44846	0.95611	-6.83289	0.739901
TR100853|c0_g1	4.19	0	0	0	0	-8.71081	0.933166	-8.71081	0.941245	-8.71081	0.937915	-8.71081	0.937883	NA	NA	NA	NA
TR100855|c0_g1	0	0	7.24	3.69	0	NA	NA	9.49985	0.976297	8.52748	0.908557	NA	NA	7.94251	0.90902	-8.91488	0.977047
TR100856|c0_g1	5.05	0	7.98	0	0	-8.98014	0.951596	0.660105	0.57134	-8.98014	0.955421	-8.98014	0.955591	NA	NA	-9.05528	0.977047
TR100857|c0_g1	0	6.14	0	0	0	9.26209	0.963571	NA	NA	NA	NA	NA	NA	-8.67713	0.9671	NA	NA
TR100858|c0_g1	3.11	0	0	0	0	-8.28077	0.902209	-8.28077	0.9128	-8.28077	0.908557	-8.28077	0.908154	NA	NA	NA	NA
TR10086|c0_g1	0	0	3.95	0	0.89	NA	NA	8.62571	0.9128	NA	NA	6.47573	0.483206	NA	NA	-2.14998	0.668835
TR100860|c0_g1	0	0	1.29	2.49	0	NA	NA	7.01123	0.75043	7.96	0.854948	NA	NA	7.37504	0.853836	-6.42626	0.739901
TR100866|c0_g1	0	0.58	3.43	0.52	2.52	5.85798	0.4762	8.42206	0.9128	5.70044	0.48388	7.97728	0.853958	-0.157541	0.464342	-0.444785	0.456383
TR100868|c0_g1	0	4.19	8.28	0	0	8.71081	0.933166	9.69349	0.98135	NA	NA	NA	NA	-8.12584	0.938627	-9.10852	0.981872
TR100870|c0_g1	0	0	0	22.05	0	NA	NA	NA	NA	11.1066	0.996301	NA	NA	10.5216	0.996351	NA	NA
TR100874|c0_g1	1.39	0	0.56	0	2.23	-7.11894	0.735006	-1.31159	0.493614	-7.11894	0.744501	0.681959	0.483206	NA	NA	1.99354	0.567797
TR100875|c0_g1	1.65	0.67	2.66	0	1.18	-1.30023	0.4762	0.68896	0.550395	-7.36632	0.744501	-0.483679	0.483206	-5.48113	0.464342	-1.17264	0.567797
TR100876|c0_g1	0	0	10.5	21.4	0	NA	NA	10.0362	0.987614	11.0634	0.996016	NA	NA	10.4784	0.996071	-9.45121	0.987671
TR100877|c0_g1	0	0	0	0	13.13	NA	NA	NA	NA	NA	NA	10.3587	0.990961	NA	NA	9.77369	0.992284
TR100878|c0_g1	0	0	0	0	3.23	NA	NA	NA	NA	NA	NA	8.33539	0.908154	NA	NA	7.75043	0.913647
TR100879|c0_g1	0	0	5.63	0	0	NA	NA	9.13699	0.958322	NA	NA	NA	NA	NA	NA	-8.55203	0.959592
TR10088|c0_g2	0.33	0	3.24	0.37	0.71	-5.04439	0.4762	3.29546	0.65924	0.165059	0.48388	1.10535	0.483206	4.62449	0.464342	-2.1901	0.631463
TR100884|c0_g1	0	0	3.56	2.9	0	NA	NA	8.47573	0.9128	8.17991	0.854948	NA	NA	7.59495	0.853836	-7.89077	0.913647
TR100888|c0_g1	0	0	0	12.65	0	NA	NA	NA	NA	10.3049	0.989761	NA	NA	9.71996	0.989807	NA	NA
TR100889|c0_g1	0	0	1.43	3.9	2.02	NA	NA	7.15987	0.75043	8.60733	0.908557	7.65821	0.853958	8.02237	0.90902	0.49834	0.456383
TR100891|c0_g1	0	0	0.68	3.72	0.92	NA	NA	6.08746	0.493614	8.53916	0.908557	6.52356	0.483206	7.9542	0.90902	0.436099	0.456383
TR100893|c0_g1	0	0	0	26.58	0	NA	NA	NA	NA	11.3761	0.99712	NA	NA	10.7912	0.997256	NA	NA
TR100895|c0_g1	13.25	0	0	0	0	-10.3718	0.990474	-10.3718	0.992429	-10.3718	0.991128	-10.3718	0.990961	NA	NA	NA	NA
TR100898|c0_g1	0	0	0	0	9.06	NA	NA	NA	NA	NA	NA	9.82337	0.983051	NA	NA	9.2384	0.985186
TR100899|c0_g1	0	0	7.35	0	0	NA	NA	9.5216	0.976297	NA	NA	NA	NA	NA	NA	-8.93664	0.977047
TR100902|c0_g1	2.13	0	0	1.15	1.15	-7.73471	0.84676	-7.73471	0.859938	-0.88922	0.48388	-0.88922	0.483206	6.26053	0.73874	6.26053	0.739901
TR100905|c0_g1	0	0	0	0	27.71	NA	NA	NA	NA	NA	NA	11.4362	0.997156	NA	NA	10.8512	0.997731
TR100908|c0_g1	0	5.22	0	0	0	9.02791	0.951596	NA	NA	NA	NA	NA	NA	-8.44294	0.95611	NA	NA
TR100909|c0_g1	0	0	2.31	3.15	0	NA	NA	7.85175	0.859938	8.29921	0.908557	NA	NA	7.71425	0.90902	-7.26679	0.85845
TR10091|c0_g1	0	3.71	1.17	0.4	0	8.53528	0.902209	6.87036	0.75043	5.32193	0.48388	NA	NA	-3.21335	0.676262	-6.2854	0.739901
TR100911|c0_g1	0	0	0	6.1	0	NA	NA	NA	NA	9.25267	0.966489	NA	NA	8.6677	0.9671	NA	NA
TR100912|c0_g1	0	10.41	47.68	0	42.78	10.0238	0.984713	12.2192	0.999186	NA	NA	12.0627	0.998439	-9.43879	0.986047	-0.156448	0.469826
TR100914|c0_g1	0	0	12.64	0	0	NA	NA	10.3038	0.991221	NA	NA	NA	NA	NA	NA	-9.71882	0.99111
TR100916|c0_g1	0	31.72	0	0	0	11.6312	0.997878	NA	NA	NA	NA	NA	NA	-11.0462	0.997928	NA	NA
TR10092|c0_g1	329.89	197.21	177.44	68.98	67.06	-0.742252	0.625448	-0.894654	0.636716	-2.25774	0.761943	-2.29846	0.763603	-1.51548	0.703597	-1.40381	0.687241
TR100921|c0_g1	0	0	0	0	32.04	NA	NA	NA	NA	NA	NA	11.6457	0.997728	NA	NA	11.0607	0.998269
TR100922|c0_g1	0	5.41	0	0	0	9.07948	0.951596	NA	NA	NA	NA	NA	NA	-8.49452	0.95611	NA	NA
TR100923|c0_g1	0	0	5.37	0	0	NA	NA	9.06878	0.958322	NA	NA	NA	NA	NA	NA	-8.48382	0.959592
TR100925|c0_g1	0	4.58	0.76	1.02	1	8.8392	0.933166	6.24793	0.493614	6.67243	0.744501	6.64386	0.636081	-2.16678	0.676262	0.395929	0.456383
TR100928|c0_g1	2.17	0	0	2.32	2.43	-7.76155	0.84676	-7.76155	0.859938	0.0964298	0.48388	0.163261	0.483206	7.27302	0.853836	7.33985	0.85845
TR100929|c0_g1	0	13.03	0	0	0	10.3476	0.990474	NA	NA	NA	NA	NA	NA	-9.76266	0.991107	NA	NA
TR100930|c0_g1	0	0	12.85	0	0	NA	NA	10.3276	0.991221	NA	NA	NA	NA	NA	NA	-9.74259	0.99111
TR100931|c0_g1	0	0	0	22.59	0	NA	NA	NA	NA	11.1415	0.996301	NA	NA	10.5565	0.996351	NA	NA
TR100935|c0_g1	0	10.57	0	0	0	10.0458	0.984713	NA	NA	NA	NA	NA	NA	-9.4608	0.986047	NA	NA
TR100936|c0_g1	0	0	1.01	2.06	2.02	NA	NA	6.65821	0.75043	7.6865	0.854948	7.65821	0.853958	7.10154	0.853836	1	0.567797
TR100937|c0_g1	0	0	2.27	0	3.29	NA	NA	7.82655	0.859938	NA	NA	8.36194	0.908154	NA	NA	0.535395	0.493039
TR100939|c0_g1	0.25	2.47	0.82	2.23	2.16	3.30451	0.648483	1.7137	0.493614	3.15704	0.589249	3.11103	0.589813	-0.147467	0.464342	1.39734	0.567797
TR10094|c0_g2	1.57	0.32	0.43	2.61	0.56	-2.29462	0.583907	-1.86836	0.59815	0.733285	0.542204	-1.48727	0.589813	3.02791	0.637847	0.38109	0.456383
TR100940|c0_g2	0	5.32	0	0	4.94	9.05528	0.951596	NA	NA	NA	NA	8.94837	0.937883	-8.47032	0.95611	8.3634	0.942809
TR100941|c0_g1	0	0.95	2.48	2.53	0	6.56986	0.4762	7.9542	0.859938	7.98299	0.854948	NA	NA	1.41314	0.573944	-7.36923	0.85845
TR100942|c1_g1	0	0	0	4.64	0	NA	NA	NA	NA	8.85798	0.937915	NA	NA	8.27302	0.938627	NA	NA
TR100943|c0_g1	11.51	0	0	0	0	-10.1687	0.987126	-10.1687	0.989657	-10.1687	0.988109	-10.1687	0.987998	NA	NA	NA	NA
TR100945|c0_g1	0	0	6.57	0	0	NA	NA	9.35975	0.969097	NA	NA	NA	NA	NA	NA	-8.77479	0.970075
TR10095|c0_g1	0	0	2.65	0	0	NA	NA	8.04985	0.859938	NA	NA	NA	NA	NA	NA	-7.46489	0.85845
TR100950|c0_g1	7.51	0	3.94	0	0	-9.55267	0.971723	-0.930617	0.594478	-9.55267	0.973921	-9.55267	0.974143	NA	NA	-8.03709	0.913647
TR100953|c0_g1	0	0	0	0	15.5	NA	NA	NA	NA	NA	NA	10.5981	0.992876	NA	NA	10.0131	0.993966
TR100957|c0_g1	0	0	9.71	0	0	NA	NA	9.92333	0.984956	NA	NA	NA	NA	NA	NA	-9.33836	0.985186
TR10096|c1_g1	0	1.44	0.98	0.87	1.41	7.16993	0.735006	6.61471	0.493614	6.44294	0.48388	7.13955	0.742688	-0.726982	0.464342	0.524842	0.456383
TR100962|c0_g1	0	11.31	0	0	0	10.1434	0.987126	NA	NA	NA	NA	NA	NA	-9.55842	0.988138	NA	NA
TR100964|c0_g1	0	0	4.19	0	0	NA	NA	8.71081	0.941245	NA	NA	NA	NA	NA	NA	-8.12584	0.942809
TR100965|c0_g1	0	3.39	0.74	2	0	8.40514	0.902209	6.20945	0.493614	7.64386	0.792773	NA	NA	-0.761285	0.523447	-5.62449	0.456383
TR100966|c0_g1	0	1.65	0.54	0.73	1.45	7.36632	0.735006	5.75489	0.493614	6.18982	0.48388	7.17991	0.742688	-1.1765	0.464342	1.42502	0.456383
TR100967|c0_g1	0	0	1.96	0	2.69	NA	NA	7.61471	0.75043	NA	NA	8.07146	0.853958	NA	NA	0.456753	0.456383
TR10097|c0_g1	0	3.36	1.26	0.51	1.64	8.39232	0.902209	6.97728	0.75043	5.67243	0.48388	7.35755	0.742688	-2.71989	0.637847	0.380272	0.456383
TR100972|c0_g1	12.5	0	0	0	0	-10.2877	0.988989	-10.2877	0.991221	-10.2877	0.989761	-10.2877	0.989647	NA	NA	NA	NA
TR100975|c0_g1	0	0	6.42	4.37	0	NA	NA	9.32643	0.969097	8.77149	0.937915	NA	NA	8.18653	0.938627	-8.74147	0.970075
TR100980|c0_g1	0	0	3.35	0	0	NA	NA	8.38802	0.9128	NA	NA	NA	NA	NA	NA	-7.80305	0.913647
TR100981|c0_g1	0	0.63	2.06	1.12	2.73	5.97728	0.4762	7.6865	0.859938	6.80735	0.744501	8.09276	0.853958	0.830075	0.464342	0.406257	0.456383
TR100987|c0_g1	0	3.66	0	0	10.48	8.5157	0.902209	NA	NA	NA	NA	10.0334	0.98585	-7.93074	0.90902	9.44846	0.987671
TR100988|c0_g1	0	0.78	1.02	0	5.46	6.2854	0.4762	6.67243	0.75043	NA	NA	9.09276	0.955591	-5.70044	0.464342	2.42033	0.691947
TR10099|c0_g1	0	1.36	1.73	1.37	1.59	7.08746	0.735006	7.43463	0.75043	7.09803	0.744501	7.31288	0.742688	0.0105692	0.464342	-0.121745	0.456383
TR100990|c0_g1	0	0	6.32	34.31	0	NA	NA	9.30378	0.969097	11.7444	0.998066	NA	NA	11.1595	0.998212	-8.71882	0.970075
TR100991|c0_g1	0	0	0	0	5.97	NA	NA	NA	NA	NA	NA	9.22159	0.955591	NA	NA	8.63662	0.959592
TR100995|c0_g1	19.48	0	9.22	0	0	-10.9278	0.995138	-1.07916	0.695468	-10.9278	0.995291	-10.9278	0.995144	NA	NA	-9.26366	0.985186
TR100996|c0_g1	0	0	5.57	0	0	NA	NA	9.12153	0.958322	NA	NA	NA	NA	NA	NA	-8.53657	0.959592
TR100998|c0_g1	0	6.83	0	0	0	9.41574	0.963571	NA	NA	NA	NA	NA	NA	-8.83078	0.9671	NA	NA
TR1010|c0_g1	3.29	0	2.61	0	1.19	-8.36194	0.902209	-0.334038	0.493614	-8.36194	0.908557	-1.46713	0.630268	NA	NA	-1.13309	0.567797
TR10100|c0_g1	0	0	10.68	0	0	NA	NA	10.0607	0.987614	NA	NA	NA	NA	NA	NA	-9.47573	0.987671
TR101001|c0_g1	7.07	0	2.23	0	0	-9.46557	0.971723	-1.66467	0.70439	-9.46557	0.973921	-9.46557	0.974143	NA	NA	-7.21594	0.85845
TR101002|c0_g1	0	0	4.3	5.85	0	NA	NA	8.74819	0.941245	9.19229	0.955421	NA	NA	8.60733	0.95611	-8.16323	0.942809
TR101003|c0_g1	0	0	0	0	9.24	NA	NA	NA	NA	NA	NA	9.85175	0.983051	NA	NA	9.26679	0.985186
TR101004|c0_g1	0	9.11	0	0	0	9.83131	0.981648	NA	NA	NA	NA	NA	NA	-9.24634	0.983235	NA	NA
TR101005|c0_g1	0	0	0	0	28.64	NA	NA	NA	NA	NA	NA	11.4838	0.997285	NA	NA	10.8989	0.997851
TR101008|c0_g1	3.74	0	0	0	0	-8.54689	0.902209	-8.54689	0.9128	-8.54689	0.908557	-8.54689	0.908154	NA	NA	NA	NA
TR10101|c0_g1	0	0	2.6	0	7.59	NA	NA	8.02237	0.859938	NA	NA	9.56796	0.974143	NA	NA	1.54559	0.648221
TR101010|c0_g1	0	2.17	0	0	8.58	7.76155	0.84676	NA	NA	NA	NA	9.74483	0.979349	-7.17659	0.853836	9.15987	0.981872
TR101016|c0_g1	0	0	0	0	7.43	NA	NA	NA	NA	NA	NA	9.53722	0.974143	NA	NA	8.95226	0.977047
TR101017|c0_g2	0	0	0	0	8.66	NA	NA	NA	NA	NA	NA	9.75822	0.979349	NA	NA	9.17326	0.981872
TR101018|c0_g1	4.2	0	0	0	0	-8.71425	0.933166	-8.71425	0.941245	-8.71425	0.937915	-8.71425	0.937883	NA	NA	NA	NA
TR10102|c0_g1	0	0	5.26	0	2.17	NA	NA	9.03892	0.958322	NA	NA	7.76155	0.853958	NA	NA	-1.27737	0.627078
TR101020|c0_g1	0	0	1.58	0	11.21	NA	NA	7.30378	0.75043	NA	NA	10.1306	0.987998	NA	NA	2.82679	0.729828
TR101023|c0_g1	0	0	4.68	6.37	0	NA	NA	8.87036	0.941245	9.31515	0.966489	NA	NA	8.73019	0.9671	-8.2854	0.942809
TR101026|c0_g1	0	0	6.93	2.36	0	NA	NA	9.43671	0.969097	7.88264	0.854948	NA	NA	7.29768	0.853836	-8.85175	0.970075
TR10103|c0_g1	0	0	0	4.47	0	NA	NA	NA	NA	8.80413	0.937915	NA	NA	8.21917	0.938627	NA	NA
TR101030|c0_g1	0	10.49	5.12	0	0	10.0348	0.984713	9	0.958322	NA	NA	NA	NA	-9.44984	0.986047	-8.41504	0.959592
TR101031|c0_g1	0	0	0	0	3.79	NA	NA	NA	NA	NA	NA	8.56605	0.908154	NA	NA	7.98109	0.913647
TR101033|c0_g1	0	0	0	10.6	0	NA	NA	NA	NA	10.0498	0.985894	NA	NA	9.46489	0.986047	NA	NA
TR101039|c0_g1	0	0	0	0	13.13	NA	NA	NA	NA	NA	NA	10.3587	0.990961	NA	NA	9.77369	0.992284
TR101041|c0_g1	0	0	0	5.29	0	NA	NA	NA	NA	9.04712	0.955421	NA	NA	8.46216	0.95611	NA	NA
TR101043|c0_g1	0	3.45	0	0	0	8.43045	0.902209	NA	NA	NA	NA	NA	NA	-7.84549	0.90902	NA	NA
TR101044|c0_g1	0	0	4.63	3.15	0	NA	NA	8.85487	0.941245	8.29921	0.908557	NA	NA	7.71425	0.90902	-8.26991	0.942809
TR101045|c0_g1	0	0	7.49	0	0	NA	NA	9.54882	0.976297	NA	NA	NA	NA	NA	NA	-8.96386	0.977047
TR101046|c0_g1	0	0	0	7.13	0	NA	NA	NA	NA	9.47776	0.973921	NA	NA	8.8928	0.974417	NA	NA
TR101048|c0_g1	15.93	0	0	0	0	-10.6375	0.992627	-10.6375	0.994226	-10.6375	0.99306	-10.6375	0.992876	NA	NA	NA	NA
TR101049|c0_g1	8.34	0	0	0	0	-9.7039	0.977456	-9.7039	0.98135	-9.7039	0.97923	-9.7039	0.979349	NA	NA	NA	NA
TR101052|c0_g1	0	0	7.21	0	0	NA	NA	9.49386	0.976297	NA	NA	NA	NA	NA	NA	-8.90889	0.977047
TR101055|c0_g1	0	0	8.65	0	0	NA	NA	9.75656	0.98135	NA	NA	NA	NA	NA	NA	-9.17159	0.981872
TR101057|c0_g1	0	0	7.4	0	0	NA	NA	9.53138	0.976297	NA	NA	NA	NA	NA	NA	-8.94642	0.977047
TR10106|c0_g2	0	0	4.55	30.96	13.64	NA	NA	8.82972	0.941245	11.5962	0.997692	10.4136	0.990961	11.0112	0.997819	1.58391	0.705534
TR101061|c0_g1	0	0	0	3.23	0	NA	NA	NA	NA	8.33539	0.908557	NA	NA	7.75043	0.90902	NA	NA
TR101062|c0_g1	0	0	2.38	0	3.24	NA	NA	7.89482	0.859938	NA	NA	8.33985	0.908154	NA	NA	0.445032	0.456383
TR101064|c0_g1	0	0	0	0	12.64	NA	NA	NA	NA	NA	NA	10.3038	0.989647	NA	NA	9.71882	0.99111
TR101065|c0_g1	0	6.8	0	12.39	0	9.40939	0.963571	NA	NA	10.275	0.989761	NA	NA	0.86557	0.586191	NA	NA
TR101068|c0_g1	0	0	2.11	11.49	8.74	NA	NA	7.7211	0.859938	10.1662	0.988109	9.77149	0.979349	9.5812	0.988138	2.05039	0.707704
TR101070|c0_g1	0	0	0	3.61	0	NA	NA	NA	NA	8.49586	0.908557	NA	NA	7.91089	0.90902	NA	NA
TR101075|c0_g1	0	0	0	0	16.5	NA	NA	NA	NA	NA	NA	10.6883	0.993612	NA	NA	10.1033	0.994589
TR101079|c0_g1	4.25	3.12	0	2.77	0	-0.445917	0.516184	-8.73132	0.941245	-0.617577	0.542204	-8.73132	0.937883	-0.17166	0.464342	NA	NA
TR101082|c0_g1	0	0	0	3.55	0	NA	NA	NA	NA	8.47168	0.908557	NA	NA	7.88671	0.90902	NA	NA
TR101089|c0_g1	0	0	2.45	0	0	NA	NA	7.93664	0.859938	NA	NA	NA	NA	NA	NA	-7.35168	0.85845
TR101092|c0_g1	0	0	19.42	0	0	NA	NA	10.9233	0.99629	NA	NA	NA	NA	NA	NA	-10.3384	0.995975
TR1011|c0_g1	0	0	0	11.09	4.63	NA	NA	NA	NA	10.115	0.988109	8.85487	0.937883	9.53008	0.988138	8.26991	0.942809
TR10110|c0_g1	0	0	3	0	2.75	NA	NA	8.22882	0.875815	NA	NA	8.10329	0.853958	NA	NA	-0.125531	0.456383
TR101100|c0_g1	0	0	0	0	10.21	NA	NA	NA	NA	NA	NA	9.99577	0.98585	NA	NA	9.4108	0.987671
TR101103|c0_g1	0	0	6.12	0	5.87	NA	NA	9.25739	0.969097	NA	NA	9.19722	0.955591	NA	NA	-0.0601711	0.456383
TR101104|c0_g1	0	0	0	0	19.35	NA	NA	NA	NA	NA	NA	10.9181	0.995144	NA	NA	10.3332	0.995975
TR101105|c0_g1	0	4.77	0	0	5.56	8.89785	0.933166	NA	NA	NA	NA	9.11894	0.955591	-8.31288	0.938627	8.53398	0.959592
TR101106|c0_g1	0	0	0	0	19.74	NA	NA	NA	NA	NA	NA	10.9469	0.995144	NA	NA	10.3619	0.995975
TR101107|c0_g1	2.38	0.97	0	0	1.7	-1.2949	0.583907	-7.89482	0.859938	-7.89482	0.854948	-0.485427	0.483206	-6.01495	0.464342	6.82443	0.739901
TR101107|c0_g2	7.08	0	1.4	5.69	0	-9.46761	0.971723	-2.33832	0.732148	-0.315321	0.51104	-9.46761	0.974143	8.56732	0.95611	-6.54432	0.739901
TR101108|c0_g1	0	2.83	5.54	0	0	8.14466	0.84676	9.11374	0.958322	NA	NA	NA	NA	-7.5597	0.853836	-8.52878	0.959592
TR10111|c0_g1	0	6.55	0	0	0	9.35535	0.963571	NA	NA	NA	NA	NA	NA	-8.77039	0.9671	NA	NA
TR101111|c0_g1	1.19	0	0	3.84	0	-6.89482	0.735006	-6.89482	0.75043	1.69014	0.651425	-6.89482	0.742688	8	0.90902	NA	NA
TR101113|c0_g1	0	0	0	10.88	1.58	NA	NA	NA	NA	10.0875	0.985894	7.30378	0.742688	9.5025	0.986047	6.71882	0.739901
TR101114|c0_g1	0	0	6.86	0	0	NA	NA	9.42206	0.969097	NA	NA	NA	NA	NA	NA	-8.8371	0.970075
TR101115|c0_g1	0	0	11.35	0	0	NA	NA	10.1485	0.989657	NA	NA	NA	NA	NA	NA	-9.56351	0.98963
TR101116|c0_g1	0	0	0	7.13	0	NA	NA	NA	NA	9.47776	0.973921	NA	NA	8.8928	0.974417	NA	NA
TR101118|c0_g1	0	0	0	4.21	0	NA	NA	NA	NA	8.71768	0.937915	NA	NA	8.13271	0.938627	NA	NA
TR101119|c0_g1	0	4.56	0	4.09	0	8.83289	0.933166	NA	NA	8.67596	0.937915	NA	NA	-0.156933	0.464342	NA	NA
TR10112|c0_g2	0	0	0.4	2.19	2.67	NA	NA	5.32193	0.493614	7.77479	0.854948	8.0607	0.853958	7.18982	0.853836	2.73877	0.631463
TR101121|c0_g1	0	0.5	0	1.33	1.73	5.64386	0.4762	NA	NA	7.05528	0.744501	7.43463	0.742688	1.41143	0.464342	6.84967	0.739901
TR101122|c0_g1	0	0	18.95	0	0	NA	NA	10.888	0.995901	NA	NA	NA	NA	NA	NA	-10.303	0.995587
TR101123|c0_g1	0	0	0	4.37	0	NA	NA	NA	NA	8.77149	0.937915	NA	NA	8.18653	0.938627	NA	NA
TR101124|c0_g1	0	0	0	0	4.86	NA	NA	NA	NA	NA	NA	8.92481	0.937883	NA	NA	8.33985	0.942809
TR101125|c0_g1	0	3.44	0	0	0	8.42626	0.902209	NA	NA	NA	NA	NA	NA	-7.8413	0.90902	NA	NA
TR101128|c0_g1	0	16.03	0	0	0	10.6466	0.993397	NA	NA	NA	NA	NA	NA	-10.0616	0.993784	NA	NA
TR101129|c0_g1	0	0	0	9.47	0	NA	NA	NA	NA	9.88722	0.983064	NA	NA	9.30226	0.983235	NA	NA
TR10113|c0_g1	0	0	0	12.73	0	NA	NA	NA	NA	10.314	0.989761	NA	NA	9.72905	0.989807	NA	NA
TR101131|c0_g1	0	0	7.58	0	0	NA	NA	9.56605	0.976297	NA	NA	NA	NA	NA	NA	-8.98109	0.977047
TR101134|c0_g1	2.09	3.83	0	1.13	0	0.873841	0.536765	-7.70736	0.859938	-0.88718	0.48388	-7.70736	0.853958	-1.76102	0.637847	NA	NA
TR101136|c0_g1	0	3.8	0	0	7.28	8.56986	0.902209	NA	NA	NA	NA	9.50779	0.974143	-7.98489	0.90902	8.92283	0.977047
TR101139|c0_g1	0	0	0	0	4.27	NA	NA	NA	NA	NA	NA	8.73809	0.937883	NA	NA	8.15313	0.942809
TR10114|c0_g1	0	6.17	0	1.51	0	9.26913	0.963571	NA	NA	7.2384	0.744501	NA	NA	-2.03072	0.694998	NA	NA
TR101142|c0_g1	0	0	0	7.81	0	NA	NA	NA	NA	9.60918	0.973921	NA	NA	9.02422	0.974417	NA	NA
TR101143|c0_g1	0	0	7.64	0	0	NA	NA	9.57743	0.976297	NA	NA	NA	NA	NA	NA	-8.99247	0.977047
TR10115|c0_g1	0	0	5.51	1.71	0.69	NA	NA	9.10591	0.958322	7.41785	0.744501	6.10852	0.483206	6.83289	0.73874	-2.99738	0.691947
TR101151|c0_g1	0	0	18.67	0	0	NA	NA	10.8665	0.995901	NA	NA	NA	NA	NA	NA	-10.2815	0.995587
TR101152|c0_g1	3.42	0	0	1.23	2.47	-8.41785	0.902209	-8.41785	0.9128	-1.47534	0.629463	-0.469485	0.483206	6.35755	0.73874	7.3634	0.85845
TR101153|c0_g1	0	0	9.61	0	0	NA	NA	9.90839	0.984956	NA	NA	NA	NA	NA	NA	-9.32343	0.985186
TR101154|c0_g1	0	0	9.11	0	0	NA	NA	9.83131	0.984956	NA	NA	NA	NA	NA	NA	-9.24634	0.985186
TR101158|c0_g1	0	0	5.82	0	0	NA	NA	9.18488	0.958322	NA	NA	NA	NA	NA	NA	-8.59991	0.959592
TR101159|c0_g1	0	0	5.16	0	0	NA	NA	9.01123	0.958322	NA	NA	NA	NA	NA	NA	-8.42626	0.959592
TR101161|c0_g1	21.73	0	0	0	0	-11.0855	0.995886	-11.0855	0.996898	-11.0855	0.996016	-11.0855	0.99585	NA	NA	NA	NA
TR101163|c0_g1	0	7.91	0	0	0	9.62753	0.971723	NA	NA	NA	NA	NA	NA	-9.04257	0.974417	NA	NA
TR101164|c0_g1	0	0	2.76	0	0	NA	NA	8.10852	0.859938	NA	NA	NA	NA	NA	NA	-7.52356	0.85845
TR101165|c0_g1	0	0	0	16.99	0	NA	NA	NA	NA	10.7305	0.99377	NA	NA	10.1455	0.993784	NA	NA
TR101166|c0_g1	0	14.13	0	0	0	10.4645	0.991635	NA	NA	NA	NA	NA	NA	-9.87958	0.99219	NA	NA
TR101169|c0_g1	0	0	1.32	0	4.17	NA	NA	7.04439	0.75043	NA	NA	8.7039	0.937883	NA	NA	1.65951	0.631463
TR101170|c0_g1	9.37	0	1.85	0	0	-9.87191	0.981648	-2.34052	0.747533	-9.87191	0.983064	-9.87191	0.983051	NA	NA	-6.94642	0.739901
TR101172|c0_g1	0	0	19.26	0	0	NA	NA	10.9114	0.99629	NA	NA	NA	NA	NA	NA	-10.3264	0.995975
TR101173|c0_g1	0	0	6.45	0	3.11	NA	NA	9.33316	0.969097	NA	NA	8.28077	0.908154	NA	NA	-1.05238	0.627078
TR101181|c0_g1	2.02	2.46	2.4	0	1.09	0.284303	0.4762	0.248679	0.493614	-7.65821	0.854948	-0.890027	0.483206	-7.35755	0.853836	-1.13871	0.567797
TR101182|c0_g1	3.35	2.05	1.34	0	0	-0.708537	0.536765	-1.32193	0.637384	-8.38802	0.908557	-8.38802	0.908154	-7.09452	0.853836	-6.48113	0.739901
TR101183|c0_g1	0	0	0	10.58	0	NA	NA	NA	NA	10.0471	0.985894	NA	NA	9.46216	0.986047	NA	NA
TR101184|c0_g1	0	4.35	0	0	0	8.76487	0.933166	NA	NA	NA	NA	NA	NA	-8.17991	0.938627	NA	NA
TR101193|c0_g1	0	0	0	0	23.17	NA	NA	NA	NA	NA	NA	11.178	0.996396	NA	NA	10.5931	0.997064
TR101197|c0_g1	0	0	7.75	0	0	NA	NA	9.59805	0.976297	NA	NA	NA	NA	NA	NA	-9.01309	0.977047
TR101198|c0_g1	0	4.28	0	0	0	8.74147	0.933166	NA	NA	NA	NA	NA	NA	-8.1565	0.938627	NA	NA
TR1012|c0_g1	0.69	21.22	0	0	0	4.94268	0.772519	-6.10852	0.493614	-6.10852	0.48388	-6.10852	0.483206	-10.4662	0.996071	NA	NA
TR10120|c0_g1	6.11	1.25	3.87	0.75	3.63	-2.28924	0.708691	-0.658839	0.57134	-3.02621	0.728364	-0.751203	0.570598	-0.736966	0.464342	-0.092364	0.456383
TR101202|c0_g1	0	0	10.84	0	0	NA	NA	10.0821	0.987614	NA	NA	NA	NA	NA	NA	-9.49719	0.987671
TR101203|c0_g1	23.86	0	0	0	0	-11.2204	0.996476	-11.2204	0.997367	-11.2204	0.996545	-11.2204	0.996396	NA	NA	NA	NA
TR101205|c0_g1	0	0	22.16	0	0	NA	NA	11.1137	0.997155	NA	NA	NA	NA	NA	NA	-10.5288	0.996839
TR101206|c0_g1	0	0	0	0	4.33	NA	NA	NA	NA	NA	NA	8.75822	0.937883	NA	NA	8.17326	0.942809
TR101207|c0_g1	0	0	4.15	0	0	NA	NA	8.69697	0.941245	NA	NA	NA	NA	NA	NA	-8.11201	0.942809
TR101211|c0_g1	0	0	0	0	5.5	NA	NA	NA	NA	NA	NA	9.10329	0.955591	NA	NA	8.51833	0.959592
TR101213|c0_g1	0	0	3.89	0	0	NA	NA	8.60363	0.9128	NA	NA	NA	NA	NA	NA	-8.01866	0.913647
TR101214|c0_g1	0	0	0	0	4.98	NA	NA	NA	NA	NA	NA	8.96	0.937883	NA	NA	8.37504	0.942809
TR101216|c0_g1	3.11	3.73	0	0	0	0.262261	0.4762	-8.28077	0.9128	-8.28077	0.908557	-8.28077	0.908154	-7.95807	0.90902	NA	NA
TR101219|c0_g1	0	0	3.14	4.28	0	NA	NA	8.29462	0.9128	8.74147	0.937915	NA	NA	8.1565	0.938627	-7.70966	0.913647
TR10122|c0_g1	0.57	0.52	1.76	0.63	1.98	-0.13245	0.4762	1.62654	0.59815	0.14439	0.48388	1.79647	0.589813	0.27684	0.464342	0.169925	0.456383
TR101227|c0_g1	15.95	0	0	11.43	18.83	-10.6393	0.992627	-10.6393	0.994226	-0.480731	0.548666	0.239477	0.505672	9.57365	0.988138	10.2939	0.995587
TR101232|c0_g1	0	0	0	18.58	0	NA	NA	NA	NA	10.8595	0.994837	NA	NA	10.2746	0.994911	NA	NA
TR101233|c0_g1	0	6.05	0	3.58	0	9.24079	0.963571	NA	NA	8.48382	0.908557	NA	NA	-0.756976	0.551768	NA	NA
TR101238|c0_g1	0	12.91	0	0	0	10.3343	0.988989	NA	NA	NA	NA	NA	NA	-9.74931	0.989807	NA	NA
TR10124|c0_g1	1.45	3.52	0	3.11	0	1.27952	0.626289	-7.17991	0.75043	1.10086	0.589249	-7.17991	0.742688	-0.178661	0.464342	NA	NA
TR10124|c0_g2	0	3.37	0	0.75	4.43	8.3966	0.902209	NA	NA	6.22882	0.48388	8.79116	0.937883	-2.16779	0.637847	8.2062	0.942809
TR101241|c0_g1	0	0	0	0	3.49	NA	NA	NA	NA	NA	NA	8.44708	0.908154	NA	NA	7.86212	0.913647
TR101244|c0_g1	0	0	0	10.86	0	NA	NA	NA	NA	10.0848	0.985894	NA	NA	9.49985	0.986047	NA	NA
TR101245|c0_g1	1.11	0.45	0.9	1.22	1.59	-1.30256	0.4762	-0.302563	0.493614	0.136321	0.48388	0.518467	0.483206	1.43888	0.464342	0.82103	0.456383
TR10125|c0_g2	0	12.64	0	0	0	10.3038	0.988989	NA	NA	NA	NA	NA	NA	-9.71882	0.989807	NA	NA
TR101253|c0_g1	0	0	0	0	59.05	NA	NA	NA	NA	NA	NA	12.5277	0.998996	NA	NA	11.9428	0.99927
TR101256|c0_g1	0	0	14.44	0	0	NA	NA	10.4959	0.993425	NA	NA	NA	NA	NA	NA	-9.91089	0.993213
TR101258|c0_g1	0	0	3.24	0	0	NA	NA	8.33985	0.9128	NA	NA	NA	NA	NA	NA	-7.75489	0.913647
TR101259|c0_g1	0	3.88	0	10.27	5.27	8.59991	0.902209	NA	NA	10.0042	0.985894	9.04166	0.955591	1.40431	0.67424	8.4567	0.959592
TR10126|c0_g1	18.58	8.19	2.97	4.84	21.52	-1.18182	0.695655	-2.64522	0.766873	-1.94067	0.741411	0.211928	0.501309	-0.758856	0.565192	2.85714	0.74007
TR101260|c0_g1	0	0	7.59	0	0	NA	NA	9.56796	0.976297	NA	NA	NA	NA	NA	NA	-8.98299	0.977047
TR101262|c0_g1	20.2	0	0	0	0	-10.9801	0.995536	-10.9801	0.996629	-10.9801	0.995679	-10.9801	0.995518	NA	NA	NA	NA
TR101263|c0_g1	0	0	0	8.78	0	NA	NA	NA	NA	9.77808	0.97923	NA	NA	9.19311	0.979565	NA	NA
TR101268|c0_g1	0	0	3.89	0	0	NA	NA	8.60363	0.9128	NA	NA	NA	NA	NA	NA	-8.01866	0.913647
TR10127|c0_g1	0	0	6.32	0	0	NA	NA	9.30378	0.969097	NA	NA	NA	NA	NA	NA	-8.71882	0.970075
TR10127|c0_g2	0	0	4.96	0	0	NA	NA	8.9542	0.941245	NA	NA	NA	NA	NA	NA	-8.36923	0.942809
TR101274|c0_g1	0	0	0	52.6	0	NA	NA	NA	NA	12.3608	0.998922	NA	NA	11.7759	0.999038	NA	NA
TR101275|c0_g1	0	0	2.95	0	2.08	NA	NA	8.20457	0.859938	NA	NA	7.70044	0.853958	NA	NA	-0.504131	0.456383
TR101277|c0_g1	0	2.22	0	1.49	3.88	7.79442	0.84676	NA	NA	7.21917	0.744501	8.59991	0.908154	-0.575247	0.464342	8.01495	0.913647
TR101278|c0_g1	0	1.32	2.17	4.12	0.58	7.04439	0.735006	7.76155	0.859938	8.6865	0.937915	5.85798	0.483206	1.64211	0.637847	-1.90357	0.567797
TR101282|c0_g1	0	0	0	0	3.42	NA	NA	NA	NA	NA	NA	8.41785	0.908154	NA	NA	7.83289	0.913647
TR101284|c0_g1	0	45.24	0	0	0	12.1434	0.998791	NA	NA	NA	NA	NA	NA	-11.5584	0.998829	NA	NA
TR101288|c0_g1	0	0	0	0	5.88	NA	NA	NA	NA	NA	NA	9.19967	0.955591	NA	NA	8.61471	0.959592
TR101289|c0_g1	0	0	0	3.15	0	NA	NA	NA	NA	8.29921	0.908557	NA	NA	7.71425	0.90902	NA	NA
TR101291|c0_g1	0	0	0	0	32.04	NA	NA	NA	NA	NA	NA	11.6457	0.997728	NA	NA	11.0607	0.998269
TR101295|c0_g1	8.49	0	0	0	0	-9.72962	0.977456	-9.72962	0.98135	-9.72962	0.97923	-9.72962	0.979349	NA	NA	NA	NA
TR1013|c0_g1	0	5.69	4.16	0.56	1.1	9.15228	0.951596	8.70044	0.941245	5.80735	0.48388	6.78136	0.742688	-3.34493	0.715295	-1.91908	0.658029
TR10130|c0_g2	0.43	1.59	10.52	0.48	1.16	1.88662	0.583907	4.61265	0.762276	0.158698	0.48388	1.43172	0.483206	-1.72792	0.573944	-3.18094	0.730557
TR101303|c0_g1	0	0	5.36	0	0	NA	NA	9.06609	0.958322	NA	NA	NA	NA	NA	NA	-8.48113	0.959592
TR101305|c0_g1	8.21	0	13.06	0	0	-9.68124	0.977456	0.669701	0.58993	-9.68124	0.97923	-9.68124	0.979349	NA	NA	-9.76598	0.992284
TR101310|c0_g1	0	0	0	4.58	4.98	NA	NA	NA	NA	8.8392	0.937915	8.96	0.937883	8.25424	0.938627	8.37504	0.942809
TR101313|c0_g1	0	5.49	0	0	0	9.10066	0.951596	NA	NA	NA	NA	NA	NA	-8.5157	0.95611	NA	NA
TR101314|c0_g1	0	0	4.27	0	0	NA	NA	8.73809	0.941245	NA	NA	NA	NA	NA	NA	-8.15313	0.942809
TR101317|c0_g1	0	0	0	5.33	0	NA	NA	NA	NA	9.05799	0.955421	NA	NA	8.47303	0.95611	NA	NA
TR101318|c0_g1	0	0	3.01	0	0	NA	NA	8.23362	0.9128	NA	NA	NA	NA	NA	NA	-7.64866	0.876275
TR101322|c0_g1	2.31	0	1.23	0	0	-7.85175	0.84676	-0.909235	0.550395	-7.85175	0.854948	-7.85175	0.853958	NA	NA	-6.35755	0.739901
TR101324|c0_g1	4.4	0	1.73	4.71	0	-8.78136	0.933166	-1.34673	0.637384	0.0982235	0.48388	-8.78136	0.937883	8.29462	0.938627	-6.84967	0.739901
TR101326|c0_g1	0	0	0	0	14.76	NA	NA	NA	NA	NA	NA	10.5275	0.992021	NA	NA	9.94251	0.993213
TR101331|c0_g1	3.36	0	3.97	0	0	-8.39232	0.902209	0.240678	0.493614	-8.39232	0.908557	-8.39232	0.908154	NA	NA	-8.04803	0.913647
TR101332|c0_g1	4.61	0	0	0	0	-8.84862	0.933166	-8.84862	0.941245	-8.84862	0.937915	-8.84862	0.937883	NA	NA	NA	NA
TR101337|c0_g1	23.12	27.06	0	0	0	0.22702	0.503873	-11.1749	0.997367	-11.1749	0.996545	-11.1749	0.996396	-10.817	0.997418	NA	NA
TR10134|c0_g1	0	0.54	3.54	2.88	2.34	5.75489	0.4762	8.46761	0.9128	8.16993	0.854948	7.87036	0.853958	2.41504	0.637847	-0.597241	0.514638
TR101340|c0_g1	0.6	2.57	0.12	0.33	0.16	2.09873	0.583907	-2.32193	0.493614	-0.862496	0.48388	-1.90689	0.483206	-2.96123	0.637847	0.415037	0.456383
TR101342|c0_g1	0	0	3.94	0	0	NA	NA	8.62205	0.9128	NA	NA	NA	NA	NA	NA	-8.03709	0.913647
TR101345|c0_g1	0	10.39	0	0	0	10.021	0.984713	NA	NA	NA	NA	NA	NA	-9.43602	0.986047	NA	NA
TR101347|c0_g1	0	0	0	0	12.65	NA	NA	NA	NA	NA	NA	10.3049	0.989647	NA	NA	9.71996	0.99111
TR101349|c0_g1	0	0	12.24	0	0	NA	NA	10.2574	0.991221	NA	NA	NA	NA	NA	NA	-9.67243	0.99111
TR10135|c0_g1	0	0	0	27.47	0	NA	NA	NA	NA	11.4236	0.997281	NA	NA	10.8387	0.997418	NA	NA
TR101351|c0_g1	0	0	0	8.74	0	NA	NA	NA	NA	9.77149	0.97923	NA	NA	9.18653	0.979565	NA	NA
TR101359|c0_g1	8.61	0	0	0	0	-9.74987	0.977456	-9.74987	0.98135	-9.74987	0.97923	-9.74987	0.979349	NA	NA	NA	NA
TR101363|c0_g1	0	0	0	0	3.42	NA	NA	NA	NA	NA	NA	8.41785	0.908154	NA	NA	7.83289	0.913647
TR101365|c0_g1	0	0	4.75	0	0.91	NA	NA	8.89178	0.941245	NA	NA	6.50779	0.483206	NA	NA	-2.38399	0.668835
TR101366|c0_g1	0	0	14.44	0	0	NA	NA	10.4959	0.993425	NA	NA	NA	NA	NA	NA	-9.91089	0.993213
TR101367|c0_g1	0	0	0	0	42.25	NA	NA	NA	NA	NA	NA	12.0447	0.998439	NA	NA	11.4598	0.998822
TR101369|c0_g1	0	6.37	0	0	0	9.31515	0.963571	NA	NA	NA	NA	NA	NA	-8.73019	0.9671	NA	NA
TR10137|c0_g1	0	0	3.01	0	2.43	NA	NA	8.23362	0.9128	NA	NA	7.92481	0.853958	NA	NA	-0.308807	0.456383
TR101372|c0_g1	1.44	0.35	1.41	0.32	0	-2.04064	0.583907	-0.0303736	0.493614	-2.16993	0.589249	-7.16993	0.742688	-0.129283	0.464342	-6.55459	0.739901
TR101377|c0_g1	0	0	4.91	0	0	NA	NA	8.93958	0.941245	NA	NA	NA	NA	NA	NA	-8.35462	0.942809
TR101378|c0_g1	0.7	1.72	2.25	0.76	0.75	1.29698	0.583907	1.6845	0.59815	0.118644	0.48388	0.0995357	0.483206	-1.17834	0.464342	-1.58496	0.567797
TR101384|c0_g1	0	0	0	0	42.56	NA	NA	NA	NA	NA	NA	12.0553	0.998439	NA	NA	11.4703	0.998822
TR101386|c0_g1	0	0	7.65	0	0	NA	NA	9.57932	0.976297	NA	NA	NA	NA	NA	NA	-8.99435	0.977047
TR101387|c0_g1	0	5.25	0	0	0	9.03617	0.951596	NA	NA	NA	NA	NA	NA	-8.45121	0.95611	NA	NA
TR101389|c0_g1	0	16.99	0	2.51	2.64	10.7305	0.993397	NA	NA	7.97154	0.854948	8.04439	0.853958	-2.75893	0.748012	7.45943	0.85845
TR10139|c0_g1	0	1.85	2.4	3.26	1.67	7.53138	0.735006	7.90689	0.859938	8.34873	0.908557	7.3837	0.742688	0.817347	0.523447	-0.523186	0.456383
TR101395|c0_g1	0	0	0	24.93	0	NA	NA	NA	NA	11.2837	0.996752	NA	NA	10.6987	0.996869	NA	NA
TR1014|c0_g1	0	16.78	2.76	18.78	0	10.7125	0.993397	8.10852	0.859938	10.875	0.994837	NA	NA	0.162454	0.476697	-7.52356	0.85845
TR10140|c0_g1	0	0.91	1.78	0	0	6.50779	0.4762	7.47573	0.75043	NA	NA	NA	NA	-5.92283	0.464342	-6.89077	0.739901
TR101404|c0_g1	0	2.74	5.36	2.43	0	8.09803	0.84676	9.06609	0.958322	7.92481	0.854948	NA	NA	-0.17322	0.464342	-8.48113	0.959592
TR101406|c0_g1	0	1.58	0	0	4.22	7.30378	0.735006	NA	NA	NA	NA	8.7211	0.937883	-6.71882	0.73874	8.13614	0.942809
TR101408|c0_g1	0	0	18.95	0	0	NA	NA	10.888	0.995901	NA	NA	NA	NA	NA	NA	-10.303	0.995587
TR10141|c0_g1	0	0	25.97	0	11.38	NA	NA	11.3426	0.997725	NA	NA	10.1523	0.987998	NA	NA	-1.19035	0.669214
TR101411|c0_g1	3.35	0.51	0	0.92	1.34	-2.71559	0.648483	-8.38802	0.9128	-1.86446	0.651425	-1.32193	0.630268	0.851137	0.464342	6.48113	0.739901
TR101414|c0_g1	0	0	5.46	1.35	0	NA	NA	9.09276	0.958322	7.07682	0.744501	NA	NA	6.49185	0.73874	-8.50779	0.959592
TR101415|c0_g1	3.43	0	0	0	0	-8.42206	0.902209	-8.42206	0.9128	-8.42206	0.908557	-8.42206	0.908154	NA	NA	NA	NA
TR101416|c0_g1	0	0	6.15	0	0	NA	NA	9.26444	0.969097	NA	NA	NA	NA	NA	NA	-8.67948	0.970075
TR101419|c0_g1	2.07	2.51	0	0	0	0.278057	0.4762	-7.69349	0.859938	-7.69349	0.854948	-7.69349	0.853958	-7.38658	0.853836	NA	NA
TR10142|c0_g1	0	0	5.66	1.92	1.99	NA	NA	9.14466	0.958322	7.58496	0.744501	7.63662	0.742688	7	0.73874	-1.50803	0.633922
TR101420|c0_g1	0	5.08	0	0	0	8.98868	0.951596	NA	NA	NA	NA	NA	NA	-8.40372	0.95611	NA	NA
TR101423|c0_g1	0	0	8.44	0	0	NA	NA	9.7211	0.98135	NA	NA	NA	NA	NA	NA	-9.13614	0.981872
TR101426|c0_g1	0	0	0	0	13.26	NA	NA	NA	NA	NA	NA	10.3729	0.990961	NA	NA	9.7879	0.992284
TR101428|c0_g1	0	2.96	1.92	3.92	1.32	8.20945	0.84676	7.58496	0.75043	8.61471	0.908557	7.04439	0.742688	0.405256	0.464342	-0.540568	0.456383
TR101429|c0_g1	0	0	2	0	1.38	NA	NA	7.64386	0.798847	NA	NA	7.10852	0.742688	NA	NA	-0.535332	0.456383
TR101430|c0_g1	0	0	1.84	0.62	1.84	NA	NA	7.52356	0.75043	5.9542	0.48388	7.52356	0.742688	5.36923	0.464342	0	0.456383
TR101432|c0_g1	0	0	9.11	0	0	NA	NA	9.83131	0.984956	NA	NA	NA	NA	NA	NA	-9.24634	0.985186
TR101435|c0_g1	0	0	0	0	5.1	NA	NA	NA	NA	NA	NA	8.99435	0.955591	NA	NA	8.40939	0.959592
TR101439|c0_g1	11.17	17.09	6.71	6.83	8.46	0.613523	0.585622	-0.735245	0.600216	-0.709672	0.585494	-0.4009	0.521777	-1.32319	0.688136	0.334345	0.481984
TR10144|c0_g1	3.45	1.06	2.1	3.32	1.85	-1.70253	0.648483	-0.716207	0.550395	-0.0554131	0.48388	-0.899071	0.54183	1.64712	0.637847	-0.182864	0.456383
TR101440|c0_g1	0	0	0	11.72	13.13	NA	NA	NA	NA	10.1948	0.988109	10.3587	0.990961	9.60979	0.988138	9.77369	0.992284
TR101441|c0_g1	0	0	0.69	0.93	3.63	NA	NA	6.10852	0.493614	6.53916	0.48388	8.50383	0.908154	5.9542	0.464342	2.3953	0.631463
TR101443|c0_g1	0	0	6.14	0	0	NA	NA	9.26209	0.969097	NA	NA	NA	NA	NA	NA	-8.67713	0.970075
TR101446|c0_g1	0	0	0	0	5.2	NA	NA	NA	NA	NA	NA	9.02237	0.955591	NA	NA	8.43741	0.959592
TR101448|c0_g1	0	4.28	0	0	4.14	8.74147	0.933166	NA	NA	NA	NA	8.69349	0.937883	-8.1565	0.938627	8.10852	0.942809
TR10145|c0_g1	0	0	26.11	0	0	NA	NA	11.3504	0.997871	NA	NA	NA	NA	NA	NA	-10.7654	0.997589
TR101450|c0_g1	0	0	3.06	0	3.28	NA	NA	8.25739	0.9128	NA	NA	8.35755	0.908154	NA	NA	0.100164	0.456383
TR101452|c0_g1	1.79	4.36	0	3.85	5.96	1.28437	0.626289	-7.48382	0.75043	1.1049	0.629463	1.73535	0.69971	-0.17947	0.464342	8.63421	0.959592
TR101453|c0_g1	0	0	1.52	0	1.03	NA	NA	7.24793	0.75043	NA	NA	6.6865	0.742688	NA	NA	-0.561427	0.456383
TR101455|c0_g1	0	0	5.22	4.26	2.88	NA	NA	9.02791	0.958322	8.73471	0.937915	8.16993	0.853958	8.14975	0.938627	-0.857981	0.541926
TR101460|c0_g1	0	1.06	3.15	2.84	0.92	6.72792	0.735006	8.29921	0.9128	8.14975	0.854948	6.52356	0.483206	1.42183	0.573944	-1.77565	0.631463
TR101464|c0_g1	0	0	6.89	0	0	NA	NA	9.42836	0.969097	NA	NA	NA	NA	NA	NA	-8.8434	0.970075
TR101467|c0_g1	0	11.97	0	0	0	10.2252	0.987126	NA	NA	NA	NA	NA	NA	-9.64024	0.988138	NA	NA
TR101469|c0_g1	0	0	0	27.47	0	NA	NA	NA	NA	11.4236	0.997281	NA	NA	10.8387	0.997418	NA	NA
TR10147|c0_g1	1.17	0.96	0.63	0.86	0	-0.285402	0.4762	-0.893085	0.493614	-0.4441	0.48388	-6.87036	0.742688	-0.158698	0.464342	-5.39232	0.456383
TR101471|c0_g1	0	13.24	0	0	0	10.3707	0.990474	NA	NA	NA	NA	NA	NA	-9.78572	0.991107	NA	NA
TR101474|c0_g1	0	0	0	11.29	0	NA	NA	NA	NA	10.1408	0.988109	NA	NA	9.55587	0.988138	NA	NA
TR101475|c0_g1	0	0	0	5.72	0	NA	NA	NA	NA	9.15987	0.955421	NA	NA	8.57491	0.95611	NA	NA
TR101479|c0_g1	0.54	2.62	0	0.58	0	2.27854	0.648483	-5.75489	0.493614	0.103093	0.48388	-5.75489	0.483206	-2.17544	0.637847	NA	NA
TR10148|c0_g1	0	3.93	2.55	0	1.78	8.61839	0.902209	7.99435	0.859938	NA	NA	7.47573	0.742688	-8.03342	0.90902	-0.51862	0.456383
TR101483|c0_g1	0	0	0	0	39.47	NA	NA	NA	NA	NA	NA	11.9465	0.998286	NA	NA	11.3616	0.998698
TR101484|c0_g1	0	0	0	0	10.07	NA	NA	NA	NA	NA	NA	9.97585	0.98585	NA	NA	9.39089	0.987671
TR101485|c0_g1	0	0	0	0	3.71	NA	NA	NA	NA	NA	NA	8.53528	0.908154	NA	NA	7.95031	0.913647
TR101486|c0_g1	0	15.18	21.05	0	0	10.568	0.992627	11.0396	0.996898	NA	NA	NA	NA	-9.98299	0.993056	-10.4546	0.996584
TR101490|c0_g1	0	0	0.54	5.11	0	NA	NA	5.75489	0.493614	8.99718	0.955421	NA	NA	8.41222	0.95611	-5.16993	0.456383
TR101491|c0_g1	6.43	0	0	0	0	-9.32867	0.963571	-9.32867	0.969097	-9.32867	0.966489	-9.32867	0.966649	NA	NA	NA	NA
TR101494|c0_g1	0	0	11.49	0	8.66	NA	NA	10.1662	0.989657	NA	NA	9.75822	0.979349	NA	NA	-0.40794	0.492203
TR101496|c0_g1	0	7.33	4.8	0	0	9.51767	0.971723	8.90689	0.941245	NA	NA	NA	NA	-8.93271	0.974417	-8.32193	0.942809
TR101497|c0_g1	0	0	0	18.32	0	NA	NA	NA	NA	10.8392	0.994837	NA	NA	10.2542	0.994911	NA	NA
TR10150|c0_g1	3.98	0.94	1.33	1.45	1.07	-2.08204	0.688187	-1.58134	0.65924	-1.45672	0.629463	-1.89516	0.652581	0.62532	0.464342	-0.313815	0.456383
TR101500|c0_g1	0	0	1.67	0.75	0	NA	NA	7.3837	0.75043	6.22882	0.48388	NA	NA	5.64386	0.464342	-6.79874	0.739901
TR101501|c0_g1	0	0	1.55	3.15	2.1	NA	NA	7.27612	0.75043	8.29921	0.908557	7.71425	0.853958	7.71425	0.90902	0.438121	0.456383
TR101505|c0_g1	0	0	0	5.16	0	NA	NA	NA	NA	9.01123	0.955421	NA	NA	8.42626	0.95611	NA	NA
TR101508|c0_g1	0	3.12	0	2.75	0	8.2854	0.902209	NA	NA	8.10329	0.854948	NA	NA	-0.182114	0.464342	NA	NA
TR10151|c0_g2	20.9	48.5	0	0	0	1.21448	0.7069	-11.0293	0.996629	-11.0293	0.995679	-11.0293	0.995518	-11.6588	0.998934	NA	NA
TR101516|c0_g1	0	0	2.46	0	0	NA	NA	7.94251	0.859938	NA	NA	NA	NA	NA	NA	-7.35755	0.85845
TR101518|c0_g1	0	0	3.29	0	9.72	NA	NA	8.36194	0.9128	NA	NA	9.92481	0.983051	NA	NA	1.56287	0.665077
TR101519|c0_g1	0	0	0	3.27	0	NA	NA	NA	NA	8.35315	0.908557	NA	NA	7.76818	0.90902	NA	NA
TR10152|c0_g1	0	0	1.57	1.59	2.08	NA	NA	7.29462	0.75043	7.31288	0.744501	7.70044	0.853958	6.72792	0.73874	0.405819	0.456383
TR101521|c0_g1	0	0	0	0	4.42	NA	NA	NA	NA	NA	NA	8.7879	0.937883	NA	NA	8.20294	0.942809
TR101523|c0_g1	0.89	6.55	0	0.49	0	2.87962	0.729894	-6.47573	0.493614	-0.861024	0.48388	-6.47573	0.483206	-3.74064	0.725457	NA	NA
TR101529|c0_g1	0	0	0	12.05	0	NA	NA	NA	NA	10.2348	0.989761	NA	NA	9.64985	0.989807	NA	NA
TR10153|c0_g1	0	0.36	1.66	3.21	0	5.16993	0.4762	7.37504	0.75043	8.32643	0.908557	NA	NA	3.1565	0.637847	-6.79008	0.739901
TR101531|c0_g1	0	0	0	0	9.27	NA	NA	NA	NA	NA	NA	9.85643	0.983051	NA	NA	9.27146	0.985186
TR101532|c0_g1	5.79	3.52	0	0	0	-0.717988	0.559881	-9.17742	0.958322	-9.17742	0.955421	-9.17742	0.955591	-7.87447	0.90902	NA	NA
TR101537|c0_g1	0	0	0	0	40.93	NA	NA	NA	NA	NA	NA	11.9989	0.998345	NA	NA	11.414	0.998739
TR101538|c0_g1	11.44	4.56	0	0	0	-1.32698	0.691388	-10.1599	0.989657	-10.1599	0.988109	-10.1599	0.987998	-8.24793	0.938627	NA	NA
TR101541|c0_g1	0	0	0	0	12.64	NA	NA	NA	NA	NA	NA	10.3038	0.989647	NA	NA	9.71882	0.99111
TR101545|c0_g1	0	0	4.55	0	0	NA	NA	8.82972	0.941245	NA	NA	NA	NA	NA	NA	-8.24476	0.942809
TR101546|c0_g1	0	0	15.49	0	0	NA	NA	10.5971	0.994226	NA	NA	NA	NA	NA	NA	-10.0122	0.993966
TR101549|c0_g1	0	0	0	7.29	0	NA	NA	NA	NA	9.50978	0.973921	NA	NA	8.92481	0.974417	NA	NA
TR10155|c0_g1	0	5.16	18.48	31.99	7.17	9.01123	0.951596	10.8517	0.995901	11.6434	0.9978	9.48583	0.974143	2.63218	0.753026	-1.36592	0.677597
TR101558|c0_g1	3.08	0	0	0.84	0	-8.26679	0.902209	-8.26679	0.9128	-1.87447	0.651425	-8.26679	0.908154	5.80735	0.464342	NA	NA
TR101559|c0_g1	0	0	9.43	9.62	0	NA	NA	9.88111	0.984956	9.90989	0.983064	NA	NA	9.32493	0.983235	-9.29615	0.985186
TR10156|c0_g2	0	0	0	0	9.02	NA	NA	NA	NA	NA	NA	9.81698	0.983051	NA	NA	9.23202	0.985186
TR101562|c0_g1	0	0	0	0	5.19	NA	NA	NA	NA	NA	NA	9.01959	0.955591	NA	NA	8.43463	0.959592
TR101565|c0_g1	0	0	2.26	2.46	0	NA	NA	7.82018	0.859938	7.94251	0.854948	NA	NA	7.35755	0.853836	-7.23522	0.85845
TR101572|c0_g1	0	4.22	0.91	0	0	8.7211	0.933166	6.50779	0.493614	NA	NA	NA	NA	-8.13614	0.938627	-5.92283	0.456383
TR101573|c0_g1	0	0	4.53	0	0	NA	NA	8.82337	0.941245	NA	NA	NA	NA	NA	NA	-8.2384	0.942809
TR101581|c0_g1	0	0	0	43.25	0	NA	NA	NA	NA	12.0785	0.998602	NA	NA	11.4935	0.99874	NA	NA
TR101584|c0_g1	0	0	6.98	47.35	0	NA	NA	9.44708	0.969097	12.2091	0.998758	NA	NA	11.6242	0.998903	-8.86212	0.970075
TR101589|c0_g1	0	0	15.49	10.51	0	NA	NA	10.5971	0.994226	10.0375	0.985894	NA	NA	9.45258	0.986047	-10.0122	0.993966
TR10159|c0_g1	0	9.74	34.82	4.31	8.97	9.92778	0.981648	11.7657	0.998605	8.75154	0.937915	9.80896	0.979349	-1.17623	0.657685	-1.95674	0.720077
TR101590|c0_g1	0	0	2.02	9.15	0.91	NA	NA	7.65821	0.859938	9.83763	0.983064	6.50779	0.483206	9.25267	0.983235	-1.15042	0.567797
TR101591|c0_g1	0	4.71	0	1.04	0	8.87958	0.933166	NA	NA	6.70044	0.744501	NA	NA	-2.17914	0.676262	NA	NA
TR101593|c0_g1	0	0	0	17.16	0	NA	NA	NA	NA	10.7448	0.994348	NA	NA	10.1599	0.994379	NA	NA
TR101594|c0_g1	0	0	41.87	0	0	NA	NA	12.0317	0.998979	NA	NA	NA	NA	NA	NA	-11.4467	0.998786
TR101599|c0_g1	0	0	3.44	4.69	5.1	NA	NA	8.42626	0.9128	8.87344	0.937915	8.99435	0.955591	8.28848	0.938627	0.568089	0.493039
TR101603|c0_g1	0	0	0	0	6.42	NA	NA	NA	NA	NA	NA	9.32643	0.966649	NA	NA	8.74147	0.970075
TR101606|c0_g1	0	0	0	9.8	0	NA	NA	NA	NA	9.93664	0.983064	NA	NA	9.35168	0.983235	NA	NA
TR101607|c0_g1	4.36	0	0	0	0	-8.76818	0.933166	-8.76818	0.941245	-8.76818	0.937915	-8.76818	0.937883	NA	NA	NA	NA
TR101608|c0_g1	0	0	15.89	0	0	NA	NA	10.6339	0.994226	NA	NA	NA	NA	NA	NA	-10.0489	0.993966
TR101610|c0_g1	0	0	2.52	0	5.27	NA	NA	7.97728	0.859938	NA	NA	9.04166	0.955591	NA	NA	1.06438	0.607356
TR101611|c0_g1	0	0	3.24	1.47	0	NA	NA	8.33985	0.9128	7.19967	0.744501	NA	NA	6.61471	0.73874	-7.75489	0.913647
TR101617|c0_g1	0	11.63	0	0	0	10.1836	0.987126	NA	NA	NA	NA	NA	NA	-9.59867	0.988138	NA	NA
TR101618|c0_g1	0	7.17	0	0	0	9.48583	0.971723	NA	NA	NA	NA	NA	NA	-8.90087	0.974417	NA	NA
TR101623|c0_g1	0	0	16.23	0	0	NA	NA	10.6644	0.994898	NA	NA	NA	NA	NA	NA	-10.0795	0.994589
TR101624|c0_g1	0	0	1.56	4.24	0	NA	NA	7.2854	0.75043	8.72792	0.937915	NA	NA	8.14296	0.938627	-6.70044	0.739901
TR101625|c0_g1	0	13.67	0	0	0	10.4168	0.990474	NA	NA	NA	NA	NA	NA	-9.83184	0.991107	NA	NA
TR101627|c0_g1	0	0	5.9	0	2.08	NA	NA	9.20457	0.958322	NA	NA	7.70044	0.853958	NA	NA	-1.50413	0.633922
TR10163|c0_g2	2.53	0	0	0	0.68	-7.98299	0.84676	-7.98299	0.859938	-7.98299	0.854948	-1.89553	0.589813	NA	NA	5.5025	0.456383
TR101630|c0_g1	0	14.6	0	0	0	10.5118	0.991635	NA	NA	NA	NA	NA	NA	-9.92679	0.99219	NA	NA
TR101631|c0_g1	2.99	3.6	0	3.21	0	0.267851	0.4762	-8.224	0.859938	0.102428	0.48388	-8.224	0.853958	-0.165424	0.464342	NA	NA
TR101632|c0_g1	0	3.66	2.4	0	0	8.5157	0.902209	7.90689	0.859938	NA	NA	NA	NA	-7.93074	0.90902	-7.32193	0.85845
TR101633|c0_g1	0	0	0	0	7.66	NA	NA	NA	NA	NA	NA	9.5812	0.974143	NA	NA	8.99624	0.977047
TR101634|c0_g1	7.95	0	0	0	0	-9.63481	0.971723	-9.63481	0.976297	-9.63481	0.973921	-9.63481	0.974143	NA	NA	NA	NA
TR101637|c0_g1	0	0	0.88	1.19	3.6	NA	NA	6.45943	0.493614	6.89482	0.744501	8.49185	0.908154	6.30986	0.73874	2.03242	0.631463
TR10164|c0_g2	0	14.55	0	0	0	10.5068	0.991635	NA	NA	NA	NA	NA	NA	-9.92184	0.99219	NA	NA
TR101640|c0_g1	0	7.37	0	13.47	0	9.52552	0.971723	NA	NA	10.3955	0.991128	NA	NA	0.870013	0.590892	NA	NA
TR101641|c0_g1	0	0	1.36	2.77	0	NA	NA	7.08746	0.75043	8.11374	0.854948	NA	NA	7.52878	0.853836	-6.5025	0.739901
TR101644|c0_g1	0	0	0	4.47	0	NA	NA	NA	NA	8.80413	0.937915	NA	NA	8.21917	0.938627	NA	NA
TR101648|c0_g1	7.31	0	0	0	0	-9.51373	0.971723	-9.51373	0.976297	-9.51373	0.973921	-9.51373	0.974143	NA	NA	NA	NA
TR101649|c0_g1	0	0	0	10.58	5.79	NA	NA	NA	NA	10.0471	0.985894	9.17742	0.955591	9.46216	0.986047	8.59246	0.959592
TR10165|c0_g1	0	6.29	0	0	12.55	9.29692	0.963571	NA	NA	NA	NA	10.2935	0.989647	-8.71195	0.9671	9.70851	0.99111
TR101653|c0_g2	3.79	0	2.99	0	2.11	-8.56605	0.902209	-0.342052	0.493614	-8.56605	0.908557	-0.844955	0.54183	NA	NA	-0.502902	0.456383
TR101658|c0_g1	0	13.03	0	0	0	10.3476	0.990474	NA	NA	NA	NA	NA	NA	-9.76266	0.991107	NA	NA
TR101660|c0_g1	0	0	1.61	2.18	0	NA	NA	7.33092	0.75043	7.76818	0.854948	NA	NA	7.18322	0.853836	-6.74595	0.739901
TR101661|c0_g1	0	0	5.64	0	0	NA	NA	9.13955	0.958322	NA	NA	NA	NA	NA	NA	-8.55459	0.959592
TR101662|c0_g1	2.7	0	0.72	0	4.85	-8.07682	0.84676	-1.90689	0.59815	-8.07682	0.854948	0.845025	0.570598	NA	NA	2.75192	0.691947
TR101666|c0_g1	0	7.91	0	0	0	9.62753	0.971723	NA	NA	NA	NA	NA	NA	-9.04257	0.974417	NA	NA
TR101669|c0_g1	0	0	4.82	0	0	NA	NA	8.91289	0.941245	NA	NA	NA	NA	NA	NA	-8.32793	0.942809
TR10167|c0_g1	0	5.01	1.63	6.62	0	8.96867	0.951596	7.34873	0.75043	9.37069	0.966489	NA	NA	0.402021	0.491133	-6.76377	0.739901
TR101670|c0_g1	1.36	0.83	0.83	0.75	1.09	-0.712423	0.4762	-0.712423	0.493614	-0.858644	0.48388	-0.319279	0.483206	-0.146221	0.464342	0.393145	0.456383
TR101671|c0_g1	0	0	0	0	6.98	NA	NA	NA	NA	NA	NA	9.44708	0.966649	NA	NA	8.86212	0.970075
TR10168|c0_g1	0	0	0.94	0.64	1.25	NA	NA	6.55459	0.493614	6	0.48388	6.96578	0.742688	5.41504	0.464342	0.411195	0.456383
TR10168|c0_g2	0	0	1.84	1.49	1.94	NA	NA	7.52356	0.75043	7.21917	0.744501	7.59991	0.742688	6.63421	0.73874	0.0763509	0.456383
TR101680|c0_g1	12.23	0	0	8.74	2.28	-10.2562	0.988989	-10.2562	0.991221	-0.484719	0.543709	-2.42332	0.752233	9.18653	0.979565	7.24793	0.85845
TR101681|c0_g1	0	2.15	5.58	0	1.96	7.74819	0.84676	9.12412	0.958322	NA	NA	7.61471	0.742688	-7.16323	0.853836	-1.50941	0.633922
TR101685|c0_g1	1.26	0	1	4.08	1.38	-6.97728	0.735006	-0.333424	0.493614	1.69515	0.651425	0.131245	0.483206	8.08746	0.938627	0.464668	0.456383
TR101686|c0_g1	0	3.51	0	0	0	8.45533	0.902209	NA	NA	NA	NA	NA	NA	-7.87036	0.90902	NA	NA
TR101687|c0_g1	0	3.47	0	0	6.57	8.43879	0.902209	NA	NA	NA	NA	9.35975	0.966649	-7.85383	0.90902	8.77479	0.970075
TR101690|c0_g1	0	0	15.3	13.86	0	NA	NA	10.5793	0.994226	10.4367	0.991128	NA	NA	9.85175	0.991107	-9.99435	0.993966
TR101697|c0_g1	0	0	13.06	0	0	NA	NA	10.3509	0.992429	NA	NA	NA	NA	NA	NA	-9.76598	0.992284
TR1017|c0_g1	0	0	19.42	0	0	NA	NA	10.9233	0.99629	NA	NA	NA	NA	NA	NA	-10.3384	0.995975
TR10170|c0_g1	3.69	0	0.81	0.55	0.26	-8.52748	0.902209	-2.18763	0.65924	-2.74612	0.689012	-3.82704	0.690697	5.1964	0.464342	-1.63941	0.456383
TR101707|c0_g1	5.32	0	0	0	0	-9.05528	0.951596	-9.05528	0.958322	-9.05528	0.955421	-9.05528	0.955591	NA	NA	NA	NA
TR101713|c0_g1	0	0	0	0	5.64	NA	NA	NA	NA	NA	NA	9.13955	0.955591	NA	NA	8.55459	0.959592
TR101716|c0_g1	0	0	9.22	0	0	NA	NA	9.84862	0.984956	NA	NA	NA	NA	NA	NA	-9.26366	0.985186
TR101719|c0_g1	0	4.26	0	0	3.79	8.73471	0.933166	NA	NA	NA	NA	8.56605	0.908154	-8.14975	0.938627	7.98109	0.913647
TR101723|c0_g1	0	0	6.43	4.37	0	NA	NA	9.32867	0.969097	8.77149	0.937915	NA	NA	8.18653	0.938627	-8.74371	0.970075
TR101725|c0_g1	0	0	8.41	0	0	NA	NA	9.71596	0.98135	NA	NA	NA	NA	NA	NA	-9.131	0.981872
TR10173|c0_g1	0	0	2.62	0.24	1.14	NA	NA	8.03342	0.859938	4.58496	0.48388	6.83289	0.742688	4	0.464342	-1.20053	0.567797
TR101732|c0_g1	0	0	1.36	1.85	0	NA	NA	7.08746	0.75043	7.53138	0.744501	NA	NA	6.94642	0.73874	-6.5025	0.739901
TR101733|c0_g1	0	0	0	14.89	0	NA	NA	NA	NA	10.5401	0.992162	NA	NA	9.95517	0.99219	NA	NA
TR101737|c0_g1	0	0	0	3.4	0	NA	NA	NA	NA	8.40939	0.908557	NA	NA	7.82443	0.90902	NA	NA
TR101738|c0_g1	8.77	20.46	0	0	0	1.22216	0.700793	-9.77643	0.98135	-9.77643	0.97923	-9.77643	0.979349	-10.4136	0.995722	NA	NA
TR101740|c0_g1	0	16.99	0	0	0	10.7305	0.993397	NA	NA	NA	NA	NA	NA	-10.1455	0.993784	NA	NA
TR101741|c0_g1	0	0	0	1.73	7.12	NA	NA	NA	NA	7.43463	0.744501	9.47573	0.974143	6.84967	0.73874	8.89077	0.977047
TR101742|c0_g1	0	0	0	19.6	0	NA	NA	NA	NA	10.9366	0.995291	NA	NA	10.3517	0.995338	NA	NA
TR101747|c0_g1	0	0	9.36	0	0	NA	NA	9.87036	0.984956	NA	NA	NA	NA	NA	NA	-9.2854	0.985186
TR101748|c0_g1	0	0	3.01	0	0	NA	NA	8.23362	0.9128	NA	NA	NA	NA	NA	NA	-7.64866	0.876275
TR101749|c0_g1	0	0	0	30.43	0	NA	NA	NA	NA	11.5713	0.997692	NA	NA	10.9863	0.997819	NA	NA
TR101750|c0_g1	4.44	0	0	0	0	-8.79442	0.933166	-8.79442	0.941245	-8.79442	0.937915	-8.79442	0.937883	NA	NA	NA	NA
TR101752|c0_g1	0	3.07	4.01	0	5.77	8.26209	0.902209	8.64746	0.941245	NA	NA	9.17243	0.955591	-7.67713	0.90902	0.524969	0.493039
TR101755|c0_g1	0	0	2.15	0	3.11	NA	NA	7.74819	0.859938	NA	NA	8.28077	0.908154	NA	NA	0.532578	0.456383
TR101757|c0_g1	0	0	0	0	5.64	NA	NA	NA	NA	NA	NA	9.13955	0.955591	NA	NA	8.55459	0.959592
TR101758|c0_g1	12.22	0	0	8.74	0	-10.255	0.988989	-10.255	0.991221	-0.483539	0.543709	-10.255	0.989647	9.18653	0.979565	NA	NA
TR101759|c0_g1	9.15	0	0	0	0	-9.83763	0.981648	-9.83763	0.984956	-9.83763	0.983064	-9.83763	0.983051	NA	NA	NA	NA
TR10176|c0_g1	0	32.27	17.26	146.7	0	11.656	0.997985	10.7532	0.995432	13.8406	0.999718	NA	NA	2.1846	0.747695	-10.1683	0.995125
TR101760|c0_g1	0	0	4.95	0	0	NA	NA	8.95128	0.941245	NA	NA	NA	NA	NA	NA	-8.36632	0.942809
TR101761|c0_g1	0	30.68	0	0	0	11.5831	0.997746	NA	NA	NA	NA	NA	NA	-10.9981	0.997819	NA	NA
TR101762|c0_g1	0	28.68	0	0	0	11.4858	0.99748	NA	NA	NA	NA	NA	NA	-10.9009	0.997563	NA	NA
TR101763|c0_g1	0	6.36	0	0	0	9.31288	0.963571	NA	NA	NA	NA	NA	NA	-8.72792	0.9671	NA	NA
TR101764|c0_g1	0	0	0	3.33	0	NA	NA	NA	NA	8.37938	0.908557	NA	NA	7.79442	0.90902	NA	NA
TR101765|c0_g1	0	0	0	0	4.86	NA	NA	NA	NA	NA	NA	8.92481	0.937883	NA	NA	8.33985	0.942809
TR101767|c0_g1	0	0	0	0	26.26	NA	NA	NA	NA	NA	NA	11.3587	0.996991	NA	NA	10.7737	0.997589
TR101768|c0_g1	0	19.2	0	0	29.6	10.9069	0.995138	NA	NA	NA	NA	11.5314	0.997403	-10.3219	0.995338	10.9464	0.99797
TR101769|c0_g1	0	7.05	0	0	0	9.46148	0.971723	NA	NA	NA	NA	NA	NA	-8.87652	0.974417	NA	NA
TR10177|c0_g1	0	0	21.05	0	0	NA	NA	11.0396	0.996898	NA	NA	NA	NA	NA	NA	-10.4546	0.996584
TR101775|c0_g1	0	0	4.68	0	0	NA	NA	8.87036	0.941245	NA	NA	NA	NA	NA	NA	-8.2854	0.942809
TR101776|c0_g1	11.51	0	0	0	0	-10.1687	0.987126	-10.1687	0.989657	-10.1687	0.988109	-10.1687	0.987998	NA	NA	NA	NA
TR101778|c0_g1	0	0	0	37.94	0	NA	NA	NA	NA	11.8895	0.998284	NA	NA	11.3045	0.998427	NA	NA
TR101779|c0_g1	0	6.36	2.08	0	0	9.31288	0.963571	7.70044	0.859938	NA	NA	NA	NA	-8.72792	0.9671	-7.11548	0.85845
TR101780|c0_g1	0	0	8.64	0	4.23	NA	NA	9.75489	0.98135	NA	NA	8.72451	0.937883	NA	NA	-1.03037	0.638753
TR101782|c0_g1	0	0	0	0	5.97	NA	NA	NA	NA	NA	NA	9.22159	0.955591	NA	NA	8.63662	0.959592
TR101791|c0_g1	0	0	0	17.15	0	NA	NA	NA	NA	10.744	0.994348	NA	NA	10.159	0.994379	NA	NA
TR101793|c0_g1	0	0	12.64	0	0	NA	NA	10.3038	0.991221	NA	NA	NA	NA	NA	NA	-9.71882	0.99111
TR101803|c0_g1	0	0	21.63	0	0	NA	NA	11.0788	0.996898	NA	NA	NA	NA	NA	NA	-10.4939	0.996584
TR101804|c0_g1	0	4.3	0	0	6.38	8.74819	0.933166	NA	NA	NA	NA	9.31741	0.966649	-8.16323	0.938627	8.73245	0.970075
TR101805|c0_g1	0	0	0	17.6	0	NA	NA	NA	NA	10.7814	0.994348	NA	NA	10.1964	0.994379	NA	NA
TR101806|c0_g1	10.73	0	0	0	3.05	-10.0674	0.984713	-10.0674	0.987614	-10.0674	0.985894	-1.81477	0.727442	NA	NA	7.6677	0.913647
TR101807|c0_g1	4.66	0	1.48	2.01	3.01	-8.86419	0.933166	-1.65473	0.686069	-1.21313	0.629463	-0.630566	0.54183	7.06609	0.789933	1.02417	0.567797
TR101808|c0_g1	0	7.33	0	0	0	9.51767	0.971723	NA	NA	NA	NA	NA	NA	-8.93271	0.974417	NA	NA
TR10181|c0_g1	0	2.68	0.87	0	0	8.06609	0.84676	6.44294	0.493614	NA	NA	NA	NA	-7.48113	0.853836	-5.85798	0.456383
TR101814|c0_g1	0	3.36	0	0.99	0	8.39232	0.902209	NA	NA	6.62936	0.48388	NA	NA	-1.76296	0.637847	NA	NA
TR101817|c0_g1	0	7.47	0	0	0	9.54496	0.971723	NA	NA	NA	NA	NA	NA	-8.96	0.974417	NA	NA
TR101818|c0_g1	0	0	17.29	0	0	NA	NA	10.7557	0.995432	NA	NA	NA	NA	NA	NA	-10.1708	0.995125
TR101819|c0_g1	0	0	0	0	28.64	NA	NA	NA	NA	NA	NA	11.4838	0.997285	NA	NA	10.8989	0.997851
TR101820|c0_g1	0	0	0	0	6.71	NA	NA	NA	NA	NA	NA	9.39017	0.966649	NA	NA	8.80521	0.970075
TR101821|c0_g1	0	0	5.28	0	5.02	NA	NA	9.04439	0.958322	NA	NA	8.97154	0.955591	NA	NA	-0.0728506	0.456383
TR101823|c0_g1	0	0	1.56	1.06	2.12	NA	NA	7.2854	0.75043	6.72792	0.744501	7.72792	0.853958	6.14296	0.73874	0.442518	0.456383
TR101827|c0_g1	0	0	7.23	0	0	NA	NA	9.49785	0.976297	NA	NA	NA	NA	NA	NA	-8.91289	0.977047
TR101829|c0_g1	0	0	0	0	3.83	NA	NA	NA	NA	NA	NA	8.5812	0.908154	NA	NA	7.99624	0.913647
TR10183|c0_g1	2.7	3.29	2.14	1.45	1.47	0.285128	0.4762	-0.335349	0.493614	-0.896907	0.542204	-0.877143	0.54183	-1.18203	0.573944	-0.541795	0.456383
TR101833|c0_g1	0	0	2.99	0	0	NA	NA	8.224	0.859938	NA	NA	NA	NA	NA	NA	-7.63904	0.876275
TR101834|c0_g1	0.89	2.17	0.71	0	0	1.28582	0.583907	-0.325986	0.493614	-6.47573	0.48388	-6.47573	0.483206	-7.17659	0.853836	-5.56478	0.456383
TR101841|c0_g1	0	0	4.32	0	0	NA	NA	8.75489	0.941245	NA	NA	NA	NA	NA	NA	-8.16993	0.942809
TR101843|c0_g1	0	19.86	0	0	0	10.9556	0.995138	NA	NA	NA	NA	NA	NA	-10.3707	0.995338	NA	NA
TR101844|c0_g1	10.73	0	0	0	0	-10.0674	0.984713	-10.0674	0.987614	-10.0674	0.985894	-10.0674	0.98585	NA	NA	NA	NA
TR101845|c0_g1	5.91	0	0	0	0	-9.20701	0.951596	-9.20701	0.958322	-9.20701	0.955421	-9.20701	0.955591	NA	NA	NA	NA
TR101848|c0_g1	0	0	4.95	0	0	NA	NA	8.95128	0.941245	NA	NA	NA	NA	NA	NA	-8.36632	0.942809
TR101849|c0_g1	0	0	0	6.37	0	NA	NA	NA	NA	9.31515	0.966489	NA	NA	8.73019	0.9671	NA	NA
TR101850|c0_g1	0	0	14.44	0	0	NA	NA	10.4959	0.993425	NA	NA	NA	NA	NA	NA	-9.91089	0.993213
TR101853|c0_g1	0	0	8.11	0	3.96	NA	NA	9.66356	0.98135	NA	NA	8.62936	0.908154	NA	NA	-1.0342	0.638753
TR101854|c0_g1	0	0	2.94	0	0	NA	NA	8.19967	0.859938	NA	NA	NA	NA	NA	NA	-7.61471	0.85845
TR101855|c0_g1	0	0	3.7	0	0	NA	NA	8.53138	0.9128	NA	NA	NA	NA	NA	NA	-7.94642	0.913647
TR101859|c0_g1	12.65	0	0	0	0	-10.3049	0.988989	-10.3049	0.991221	-10.3049	0.989761	-10.3049	0.989647	NA	NA	NA	NA
TR101865|c0_g1	0	0	7.04	0	0	NA	NA	9.45943	0.976297	NA	NA	NA	NA	NA	NA	-8.87447	0.977047
TR101866|c0_g1	0	14.49	0	0	12.96	10.5008	0.991635	NA	NA	NA	NA	10.3399	0.989647	-9.91588	0.99219	9.75489	0.99111
TR101869|c0_g1	0	0	0	7.35	0	NA	NA	NA	NA	9.5216	0.973921	NA	NA	8.93664	0.974417	NA	NA
TR101870|c0_g1	2.94	0	2.31	0	0	-8.19967	0.84676	-0.347923	0.493614	-8.19967	0.854948	-8.19967	0.853958	NA	NA	-7.26679	0.85845
TR101875|c0_g1	0	0	3	4.08	0	NA	NA	8.22882	0.875815	8.67243	0.937915	NA	NA	8.08746	0.938627	-7.64386	0.876275
TR101877|c0_g1	0	0	0	4.69	0	NA	NA	NA	NA	8.87344	0.937915	NA	NA	8.28848	0.938627	NA	NA
TR101878|c0_g1	0	11.71	0	0	0	10.1935	0.987126	NA	NA	NA	NA	NA	NA	-9.60856	0.988138	NA	NA
TR101879|c0_g1	0	0	0	0	6.82	NA	NA	NA	NA	NA	NA	9.41363	0.966649	NA	NA	8.82867	0.970075
TR10188|c1_g1	13.18	3.95	10.39	0	0	-1.73843	0.735063	-0.343155	0.529105	-10.3641	0.991128	-10.3641	0.990961	-8.04075	0.90902	-9.43602	0.987671
TR101880|c0_g1	0	0	0	0	16.79	NA	NA	NA	NA	NA	NA	10.7134	0.993612	NA	NA	10.1284	0.994589
TR101881|c0_g1	0	0	17.24	7.81	17.33	NA	NA	10.7515	0.995432	9.60918	0.973921	10.7591	0.994199	9.02422	0.974417	0.00751188	0.456383
TR101883|c0_g1	0	0	0	10.82	0	NA	NA	NA	NA	10.0795	0.985894	NA	NA	9.49452	0.986047	NA	NA
TR101884|c0_g1	0	0	0	0	29.6	NA	NA	NA	NA	NA	NA	11.5314	0.997403	NA	NA	10.9464	0.99797
TR10189|c0_g1	10.73	3.23	6.34	8.62	0	-1.73204	0.726032	-0.759095	0.600216	-0.31589	0.520576	-10.0674	0.98585	1.41615	0.668567	-8.72338	0.970075
TR101895|c0_g1	0	0	5.64	0	0	NA	NA	9.13955	0.958322	NA	NA	NA	NA	NA	NA	-8.55459	0.959592
TR101897|c0_g1	0	0	0	0	7.79	NA	NA	NA	NA	NA	NA	9.60548	0.974143	NA	NA	9.02052	0.977047
TR1019|c0_g1	0	0	0	4.07	2.11	NA	NA	NA	NA	8.66888	0.937915	7.7211	0.853958	8.08392	0.938627	7.13614	0.85845
TR10190|c0_g1	12.51	22.1	9.91	6.73	52.06	0.820965	0.617694	-0.336125	0.529105	-0.894403	0.60592	2.05709	0.761266	-1.71537	0.725428	2.39322	0.739635
TR101902|c0_g1	0	0	4.54	0	0	NA	NA	8.82655	0.941245	NA	NA	NA	NA	NA	NA	-8.24159	0.942809
TR10191|c0_g1	0	0	9.11	0	0	NA	NA	9.83131	0.984956	NA	NA	NA	NA	NA	NA	-9.24634	0.985186
TR101912|c0_g1	0	0	1.63	0	2.31	NA	NA	7.34873	0.75043	NA	NA	7.85175	0.853958	NA	NA	0.503021	0.456383
TR101914|c0_g1	4.5	1.83	1.18	0	0	-1.29808	0.626289	-1.93114	0.686069	-8.81378	0.937915	-8.81378	0.937883	-6.93074	0.73874	-6.29768	0.739901
TR101915|c0_g1	0	0	5.78	3.14	0	NA	NA	9.17493	0.958322	8.29462	0.908557	NA	NA	7.70966	0.90902	-8.58996	0.959592
TR101917|c0_g1	0	0	1.02	0	2.25	NA	NA	6.67243	0.75043	NA	NA	7.81378	0.853958	NA	NA	1.14136	0.567797
TR101918|c0_g1	0	0	0	0	3.56	NA	NA	NA	NA	NA	NA	8.47573	0.908154	NA	NA	7.89077	0.913647
TR10192|c0_g1	0	0	5.44	3.7	0	NA	NA	9.08746	0.958322	8.53138	0.908557	NA	NA	7.94642	0.90902	-8.5025	0.959592
TR101925|c0_g1	0	0	0	21.17	0	NA	NA	NA	NA	11.0478	0.996016	NA	NA	10.4628	0.996071	NA	NA
TR101929|c0_g1	0	0	5.52	3	6.11	NA	NA	9.10852	0.958322	8.22882	0.87097	9.25503	0.966649	7.64386	0.870605	0.146504	0.456383
TR101933|c0_g1	5.87	0	0	0	6.71	-9.19722	0.951596	-9.19722	0.958322	-9.19722	0.955421	0.192952	0.483206	NA	NA	8.80521	0.970075
TR101937|c0_g1	0	0	0	8.01	0	NA	NA	NA	NA	9.64566	0.97923	NA	NA	9.0607	0.979565	NA	NA
TR10194|c0_g1	0	0	2.78	0	0	NA	NA	8.11894	0.859938	NA	NA	NA	NA	NA	NA	-7.53398	0.85845
TR10194|c1_g1	1.93	0.94	1.88	0	2.47	-1.03787	0.4762	-0.0378682	0.493614	-7.59246	0.744501	0.35591	0.483206	-5.96963	0.464342	0.393778	0.456383
TR101949|c0_g1	20.16	0	0	0	0	-10.9773	0.995536	-10.9773	0.996629	-10.9773	0.995679	-10.9773	0.995518	NA	NA	NA	NA
TR10195|c0_g1	0	0	1.74	7.64	1.15	NA	NA	7.44294	0.75043	9.57743	0.973921	6.84549	0.742688	8.99247	0.974417	-0.597453	0.456383
TR101950|c0_g1	0	3.29	2.15	0	0	8.36194	0.902209	7.74819	0.859938	NA	NA	NA	NA	-7.77698	0.90902	-7.16323	0.85845
TR101951|c0_g1	0	0	0	0	9.68	NA	NA	NA	NA	NA	NA	9.91886	0.983051	NA	NA	9.3339	0.985186
TR101953|c0_g1	0	27.91	0	0	0	11.4466	0.997324	NA	NA	NA	NA	NA	NA	-10.8616	0.997418	NA	NA
TR101955|c0_g1	0	0	19.42	0	0	NA	NA	10.9233	0.99629	NA	NA	NA	NA	NA	NA	-10.3384	0.995975
TR101956|c0_g1	14.06	0	0	0	0	-10.4574	0.991635	-10.4574	0.993425	-10.4574	0.992162	-10.4574	0.992021	NA	NA	NA	NA
TR101959|c0_g1	0	0	2.85	0	0.76	NA	NA	8.15482	0.859938	NA	NA	6.24793	0.483206	NA	NA	-1.90689	0.631463
TR101961|c0_g1	0	0	0	8.18	0	NA	NA	NA	NA	9.67596	0.97923	NA	NA	9.09099	0.979565	NA	NA
TR101962|c0_g1	0	0	2.15	5.85	0	NA	NA	7.74819	0.859938	9.19229	0.955421	NA	NA	8.60733	0.95611	-7.16323	0.85845
TR101963|c0_g1	0	0	0	0	20.41	NA	NA	NA	NA	NA	NA	10.9951	0.995518	NA	NA	10.4101	0.996313
TR101965|c0_g1	0	1.52	1.5	0	2	7.24793	0.735006	7.22882	0.75043	NA	NA	7.64386	0.79119	-6.66297	0.73874	0.415037	0.456383
TR101969|c0_g1	0	0	3.01	0	0	NA	NA	8.23362	0.9128	NA	NA	NA	NA	NA	NA	-7.64866	0.876275
TR101971|c0_g1	0	27.05	0	0	0	11.4014	0.997324	NA	NA	NA	NA	NA	NA	-10.8165	0.997418	NA	NA
TR101975|c0_g1	0	5.84	0	0	0	9.18982	0.951596	NA	NA	NA	NA	NA	NA	-8.60486	0.95611	NA	NA
TR101978|c0_g1	0	0	0	0	29.6	NA	NA	NA	NA	NA	NA	11.5314	0.997403	NA	NA	10.9464	0.99797
TR101979|c0_g1	0	0	1.85	7.53	0	NA	NA	7.53138	0.75043	9.55651	0.973921	NA	NA	8.97154	0.974417	-6.94642	0.739901
TR101982|c0_g1	0	0	0	28.5	0	NA	NA	NA	NA	11.4767	0.997438	NA	NA	10.8918	0.997563	NA	NA
TR101984|c0_g1	0	0	0	3.68	0	NA	NA	NA	NA	8.52356	0.908557	NA	NA	7.9386	0.90902	NA	NA
TR101986|c0_g1	0	27.91	0	0	0	11.4466	0.997324	NA	NA	NA	NA	NA	NA	-10.8616	0.997418	NA	NA
TR101987|c0_g1	0	0	6.01	4.09	0	NA	NA	9.23122	0.969097	8.67596	0.937915	NA	NA	8.09099	0.938627	-8.64626	0.970075
TR101988|c0_g1	2.41	0	0	1.59	1.55	-7.91289	0.84676	-7.91289	0.859938	-0.600006	0.48388	-0.636765	0.483206	6.72792	0.73874	6.69116	0.739901
TR10199|c0_g1	0	6.45	0	7.59	0	9.33316	0.963571	NA	NA	9.56796	0.973921	NA	NA	0.234801	0.480147	NA	NA
TR101990|c0_g1	0	0	9.71	0	0	NA	NA	9.92333	0.984956	NA	NA	NA	NA	NA	NA	-9.33836	0.985186
TR101997|c0_g1	0	0	3.88	0	2.78	NA	NA	8.59991	0.9128	NA	NA	8.11894	0.853958	NA	NA	-0.480972	0.493039
TR102|c0_g1	0	1.44	0.95	0	3.78	7.16993	0.735006	6.56986	0.493614	NA	NA	8.56224	0.908154	-6.58496	0.73874	1.99239	0.631463
TR10200|c0_g1	0	0	0	0	3.56	NA	NA	NA	NA	NA	NA	8.47573	0.908154	NA	NA	7.89077	0.913647
TR102006|c0_g1	0	14.04	0	0	0	10.4553	0.991635	NA	NA	NA	NA	NA	NA	-9.87036	0.99219	NA	NA
TR102008|c0_g1	0	0	8.41	0	0	NA	NA	9.71596	0.98135	NA	NA	NA	NA	NA	NA	-9.131	0.981872
TR102009|c0_g1	0	0	0	4.45	0	NA	NA	NA	NA	8.79766	0.937915	NA	NA	8.2127	0.938627	NA	NA
TR10201|c0_g1	2.91	0	0	0	0	-8.18488	0.84676	-8.18488	0.859938	-8.18488	0.854948	-8.18488	0.853958	NA	NA	NA	NA
TR102011|c0_g1	0	0	6.58	0	0	NA	NA	9.36194	0.969097	NA	NA	NA	NA	NA	NA	-8.77698	0.970075
TR102012|c0_g1	0	0	4.3	0	0	NA	NA	8.74819	0.941245	NA	NA	NA	NA	NA	NA	-8.16323	0.942809
TR102014|c0_g1	0	0	18.97	0	0	NA	NA	10.8895	0.995901	NA	NA	NA	NA	NA	NA	-10.3045	0.995587
TR102018|c0_g1	8.33	0	0	0	0	-9.70217	0.977456	-9.70217	0.98135	-9.70217	0.97923	-9.70217	0.979349	NA	NA	NA	NA
TR102019|c0_g1	0	0	2.4	0	0	NA	NA	7.90689	0.859938	NA	NA	NA	NA	NA	NA	-7.32193	0.85845
TR10202|c0_g1	0	0	1.75	0.94	0.76	NA	NA	7.45121	0.75043	6.55459	0.48388	6.24793	0.483206	5.96963	0.464342	-1.20328	0.456383
TR102020|c0_g1	0	0	2.5	0	0	NA	NA	7.96578	0.859938	NA	NA	NA	NA	NA	NA	-7.38082	0.85845
TR102022|c0_g1	0	0	3.46	0	0	NA	NA	8.43463	0.9128	NA	NA	NA	NA	NA	NA	-7.84967	0.913647
TR102023|c0_g1	0	0	0	0	13.13	NA	NA	NA	NA	NA	NA	10.3587	0.990961	NA	NA	9.77369	0.992284
TR102025|c0_g1	0	12.57	0	0	0	10.2958	0.988989	NA	NA	NA	NA	NA	NA	-9.71081	0.989807	NA	NA
TR102027|c0_g1	0	0	22.21	0	0	NA	NA	11.117	0.997155	NA	NA	NA	NA	NA	NA	-10.532	0.996839
TR102031|c0_g1	5.09	0	3.24	2.2	1.1	-8.99152	0.951596	-0.651672	0.550395	-1.21016	0.629463	-2.21016	0.690697	7.1964	0.853836	-1.55849	0.607356
TR102032|c0_g1	0	0	2.37	0	1.65	NA	NA	7.88874	0.859938	NA	NA	7.36632	0.742688	NA	NA	-0.522421	0.456383
TR102033|c0_g1	0	0	2.38	0	0	NA	NA	7.89482	0.859938	NA	NA	NA	NA	NA	NA	-7.30986	0.85845
TR102035|c0_g1	0	0	0	0	9.32	NA	NA	NA	NA	NA	NA	9.86419	0.983051	NA	NA	9.27922	0.985186
TR102037|c0_g1	0	0	7.23	0	0	NA	NA	9.49785	0.976297	NA	NA	NA	NA	NA	NA	-8.91289	0.977047
TR102038|c0_g1	0	1.74	0	0	3.13	7.44294	0.735006	NA	NA	NA	NA	8.29002	0.908154	-6.85798	0.73874	7.70506	0.913647
TR102039|c0_g1	0	0	0	0	4.55	NA	NA	NA	NA	NA	NA	8.82972	0.937883	NA	NA	8.24476	0.942809
TR10204|c0_g1	0	0	0	1.8	3.71	NA	NA	NA	NA	7.49185	0.744501	8.53528	0.908154	6.90689	0.73874	7.95031	0.913647
TR102040|c0_g1	0	0	0	10.55	0	NA	NA	NA	NA	10.043	0.985894	NA	NA	9.45806	0.986047	NA	NA
TR102043|c0_g1	0	6.94	9.08	0	0	9.43879	0.963571	9.82655	0.984956	NA	NA	NA	NA	-8.85383	0.9671	-9.24159	0.985186
TR102044|c0_g1	0	15.18	0	0	0	10.568	0.992627	NA	NA	NA	NA	NA	NA	-9.98299	0.993056	NA	NA
TR102045|c0_g1	4.54	0	0	0	0	-8.82655	0.933166	-8.82655	0.941245	-8.82655	0.937915	-8.82655	0.937883	NA	NA	NA	NA
TR102046|c0_g1	0	0	0	0	7.9	NA	NA	NA	NA	NA	NA	9.62571	0.974143	NA	NA	9.04075	0.977047
TR10205|c0_g2	0	0.45	0.3	2.03	5.14	5.49185	0.4762	4.90689	0.493614	7.66534	0.854948	9.00562	0.955591	2.17348	0.573944	4.09873	0.691947
TR102055|c0_g1	0	0	4.09	0	0	NA	NA	8.67596	0.941245	NA	NA	NA	NA	NA	NA	-8.09099	0.942809
TR102056|c0_g1	0	0	0	23.99	0	NA	NA	NA	NA	11.2282	0.996545	NA	NA	10.6433	0.996629	NA	NA
TR102058|c0_g1	0	3.95	0	10.6	0	8.62571	0.902209	NA	NA	10.0498	0.985894	NA	NA	1.42414	0.675794	NA	NA
TR102065|c0_g1	0	0	31.58	0	0	NA	NA	11.6248	0.99838	NA	NA	NA	NA	NA	NA	-11.0398	0.998175
TR102066|c0_g1	0	0	0	0	32.56	NA	NA	NA	NA	NA	NA	11.6689	0.997728	NA	NA	11.0839	0.998269
TR102068|c0_g1	0	0	16.68	8.25	4.28	NA	NA	10.7039	0.994898	9.68825	0.97923	8.74147	0.937883	9.10329	0.979565	-1.96244	0.713898
TR102069|c0_g1	0	0	0	7.35	0	NA	NA	NA	NA	9.5216	0.973921	NA	NA	8.93664	0.974417	NA	NA
TR10207|c0_g2	1.3	0.8	2.61	0	0	-0.70044	0.4762	1.00554	0.59815	-7.02237	0.744501	-7.02237	0.742688	-5.73697	0.464342	-7.44294	0.85845
TR102070|c0_g1	0	6.36	1.38	1.87	3.94	9.31288	0.963571	7.10852	0.75043	7.54689	0.744501	8.62205	0.908154	-1.76599	0.68423	1.51353	0.607356
TR102072|c0_g1	0	0	3.36	4.58	0	NA	NA	8.39232	0.9128	8.8392	0.937915	NA	NA	8.25424	0.938627	-7.80735	0.913647
TR10208|c0_g1	0	2.16	1.89	6.42	9.45	7.75489	0.84676	7.56224	0.75043	9.32643	0.966489	9.88417	0.983051	1.57154	0.657412	2.32193	0.718914
TR102080|c0_g1	0	8.22	0	0	0	9.68299	0.977456	NA	NA	NA	NA	NA	NA	-9.09803	0.979565	NA	NA
TR102088|c0_g1	0	5.85	0	0	0	9.19229	0.951596	NA	NA	NA	NA	NA	NA	-8.60733	0.95611	NA	NA
TR102091|c0_g1	0	0	6.01	0	0	NA	NA	9.23122	0.969097	NA	NA	NA	NA	NA	NA	-8.64626	0.970075
TR102092|c0_g1	0	8.63	0	0	0	9.75322	0.977456	NA	NA	NA	NA	NA	NA	-9.16825	0.979565	NA	NA
TR102093|c0_g1	0	0	0	4.94	0	NA	NA	NA	NA	8.94837	0.937915	NA	NA	8.3634	0.938627	NA	NA
TR102096|c0_g1	0	0	7.19	0	0	NA	NA	9.48985	0.976297	NA	NA	NA	NA	NA	NA	-8.90489	0.977047
TR102097|c0_g1	0	8.01	0	0	8.14	9.64566	0.977456	NA	NA	NA	NA	9.66888	0.979349	-9.0607	0.979565	9.08392	0.981872
TR102104|c0_g1	0	5.19	0	0	0	9.01959	0.951596	NA	NA	NA	NA	NA	NA	-8.43463	0.95611	NA	NA
TR102107|c0_g1	0	0	16.82	0	0	NA	NA	10.716	0.994898	NA	NA	NA	NA	NA	NA	-10.131	0.994589
TR102111|c0_g1	0	5.99	0	0	0	9.22641	0.951596	NA	NA	NA	NA	NA	NA	-8.64145	0.95611	NA	NA
TR102113|c0_g1	0	0	22.99	0	0	NA	NA	11.1668	0.997155	NA	NA	NA	NA	NA	NA	-10.5818	0.996839
TR102117|c0_g1	0	0	2.41	0.82	1.62	NA	NA	7.91289	0.859938	6.35755	0.48388	7.33985	0.742688	5.77259	0.464342	-0.573039	0.456383
TR102127|c0_g1	0	7.33	4.8	0	3.49	9.51767	0.971723	8.90689	0.941245	NA	NA	8.44708	0.908154	-8.93271	0.974417	-0.459807	0.493039
TR102136|c0_g1	0	0	1.62	1.1	0	NA	NA	7.33985	0.75043	6.78136	0.744501	NA	NA	6.1964	0.73874	-6.75489	0.739901
TR102138|c0_g1	0	1.16	0.75	1.02	1.02	6.85798	0.735006	6.22882	0.493614	6.67243	0.744501	6.67243	0.742688	-0.185556	0.464342	0.443607	0.456383
TR10214|c0_g2	0	5.23	9.13	1.55	2.29	9.03067	0.951596	9.83447	0.984956	7.27612	0.744501	7.8392	0.853958	-1.75454	0.665494	-1.99527	0.707704
TR10215|c0_g1	0	0	0	10.51	11.75	NA	NA	NA	NA	10.0375	0.985894	10.1984	0.987998	9.45258	0.986047	9.61348	0.98963
TR102150|c0_g1	21.69	0	8.64	0	0	-11.0828	0.995886	-1.32793	0.713107	-11.0828	0.996016	-11.0828	0.99585	NA	NA	-9.16993	0.981872
TR102153|c0_g1	0	0	6.32	0	0	NA	NA	9.30378	0.969097	NA	NA	NA	NA	NA	NA	-8.71882	0.970075
TR102158|c0_g1	0	0	12.95	0	0	NA	NA	10.3387	0.991221	NA	NA	NA	NA	NA	NA	-9.75377	0.99111
TR10216|c0_g2	0	0	10.87	4.74	2.06	NA	NA	10.0861	0.987614	8.88874	0.937915	7.6865	0.853958	8.30378	0.938627	-2.39964	0.723342
TR102160|c0_g1	0	0	9.86	0	0	NA	NA	9.94544	0.984956	NA	NA	NA	NA	NA	NA	-9.36048	0.985186
TR102164|c0_g1	0	0	0	0	12.41	NA	NA	NA	NA	NA	NA	10.2773	0.989647	NA	NA	9.69232	0.99111
TR10217|c0_g1	2.6	0.8	1.04	2.12	0	-1.70044	0.583907	-1.32193	0.59815	-0.294447	0.48388	-8.02237	0.853958	1.40599	0.573944	-6.11548	0.739901
TR102170|c0_g1	0	0	0	0	21.05	NA	NA	NA	NA	NA	NA	11.0396	0.99585	NA	NA	10.4546	0.996584
TR102175|c0_g1	0	0	0	0	13.64	NA	NA	NA	NA	NA	NA	10.4136	0.990961	NA	NA	9.82867	0.992284
TR102176|c0_g1	0	29.72	0	0	10.21	11.5372	0.997615	NA	NA	NA	NA	9.99577	0.98585	-10.9523	0.997695	9.4108	0.987671
TR102177|c0_g1	0	29.72	0	0	0	11.5372	0.997615	NA	NA	NA	NA	NA	NA	-10.9523	0.997695	NA	NA
TR102178|c0_g1	0	0	10.58	0	0	NA	NA	10.0471	0.987614	NA	NA	NA	NA	NA	NA	-9.46216	0.987671
TR102183|c0_g1	0	0	3.81	5.19	0	NA	NA	8.57365	0.9128	9.01959	0.955421	NA	NA	8.43463	0.95611	-7.98868	0.913647
TR102185|c0_g1	0	0	8.6	0	0	NA	NA	9.74819	0.98135	NA	NA	NA	NA	NA	NA	-9.16323	0.981872
TR102187|c0_g1	0	0	0	8.58	0	NA	NA	NA	NA	9.74483	0.97923	NA	NA	9.15987	0.979565	NA	NA
TR102190|c0_g1	0	0	3.61	0	0	NA	NA	8.49586	0.9128	NA	NA	NA	NA	NA	NA	-7.91089	0.913647
TR102196|c0_g1	0	0	8.63	0	0	NA	NA	9.75322	0.98135	NA	NA	NA	NA	NA	NA	-9.16825	0.981872
TR102197|c0_g1	0	0	1.38	1.87	0	NA	NA	7.10852	0.75043	7.54689	0.744501	NA	NA	6.96193	0.73874	-6.52356	0.739901
TR102198|c0_g1	0	0	4.63	0	0	NA	NA	8.85487	0.941245	NA	NA	NA	NA	NA	NA	-8.26991	0.942809
TR102199|c0_g1	0	0	19.58	0	0	NA	NA	10.9352	0.99629	NA	NA	NA	NA	NA	NA	-10.3502	0.995975
TR1022|c0_g2	0	10.99	14.41	3.27	17.46	10.102	0.984713	10.4929	0.993425	8.35315	0.908557	10.7698	0.994199	-1.74883	0.709519	0.276983	0.485227
TR10220|c0_g2	0	0	4.63	0.23	2.9	NA	NA	8.85487	0.941245	4.52356	0.48388	8.17991	0.853958	3.9386	0.464342	-0.674959	0.514638
TR102200|c0_g1	0	0	0.23	4.93	0	NA	NA	4.52356	0.493614	8.94544	0.937915	NA	NA	8.36048	0.938627	-3.9386	0.456383
TR102202|c0_g1	0	0	2.45	6.66	0	NA	NA	7.93664	0.859938	9.37938	0.966489	NA	NA	8.79442	0.9671	-7.35168	0.85845
TR102205|c0_g1	4.58	0	0	0	0	-8.8392	0.933166	-8.8392	0.941245	-8.8392	0.937915	-8.8392	0.937883	NA	NA	NA	NA
TR102208|c0_g1	0	0	7.48	0	0	NA	NA	9.54689	0.976297	NA	NA	NA	NA	NA	NA	-8.96193	0.977047
TR102209|c0_g1	0	4.33	0	0	1.62	8.75822	0.933166	NA	NA	NA	NA	7.33985	0.742688	-8.17326	0.938627	6.75489	0.739901
TR10221|c0_g1	1.35	0	1.82	1.48	1.92	-7.07682	0.735006	0.430979	0.493614	0.132638	0.48388	0.508147	0.483206	6.62449	0.73874	0.0771679	0.456383
TR102213|c0_g1	0	0	6.12	0	0	NA	NA	9.25739	0.969097	NA	NA	NA	NA	NA	NA	-8.67243	0.970075
TR102217|c0_g1	2.79	0	0.74	2.01	4.01	-8.12412	0.84676	-1.91467	0.65924	-0.47307	0.48388	0.523337	0.521351	7.06609	0.789933	2.43801	0.668835
TR102218|c0_g1	0	0	3.29	1.71	1	NA	NA	8.36194	0.9128	7.41785	0.744501	6.64386	0.636081	6.83289	0.73874	-1.71809	0.631463
TR102219|c0_g1	2.26	0	3.01	0.82	0.81	-7.82018	0.84676	0.413441	0.493614	-1.46263	0.589249	-1.48033	0.589813	5.77259	0.464342	-1.89377	0.631463
TR10222|c0_g1	0	2.33	0.51	2.76	2.71	7.86419	0.84676	5.67243	0.493614	8.10852	0.854948	8.08215	0.853958	0.244338	0.464342	2.40972	0.631463
TR102220|c0_g1	0	0	0	0	12.98	NA	NA	NA	NA	NA	NA	10.3421	0.989647	NA	NA	9.75711	0.99111
TR102223|c0_g1	5	0	1.59	0	0	-8.96578	0.935199	-1.6529	0.686069	-8.96578	0.939916	-8.96578	0.939943	NA	NA	-6.72792	0.739901
TR102227|c0_g1	0	0	3.13	0	0.7	NA	NA	8.29002	0.9128	NA	NA	6.12928	0.483206	NA	NA	-2.16074	0.631463
TR10223|c0_g2	0	0	6.12	0	0	NA	NA	9.25739	0.969097	NA	NA	NA	NA	NA	NA	-8.67243	0.970075
TR102232|c0_g1	0	2.42	0	0.97	0	7.91886	0.84676	NA	NA	6.59991	0.48388	NA	NA	-1.31895	0.573944	NA	NA
TR102233|c0_g1	0	5.08	0	0	0	8.98868	0.951596	NA	NA	NA	NA	NA	NA	-8.40372	0.95611	NA	NA
TR102234|c0_g1	0	0	7.78	0	0	NA	NA	9.60363	0.976297	NA	NA	NA	NA	NA	NA	-9.01866	0.977047
TR102235|c0_g1	1.12	0.82	1.1	0.25	1.68	-0.449803	0.4762	-0.0259952	0.493614	-2.1635	0.48388	0.584963	0.483206	-1.7137	0.464342	0.610958	0.456383
TR102237|c0_g1	3.1	0.38	1.15	1.9	1.17	-3.0282	0.648483	-1.43063	0.59815	-0.706269	0.542204	-1.40576	0.589813	2.32193	0.573944	0.0248747	0.456383
TR10224|c0_g3	0	0	2.32	0.45	0	NA	NA	7.85798	0.859938	5.49185	0.48388	NA	NA	4.90689	0.464342	-7.27302	0.85845
TR102240|c0_g1	0	0	0	7.29	0	NA	NA	NA	NA	9.50978	0.973921	NA	NA	8.92481	0.974417	NA	NA
TR102241|c0_g1	0	1.72	1.89	2.56	0	7.42626	0.735006	7.56224	0.75043	8	0.854948	NA	NA	0.573735	0.464342	-6.97728	0.739901
TR102242|c0_g1	3.76	0.77	1.99	0.47	0.56	-2.2878	0.648483	-0.917964	0.550395	-3	0.689012	-2.74723	0.690697	-0.712198	0.464342	-1.82927	0.567797
TR102243|c0_g1	0	0	0	1.48	3.64	NA	NA	NA	NA	7.20945	0.744501	8.50779	0.908154	6.62449	0.73874	7.92283	0.913647
TR102244|c0_g1	0	0.26	5.56	1.17	1.13	4.70044	0.4762	9.11894	0.958322	6.87036	0.744501	6.82018	0.742688	2.16993	0.464342	-2.29876	0.686895
TR102245|c0_g1	0	0	3.69	5.02	0	NA	NA	8.52748	0.9128	8.97154	0.955421	NA	NA	8.38658	0.95611	-7.94251	0.913647
TR102246|c0_g1	0	0	2.72	0	0	NA	NA	8.08746	0.859938	NA	NA	NA	NA	NA	NA	-7.5025	0.85845
TR102249|c0_g1	0	0	0	0	3.86	NA	NA	NA	NA	NA	NA	8.59246	0.908154	NA	NA	8.00749	0.913647
TR10225|c0_g1	0	0	3.12	2.55	1.68	NA	NA	8.2854	0.9128	7.99435	0.854948	7.39232	0.742688	7.40939	0.853836	-0.893085	0.514638
TR102251|c0_g1	2.16	0	0.88	3.18	0.39	-7.75489	0.84676	-1.29546	0.59815	0.557995	0.521791	-2.46949	0.589813	7.72792	0.90902	-1.17403	0.456383
TR102252|c0_g1	0	0.18	16.6	13.69	1.84	4.16993	0.4762	10.697	0.994898	10.4189	0.991128	7.52356	0.742688	6.24898	0.913706	-3.17341	0.738451
TR102253|c0_g1	0	0	0	0	6.05	NA	NA	NA	NA	NA	NA	9.24079	0.966649	NA	NA	8.65583	0.970075
TR102254|c0_g1	2.94	0	0	0	0	-8.19967	0.84676	-8.19967	0.859938	-8.19967	0.854948	-8.19967	0.853958	NA	NA	NA	NA
TR102256|c0_g1	0	9.3	0	0	0	9.86109	0.981648	NA	NA	NA	NA	NA	NA	-9.27612	0.983235	NA	NA
TR102257|c0_g1	1.31	0	2.07	0	0	-7.03342	0.735006	0.660064	0.493614	-7.03342	0.744501	-7.03342	0.742688	NA	NA	-7.10852	0.85845
TR102258|c0_g1	0	0	0	4.99	0	NA	NA	NA	NA	8.9629	0.937915	NA	NA	8.37793	0.938627	NA	NA
TR102260|c0_g1	0.83	0	1.01	1.36	0.88	-6.37504	0.4762	0.283172	0.493614	0.712423	0.48388	0.0843922	0.483206	6.5025	0.73874	-0.19878	0.456383
TR102262|c0_g1	0.92	3.76	0	0.34	0.33	2.03103	0.648483	-6.52356	0.493614	-1.4361	0.48388	-1.47917	0.483206	-3.46713	0.676262	4.45943	0.456383
TR102264|c0_g1	0	0	3.14	0	0	NA	NA	8.29462	0.9128	NA	NA	NA	NA	NA	NA	-7.70966	0.913647
TR102267|c0_g1	0.27	0.67	1.12	2.42	0.59	1.3112	0.4762	2.05247	0.493614	3.16398	0.651425	1.12776	0.483206	1.85277	0.573944	-0.924712	0.456383
TR102269|c0_g1	0	0	0	0	6.33	NA	NA	NA	NA	NA	NA	9.30606	0.966649	NA	NA	8.7211	0.970075
TR102270|c0_g1	0	1.3	2.77	1.18	0	7.02237	0.735006	8.11374	0.859938	6.88264	0.744501	NA	NA	-0.139725	0.464342	-7.52878	0.85845
TR102271|c0_g1	0	0	25.27	0	0	NA	NA	11.3032	0.997725	NA	NA	NA	NA	NA	NA	-10.7182	0.997426
TR102272|c0_g1	0	4.53	0	1.33	0	8.82337	0.933166	NA	NA	7.05528	0.744501	NA	NA	-1.76808	0.665494	NA	NA
TR102273|c0_g1	0	0	0	1.46	2.87	NA	NA	NA	NA	7.18982	0.744501	8.16491	0.853958	6.60486	0.73874	7.57994	0.85845
TR102274|c0_g1	0	8.06	0	0	0	9.65464	0.977456	NA	NA	NA	NA	NA	NA	-9.06967	0.979565	NA	NA
TR102275|c0_g1	0	0	0	0	20.54	NA	NA	NA	NA	NA	NA	11.0042	0.995518	NA	NA	10.4193	0.996313
TR102277|c0_g1	0	0	4.91	0	0	NA	NA	8.93958	0.941245	NA	NA	NA	NA	NA	NA	-8.35462	0.942809
TR102278|c0_g1	0	0	3.32	0.9	0	NA	NA	8.37504	0.9128	6.49185	0.48388	NA	NA	5.90689	0.464342	-7.79008	0.913647
TR102280|c0_g1	0	0	0	13.73	0	NA	NA	NA	NA	10.4231	0.991128	NA	NA	9.83815	0.991107	NA	NA
TR102281|c0_g1	4.29	0.81	0.27	2.18	4.95	-2.40498	0.688187	-3.98995	0.719243	-0.97665	0.570697	0.206451	0.483206	1.42833	0.573944	4.1964	0.691947
TR102282|c0_g1	0	0	4.75	0	0	NA	NA	8.89178	0.941245	NA	NA	NA	NA	NA	NA	-8.30682	0.942809
TR102283|c0_g1	0	0	0	0	19.35	NA	NA	NA	NA	NA	NA	10.9181	0.995144	NA	NA	10.3332	0.995975
TR102285|c0_g1	4.39	1.78	0	0	0	-1.30234	0.626289	-8.77808	0.941245	-8.77808	0.937915	-8.77808	0.937883	-6.89077	0.73874	NA	NA
TR102286|c0_g1	0.65	1.58	1.04	0	0	1.28141	0.4762	0.678072	0.493614	-6.02237	0.48388	-6.02237	0.483206	-6.71882	0.73874	-6.11548	0.739901
TR102287|c0_g1	2.95	1.81	0.59	0	0.79	-0.704725	0.536765	-2.32193	0.65924	-8.20457	0.854948	-1.90079	0.652581	-6.91488	0.73874	0.421138	0.456383
TR102288|c0_g1	0	0	0	10.86	0	NA	NA	NA	NA	10.0848	0.985894	NA	NA	9.49985	0.986047	NA	NA
TR102289|c0_g1	21.82	0	0	0	6.45	-11.0914	0.995886	-11.0914	0.996898	-11.0914	0.996016	-1.75828	0.741995	NA	NA	8.74819	0.970075
TR10229|c0_g1	0	11.86	5.19	0	7.59	10.2119	0.987126	9.01959	0.958322	NA	NA	9.56796	0.974143	-9.62693	0.988138	0.548365	0.508637
TR102290|c0_g1	0	0	0	7.29	2.55	NA	NA	NA	NA	9.50978	0.973921	7.99435	0.853958	8.92481	0.974417	7.40939	0.85845
TR102291|c0_g1	0	0	0	0	3.71	NA	NA	NA	NA	NA	NA	8.53528	0.908154	NA	NA	7.95031	0.913647
TR102292|c0_g1	0	3.66	0	1.09	2.66	8.5157	0.902209	NA	NA	6.76818	0.744501	8.05528	0.853958	-1.74752	0.637847	7.47032	0.85845
TR102293|c0_g1	0	0	2.07	0	0.55	NA	NA	7.69349	0.859938	NA	NA	5.78136	0.483206	NA	NA	-1.91213	0.567797
TR102294|c0_g1	4.58	0	0	0	0	-8.8392	0.933166	-8.8392	0.941245	-8.8392	0.937915	-8.8392	0.937883	NA	NA	NA	NA
TR102296|c0_g2	0	4.16	0	3.7	0	8.70044	0.933166	NA	NA	8.53138	0.908557	NA	NA	-0.169058	0.464342	NA	NA
TR102298|c0_g1	0	2.21	3.92	0.33	0	7.7879	0.84676	8.61471	0.9128	5.04439	0.48388	NA	NA	-2.74351	0.573944	-8.02975	0.913647
TR102299|c0_g1	0	0.44	0	5.15	7.31	5.45943	0.4762	NA	NA	9.00843	0.955421	9.51373	0.974143	3.549	0.699949	8.92877	0.977047
TR102302|c0_g1	0	0	2.36	0	0	NA	NA	7.88264	0.859938	NA	NA	NA	NA	NA	NA	-7.29768	0.85845
TR102304|c0_g1	18.15	0	0	0	0	-10.8258	0.994646	-10.8258	0.995901	-10.8258	0.994837	-10.8258	0.994693	NA	NA	NA	NA
TR102308|c0_g1	4.36	0	0	2.4	1.56	-8.76818	0.933166	-8.76818	0.941245	-0.861294	0.542204	-1.48278	0.630268	7.32193	0.853836	6.70044	0.739901
TR102309|c0_g1	0	0	4.55	0	20.46	NA	NA	8.82972	0.941245	NA	NA	10.9986	0.995518	NA	NA	2.16887	0.72938
TR10231|c0_g2	0	0	4.57	0	0	NA	NA	8.83605	0.941245	NA	NA	NA	NA	NA	NA	-8.25109	0.942809
TR102311|c0_g1	3.32	0	0.88	0	0	-8.37504	0.902209	-1.91561	0.65924	-8.37504	0.908557	-8.37504	0.908154	NA	NA	-5.87447	0.456383
TR102313|c0_g1	0	0	10.18	0	0	NA	NA	9.99152	0.987614	NA	NA	NA	NA	NA	NA	-9.40656	0.987671
TR102315|c0_g1	0	0	3.39	0	3.46	NA	NA	8.40514	0.9128	NA	NA	8.43463	0.908154	NA	NA	0.0294868	0.456383
TR102316|c0_g1	0	3.02	0	10.73	2.83	8.2384	0.902209	NA	NA	10.0674	0.985894	8.14466	0.853958	1.82903	0.711517	7.5597	0.85845
TR102317|c0_g1	0	0	1.21	3.3	0	NA	NA	6.91886	0.75043	8.36632	0.908557	NA	NA	7.78136	0.90902	-6.3339	0.739901
TR102319|c0_g1	6.12	0	0.97	0	0	-9.25739	0.963571	-2.65748	0.73429	-9.25739	0.966489	-9.25739	0.966649	NA	NA	-6.01495	0.456383
TR10232|c0_g1	0	0	0	0	8.5	NA	NA	NA	NA	NA	NA	9.73132	0.979349	NA	NA	9.14636	0.981872
TR102321|c0_g1	0	3.2	1.9	0	0.93	8.32193	0.902209	7.56986	0.75043	NA	NA	6.53916	0.483206	-7.73697	0.90902	-1.0307	0.456383
TR102323|c0_g1	0	0	3.17	0	0	NA	NA	8.30834	0.9128	NA	NA	NA	NA	NA	NA	-7.72338	0.913647
TR102326|c0_g1	0.69	6.26	1.06	6.46	0.74	3.18149	0.729894	0.619396	0.493614	3.22687	0.728364	0.100929	0.483206	0.0453715	0.464342	-0.518467	0.456383
TR102327|c0_g1	0	3.37	0	0	0	8.3966	0.902209	NA	NA	NA	NA	NA	NA	-7.81164	0.90902	NA	NA
TR102328|c0_g1	14.77	0	0	0	0	-10.5285	0.991635	-10.5285	0.993425	-10.5285	0.992162	-10.5285	0.992021	NA	NA	NA	NA
TR102329|c0_g1	0	0	7.75	0	0	NA	NA	9.59805	0.976297	NA	NA	NA	NA	NA	NA	-9.01309	0.977047
TR10233|c0_g1	0	0	1.1	0	2.21	NA	NA	6.78136	0.75043	NA	NA	7.7879	0.853958	NA	NA	1.00654	0.567797
TR102330|c0_g1	2.08	0.85	0.56	0	0.74	-1.29105	0.583907	-1.89308	0.59815	-7.70044	0.854948	-1.49099	0.589813	-5.82443	0.464342	0.402098	0.456383
TR102331|c0_g1	0	50.27	0	0	0	12.2955	0.99897	NA	NA	NA	NA	NA	NA	-11.7105	0.998989	NA	NA
TR102333|c0_g1	0	0	2.09	0	1.11	NA	NA	7.70736	0.859938	NA	NA	6.79442	0.742688	NA	NA	-0.912943	0.456383
TR102334|c0_g1	0	1.44	0.85	0.98	0.95	7.16993	0.735006	6.40939	0.493614	6.61471	0.48388	6.56986	0.483206	-0.555215	0.464342	0.160465	0.456383
TR102335|c0_g1	5.63	1.26	3.78	1.13	0.82	-2.15971	0.708691	-0.574749	0.530429	-2.31681	0.712859	-2.77944	0.714714	-0.157101	0.464342	-2.20469	0.631463
TR102337|c0_g1	0	0	0	3.8	0	NA	NA	NA	NA	8.56986	0.908557	NA	NA	7.98489	0.90902	NA	NA
TR102338|c0_g1	0	0	0	0	3.91	NA	NA	NA	NA	NA	NA	8.61102	0.908154	NA	NA	8.02606	0.913647
TR102339|c0_g1	0	6.81	0	0	0	9.41151	0.963571	NA	NA	NA	NA	NA	NA	-8.82655	0.9671	NA	NA
TR102341|c0_g1	0	0	3.12	0	0	NA	NA	8.2854	0.9128	NA	NA	NA	NA	NA	NA	-7.70044	0.913647
TR102342|c0_g1	0	0	4.52	0	8.66	NA	NA	8.82018	0.941245	NA	NA	9.75822	0.979349	NA	NA	0.938044	0.566946
TR102343|c0_g1	1.82	0	1.43	0	0	-7.50779	0.735006	-0.347923	0.493614	-7.50779	0.744501	-7.50779	0.742688	NA	NA	-6.57491	0.739901
TR102344|c0_g1	3.36	2.58	0	0	1.35	-0.38109	0.4762	-8.39232	0.9128	-8.39232	0.908557	-1.3155	0.630268	-7.42626	0.853836	6.49185	0.739901
TR102345|c0_g1	4.22	0	0.23	2.49	3.02	-8.7211	0.933166	-4.19754	0.696225	-0.761097	0.542204	-0.482694	0.521351	7.37504	0.853836	3.71484	0.631463
TR102346|c0_g1	1.87	6.81	4.42	8.02	4.15	1.86462	0.698434	1.24101	0.637384	2.10056	0.730748	1.15007	0.630268	0.235947	0.480147	-0.090935	0.456383
TR102347|c0_g1	0.24	0.29	1.66	27.26	0.88	0.273018	0.4762	2.79008	0.59815	6.82761	0.924104	1.87447	0.483206	6.55459	0.919853	-0.915608	0.456383
TR102348|c0_g1	0	2.66	0	2.36	0	8.05528	0.84676	NA	NA	7.88264	0.854948	NA	NA	-0.172639	0.464342	NA	NA
TR102349|c0_g1	0.99	0.81	0.27	1.1	0.35	-0.289507	0.4762	-1.87447	0.493614	0.152003	0.48388	-1.50007	0.483206	0.44151	0.464342	0.374396	0.456383
TR10235|c0_g1	0	9.87	0	0	0	9.94691	0.981648	NA	NA	NA	NA	NA	NA	-9.36194	0.983235	NA	NA
TR102350|c0_g1	0	3.86	1.46	1.97	1.92	8.59246	0.902209	7.18982	0.75043	7.62205	0.744501	7.58496	0.742688	-0.970405	0.523447	0.395138	0.456383
TR102352|c0_g1	18.58	2.32	1.54	4.59	2.44	-3.00155	0.769941	-3.59275	0.770051	-2.01718	0.752539	-2.9288	0.766063	0.984369	0.551768	0.663951	0.456383
TR102353|c0_g1	0	0	6.98	0	0	NA	NA	9.44708	0.969097	NA	NA	NA	NA	NA	NA	-8.86212	0.970075
TR102354|c0_g1	0.81	1.98	0.66	0.44	2.17	1.28951	0.583907	-0.295456	0.493614	-0.880418	0.48388	1.4217	0.589813	-2.16993	0.573944	1.71716	0.567797
TR102355|c0_g1	1.92	0.59	0.79	0.53	0.77	-1.70232	0.583907	-1.28118	0.59815	-1.85704	0.589249	-1.31818	0.589813	-0.154723	0.464342	-0.0369942	0.456383
TR102359|c1_g1	0	0	0.77	1.05	1.05	NA	NA	6.26679	0.493614	6.71425	0.744501	6.71425	0.742688	6.12928	0.73874	0.447459	0.456383
TR102362|c0_g1	0	0	3.67	0	0	NA	NA	8.51964	0.9128	NA	NA	NA	NA	NA	NA	-7.93467	0.913647
TR102364|c0_g1	3.5	1.34	1.04	0.8	0.94	-1.38512	0.626289	-1.75077	0.65924	-2.12928	0.651425	-1.89662	0.652581	-0.744161	0.464342	-0.145851	0.456383
TR102366|c0_g1	0	0	8.6	0	0	NA	NA	9.74819	0.98135	NA	NA	NA	NA	NA	NA	-9.16323	0.981872
TR102367|c0_g2	0.43	6.66	4.87	5.1	6.68	3.95311	0.741077	3.50151	0.719243	3.56809	0.712859	3.95744	0.74062	-0.385025	0.491133	0.455926	0.493039
TR102368|c0_g1	0	0	2.09	1.88	0.3	NA	NA	7.70736	0.859938	7.55459	0.744501	4.90689	0.483206	6.96963	0.73874	-2.80047	0.567797
TR102369|c0_g1	0	0	12.29	8.36	9.06	NA	NA	10.2633	0.991221	9.70736	0.97923	9.82337	0.983051	9.1224	0.979565	-0.439902	0.511764
TR10237|c0_g1	2.72	0	0.63	0.85	1.66	-8.08746	0.84676	-2.11018	0.65924	-1.67807	0.589249	-0.712423	0.54183	5.82443	0.464342	1.39776	0.567797
TR102370|c0_g1	0	0	0	0	13.69	NA	NA	NA	NA	NA	NA	10.4189	0.990961	NA	NA	9.83394	0.992284
TR102371|c0_g1	0	3.38	0	2.04	0	8.40088	0.902209	NA	NA	7.67243	0.854948	NA	NA	-0.728454	0.523447	NA	NA
TR102372|c0_g1	0	0.2	3.49	0.18	0	4.32193	0.4762	8.44708	0.9128	4.16993	0.48388	NA	NA	-0.152003	0.464342	-7.86212	0.913647
TR102373|c0_g1	0	0	0	0	5.32	NA	NA	NA	NA	NA	NA	9.05528	0.955591	NA	NA	8.47032	0.959592
TR102374|c0_g1	0	0	0	0	21.87	NA	NA	NA	NA	NA	NA	11.0947	0.99585	NA	NA	10.5098	0.996584
TR102375|c0_g1	0	0.82	0.53	1.45	3.57	6.35755	0.4762	5.72792	0.493614	7.17991	0.744501	8.47978	0.908154	0.822357	0.464342	2.75186	0.668835
TR102376|c0_g1	0	0	0	3.85	0.54	NA	NA	NA	NA	8.58871	0.908557	5.75489	0.483206	8.00375	0.90902	5.16993	0.456383
TR102377|c0_g1	4.95	0	2.63	2.68	0	-8.95128	0.933166	-0.912366	0.578262	-0.885196	0.570697	-8.95128	0.937883	7.48113	0.853836	-7.45396	0.85845
TR102379|c0_g2	6.2	3.25	0	0	1.91	-0.931828	0.567197	-9.27612	0.969097	-9.27612	0.966489	-1.6987	0.69971	-7.75933	0.90902	6.99247	0.739901
TR10238|c0_g1	0	0	0	0	23.79	NA	NA	NA	NA	NA	NA	11.2161	0.996396	NA	NA	10.6312	0.997064
TR102382|c0_g1	0.62	0.76	1.75	0.83	1.87	0.293731	0.4762	1.49701	0.59815	0.420843	0.48388	1.5927	0.589813	0.127112	0.464342	0.0956833	0.456383
TR102383|c0_g1	0	0	1.97	1.34	0.66	NA	NA	7.62205	0.75043	7.06609	0.744501	6.04439	0.483206	6.48113	0.73874	-1.57766	0.567797
TR102386|c0_g1	0	2.07	0.67	2.74	0	7.69349	0.84676	6.06609	0.493614	8.09803	0.854948	NA	NA	0.404545	0.464342	-5.48113	0.456383
TR102387|c0_g1	3.9	0	0	8.36	0	-8.60733	0.902209	-8.60733	0.9128	1.10003	0.663612	-8.60733	0.908154	9.1224	0.979565	NA	NA
TR102388|c0_g1	0	1.53	1.35	1.37	0.89	7.25739	0.735006	7.07682	0.75043	7.09803	0.744501	6.47573	0.483206	-0.159356	0.464342	-0.601082	0.456383
TR102389|c0_g1	0	0	5.45	0	0	NA	NA	9.09011	0.958322	NA	NA	NA	NA	NA	NA	-8.50515	0.959592
TR102390|c0_g1	0	1.43	1.12	1.51	0	7.15987	0.735006	6.80735	0.75043	7.2384	0.744501	NA	NA	0.0785334	0.464342	-6.22239	0.739901
TR102391|c0_g1	0	2.81	0.91	0	6.25	8.13443	0.84676	6.50779	0.493614	NA	NA	9.28771	0.966649	-7.54946	0.853836	2.77992	0.706475
TR102392|c0_g1	4.47	0.53	0.63	1.82	0.12	-3.07621	0.688187	-2.82685	0.696225	-1.29634	0.629463	-5.21917	0.714714	1.77987	0.573944	-2.39232	0.456383
TR102393|c0_g1	0.35	0	1.98	0.77	10.06	-5.12928	0.4762	2.50007	0.59815	1.1375	0.48388	4.84513	0.756538	5.68182	0.464342	2.34506	0.723342
TR102394|c0_g1	3.56	0.77	0.52	1.16	0.45	-2.20895	0.648483	-2.77529	0.696225	-1.61775	0.651425	-2.98388	0.690697	0.591194	0.464342	-0.208587	0.456383
TR102395|c0_g1	3.54	0	0	0	0	-8.46761	0.902209	-8.46761	0.9128	-8.46761	0.908557	-8.46761	0.908154	NA	NA	NA	NA
TR102397|c0_g1	2.47	0	3.95	0	0	-7.94837	0.84676	0.677342	0.550395	-7.94837	0.854948	-7.94837	0.853958	NA	NA	-8.04075	0.913647
TR102398|c0_g1	0	0	1.86	10.1	0	NA	NA	7.53916	0.75043	9.98014	0.985894	NA	NA	9.39518	0.986047	-6.9542	0.739901
TR102399|c0_g1	0	2.01	0	0	12.8	7.65105	0.84676	NA	NA	NA	NA	10.3219	0.989647	-7.06609	0.789933	9.73697	0.99111
TR1024|c0_g1	0	0	0	13.68	0	NA	NA	NA	NA	10.4179	0.991128	NA	NA	9.83289	0.991107	NA	NA
TR102400|c0_g1	0	0.27	1.61	0.48	0.23	4.75489	0.4762	7.33092	0.75043	5.58496	0.48388	4.52356	0.483206	0.830075	0.464342	-2.80735	0.567797
TR102402|c0_g1	0	0	0	5.43	0	NA	NA	NA	NA	9.08481	0.955421	NA	NA	8.49985	0.95611	NA	NA
TR102403|c0_g1	1.27	2.6	0	0.93	0	1.03368	0.583907	-6.98868	0.75043	-0.449526	0.48388	-6.98868	0.742688	-1.48321	0.573944	NA	NA
TR102404|c0_g1	0	0	0	8.33	0	NA	NA	NA	NA	9.70217	0.97923	NA	NA	9.11721	0.979565	NA	NA
TR102405|c0_g1	0	0	0	0	4.54	NA	NA	NA	NA	NA	NA	8.82655	0.937883	NA	NA	8.24159	0.942809
TR102407|c0_g1	3.94	0.96	0	0.85	0.85	-2.03709	0.648483	-8.62205	0.9128	-2.21266	0.689012	-2.21266	0.690697	-0.175572	0.464342	5.82443	0.456383
TR102409|c0_g1	3.22	0	0	0.5	0	-8.33092	0.902209	-8.33092	0.9128	-2.68706	0.651425	-8.33092	0.908154	5.05889	0.464342	NA	NA
TR102411|c0_g2	0	1	1.66	1.79	0.44	6.64386	0.627299	7.37504	0.75043	7.48382	0.744501	5.45943	0.483206	0.83996	0.464342	-1.91561	0.567797
TR102413|c0_g1	0	12.65	0.65	0	0.64	10.3049	0.988989	6.02237	0.493614	NA	NA	6	0.483206	-9.71996	0.989807	-0.0223678	0.456383
TR102416|c0_g1	2.17	3.19	0	0.95	0.46	0.555861	0.516184	-7.76155	0.859938	-1.1917	0.589249	-2.23799	0.589813	-1.74756	0.637847	4.9386	0.456383
TR102418|c0_g1	0	0	0	3.14	4.81	NA	NA	NA	NA	8.29462	0.908557	8.90989	0.937883	7.70966	0.90902	8.32493	0.942809
TR102419|c0_g1	0	0	0.18	0	3.54	NA	NA	4.16993	0.493614	NA	NA	8.46761	0.908154	NA	NA	4.29768	0.668835
TR102421|c0_g1	3.87	0	2.19	0.66	0.64	-8.59619	0.902209	-0.821403	0.550395	-2.5518	0.689012	-2.59619	0.690697	5.45943	0.464342	-1.77479	0.567797
TR102422|c0_g1	2.12	0.65	0	2.32	1.13	-1.70555	0.583907	-7.72792	0.859938	0.130061	0.48388	-0.907741	0.483206	1.83561	0.573944	6.23522	0.739901
TR102423|c0_g1	0	0	0	4.5	7.05	NA	NA	NA	NA	8.81378	0.937915	9.46148	0.974143	8.22882	0.938627	8.87652	0.977047
TR102425|c0_g1	5.74	1.17	0.77	1.57	0	-2.29454	0.708691	-2.89812	0.719243	-1.87029	0.698227	-9.16491	0.955591	0.424256	0.464342	-5.68182	0.456383
TR102427|c0_g1	0	0	8.27	0	2.35	NA	NA	9.69174	0.98135	NA	NA	7.87652	0.853958	NA	NA	-1.81523	0.688326
TR102428|c0_g1	0	0	5.41	0	0	NA	NA	9.07948	0.958322	NA	NA	NA	NA	NA	NA	-8.49452	0.959592
TR10243|c0_g1	0	0	2.61	0	0	NA	NA	8.02791	0.859938	NA	NA	NA	NA	NA	NA	-7.44294	0.85845
TR102430|c0_g1	0	0.92	4.19	0.81	0	6.52356	0.4762	8.71081	0.941245	6.33985	0.48388	NA	NA	-0.183712	0.464342	-8.12584	0.942809
TR102432|c0_g1	0	0	3.26	0	0	NA	NA	8.34873	0.9128	NA	NA	NA	NA	NA	NA	-7.76377	0.913647
TR102434|c0_g1	0	0	15.49	0	0	NA	NA	10.5971	0.994226	NA	NA	NA	NA	NA	NA	-10.0122	0.993966
TR102435|c0_g1	0	0	2.59	9.37	0	NA	NA	8.01681	0.859938	9.87191	0.983064	NA	NA	9.28694	0.983235	-7.43185	0.85845
TR102436|c0_g1	0	1.64	1.19	1.95	0.88	7.35755	0.735006	6.89482	0.75043	7.60733	0.744501	6.45943	0.483206	0.249778	0.464342	-0.435386	0.456383
TR102438|c0_g2	0	1.54	5.77	6.44	0	7.26679	0.735006	9.17243	0.958322	9.33092	0.966489	NA	NA	2.06413	0.694998	-8.58747	0.959592
TR102438|c1_g1	0	0	2.11	1.72	0	NA	NA	7.7211	0.859938	7.42626	0.744501	NA	NA	6.8413	0.73874	-7.13614	0.85845
TR102440|c0_g1	0	0	0.54	5.18	0	NA	NA	5.75489	0.493614	9.01681	0.955421	NA	NA	8.43185	0.95611	-5.16993	0.456383
TR102441|c0_g1	0	0	0	3.6	0	NA	NA	NA	NA	8.49185	0.908557	NA	NA	7.90689	0.90902	NA	NA
TR102444|c0_g1	0	0	0	3.23	3.19	NA	NA	NA	NA	8.33539	0.908557	8.31741	0.908154	7.75043	0.90902	7.73245	0.913647
TR102447|c0_g1	0	0	20.21	0	0	NA	NA	10.9809	0.996629	NA	NA	NA	NA	NA	NA	-10.3959	0.996313
TR102448|c0_g1	0.44	0.27	3.05	0.24	0.47	-0.704544	0.4762	2.79323	0.65924	-0.874469	0.48388	0.0951572	0.483206	-0.169925	0.464342	-2.69808	0.631463
TR102449|c0_g1	0	0	0	16.62	0	NA	NA	NA	NA	10.6987	0.99377	NA	NA	10.1137	0.993784	NA	NA
TR10245|c0_g1	0	8.22	0	0	0	9.68299	0.977456	NA	NA	NA	NA	NA	NA	-9.09803	0.979565	NA	NA
TR102450|c0_g1	0	0	0.74	3.02	1	NA	NA	6.20945	0.493614	8.2384	0.908557	6.64386	0.636081	7.65344	0.90902	0.434403	0.456383
TR102451|c0_g1	0	0	4.14	4.37	1.22	NA	NA	8.69349	0.941245	8.77149	0.937915	6.93074	0.742688	8.18653	0.938627	-1.76275	0.631463
TR102453|c0_g1	0	0	3.55	2.41	4.85	NA	NA	8.47168	0.9128	7.91289	0.854948	8.92184	0.937883	7.32793	0.853836	0.450166	0.493039
TR102455|c0_g1	0.81	0	1.32	1.34	3.48	-6.33985	0.4762	0.704544	0.493614	0.726239	0.48388	2.10309	0.652581	6.48113	0.73874	1.39855	0.607356
TR102456|c0_g1	0	0	0	3	0	NA	NA	NA	NA	8.22882	0.87097	NA	NA	7.64386	0.870605	NA	NA
TR102457|c0_g1	2.05	0	2.74	0.74	0.73	-7.67948	0.84676	0.418552	0.493614	-1.47003	0.589249	-1.48966	0.589813	5.62449	0.464342	-1.90821	0.631463
TR102458|c0_g1	2.46	0	1.48	0.67	0.66	-7.94251	0.84676	-0.733061	0.493614	-1.87643	0.589249	-1.89812	0.589813	5.48113	0.464342	-1.16506	0.456383
TR102459|c0_g1	0	0	0	16.1	0	NA	NA	NA	NA	10.6528	0.99377	NA	NA	10.0679	0.993784	NA	NA
TR10246|c0_g1	0	0	2	1.36	0	NA	NA	7.64386	0.798847	7.08746	0.744501	NA	NA	6.5025	0.73874	-7.05889	0.794784
TR10246|c0_g2	0	0	1.24	4.21	0	NA	NA	6.9542	0.75043	8.71768	0.937915	NA	NA	8.13271	0.938627	-6.36923	0.739901
TR102462|c0_g1	1.04	0.71	0.19	1.67	1.49	-0.550693	0.4762	-2.45251	0.493614	0.683265	0.48388	0.518729	0.483206	1.23396	0.464342	2.97124	0.567797
TR102463|c0_g1	13.64	8.01	0	0	0	-0.767969	0.599087	-10.4136	0.992429	-10.4136	0.991128	-10.4136	0.990961	-9.0607	0.979565	NA	NA
TR102464|c0_g1	4.61	5.61	0	0	0	0.283234	0.498445	-8.84862	0.941245	-8.84862	0.937915	-8.84862	0.937883	-8.54689	0.95611	NA	NA
TR102465|c0_g1	0	0	0	0	6.94	NA	NA	NA	NA	NA	NA	9.43879	0.966649	NA	NA	8.85383	0.970075
TR102466|c0_g1	0	0	2.65	1.8	0	NA	NA	8.04985	0.859938	7.49185	0.744501	NA	NA	6.90689	0.73874	-7.46489	0.85845
TR102468|c0_g1	0	0	5.3	0	0	NA	NA	9.04985	0.958322	NA	NA	NA	NA	NA	NA	-8.46489	0.959592
TR102473|c0_g1	0	2.35	0	0	2.4	7.87652	0.84676	NA	NA	NA	NA	7.90689	0.853958	-7.29155	0.853836	7.32193	0.85845
TR102474|c0_g1	0	0	4.19	0	0	NA	NA	8.71081	0.941245	NA	NA	NA	NA	NA	NA	-8.12584	0.942809
TR102475|c0_g1	0	0	0	0	12.76	NA	NA	NA	NA	NA	NA	10.3174	0.989647	NA	NA	9.73245	0.99111
TR102476|c0_g1	0	3.47	0	0	0.67	8.43879	0.902209	NA	NA	NA	NA	6.06609	0.483206	-7.85383	0.90902	5.48113	0.456383
TR102477|c0_g1	0	0	0	0	10.48	NA	NA	NA	NA	NA	NA	10.0334	0.98585	NA	NA	9.44846	0.987671
TR102479|c0_g1	3.28	0.95	1.27	0.21	0.62	-1.7877	0.648483	-1.36887	0.637384	-3.96523	0.689012	-2.40336	0.652581	-2.17754	0.464342	-1.03449	0.456383
TR102480|c0_g1	0	0	0	45.17	0	NA	NA	NA	NA	12.1411	0.998686	NA	NA	11.5562	0.998829	NA	NA
TR102482|c0_g1	0	1.1	1.46	1.48	0	6.78136	0.735006	7.18982	0.75043	7.20945	0.744501	NA	NA	0.428094	0.464342	-6.60486	0.739901
TR102483|c0_g1	0	0	10.56	0	2.51	NA	NA	10.0444	0.987614	NA	NA	7.97154	0.853958	NA	NA	-2.07285	0.717473
TR102485|c0_g1	2.03	1.65	0.54	2.2	0.72	-0.299014	0.4762	-1.91045	0.59815	0.116024	0.48388	-1.49541	0.589813	0.415037	0.464342	0.415037	0.456383
TR102486|c0_g1	2.15	0.75	0	0.68	0.66	-1.51937	0.583907	-7.74819	0.859938	-1.66073	0.589249	-1.7038	0.589813	-0.141356	0.464342	5.45943	0.456383
TR102487|c0_g1	0.29	1.78	1.19	0	0.31	2.61775	0.583907	2.03684	0.493614	-4.85798	0.48388	0.0962153	0.483206	-6.89077	0.73874	-1.94062	0.456383
TR102488|c0_g1	3.69	0.57	1.78	1.03	0.99	-2.69459	0.688187	-1.05174	0.59815	-1.84098	0.651425	-1.89812	0.652581	0.853611	0.464342	-0.846377	0.456383
TR102489|c0_g1	0	0	20.94	0	0	NA	NA	11.032	0.996629	NA	NA	NA	NA	NA	NA	-10.4471	0.996313
TR102490|c0_g1	0	1.44	1.92	4.22	5.03	7.16993	0.735006	7.58496	0.75043	8.7211	0.937915	8.97441	0.955591	1.55117	0.614532	1.38945	0.633922
TR102491|c0_g1	12.16	0	0	0	0	-10.2479	0.988989	-10.2479	0.991221	-10.2479	0.989761	-10.2479	0.989647	NA	NA	NA	NA
TR102496|c0_g1	3.96	2.42	0	0	0	-0.710493	0.536765	-8.62936	0.9128	-8.62936	0.908557	-8.62936	0.908154	-7.3339	0.853836	NA	NA
TR102497|c0_g1	0.9	0	0	0.49	5.77	-6.49185	0.4762	-6.49185	0.493614	-0.877143	0.48388	2.68057	0.714714	5.02975	0.464342	8.58747	0.959592
TR102499|c0_g1	0	0	0	12.39	0	NA	NA	NA	NA	10.275	0.989761	NA	NA	9.69	0.989807	NA	NA
TR1025|c0_g1	3.15	0.26	0.52	0.47	0.22	-3.59877	0.648483	-2.59877	0.65924	-2.74462	0.651425	-3.83978	0.652581	0.854149	0.464342	-1.24101	0.456383
TR10250|c0_g2	0	0	4.05	0	0	NA	NA	8.66178	0.941245	NA	NA	NA	NA	NA	NA	-8.07682	0.942809
TR102502|c0_g1	5.68	0.99	1.95	2.64	0.87	-2.52039	0.713497	-1.54242	0.664213	-1.10535	0.650658	-2.7068	0.714714	1.41504	0.573944	-1.16439	0.567797
TR102505|c0_g1	0	0	0	17.15	0	NA	NA	NA	NA	10.744	0.994348	NA	NA	10.159	0.994379	NA	NA
TR102508|c0_g1	0	2.87	4.6	2.4	0.58	8.16491	0.84676	8.84549	0.941245	7.90689	0.854948	5.85798	0.483206	-0.258016	0.464342	-2.98751	0.691947
TR10251|c0_g1	0	0	4.08	1.85	9.53	NA	NA	8.67243	0.941245	7.53138	0.744501	9.89633	0.983051	6.94642	0.73874	1.22391	0.650097
TR102510|c0_g1	0	0	0	0	4.89	NA	NA	NA	NA	NA	NA	8.93369	0.937883	NA	NA	8.34873	0.942809
TR102511|c0_g1	0	3.83	0.83	0	0	8.5812	0.902209	6.37504	0.493614	NA	NA	NA	NA	-7.99624	0.90902	-5.79008	0.456383
TR102513|c0_g1	0	0	0	0	9.32	NA	NA	NA	NA	NA	NA	9.86419	0.983051	NA	NA	9.27922	0.985186
TR102515|c0_g1	3.69	0.5	0	2.25	4.38	-2.88362	0.688187	-8.52748	0.9128	-0.713696	0.542204	0.24731	0.483206	2.16993	0.573944	8.18982	0.942809
TR102516|c0_g1	0	0	4.48	2.03	0	NA	NA	8.80735	0.941245	7.66534	0.854948	NA	NA	7.08037	0.853836	-8.22239	0.942809
TR102518|c0_g1	0	0	0	36.51	0	NA	NA	NA	NA	11.8341	0.998219	NA	NA	11.2491	0.998357	NA	NA
TR102519|c0_g1	0	0	0	0	5.72	NA	NA	NA	NA	NA	NA	9.15987	0.955591	NA	NA	8.57491	0.959592
TR10252|c0_g1	1.5	3.65	0	0	3.29	1.28293	0.626289	-7.22882	0.75043	-7.22882	0.744501	1.13313	0.589813	-7.92679	0.90902	7.77698	0.913647
TR102520|c0_g1	0	0	2.27	0	0	NA	NA	7.82655	0.859938	NA	NA	NA	NA	NA	NA	-7.24159	0.85845
TR102523|c0_g1	0	0	3.79	30.97	0	NA	NA	8.56605	0.9128	11.5967	0.997692	NA	NA	11.0117	0.997819	-7.98109	0.913647
TR102525|c0_g1	0	0	2.72	0	4.37	NA	NA	8.08746	0.859938	NA	NA	8.77149	0.937883	NA	NA	0.684027	0.514638
TR102530|c0_g1	0	1.66	0	2.1	0.29	7.37504	0.735006	NA	NA	7.71425	0.854948	4.85798	0.483206	0.339206	0.464342	4.27302	0.456383
TR102531|c0_g1	0	0	2.43	2.75	2.15	NA	NA	7.92481	0.859938	8.10329	0.854948	7.74819	0.853958	7.51833	0.853836	-0.17662	0.456383
TR102532|c0_g1	0	0.51	1.55	2.33	3.15	5.67243	0.4762	7.27612	0.75043	7.86419	0.854948	8.29921	0.908154	2.19176	0.573944	1.02308	0.567797
TR102533|c0_g1	1.14	0	2.71	0	1.24	-6.83289	0.735006	1.24926	0.59815	-6.83289	0.744501	0.121306	0.483206	NA	NA	-1.12795	0.567797
TR102536|c0_g1	0.17	0.21	3.1	0.38	0.37	0.304855	0.4762	4.18866	0.65924	1.16046	0.48388	1.12199	0.483206	0.85561	0.464342	-3.06667	0.631463
TR102537|c0_g1	0	6.8	0	0	0	9.40939	0.963571	NA	NA	NA	NA	NA	NA	-8.82443	0.9671	NA	NA
TR102538|c0_g1	0	0	1.97	8.05	0	NA	NA	7.62205	0.75043	9.65284	0.97923	NA	NA	9.06788	0.979565	-7.03709	0.739901
TR102539|c0_g1	1.43	0	4.52	0	0	-7.15987	0.735006	1.66031	0.686069	-7.15987	0.744501	-7.15987	0.742688	NA	NA	-8.23522	0.942809
TR10254|c0_g1	0	1.92	0	0	5.2	7.58496	0.735006	NA	NA	NA	NA	9.02237	0.955591	-7	0.73874	8.43741	0.959592
TR102540|c0_g1	1.47	0	1.44	0.32	0	-7.19967	0.735006	-0.0297473	0.493614	-2.19967	0.589249	-7.19967	0.742688	4.41504	0.464342	-6.58496	0.739901
TR102541|c0_g1	0.91	0	0.37	3	1.46	-6.50779	0.4762	-1.29834	0.493614	1.72102	0.651425	0.68203	0.483206	7.64386	0.870605	1.98037	0.567797
TR102542|c0_g1	0.95	1.63	3.13	1.26	2.44	0.778873	0.4762	1.72016	0.65924	0.407424	0.48388	1.36088	0.589813	-0.371448	0.464342	-0.359282	0.456383
TR102543|c0_g1	0	0	0	0	7.75	NA	NA	NA	NA	NA	NA	9.59805	0.974143	NA	NA	9.01309	0.977047
TR102545|c0_g1	1.95	0.6	1.18	1.6	0	-1.70044	0.583907	-0.724687	0.493614	-0.285402	0.48388	-7.60733	0.742688	1.41504	0.573944	-6.29768	0.739901
TR102547|c0_g1	9.09	2.19	1.72	3.65	1.76	-2.05335	0.732951	-2.40187	0.747533	-1.31638	0.682539	-2.3687	0.744017	0.736966	0.523447	0.0331669	0.456383
TR102548|c0_g1	0	0	0	0	5.87	NA	NA	NA	NA	NA	NA	9.19722	0.955591	NA	NA	8.61225	0.959592
TR102549|c0_g1	2.31	0	0	4.94	0	-7.85175	0.84676	-7.85175	0.859938	1.09662	0.629463	-7.85175	0.853958	8.3634	0.938627	NA	NA
TR10255|c0_g2	2.21	0.68	0.89	1.21	0.59	-1.70044	0.583907	-1.31217	0.59815	-0.869039	0.542204	-1.90526	0.589813	0.8314	0.464342	-0.59309	0.456383
TR102551|c0_g1	0	0	0	4.91	0	NA	NA	NA	NA	8.93958	0.937915	NA	NA	8.35462	0.938627	NA	NA
TR102553|c0_g1	0	0	4.75	0	0	NA	NA	8.89178	0.941245	NA	NA	NA	NA	NA	NA	-8.30682	0.942809
TR102554|c0_g1	0	0	8.03	0	0	NA	NA	9.64926	0.98135	NA	NA	NA	NA	NA	NA	-9.06429	0.981872
TR102555|c0_g1	0	0	2.34	0.64	0	NA	NA	7.87036	0.859938	6	0.48388	NA	NA	5.41504	0.464342	-7.2854	0.85845
TR102557|c0_g1	6.4	0	1.69	3.45	0	-9.32193	0.963571	-1.92105	0.70439	-0.891476	0.570697	-9.32193	0.966649	7.84549	0.90902	-6.81592	0.739901
TR102559|c0_g1	0.6	0.49	0.33	1.77	1.28	-0.292181	0.4762	-0.862496	0.493614	1.56071	0.589249	1.09311	0.483206	1.8529	0.573944	1.95561	0.456383
TR10256|c0_g1	0	3.45	2.99	0	0	8.43045	0.902209	8.224	0.859938	NA	NA	NA	NA	-7.84549	0.90902	-7.63904	0.876275
TR102562|c0_g1	0	0	0.1	25.7	0.13	NA	NA	3.32193	0.493614	11.3276	0.996935	3.70044	0.483206	10.7426	0.997076	0.378512	0.456383
TR102563|c0_g1	0	2.26	0	2	0	7.82018	0.84676	NA	NA	7.64386	0.792773	NA	NA	-0.176323	0.464342	NA	NA
TR102565|c0_g1	0	1.18	3.92	0	5.14	6.88264	0.735006	8.61471	0.9128	NA	NA	9.00562	0.955591	-6.29768	0.73874	0.390915	0.481984
TR102566|c0_g1	11.69	0	0	0	0	-10.1911	0.987126	-10.1911	0.989657	-10.1911	0.988109	-10.1911	0.987998	NA	NA	NA	NA
TR102567|c0_g1	0	0	0	0	8.09	NA	NA	NA	NA	NA	NA	9.66	0.979349	NA	NA	9.07503	0.981872
TR102568|c0_g1	0	0	8.87	0	0	NA	NA	9.79279	0.98135	NA	NA	NA	NA	NA	NA	-9.20783	0.981872
TR102569|c0_g1	0	0	4.61	0	0	NA	NA	8.84862	0.941245	NA	NA	NA	NA	NA	NA	-8.26366	0.942809
TR10257|c0_g2	0	0	1.45	0.65	1.28	NA	NA	7.17991	0.75043	6.02237	0.48388	7	0.742688	5.43741	0.464342	-0.179909	0.456383
TR102570|c0_g1	18.18	5.84	1.89	4.12	3.98	-1.63831	0.74092	-3.26589	0.769343	-2.14164	0.753659	-2.19151	0.755739	-0.503324	0.502211	1.07438	0.607356
TR102572|c0_g1	0.48	0.59	1.95	1.59	0	0.297681	0.4762	2.02237	0.59815	1.72792	0.589249	-5.58496	0.483206	1.43024	0.573944	-7.02237	0.739901
TR102574|c0_g1	0	0	5.37	0	3.76	NA	NA	9.06878	0.958322	NA	NA	8.55459	0.908154	NA	NA	-0.514189	0.493039
TR102575|c0_g1	0	0	0	0	6	NA	NA	NA	NA	NA	NA	9.22882	0.956389	NA	NA	8.64386	0.960446
TR102580|c0_g1	1.43	1.75	0	0	1.02	0.29134	0.4762	-7.15987	0.75043	-7.15987	0.744501	-0.487446	0.483206	-6.86625	0.73874	6.08746	0.739901
TR102581|c0_g1	0	0	1.8	0.3	3.23	NA	NA	7.49185	0.75043	4.90689	0.48388	8.33539	0.908154	4.32193	0.464342	0.843537	0.514638
TR102582|c0_g1	0.57	1.16	2.02	0.21	0	1.02509	0.4762	1.82532	0.59815	-1.44057	0.48388	-5.83289	0.483206	-2.46566	0.464342	-7.07325	0.85845
TR102583|c0_g1	0	0.46	1.08	0.83	0.8	5.52356	0.4762	6.75489	0.75043	6.37504	0.48388	6.32193	0.483206	0.851477	0.464342	-0.432959	0.456383
TR102584|c0_g1	0	0	8.92	0	0	NA	NA	9.8009	0.98135	NA	NA	NA	NA	NA	NA	-9.21594	0.981872
TR102585|c0_g1	0.99	0	0.4	0	1.6	-6.62936	0.4762	-1.30743	0.493614	-6.62936	0.48388	0.692571	0.483206	NA	NA	2	0.567797
TR102586|c0_g1	0	18.87	0	5.72	0	10.8819	0.994646	NA	NA	9.15987	0.955421	NA	NA	-1.72201	0.723578	NA	NA
TR102587|c0_g1	0	0	0	0	107.53	NA	NA	NA	NA	NA	NA	13.3925	0.999502	NA	NA	12.8075	0.999673
TR102588|c0_g1	0	3.4	3.31	1.5	0	8.40939	0.902209	8.37069	0.9128	7.22882	0.744501	NA	NA	-1.18057	0.573944	-7.78572	0.913647
TR10259|c0_g1	0	0	0.72	1.46	2.37	NA	NA	6.16993	0.493614	7.18982	0.744501	7.88874	0.853958	6.60486	0.73874	1.71882	0.567797
TR102592|c0_g1	0	0	5.76	0	4.23	NA	NA	9.16993	0.958322	NA	NA	8.72451	0.937883	NA	NA	-0.445411	0.493039
TR102593|c0_g1	0	0	5.57	7.57	8.4	NA	NA	9.12153	0.958322	9.56415	0.973921	9.71425	0.979349	8.97919	0.974417	0.592712	0.534855
TR102594|c0_g1	0	0	6.98	0	0	NA	NA	9.44708	0.969097	NA	NA	NA	NA	NA	NA	-8.86212	0.970075
TR102595|c0_g1	3.76	2.3	1.5	1.02	2.02	-0.709099	0.536765	-1.32577	0.637384	-1.88216	0.651425	-0.896377	0.54183	-1.17306	0.573944	0.429393	0.456383
TR102597|c0_g1	0	0	0.98	4	4.04	NA	NA	6.61471	0.493614	8.64386	0.914067	8.65821	0.937883	8.05889	0.91494	2.0435	0.668835
TR102598|c0_g1	0	8.55	3.18	0	2.16	9.73978	0.977456	8.31288	0.9128	NA	NA	7.75489	0.853958	-9.15482	0.979565	-0.557995	0.493039
TR102600|c0_g1	10.54	0	6.23	0	0	-10.0417	0.984713	-0.758571	0.600216	-10.0417	0.985894	-10.0417	0.98585	NA	NA	-8.69813	0.970075
TR102601|c0_g1	0	15.22	0	0	0	10.5718	0.992627	NA	NA	NA	NA	NA	NA	-9.98679	0.993056	NA	NA
TR102602|c0_g1	0.58	0.71	2.79	3.16	1.24	0.291766	0.4762	2.26614	0.65924	2.4458	0.651425	1.09622	0.483206	2.15403	0.637847	-1.16993	0.567797
TR102603|c0_g1	0	0.73	3.37	0.65	1.28	6.18982	0.4762	8.3966	0.9128	6.02237	0.48388	7	0.742688	-0.167457	0.464342	-1.3966	0.607356
TR102605|c0_g1	0	0.38	2.77	0	0	5.24793	0.4762	8.11374	0.859938	NA	NA	NA	NA	-4.66297	0.464342	-7.52878	0.85845
TR102606|c0_g1	0.35	2.98	1.42	1.15	3.35	3.08989	0.648483	2.02046	0.59815	1.71621	0.48388	3.25873	0.690697	-1.37368	0.573944	1.23827	0.567797
TR102607|c0_g1	7.31	0	0	0	0	-9.51373	0.971723	-9.51373	0.976297	-9.51373	0.973921	-9.51373	0.974143	NA	NA	NA	NA
TR102608|c0_g1	6.59	0	0	7.07	0	-9.36413	0.963571	-9.36413	0.969097	0.101432	0.48388	-9.36413	0.966649	8.8806	0.974417	NA	NA
TR102609|c0_g1	5.44	0.7	2.1	1.59	0.73	-2.95818	0.713497	-1.37322	0.664213	-1.77458	0.679051	-2.89764	0.714714	1.1836	0.464342	-1.52442	0.567797
TR102612|c0_g1	10.34	0	1.63	4.43	0	-10.014	0.984713	-2.66529	0.754367	-1.22286	0.676108	-10.014	0.98585	8.2062	0.938627	-6.76377	0.739901
TR102613|c0_g1	0	0	0	0	16.09	NA	NA	NA	NA	NA	NA	10.6519	0.993612	NA	NA	10.067	0.994589
TR102614|c0_g1	0	3.93	0	0	0	8.61839	0.902209	NA	NA	NA	NA	NA	NA	-8.03342	0.90902	NA	NA
TR102615|c0_g1	0	0	0	0	5.56	NA	NA	NA	NA	NA	NA	9.11894	0.955591	NA	NA	8.53398	0.959592
TR102616|c0_g1	0	0	3.36	0	0	NA	NA	8.39232	0.9128	NA	NA	NA	NA	NA	NA	-7.80735	0.913647
TR102617|c0_g1	0	0	3.88	0	0	NA	NA	8.59991	0.9128	NA	NA	NA	NA	NA	NA	-8.01495	0.913647
TR10262|c0_g1	0	2.93	0	1.29	15.64	8.19476	0.84676	NA	NA	7.01123	0.744501	10.611	0.992876	-1.18353	0.573944	10.0261	0.993966
TR102620|c0_g1	2.64	0.44	1	0.81	1.03	-2.58496	0.648483	-1.40054	0.59815	-1.70454	0.589249	-1.35789	0.589813	0.880418	0.464342	0.0426443	0.456383
TR102621|c0_g1	0	11.41	0	0	0	10.1561	0.987126	NA	NA	NA	NA	NA	NA	-9.57112	0.988138	NA	NA
TR102623|c0_g1	0	4.03	0	0	1.83	8.65464	0.933166	NA	NA	NA	NA	7.5157	0.742688	-8.06967	0.938627	6.93074	0.739901
TR102624|c0_g1	0	0	2.83	0	0	NA	NA	8.14466	0.859938	NA	NA	NA	NA	NA	NA	-7.5597	0.85845
TR102626|c0_g1	0	1	3.27	2.66	4.39	6.64386	0.627299	8.35315	0.9128	8.05528	0.854948	8.77808	0.937883	1.41143	0.573944	0.42493	0.493039
TR102627|c0_g1	0	0	6.89	0	0	NA	NA	9.42836	0.969097	NA	NA	NA	NA	NA	NA	-8.8434	0.970075
TR102628|c0_g1	2.75	2.24	1.46	0	0	-0.295933	0.4762	-0.913463	0.550395	-8.10329	0.854948	-8.10329	0.853958	-7.22239	0.853836	-6.60486	0.739901
TR102630|c0_g1	3.09	0	0.5	0	0.66	-8.27146	0.902209	-2.62761	0.65924	-8.27146	0.908557	-2.22707	0.652581	NA	NA	0.400538	0.456383
TR102631|c0_g1	0	0	0	1.5	6.11	NA	NA	NA	NA	7.22882	0.744501	9.25503	0.966649	6.64386	0.73874	8.67007	0.970075
TR102632|c0_g1	1.91	3.51	1.52	0	0	0.877898	0.536765	-0.329501	0.493614	-7.57743	0.744501	-7.57743	0.742688	-7.87036	0.90902	-6.66297	0.739901
TR102633|c0_g1	0	0.25	2.35	0.68	1.63	4.64386	0.4762	7.87652	0.859938	6.08746	0.48388	7.34873	0.742688	1.44361	0.464342	-0.527789	0.456383
TR102634|c0_g1	0	2.34	0.77	0	0	7.87036	0.84676	6.26679	0.493614	NA	NA	NA	NA	-7.2854	0.853836	-5.68182	0.456383
TR102635|c0_g1	0	0	2.68	0.52	0	NA	NA	8.06609	0.859938	5.70044	0.48388	NA	NA	5.11548	0.464342	-7.48113	0.85845
TR102637|c0_g1	0	0	0	0	13.58	NA	NA	NA	NA	NA	NA	10.4073	0.990961	NA	NA	9.82231	0.992284
TR102638|c0_g1	0	0	22.99	0	0	NA	NA	11.1668	0.997155	NA	NA	NA	NA	NA	NA	-10.5818	0.996839
TR10264|c0_g2	0.76	0.46	1.23	1.25	0.81	-0.724366	0.4762	0.694587	0.493614	0.717857	0.48388	0.0919225	0.483206	1.44222	0.464342	-0.602665	0.456383
TR102640|c0_g1	0	2.69	0.59	0	0.79	8.07146	0.84676	5.88264	0.493614	NA	NA	6.30378	0.483206	-7.4865	0.853836	0.421138	0.456383
TR102641|c0_g1	0	0.53	0.72	1.45	2.02	5.72792	0.4762	6.16993	0.493614	7.17991	0.744501	7.65821	0.853958	1.45199	0.464342	1.48829	0.567797
TR102642|c0_g1	0	0	4.98	0.68	0	NA	NA	8.96	0.941245	6.08746	0.48388	NA	NA	5.5025	0.464342	-8.37504	0.942809
TR102643|c0_g1	0	0.23	1.24	1.67	2.62	4.52356	0.4762	6.9542	0.75043	7.3837	0.744501	8.03342	0.853958	2.86014	0.573944	1.07923	0.567797
TR102646|c0_g1	0	8.95	0	0	0	9.80574	0.977456	NA	NA	NA	NA	NA	NA	-9.22078	0.979565	NA	NA
TR102647|c0_g1	0	0	1.18	3.22	0	NA	NA	6.88264	0.75043	8.33092	0.908557	NA	NA	7.74595	0.90902	-6.29768	0.739901
TR102649|c0_g1	0	0	1.72	0.58	2.28	NA	NA	7.42626	0.75043	5.85798	0.48388	7.83289	0.853958	5.27302	0.464342	0.406625	0.456383
TR102651|c0_g1	0.03	0.04	0.66	2.63	3.38	0.415037	0.4762	4.45943	0.493614	6.45396	0.651425	6.81592	0.843572	6.03892	0.637847	2.35649	0.631463
TR102653|c0_g1	1.98	2.42	0.79	1.07	3.21	0.289507	0.4762	-1.32558	0.59815	-0.88789	0.48388	0.697073	0.54183	-1.1774	0.573944	2.02265	0.631463
TR102659|c0_g1	0	0	0	7.2	3.07	NA	NA	NA	NA	9.49185	0.973921	8.26209	0.908154	8.90689	0.974417	7.67713	0.913647
TR10266|c0_g1	0	0	5.1	0	0	NA	NA	8.99435	0.958322	NA	NA	NA	NA	NA	NA	-8.40939	0.959592
TR102660|c0_g1	2.45	1	1.48	1.82	0.35	-1.29278	0.583907	-0.727185	0.493614	-0.428843	0.48388	-2.80735	0.652581	0.863938	0.464342	-2.08017	0.567797
TR102662|c0_g1	0	3.02	0	0	2.83	8.2384	0.902209	NA	NA	NA	NA	8.14466	0.853958	-7.65344	0.90902	7.5597	0.85845
TR102664|c0_g1	0	14.66	0	0	0	10.5177	0.991635	NA	NA	NA	NA	NA	NA	-9.93271	0.99219	NA	NA
TR102665|c0_g1	0	0	7.52	0	0	NA	NA	9.55459	0.976297	NA	NA	NA	NA	NA	NA	-8.96963	0.977047
TR102666|c0_g1	0	0	0	0	20.46	NA	NA	NA	NA	NA	NA	10.9986	0.995518	NA	NA	10.4136	0.996313
TR102667|c0_g1	0	2.62	0.78	1.58	0	8.03342	0.84676	6.2854	0.493614	7.30378	0.744501	NA	NA	-0.729642	0.523447	-5.70044	0.456383
TR102668|c0_g1	0	1.66	9.72	0	0	7.37504	0.735006	9.92481	0.984956	NA	NA	NA	NA	-6.79008	0.73874	-9.33985	0.985186
TR102669|c0_g1	0	0	6.28	0	0	NA	NA	9.29462	0.969097	NA	NA	NA	NA	NA	NA	-8.70966	0.970075
TR10267|c0_g1	0	3.23	63.37	43.11	12.19	8.33539	0.902209	12.6296	0.99949	12.0738	0.998602	10.2515	0.989647	3.73842	0.756339	-2.3781	0.739908
TR102670|c0_g1	0	0	2.7	0	3.96	NA	NA	8.07682	0.859938	NA	NA	8.62936	0.908154	NA	NA	0.552541	0.493039
TR102673|c0_g1	2.52	0.77	0	0	0	-1.71049	0.583907	-7.97728	0.859938	-7.97728	0.854948	-7.97728	0.853958	-5.68182	0.464342	NA	NA
TR102674|c0_g1	0	2.42	1.58	0.72	1.41	7.91886	0.84676	7.30378	0.75043	6.16993	0.48388	7.13955	0.742688	-1.74894	0.573944	-0.164229	0.456383
TR102675|c0_g1	0	5.06	0.2	0	0	8.98299	0.951596	4.32193	0.493614	NA	NA	NA	NA	-8.39803	0.95611	-3.73697	0.456383
TR102676|c0_g1	5.94	0	0	0	8.83	-9.21432	0.951596	-9.21432	0.958322	-9.21432	0.955421	0.571951	0.538326	NA	NA	9.20131	0.981872
TR102677|c0_g1	3.79	0	0	0	0	-8.56605	0.902209	-8.56605	0.9128	-8.56605	0.908557	-8.56605	0.908154	NA	NA	NA	NA
TR102678|c0_g1	0	0	1.78	2.42	0	NA	NA	7.47573	0.75043	7.91886	0.854948	NA	NA	7.3339	0.853836	-6.89077	0.739901
TR102679|c0_g1	0	0	1.18	1.61	0	NA	NA	6.88264	0.75043	7.33092	0.744501	NA	NA	6.74595	0.73874	-6.29768	0.739901
TR102684|c0_g1	0	0	9.22	4.18	0	NA	NA	9.84862	0.984956	8.70736	0.937915	NA	NA	8.1224	0.938627	-9.26366	0.985186
TR102685|c0_g1	0.98	1.2	2.34	0	2.12	0.292181	0.4762	1.25565	0.59815	-6.61471	0.48388	1.11321	0.589813	-6.32193	0.73874	-0.142444	0.456383
TR102686|c0_g1	3.49	0	0	0	1.93	-8.44708	0.902209	-8.44708	0.9128	-8.44708	0.908557	-0.854626	0.54183	NA	NA	7.00749	0.739901
TR102687|c0_g1	0	0	5.1	0	0	NA	NA	8.99435	0.958322	NA	NA	NA	NA	NA	NA	-8.40939	0.959592
TR102689|c0_g1	0	0.43	0.28	1.15	4.49	5.42626	0.4762	4.80735	0.493614	6.84549	0.744501	8.81057	0.937883	1.41923	0.464342	4.00322	0.691947
TR102690|c0_g1	0	0	3.76	0	2.58	NA	NA	8.55459	0.9128	NA	NA	8.01123	0.853958	NA	NA	-0.543362	0.493039
TR102695|c0_g1	0	2.31	3.03	0	1.35	7.85175	0.84676	8.24317	0.9128	NA	NA	7.07682	0.742688	-7.26679	0.853836	-1.16636	0.567797
TR102696|c0_g1	17.16	0	5.41	0	0	-10.7448	0.994054	-1.66535	0.740015	-10.7448	0.994348	-10.7448	0.994199	NA	NA	-8.49452	0.959592
TR102697|c0_g1	0	0	0	0	10.07	NA	NA	NA	NA	NA	NA	9.97585	0.98585	NA	NA	9.39089	0.987671
TR102698|c0_g1	5.45	0	0	0	2.02	-9.09011	0.951596	-9.09011	0.958322	-9.09011	0.955421	-1.4319	0.658171	NA	NA	7.07325	0.85845
TR10270|c0_g1	0	0	0	16.1	0	NA	NA	NA	NA	10.6528	0.99377	NA	NA	10.0679	0.993784	NA	NA
TR102702|c0_g1	12.5	0	0	0	4.86	-10.2877	0.988989	-10.2877	0.991221	-10.2877	0.989761	-1.3629	0.69605	NA	NA	8.33985	0.942809
TR102704|c0_g1	0	0	0	4.24	0	NA	NA	NA	NA	8.72792	0.937915	NA	NA	8.14296	0.938627	NA	NA
TR102708|c0_g1	0	2.08	1.36	0	2.74	7.70044	0.84676	7.08746	0.75043	NA	NA	8.09803	0.853958	-7.11548	0.853836	1.01057	0.567797
TR102709|c0_g1	0	0	6.45	0	3.11	NA	NA	9.33316	0.969097	NA	NA	8.28077	0.908154	NA	NA	-1.05238	0.627078
TR10271|c0_g1	0	0	1.27	1.37	0	NA	NA	6.98868	0.75043	7.09803	0.744501	NA	NA	6.51307	0.73874	-6.40372	0.739901
TR102713|c0_g1	0	3.51	0.57	0	0	8.45533	0.902209	5.83289	0.493614	NA	NA	NA	NA	-7.87036	0.90902	-5.24793	0.456383
TR102714|c0_g1	0	0	3.28	4.45	0	NA	NA	8.35755	0.9128	8.79766	0.937915	NA	NA	8.2127	0.938627	-7.77259	0.913647
TR102715|c0_g1	0	1.79	0	0.8	0.79	7.48382	0.735006	NA	NA	6.32193	0.48388	6.30378	0.483206	-1.16189	0.464342	5.71882	0.456383
TR102717|c0_g1	0	0	6.98	0	0	NA	NA	9.44708	0.969097	NA	NA	NA	NA	NA	NA	-8.86212	0.970075
TR102718|c0_g1	0	4.28	0	0	0	8.74147	0.933166	NA	NA	NA	NA	NA	NA	-8.1565	0.938627	NA	NA
TR10272|c0_g1	2.4	0	0.48	1.96	0.64	-7.90689	0.84676	-2.32193	0.59815	-0.292181	0.48388	-1.90689	0.589813	7.02975	0.73874	0.415037	0.456383
TR102720|c0_g1	0	0	0.43	0	5.01	NA	NA	5.42626	0.493614	NA	NA	8.96867	0.955591	NA	NA	3.5424	0.691947
TR102723|c0_g1	0	0	6.58	0	0	NA	NA	9.36194	0.969097	NA	NA	NA	NA	NA	NA	-8.77698	0.970075
TR102724|c0_g1	1.85	0	1.49	2.02	1.98	-7.53138	0.735006	-0.312213	0.493614	0.12683	0.48388	0.0979752	0.483206	7.07325	0.853836	0.410188	0.456383
TR102726|c0_g1	6.73	4.03	0	0	0	-0.739827	0.567197	-9.39446	0.969097	-9.39446	0.966489	-9.39446	0.966649	-8.06967	0.938627	NA	NA
TR102728|c0_g1	0	0	5.72	0	2.73	NA	NA	9.15987	0.958322	NA	NA	8.09276	0.853958	NA	NA	-1.06711	0.607356
TR102730|c0_g1	0.59	0	0.47	0.64	3.13	-5.88264	0.4762	-0.328054	0.493614	0.117357	0.48388	2.40738	0.652581	5.41504	0.464342	2.73543	0.631463
TR102732|c0_g1	0	0	0.9	2.46	4.95	NA	NA	6.49185	0.493614	7.94251	0.854948	8.95128	0.937883	7.35755	0.853836	2.45943	0.691947
TR102733|c0_g1	1.99	0	0.27	0.73	0	-7.63662	0.735006	-2.88174	0.59815	-1.4468	0.589249	-7.63662	0.742688	5.60486	0.464342	-4.16993	0.456383
TR102736|c0_g1	0	8.92	3.88	0	0	9.8009	0.977456	8.59991	0.9128	NA	NA	NA	NA	-9.21594	0.979565	-8.01495	0.913647
TR102737|c0_g1	0	0	3.94	0	0	NA	NA	8.62205	0.9128	NA	NA	NA	NA	NA	NA	-8.03709	0.913647
TR102738|c0_g1	0.23	2.52	0.19	0	0.73	3.45372	0.648483	-0.275634	0.493614	-4.52356	0.48388	1.66626	0.483206	-7.39232	0.853836	1.9419	0.456383
TR102739|c0_g1	0	2.85	0	1.68	0	8.15482	0.84676	NA	NA	7.39232	0.744501	NA	NA	-0.762501	0.523447	NA	NA
TR10274|c0_g1	0	0	0	0	3.29	NA	NA	NA	NA	NA	NA	8.36194	0.908154	NA	NA	7.77698	0.913647
TR102740|c0_g1	0	2.25	5.39	1.21	1.18	7.81378	0.84676	9.07414	0.958322	6.91886	0.744501	6.88264	0.742688	-0.894918	0.523447	-2.1915	0.686895
TR102742|c0_g1	0	0	0	0	4.87	NA	NA	NA	NA	NA	NA	8.92778	0.937883	NA	NA	8.34282	0.942809
TR102744|c0_g1	0	0	3.61	0	0	NA	NA	8.49586	0.9128	NA	NA	NA	NA	NA	NA	-7.91089	0.913647
TR102750|c0_g1	0	1.69	1.1	0	2.21	7.40088	0.735006	6.78136	0.75043	NA	NA	7.7879	0.853958	-6.81592	0.73874	1.00654	0.567797
TR102751|c0_g1	0	7.06	4.63	0	0	9.46352	0.971723	8.85487	0.941245	NA	NA	NA	NA	-8.87856	0.974417	-8.26991	0.942809
TR102752|c0_g1	25.9	0	0	0	0	-11.3387	0.996961	-11.3387	0.997725	-11.3387	0.996935	-11.3387	0.996818	NA	NA	NA	NA
TR102756|c0_g1	0	4.52	0	0	0	8.82018	0.933166	NA	NA	NA	NA	NA	NA	-8.23522	0.938627	NA	NA
TR102759|c0_g1	0	0	24.08	13.09	0	NA	NA	11.2336	0.99756	10.3542	0.991128	NA	NA	9.76929	0.991107	-10.6487	0.997254
TR102760|c0_g1	0	0	4.18	0	0	NA	NA	8.70736	0.941245	NA	NA	NA	NA	NA	NA	-8.1224	0.942809
TR102762|c0_g1	0	2.04	0.45	0	1.19	7.67243	0.84676	5.49185	0.493614	NA	NA	6.89482	0.742688	-7.08746	0.853836	1.40296	0.456383
TR102763|c0_g1	0	0.99	0.67	1.35	4.34	6.62936	0.4762	6.06609	0.493614	7.07682	0.744501	8.76155	0.937883	0.447459	0.464342	2.69546	0.668835
TR102765|c0_g2	2.88	0	0	2.26	5.72	-8.16993	0.84676	-8.16993	0.859938	-0.349746	0.48388	0.989946	0.570598	7.23522	0.853836	8.57491	0.959592
TR102766|c0_g1	0	0.51	0.34	1.84	1.34	5.67243	0.4762	5.08746	0.493614	7.52356	0.744501	7.06609	0.742688	1.85114	0.573944	1.97863	0.567797
TR102768|c0_g1	0	0	0	0	23.5	NA	NA	NA	NA	NA	NA	11.1984	0.996396	NA	NA	10.6135	0.997064
TR102769|c0_g1	0	0	21.01	0	0	NA	NA	11.0369	0.996898	NA	NA	NA	NA	NA	NA	-10.4519	0.996584
TR10277|c0_g1	0	0	12.01	2.88	1.91	NA	NA	10.23	0.991221	8.16993	0.854948	7.57743	0.742688	7.58496	0.853836	-2.65259	0.731189
TR102770|c0_g1	0	6.62	8.87	0	0	9.37069	0.963571	9.79279	0.98135	NA	NA	NA	NA	-8.78572	0.9671	-9.20783	0.981872
TR102771|c0_g1	3.49	0	0	1.25	2.53	-8.44708	0.902209	-8.44708	0.9128	-1.4813	0.629463	-0.46409	0.483206	6.38082	0.73874	7.39803	0.85845
TR102772|c0_g1	0	8.89	1.13	0.38	0.74	9.79604	0.977456	6.82018	0.75043	5.24793	0.48388	6.20945	0.483206	-4.54811	0.73746	-0.610726	0.456383
TR102773|c0_g1	0.67	0	1.37	1.48	0.72	-6.06609	0.4762	1.03194	0.493614	1.14336	0.48388	0.103836	0.483206	6.62449	0.73874	-0.928107	0.456383
TR102774|c0_g1	3.77	2.27	1.68	1.1	0.7	-0.731872	0.536765	-1.1661	0.637384	-1.77706	0.651425	-2.42914	0.690697	-1.04519	0.573944	-1.26303	0.456383
TR102775|c0_g1	0	0	3.69	0	0	NA	NA	8.52748	0.9128	NA	NA	NA	NA	NA	NA	-7.94251	0.913647
TR102776|c0_g1	0	0	0.94	2.12	0.41	NA	NA	6.55459	0.493614	7.72792	0.854948	5.35755	0.483206	7.14296	0.853836	-1.19704	0.456383
TR102779|c0_g1	0	0	0	0	3.79	NA	NA	NA	NA	NA	NA	8.56605	0.908154	NA	NA	7.98109	0.913647
TR102780|c0_g1	1.28	2.2	0.63	0	2.48	0.78136	0.4762	-1.02272	0.493614	-7	0.744501	0.954196	0.54183	-7.1964	0.853836	1.97692	0.567797
TR102783|c0_g1	5.6	0	4.43	6.03	0	-9.12928	0.951596	-0.33812	0.519803	0.106731	0.48388	-9.12928	0.955591	8.65105	0.9671	-8.2062	0.942809
TR102784|c0_g1	0	0	4.41	0	0	NA	NA	8.78463	0.941245	NA	NA	NA	NA	NA	NA	-8.19967	0.942809
TR102785|c0_g1	5.36	0	4.22	5.75	0	-9.06609	0.951596	-0.34499	0.519803	0.101329	0.48388	-9.06609	0.955591	8.58246	0.95611	-8.13614	0.942809
TR102786|c0_g1	0	0	0.9	2.43	1.22	NA	NA	6.49185	0.493614	7.92481	0.854948	6.93074	0.742688	7.33985	0.853836	0.438884	0.456383
TR102787|c0_g1	0.95	0	2.34	0	0	-6.56986	0.4762	1.30051	0.59815	-6.56986	0.48388	-6.56986	0.483206	NA	NA	-7.2854	0.85845
TR102789|c0_g1	0	0	13.66	0	0	NA	NA	10.4157	0.992429	NA	NA	NA	NA	NA	NA	-9.83078	0.992284
TR10279|c0_g1	0	5.08	0	0	9.96	8.98868	0.951596	NA	NA	NA	NA	9.96	0.983051	-8.40372	0.95611	9.37504	0.985186
TR102790|c0_g1	0	0	0	0	14.04	NA	NA	NA	NA	NA	NA	10.4553	0.992021	NA	NA	9.87036	0.993213
TR102791|c0_g1	2.45	0	0	2.64	0	-7.93664	0.84676	-7.93664	0.859938	0.107756	0.48388	-7.93664	0.853958	7.45943	0.853836	NA	NA
TR102792|c0_g1	0	0	0	0	3.81	NA	NA	NA	NA	NA	NA	8.57365	0.908154	NA	NA	7.98868	0.913647
TR102795|c0_g1	0	1.56	0	1.86	0.45	7.2854	0.735006	NA	NA	7.53916	0.744501	5.49185	0.483206	0.253757	0.464342	4.90689	0.456383
TR102796|c0_g1	0	0	1.64	0.88	1.92	NA	NA	7.35755	0.75043	6.45943	0.48388	7.58496	0.742688	5.87447	0.464342	0.22741	0.456383
TR102797|c0_g1	0	1.78	3.85	2.8	0.78	7.47573	0.735006	8.58871	0.9128	8.12928	0.854948	6.2854	0.483206	0.65355	0.523447	-2.30331	0.668835
TR10280|c0_g1	0	0	7.98	32.57	0	NA	NA	9.64024	0.976297	11.6693	0.997894	NA	NA	11.0844	0.99803	-9.05528	0.977047
TR102800|c0_g1	0	0	4.54	3.09	3.29	NA	NA	8.82655	0.941245	8.27146	0.908557	8.36194	0.908154	7.6865	0.90902	-0.464605	0.493039
TR102802|c0_g1	0	1.65	3.79	3.67	4.34	7.36632	0.735006	8.56605	0.9128	8.51964	0.908557	8.76155	0.937883	1.15331	0.614532	0.195497	0.456383
TR102804|c0_g1	0	0	0.54	1.82	1.06	NA	NA	5.75489	0.493614	7.50779	0.744501	6.72792	0.742688	6.92283	0.73874	0.973033	0.456383
TR102805|c0_g1	0.66	0.54	0.91	2.7	0.24	-0.289507	0.4762	0.463401	0.493614	2.03242	0.651425	-1.45943	0.483206	2.32193	0.637847	-1.92283	0.456383
TR102806|c0_g1	0	0	0.67	5.01	1.33	NA	NA	6.06609	0.493614	8.96867	0.955421	7.05528	0.742688	8.3837	0.95611	0.989193	0.456383
TR102807|c0_g1	0	3.7	0	0	0	8.53138	0.902209	NA	NA	NA	NA	NA	NA	-7.94642	0.90902	NA	NA
TR102808|c0_g1	0	0	2.86	1.45	0	NA	NA	8.15987	0.859938	7.17991	0.744501	NA	NA	6.59495	0.73874	-7.57491	0.85845
TR102810|c0_g1	4.36	0	3.44	0	0	-8.76818	0.933166	-0.34192	0.493614	-8.76818	0.937915	-8.76818	0.937883	NA	NA	-7.8413	0.913647
TR102814|c0_g1	0.21	6.02	0	0.94	0.08	4.8413	0.729894	-4.39232	0.493614	2.16227	0.48388	-1.39232	0.483206	-2.67903	0.715295	2.41504	0.456383
TR102816|c0_g1	0	0	0	0	13.42	NA	NA	NA	NA	NA	NA	10.3902	0.990961	NA	NA	9.80521	0.992284
TR102822|c0_g1	0	0	3.72	1.37	0	NA	NA	8.53916	0.9128	7.09803	0.744501	NA	NA	6.51307	0.73874	-7.9542	0.913647
TR102826|c0_g1	0	0	0	0	7.66	NA	NA	NA	NA	NA	NA	9.5812	0.974143	NA	NA	8.99624	0.977047
TR102828|c0_g1	0	37.7	0	0	0	11.8803	0.998384	NA	NA	NA	NA	NA	NA	-11.2954	0.998427	NA	NA
TR10283|c0_g2	1.97	0	3.21	1.08	1.4	-7.62205	0.735006	0.704378	0.550395	-0.867164	0.48388	-0.492769	0.483206	6.16993	0.73874	-1.19715	0.567797
TR102830|c0_g1	0	0	2.77	1.25	0	NA	NA	8.11374	0.859938	6.96578	0.744501	NA	NA	6.38082	0.73874	-7.52878	0.85845
TR102832|c0_g1	0	0	0	6.54	0	NA	NA	NA	NA	9.35315	0.966489	NA	NA	8.76818	0.9671	NA	NA
TR102833|c0_g1	0	0	11.38	0	0	NA	NA	10.1523	0.989657	NA	NA	NA	NA	NA	NA	-9.56732	0.98963
TR102834|c0_g1	0	67.62	0	0	0	12.7232	0.999339	NA	NA	NA	NA	NA	NA	-12.1383	0.999331	NA	NA
TR102835|c0_g1	0	0	0	1.68	5.49	NA	NA	NA	NA	7.39232	0.744501	9.10066	0.955591	6.80735	0.73874	8.5157	0.959592
TR102836|c0_g1	0	0	3.17	0	0	NA	NA	8.30834	0.9128	NA	NA	NA	NA	NA	NA	-7.72338	0.913647
TR102837|c0_g1	1.26	0	2.04	0.92	0	-6.97728	0.735006	0.695145	0.493614	-0.453718	0.48388	-6.97728	0.742688	5.9386	0.464342	-7.08746	0.85845
TR102839|c0_g1	0	0	0	0	10.04	NA	NA	NA	NA	NA	NA	9.97154	0.98585	NA	NA	9.38658	0.987671
TR10284|c0_g1	23.66	6.98	0	6.37	0	-1.76115	0.745909	-11.2082	0.997367	-1.89308	0.744484	-11.2082	0.996396	-0.131934	0.464342	NA	NA
TR102840|c0_g1	0	0	1.52	1.03	0	NA	NA	7.24793	0.75043	6.6865	0.744501	NA	NA	6.10154	0.73874	-6.66297	0.739901
TR102842|c0_g1	0	0	0	4.12	4.28	NA	NA	NA	NA	8.6865	0.937915	8.74147	0.937883	8.10154	0.938627	8.1565	0.942809
TR102845|c0_g1	0	13.38	0	0	0	10.3859	0.990474	NA	NA	NA	NA	NA	NA	-9.8009	0.991107	NA	NA
TR102846|c0_g1	0	0	0	0	5.23	NA	NA	NA	NA	NA	NA	9.03067	0.955591	NA	NA	8.4457	0.959592
TR102847|c0_g1	0.82	1	0.65	0	1.76	0.286304	0.4762	-0.335184	0.493614	-6.35755	0.48388	1.10188	0.483206	-6.05889	0.629138	1.43706	0.567797
TR102848|c0_g1	0	0	5.81	0	0	NA	NA	9.18239	0.958322	NA	NA	NA	NA	NA	NA	-8.59743	0.959592
TR102849|c0_g1	0	0	3.05	0	0	NA	NA	8.25267	0.9128	NA	NA	NA	NA	NA	NA	-7.6677	0.913647
TR102850|c0_g1	0	0	0	1.1	3.3	NA	NA	NA	NA	6.78136	0.744501	8.36632	0.908154	6.1964	0.73874	7.78136	0.913647
TR102853|c0_g1	4.84	7.86	0	0	0	0.699522	0.57489	-8.91886	0.941245	-8.91886	0.937915	-8.91886	0.937883	-9.03342	0.974417	NA	NA
TR102854|c0_g1	0	0	1.65	2.25	0	NA	NA	7.36632	0.75043	7.81378	0.854948	NA	NA	7.22882	0.853836	-6.78136	0.739901
TR102855|c0_g1	0	0	0	2.83	1.88	NA	NA	NA	NA	8.14466	0.854948	7.55459	0.742688	7.5597	0.853836	6.96963	0.739901
TR102856|c0_g1	0	0	0	0	11.75	NA	NA	NA	NA	NA	NA	10.1984	0.987998	NA	NA	9.61348	0.98963
TR102858|c0_g1	0	0	2.43	0	2.2	NA	NA	7.92481	0.859938	NA	NA	7.78136	0.853958	NA	NA	-0.143453	0.456383
TR102859|c0_g1	0	1.3	0.86	1.75	0	7.02237	0.735006	6.42626	0.493614	7.45121	0.744501	NA	NA	0.428843	0.464342	-5.8413	0.456383
TR102860|c0_g1	0	0	0	0	10.94	NA	NA	NA	NA	NA	NA	10.0954	0.98585	NA	NA	9.51043	0.987671
TR102862|c0_g1	0	0	2.27	0.51	0	NA	NA	7.82655	0.859938	5.67243	0.48388	NA	NA	5.08746	0.464342	-7.24159	0.85845
TR102863|c0_g1	0	0	3.89	0	0	NA	NA	8.60363	0.9128	NA	NA	NA	NA	NA	NA	-8.01866	0.913647
TR102864|c0_g1	0	0	6.32	0	0	NA	NA	9.30378	0.969097	NA	NA	NA	NA	NA	NA	-8.71882	0.970075
TR102868|c0_g1	0	0	3.89	0	0	NA	NA	8.60363	0.9128	NA	NA	NA	NA	NA	NA	-8.01866	0.913647
TR102869|c0_g1	0	2.13	1.42	0	0	7.73471	0.84676	7.14975	0.75043	NA	NA	NA	NA	-7.14975	0.853836	-6.56478	0.739901
TR102870|c0_g1	3.91	0	0.43	0.58	0	-8.61102	0.902209	-3.18476	0.696225	-2.75304	0.689012	-8.61102	0.908154	5.27302	0.464342	-4.8413	0.456383
TR102872|c0_g1	0	0	2.14	0	1.47	NA	NA	7.74147	0.859938	NA	NA	7.19967	0.742688	NA	NA	-0.541795	0.456383
TR102873|c0_g2	0	1.32	2.65	2.09	1.45	7.04439	0.735006	8.04985	0.859938	7.70736	0.854948	7.17991	0.742688	0.662965	0.464342	-0.869939	0.514638
TR102876|c0_g1	0	0	2.82	2.08	1.68	NA	NA	8.13955	0.859938	7.70044	0.854948	7.39232	0.742688	7.11548	0.853836	-0.747234	0.514638
TR102877|c0_g2	0	4.17	0	0.42	14.56	8.7039	0.933166	NA	NA	5.39232	0.48388	10.5078	0.992021	-3.31159	0.676262	9.92283	0.993213
TR102879|c0_g1	0	10.79	0	0	0	10.0755	0.984713	NA	NA	NA	NA	NA	NA	-9.49052	0.986047	NA	NA
TR102880|c0_g1	0.98	1.8	0.4	0.81	0	0.877143	0.4762	-1.29278	0.493614	-0.27486	0.48388	-6.61471	0.483206	-1.152	0.464342	-4.73697	0.456383
TR102882|c0_g1	0	0	3.73	0	0	NA	NA	8.54303	0.9128	NA	NA	NA	NA	NA	NA	-7.95807	0.913647
TR102883|c0_g1	0	1.51	4.63	5.32	1.76	7.2384	0.735006	8.85487	0.941245	9.05528	0.955421	7.45943	0.742688	1.81688	0.665494	-1.39544	0.607356
TR102884|c0_g1	0	0	0	3.34	3.42	NA	NA	NA	NA	8.3837	0.908557	8.41785	0.908154	7.79874	0.90902	7.83289	0.913647
TR102887|c0_g1	0	0	2.54	0	0.68	NA	NA	7.98868	0.859938	NA	NA	6.08746	0.483206	NA	NA	-1.90122	0.567797
TR102888|c0_g1	0	0.95	0	0.84	5.83	6.56986	0.4762	NA	NA	6.39232	0.48388	9.18735	0.955591	-0.177538	0.464342	8.60239	0.959592
TR102889|c0_g1	0	0	1.62	5.14	2.17	NA	NA	7.33985	0.75043	9.00562	0.955421	7.76155	0.853958	8.42066	0.95611	0.421701	0.456383
TR102890|c0_g1	0	0	0.56	6.11	0	NA	NA	5.80735	0.493614	9.25503	0.966489	NA	NA	8.67007	0.9671	-5.22239	0.456383
TR102891|c0_g1	4.32	2.12	1.05	2.84	1.39	-1.02697	0.626289	-2.04064	0.696225	-0.60514	0.542204	-1.63595	0.652581	0.421827	0.464342	0.404696	0.456383
TR102896|c0_g1	0	0	0	6.59	0	NA	NA	NA	NA	9.36413	0.966489	NA	NA	8.77917	0.9671	NA	NA
TR102899|c0_g1	0	0	4.31	2.34	3.53	NA	NA	8.75154	0.941245	7.87036	0.854948	8.46352	0.908154	7.2854	0.853836	-0.28802	0.456383
TR10290|c0_g1	4.7	202.27	17.71	27.86	35.72	5.42748	0.776901	1.91383	0.74571	2.56746	0.763765	2.926	0.770072	-2.86002	0.756757	1.01217	0.667909
TR102900|c0_g1	0	9.51	0	0	0	9.8933	0.981648	NA	NA	NA	NA	NA	NA	-9.30834	0.983235	NA	NA
TR102902|c0_g1	3.07	0.84	0.28	0.75	0	-1.86978	0.648483	-3.45474	0.65924	-2.03328	0.651425	-8.26209	0.908154	-0.163499	0.464342	-4.22239	0.456383
TR102903|c0_g1	0	1.34	1.65	1.41	0.78	7.06609	0.735006	7.36632	0.75043	7.13955	0.744501	6.2854	0.483206	0.0734622	0.464342	-1.08092	0.456383
TR102905|c0_g1	0	0	1.21	3.3	0	NA	NA	6.91886	0.75043	8.36632	0.908557	NA	NA	7.78136	0.90902	-6.3339	0.739901
TR102906|c0_g1	0	0	0	5.94	0	NA	NA	NA	NA	9.21432	0.955421	NA	NA	8.62936	0.95611	NA	NA
TR102908|c0_g1	0	40.57	0	0	0	11.9862	0.998561	NA	NA	NA	NA	NA	NA	-11.4012	0.998601	NA	NA
TR102909|c0_g1	0.88	0	0.96	1.29	0.94	-6.45943	0.4762	0.125531	0.493614	0.551796	0.48388	0.0951572	0.483206	6.42626	0.73874	-0.0303736	0.456383
TR10291|c0_g2	3.16	1.16	1.81	0	2.37	-1.4458	0.626289	-0.803935	0.550395	-8.30378	0.908557	-0.415037	0.483206	-6.27302	0.73874	0.388897	0.456383
TR102911|c0_g1	0	7.3	0	0	0	9.51175	0.971723	NA	NA	NA	NA	NA	NA	-8.92679	0.974417	NA	NA
TR102913|c0_g1	0	6.6	2.46	0	0	9.36632	0.963571	7.94251	0.859938	NA	NA	NA	NA	-8.78136	0.9671	-7.35755	0.85845
TR102914|c0_g1	0	0	1.82	0	7.79	NA	NA	7.50779	0.75043	NA	NA	9.60548	0.974143	NA	NA	2.09768	0.699132
TR102916|c0_g1	1.2	0.98	0.97	0	0	-0.292181	0.4762	-0.306978	0.493614	-6.90689	0.744501	-6.90689	0.742688	-6.02975	0.464342	-6.01495	0.456383
TR102917|c0_g1	0	1.22	7.15	0	1.08	6.93074	0.735006	9.4818	0.976297	NA	NA	6.75489	0.742688	-6.34577	0.73874	-2.72691	0.715047
TR10292|c0_g1	0	0	3.45	1.56	1.54	NA	NA	8.43045	0.9128	7.2854	0.744501	7.26679	0.742688	6.70044	0.73874	-1.16367	0.567797
TR102922|c0_g1	1.73	2.12	1.38	0	0.93	0.293292	0.4762	-0.326104	0.493614	-7.43463	0.744501	-0.895469	0.483206	-7.14296	0.853836	-0.569366	0.456383
TR102924|c0_g1	0	4.77	0	0	0	8.89785	0.933166	NA	NA	NA	NA	NA	NA	-8.31288	0.938627	NA	NA
TR102925|c0_g1	0	0	2.47	2.79	0	NA	NA	7.94837	0.859938	8.12412	0.854948	NA	NA	7.53916	0.853836	-7.3634	0.85845
TR102926|c0_g1	1.52	3.69	0	0	1.67	1.27955	0.626289	-7.24793	0.75043	-7.24793	0.744501	0.135777	0.483206	-7.94251	0.90902	6.79874	0.739901
TR102928|c0_g1	1.48	1.8	2.34	1.59	0	0.2824	0.4762	0.660911	0.493614	0.10343	0.48388	-7.20945	0.742688	-0.17897	0.464342	-7.2854	0.85845
TR102930|c0_g1	1.9	0.39	0	0.7	0	-2.28445	0.583907	-7.56986	0.75043	-1.44057	0.589249	-7.56986	0.742688	0.843881	0.464342	NA	NA
TR102933|c0_g1	0	0.96	0.62	0	1.68	6.58496	0.4762	5.9542	0.493614	NA	NA	7.39232	0.742688	-6	0.464342	1.43812	0.567797
TR102935|c0_g1	0	0	7.87	0	0	NA	NA	9.62022	0.976297	NA	NA	NA	NA	NA	NA	-9.03526	0.977047
TR102936|c0_g1	0	10.22	0	0	0	9.99718	0.984713	NA	NA	NA	NA	NA	NA	-9.41222	0.986047	NA	NA
TR102937|c0_g1	0	0	0	1.64	3.23	NA	NA	NA	NA	7.35755	0.744501	8.33539	0.908154	6.77259	0.73874	7.75043	0.913647
TR102938|c0_g1	0	4.99	0	0	1.46	8.9629	0.933166	NA	NA	NA	NA	7.18982	0.742688	-8.37793	0.938627	6.60486	0.739901
TR102939|c0_g1	0	5.11	0	0	3.06	8.99718	0.951596	NA	NA	NA	NA	8.25739	0.908154	-8.41222	0.95611	7.67243	0.913647
TR102940|c0_g1	0	0	1.33	0.45	2.19	NA	NA	7.05528	0.75043	5.49185	0.48388	7.77479	0.853958	4.90689	0.464342	0.719505	0.456383
TR102941|c0_g1	0	0	6.23	0	0	NA	NA	9.28309	0.969097	NA	NA	NA	NA	NA	NA	-8.69813	0.970075
TR102942|c0_g1	0	0	1.25	2.55	0	NA	NA	6.96578	0.75043	7.99435	0.854948	NA	NA	7.40939	0.853836	-6.38082	0.739901
TR102944|c0_g1	1.2	1.11	0.49	1	0	-0.112475	0.4762	-1.29218	0.493614	-0.263034	0.48388	-6.90689	0.742688	-0.15056	0.464342	-5.02975	0.456383
TR102947|c0_g1	0	0	2.43	0	1.69	NA	NA	7.92481	0.859938	NA	NA	7.40088	0.742688	NA	NA	-0.523933	0.456383
TR102948|c0_g1	0	1.38	0.23	0.62	3.31	7.10852	0.735006	4.52356	0.493614	5.9542	0.48388	8.37069	0.908154	-1.15433	0.464342	3.84713	0.668835
TR102949|c0_g1	0	0	11.15	0	0	NA	NA	10.1228	0.989657	NA	NA	NA	NA	NA	NA	-9.53787	0.98963
TR10295|c0_g1	1.05	0.92	2.24	0.84	1.78	-0.190684	0.4762	1.09311	0.59815	-0.321928	0.48388	0.761488	0.483206	-0.131245	0.464342	-0.331621	0.456383
TR102951|c0_g1	0	0	1.52	0	2.14	NA	NA	7.24793	0.75043	NA	NA	7.74147	0.853958	NA	NA	0.493539	0.456383
TR102952|c0_g1	0	0	0	2.01	1.31	NA	NA	NA	NA	7.65105	0.854948	7.03342	0.742688	7.06609	0.789933	6.44846	0.739901
TR102953|c0_g1	0	2.9	0.96	1.3	1.69	8.17991	0.84676	6.58496	0.493614	7.02237	0.744501	7.40088	0.742688	-1.15754	0.573944	0.815917	0.456383
TR102954|c0_g2	1.72	0	1.12	0	1.84	-7.42626	0.735006	-0.61891	0.493614	-7.42626	0.744501	0.0972972	0.483206	NA	NA	0.716207	0.456383
TR102955|c0_g1	0	0.38	1.68	1.57	0	5.24793	0.4762	7.39232	0.75043	7.29462	0.744501	NA	NA	2.04669	0.573944	-6.80735	0.739901
TR102957|c0_g1	0	0	0	6.93	0	NA	NA	NA	NA	9.43671	0.966489	NA	NA	8.85175	0.9671	NA	NA
TR102959|c0_g1	0	0	8.27	0	0	NA	NA	9.69174	0.98135	NA	NA	NA	NA	NA	NA	-9.10678	0.981872
TR102964|c0_g1	0	0	0	0.87	2.6	NA	NA	NA	NA	6.44294	0.48388	8.02237	0.853958	5.85798	0.464342	7.43741	0.85845
TR102965|c0_g1	0	3.71	3.9	1.98	0.65	8.53528	0.902209	8.60733	0.9128	7.62936	0.744501	6.02237	0.483206	-0.905919	0.523447	-2.58496	0.668835
TR102966|c0_g1	0	0.58	0.38	1.04	2.54	5.85798	0.4762	5.24793	0.493614	6.70044	0.744501	7.98868	0.853958	0.842459	0.464342	2.74076	0.631463
TR102967|c0_g1	0	4.75	0	0	18.54	8.89178	0.933166	NA	NA	NA	NA	10.8564	0.994693	-8.30682	0.938627	10.2715	0.995587
TR102969|c0_g1	0	0	0	1.32	2.66	NA	NA	NA	NA	7.04439	0.744501	8.05528	0.853958	6.45943	0.73874	7.47032	0.85845
TR102971|c0_g1	0	0	3.44	0	0	NA	NA	8.42626	0.9128	NA	NA	NA	NA	NA	NA	-7.8413	0.913647
TR102974|c0_g1	0	0	0	0	46.98	NA	NA	NA	NA	NA	NA	12.1978	0.998608	NA	NA	11.6129	0.998954
TR102975|c0_g1	0	3.37	0.64	0.86	0.42	8.3966	0.902209	6	0.493614	6.42626	0.48388	5.39232	0.483206	-1.97034	0.637847	-0.607683	0.456383
TR102976|c0_g1	0	7.84	0.4	2.16	0.53	9.61471	0.971723	5.32193	0.493614	7.75489	0.854948	5.72792	0.483206	-1.85982	0.697383	0.405992	0.456383
TR102978|c0_g1	0	2.53	0	0	2.24	7.98299	0.84676	NA	NA	NA	NA	7.80735	0.853958	-7.39803	0.853836	7.22239	0.85845
TR10298|c0_g1	6.73	0	3.46	3.63	0	-9.39446	0.963571	-0.959834	0.594478	-0.890637	0.587547	-9.39446	0.966649	7.91886	0.90902	-7.84967	0.913647
TR102981|c0_g1	0	0	0	0	3.33	NA	NA	NA	NA	NA	NA	8.37938	0.908154	NA	NA	7.79442	0.913647
TR102982|c0_g1	0.4	0.49	2.58	0	0	0.292782	0.4762	2.6893	0.65924	-5.32193	0.48388	-5.32193	0.483206	-5.02975	0.464342	-7.42626	0.85845
TR102984|c0_g1	4.79	1.14	0.38	0.86	0.83	-2.07099	0.688187	-3.65595	0.719243	-2.47762	0.689012	-2.52884	0.690697	-0.406625	0.464342	1.12711	0.456383
TR102985|c0_g1	0	0	0	2	2.98	NA	NA	NA	NA	7.64386	0.792773	8.21917	0.853958	7.05889	0.789933	7.63421	0.85845
TR102986|c0_g1	0	0	1.32	1.43	0	NA	NA	7.04439	0.75043	7.15987	0.744501	NA	NA	6.57491	0.73874	-6.45943	0.739901
TR102987|c0_g1	14.94	26.26	0	0	0	0.813687	0.620985	-10.545	0.993425	-10.545	0.992162	-10.545	0.992021	-10.7737	0.997256	NA	NA
TR102988|c0_g1	0	0	0	35.44	0	NA	NA	NA	NA	11.7912	0.998152	NA	NA	11.2062	0.998289	NA	NA
TR102989|c0_g1	2.53	0	0	1.39	0	-7.98299	0.84676	-7.98299	0.859938	-0.864053	0.542204	-7.98299	0.853958	6.53398	0.73874	NA	NA
TR102990|c0_g1	0	0.35	2.83	0	1.24	5.12928	0.4762	8.14466	0.859938	NA	NA	6.9542	0.742688	-4.54432	0.464342	-1.19046	0.567797
TR102991|c0_g1	0	4.6	0	0	0	8.84549	0.933166	NA	NA	NA	NA	NA	NA	-8.26053	0.938627	NA	NA
TR102993|c0_g1	0	0	4.55	0	0	NA	NA	8.82972	0.941245	NA	NA	NA	NA	NA	NA	-8.24476	0.942809
TR102995|c0_g1	0	0	0	15.61	0	NA	NA	NA	NA	10.6083	0.99306	NA	NA	10.0233	0.993056	NA	NA
TR102996|c0_g1	0	0	3.06	0	0	NA	NA	8.25739	0.9128	NA	NA	NA	NA	NA	NA	-7.67243	0.913647
TR102998|c0_g1	0	0	1.22	7.47	0	NA	NA	6.93074	0.75043	9.54496	0.973921	NA	NA	8.96	0.974417	-6.34577	0.739901
TR102999|c0_g1	0	0	4.13	0	7.26	NA	NA	8.69	0.941245	NA	NA	9.50383	0.974143	NA	NA	0.813828	0.557234
TR103|c0_g1	2.46	0	9.69	2.64	0	-7.94251	0.84676	1.97784	0.731154	0.10188	0.48388	-7.94251	0.853958	7.45943	0.853836	-9.33539	0.985186
TR103000|c0_g1	0.58	0	0	0	11.7	-5.85798	0.4762	-5.85798	0.493614	-5.85798	0.48388	4.33431	0.761455	NA	NA	9.60733	0.98963
TR103003|c0_g1	0	4.88	0	0	0	8.93074	0.933166	NA	NA	NA	NA	NA	NA	-8.34577	0.938627	NA	NA
TR103005|c0_g1	0	0	21.66	0	0	NA	NA	11.0808	0.996898	NA	NA	NA	NA	NA	NA	-10.4959	0.996584
TR103006|c0_g1	0	0	5.57	0	0	NA	NA	9.12153	0.958322	NA	NA	NA	NA	NA	NA	-8.53657	0.959592
TR103008|c0_g1	0	27.06	0	0	0	11.4019	0.997324	NA	NA	NA	NA	NA	NA	-10.817	0.997418	NA	NA
TR103013|c0_g1	2.99	0	0	0	0	-8.224	0.84676	-8.224	0.859938	-8.224	0.854948	-8.224	0.853958	NA	NA	NA	NA
TR103014|c0_g1	3.65	4.37	0	0	0	0.259737	0.4762	-8.51175	0.9128	-8.51175	0.908557	-8.51175	0.908154	-8.18653	0.938627	NA	NA
TR103015|c0_g1	0	0	7.41	0	0	NA	NA	9.53333	0.976297	NA	NA	NA	NA	NA	NA	-8.94837	0.977047
TR103019|c0_g1	0	0	0.52	3.54	2.09	NA	NA	5.70044	0.493614	8.46761	0.908557	7.70736	0.853958	7.88264	0.90902	2.00692	0.567797
TR10302|c0_g1	0	0	0	0	5.1	NA	NA	NA	NA	NA	NA	8.99435	0.955591	NA	NA	8.40939	0.959592
TR103020|c0_g1	2.67	1.63	2.11	2.87	1.46	-0.711968	0.536765	-0.339597	0.493614	0.104211	0.48388	-0.870871	0.54183	0.816179	0.523447	-0.531275	0.456383
TR103021|c0_g1	0	0	14.05	12.73	0	NA	NA	10.4564	0.993425	10.314	0.989761	NA	NA	9.72905	0.989807	-9.87139	0.993213
TR103023|c0_g1	0	0	0	16.62	0	NA	NA	NA	NA	10.6987	0.99377	NA	NA	10.1137	0.993784	NA	NA
TR103024|c0_g1	0	0	71.85	0	0	NA	NA	12.8108	0.999583	NA	NA	NA	NA	NA	NA	-12.2258	0.999442
TR103026|c0_g1	0	0	0	3.88	0	NA	NA	NA	NA	8.59991	0.908557	NA	NA	8.01495	0.90902	NA	NA
TR103028|c0_g1	0	0	2.19	1.48	0	NA	NA	7.77479	0.859938	7.20945	0.744501	NA	NA	6.62449	0.73874	-7.18982	0.85845
TR103029|c0_g1	0	0	5.72	0	0	NA	NA	9.15987	0.958322	NA	NA	NA	NA	NA	NA	-8.57491	0.959592
TR103031|c0_g1	0	1.85	2.4	0	0	7.53138	0.735006	7.90689	0.859938	NA	NA	NA	NA	-6.94642	0.73874	-7.32193	0.85845
TR103033|c0_g1	1.72	0.26	0.18	0.48	0.23	-2.72583	0.583907	-3.25634	0.59815	-1.8413	0.589249	-2.9027	0.589813	0.884523	0.464342	0.353637	0.456383
TR103034|c0_g1	4.43	0	0	0	0	-8.79116	0.933166	-8.79116	0.941245	-8.79116	0.937915	-8.79116	0.937883	NA	NA	NA	NA
TR103036|c0_g1	0	1.29	0	1.14	1.14	7.01123	0.735006	NA	NA	6.83289	0.744501	6.83289	0.742688	-0.178337	0.464342	6.24793	0.739901
TR103037|c0_g1	0	0	0.41	1.11	1.62	NA	NA	5.35755	0.493614	6.79442	0.744501	7.33985	0.742688	6.20945	0.73874	1.9823	0.567797
TR103039|c0_g1	0	0	10.5	0	0	NA	NA	10.0362	0.987614	NA	NA	NA	NA	NA	NA	-9.45121	0.987671
TR103040|c0_g1	0	0	0	5.29	0	NA	NA	NA	NA	9.04712	0.955421	NA	NA	8.46216	0.95611	NA	NA
TR103042|c0_g1	0	0	9.71	0	0	NA	NA	9.92333	0.984956	NA	NA	NA	NA	NA	NA	-9.33836	0.985186
TR103048|c0_g1	0	0	2.45	0	0	NA	NA	7.93664	0.859938	NA	NA	NA	NA	NA	NA	-7.35168	0.85845
TR103049|c0_g1	0	0.38	2.8	0	1.33	5.24793	0.4762	8.12928	0.859938	NA	NA	7.05528	0.742688	-4.66297	0.464342	-1.074	0.567797
TR103051|c0_g1	0	6.15	0	0	2.88	9.26444	0.963571	NA	NA	NA	NA	8.16993	0.853958	-8.67948	0.9671	7.58496	0.85845
TR103052|c0_g1	0	0	0	0	3.42	NA	NA	NA	NA	NA	NA	8.41785	0.908154	NA	NA	7.83289	0.913647
TR103055|c0_g1	1.25	1.53	0.5	2.04	0.67	0.291604	0.4762	-1.32193	0.493614	0.706641	0.48388	-0.899695	0.483206	0.415037	0.464342	0.422233	0.456383
TR103056|c0_g1	0	1.62	0	1.93	1.41	7.33985	0.735006	NA	NA	7.59246	0.744501	7.13955	0.742688	0.252607	0.464342	6.55459	0.739901
TR103058|c0_g1	0	2.3	0	0	2.11	7.84549	0.84676	NA	NA	NA	NA	7.7211	0.853958	-7.26053	0.853836	7.13614	0.85845
TR103059|c0_g1	0	2.45	1.6	0	5	7.93664	0.84676	7.32193	0.75043	NA	NA	8.96578	0.939943	-7.35168	0.853836	1.64386	0.658029
TR103060|c0_g1	0	0	0	0	11.75	NA	NA	NA	NA	NA	NA	10.1984	0.987998	NA	NA	9.61348	0.98963
TR103061|c0_g1	5.53	0	0	1.98	2.05	-9.11114	0.951596	-9.11114	0.958322	-1.48178	0.657088	-1.43166	0.658171	7.04439	0.73874	7.09452	0.85845
TR103062|c0_g1	0	0	0	4.13	0	NA	NA	NA	NA	8.69	0.937915	NA	NA	8.10504	0.938627	NA	NA
TR103063|c0_g1	0	0	2.7	0	0	NA	NA	8.07682	0.859938	NA	NA	NA	NA	NA	NA	-7.49185	0.85845
TR103064|c0_g1	0	1.57	0.69	0.47	1.37	7.29462	0.735006	6.10852	0.493614	5.55459	0.48388	7.09803	0.742688	-1.74003	0.573944	0.989508	0.456383
TR103065|c0_g1	0	0	0	3.04	0	NA	NA	NA	NA	8.24793	0.908557	NA	NA	7.66297	0.90902	NA	NA
TR103066|c0_g1	0	7.57	0	0	0	9.56415	0.971723	NA	NA	NA	NA	NA	NA	-8.97919	0.974417	NA	NA
TR103067|c0_g1	0	0	4.66	1.27	1.28	NA	NA	8.86419	0.941245	6.98868	0.744501	7	0.742688	6.40372	0.73874	-1.86419	0.658029
TR103068|c0_g1	0	8.25	0	7.57	0	9.68825	0.977456	NA	NA	9.56415	0.973921	NA	NA	-0.124101	0.464342	NA	NA
TR103070|c0_g1	0	0	6.12	0	9.24	NA	NA	9.25739	0.969097	NA	NA	9.85175	0.983051	NA	NA	0.594361	0.544999
TR103072|c0_g1	0	0	4.91	0	0	NA	NA	8.93958	0.941245	NA	NA	NA	NA	NA	NA	-8.35462	0.942809
TR103074|c0_g1	0	0	6.06	0	0	NA	NA	9.24317	0.969097	NA	NA	NA	NA	NA	NA	-8.65821	0.970075
TR103075|c0_g1	0	6.14	0	0	0	9.26209	0.963571	NA	NA	NA	NA	NA	NA	-8.67713	0.9671	NA	NA
TR103076|c0_g1	0	0	13.96	0	0	NA	NA	10.4471	0.992429	NA	NA	NA	NA	NA	NA	-9.86212	0.992284
TR103077|c0_g1	0	3.44	4.08	0.61	1.81	8.42626	0.902209	8.67243	0.941245	5.93074	0.48388	7.49985	0.742688	-2.49553	0.637847	-1.17258	0.607356
TR103078|c0_g1	0	6.05	0	0	0	9.24079	0.963571	NA	NA	NA	NA	NA	NA	-8.65583	0.9671	NA	NA
TR103079|c0_g1	1.96	0	1.58	0.54	0.52	-7.61471	0.735006	-0.310929	0.493614	-1.85982	0.589249	-1.91427	0.589813	5.16993	0.464342	-1.60334	0.567797
TR103080|c0_g1	0	0	0	0	25.29	NA	NA	NA	NA	NA	NA	11.3044	0.996818	NA	NA	10.7194	0.997426
TR103081|c0_g1	1.24	6.04	0	2.66	0	2.28421	0.708691	-6.9542	0.75043	1.10109	0.589249	-6.9542	0.742688	-1.18312	0.635476	NA	NA
TR103082|c0_g1	0	0	0	0	6.42	NA	NA	NA	NA	NA	NA	9.32643	0.966649	NA	NA	8.74147	0.970075
TR103084|c0_g1	2.35	0.44	0.68	0.2	0.68	-2.41709	0.583907	-1.78905	0.59815	-3.55459	0.651425	-1.78905	0.589813	-1.1375	0.464342	0	0.456383
TR103086|c0_g1	9.51	0	2.5	0	0	-9.8933	0.981648	-1.92752	0.731154	-9.8933	0.983064	-9.8933	0.983051	NA	NA	-7.38082	0.85845
TR103087|c0_g1	0	3.48	4.52	0	0	8.44294	0.902209	8.82018	0.941245	NA	NA	NA	NA	-7.85798	0.90902	-8.23522	0.942809
TR103088|c0_g1	0	1.35	1.71	1.38	3.11	7.07682	0.735006	7.41785	0.75043	7.10852	0.744501	8.28077	0.908154	0.0317089	0.464342	0.862918	0.514638
TR10309|c0_g2	0	0	0	0	7.4	NA	NA	NA	NA	NA	NA	9.53138	0.974143	NA	NA	8.94642	0.977047
TR103090|c0_g1	0	2.08	0	0	2.74	7.70044	0.84676	NA	NA	NA	NA	8.09803	0.853958	-7.11548	0.853836	7.51307	0.85845
TR103092|c0_g1	0	10.22	0	0	0	9.99718	0.984713	NA	NA	NA	NA	NA	NA	-9.41222	0.986047	NA	NA
TR103093|c0_g1	0	0	15.75	0	0	NA	NA	10.6211	0.994226	NA	NA	NA	NA	NA	NA	-10.0362	0.993966
TR103094|c0_g1	0.17	0	0	0	4.43	-4.08746	0.4762	-4.08746	0.493614	-4.08746	0.48388	4.7037	0.714714	NA	NA	8.2062	0.942809
TR103095|c0_g1	0	0	2.08	2.26	1.1	NA	NA	7.70044	0.859938	7.82018	0.854948	6.78136	0.742688	7.23522	0.853836	-0.91908	0.456383
TR103097|c0_g1	0	0	1.61	0	4.55	NA	NA	7.33092	0.75043	NA	NA	8.82972	0.937883	NA	NA	1.49881	0.607356
TR1031|c0_g1	11.21	0	8.87	0	0	-10.1306	0.987126	-0.33778	0.529105	-10.1306	0.988109	-10.1306	0.987998	NA	NA	-9.20783	0.981872
TR103100|c0_g1	0	0	0	14.7	0	NA	NA	NA	NA	10.5216	0.992162	NA	NA	9.93664	0.99219	NA	NA
TR103101|c0_g1	0	0	0.81	1.91	1.58	NA	NA	6.33985	0.493614	7.57743	0.744501	7.30378	0.742688	6.99247	0.73874	0.963931	0.456383
TR103102|c0_g1	9.32	0	0	0	0	-9.86419	0.981648	-9.86419	0.984956	-9.86419	0.983064	-9.86419	0.983051	NA	NA	NA	NA
TR103104|c0_g1	0	0	2.49	1.13	2.26	NA	NA	7.96	0.859938	6.82018	0.744501	7.82018	0.853958	6.23522	0.73874	-0.139823	0.456383
TR103106|c0_g1	0	0	0	3.4	0	NA	NA	NA	NA	8.40939	0.908557	NA	NA	7.82443	0.90902	NA	NA
TR103108|c0_g1	0	0	0	0	3.47	NA	NA	NA	NA	NA	NA	8.43879	0.908154	NA	NA	7.85383	0.913647
TR103109|c0_g1	0	0	2.49	0.78	0	NA	NA	7.96	0.859938	6.2854	0.48388	NA	NA	5.70044	0.464342	-7.37504	0.85845
TR10311|c0_g1	5.11	0	0.32	0.86	0	-8.99718	0.951596	-3.99718	0.719243	-2.57091	0.712859	-8.99718	0.955591	5.8413	0.464342	-4.41504	0.456383
TR103110|c0_g1	3.11	0	6.84	0	0	-8.28077	0.902209	1.13708	0.657873	-8.28077	0.908557	-8.28077	0.908154	NA	NA	-8.83289	0.970075
TR103111|c0_g1	1.39	1.27	0	1.91	0	-0.130256	0.4762	-7.11894	0.75043	0.458488	0.48388	-7.11894	0.742688	0.588744	0.464342	NA	NA
TR103112|c0_g1	0	0	0	0	8.09	NA	NA	NA	NA	NA	NA	9.66	0.979349	NA	NA	9.07503	0.981872
TR103113|c0_g1	0	0	0	3.14	1.6	NA	NA	NA	NA	8.29462	0.908557	7.32193	0.742688	7.70966	0.90902	6.73697	0.739901
TR103118|c0_g1	0	0	0	0	3.71	NA	NA	NA	NA	NA	NA	8.53528	0.908154	NA	NA	7.95031	0.913647
TR103119|c0_g1	0	4.93	0	4.95	3.23	8.94544	0.933166	NA	NA	8.95128	0.937915	8.33539	0.908154	0.00584088	0.464342	7.75043	0.913647
TR103122|c0_g1	0	0	3.52	0	0	NA	NA	8.45943	0.9128	NA	NA	NA	NA	NA	NA	-7.87447	0.913647
TR103125|c0_g1	2.67	1.19	1.99	1.88	0.26	-1.16588	0.583907	-0.424071	0.493614	-0.506107	0.48388	-3.36026	0.652581	0.659771	0.464342	-2.93618	0.567797
TR103127|c0_g1	0	0	0	6.73	0	NA	NA	NA	NA	9.39446	0.966489	NA	NA	8.8095	0.9671	NA	NA
TR103128|c0_g1	5.81	0	0.95	1.29	0.5	-9.18239	0.951596	-2.61254	0.719243	-2.17117	0.708188	-3.53854	0.730361	6.42626	0.73874	-0.925999	0.456383
TR103129|c0_g1	0	0	5.32	2.41	3.63	NA	NA	9.05528	0.958322	7.91289	0.854948	8.50383	0.908154	7.32793	0.853836	-0.551457	0.493039
TR10313|c0_g1	0	0	1.01	2.74	2.02	NA	NA	6.65821	0.75043	8.09803	0.854948	7.65821	0.853958	7.51307	0.853836	1	0.567797
TR103130|c0_g1	0	0	2.47	1.12	2.24	NA	NA	7.94837	0.859938	6.80735	0.744501	7.80735	0.853958	6.22239	0.73874	-0.141012	0.456383
TR103131|c0_g1	2.64	0	0	0	2.99	-8.04439	0.84676	-8.04439	0.859938	-8.04439	0.854948	0.179608	0.483206	NA	NA	7.63904	0.876275
TR103133|c0_g1	3.49	0.71	7.49	4.45	1.25	-2.29734	0.648483	1.10174	0.670168	0.350578	0.48388	-1.4813	0.630268	2.64791	0.676262	-2.58304	0.715047
TR103134|c0_g1	0	5.29	2.29	0	0	9.04712	0.951596	7.8392	0.859938	NA	NA	NA	NA	-8.46216	0.95611	-7.25424	0.85845
TR103135|c0_g1	0	0.9	0.3	2.02	0.39	6.49185	0.4762	4.90689	0.493614	7.65821	0.854948	5.2854	0.483206	1.16636	0.573944	0.378512	0.456383
TR103136|c0_g1	8.77	0	0	0	0	-9.77643	0.977456	-9.77643	0.98135	-9.77643	0.97923	-9.77643	0.979349	NA	NA	NA	NA
TR103137|c0_g1	0	0.87	0	1.54	0.76	6.44294	0.4762	NA	NA	7.26679	0.744501	6.24793	0.483206	0.823843	0.464342	5.66297	0.456383
TR103138|c0_g1	0	0	3.14	0	4.63	NA	NA	8.29462	0.9128	NA	NA	8.85487	0.937883	NA	NA	0.560248	0.493039
TR103139|c0_g1	0	0	10.5	0	0	NA	NA	10.0362	0.987614	NA	NA	NA	NA	NA	NA	-9.45121	0.987671
TR10314|c0_g1	0	0	0	19.1	0	NA	NA	NA	NA	10.8994	0.995291	NA	NA	10.3144	0.995338	NA	NA
TR103140|c0_g1	2.25	0	0.6	0	4.01	-7.81378	0.84676	-1.90689	0.59815	-7.81378	0.854948	0.833677	0.54183	NA	NA	2.74057	0.668835
TR103142|c0_g1	0	0	4.31	0	1.18	NA	NA	8.75154	0.941245	NA	NA	6.88264	0.742688	NA	NA	-1.8689	0.658029
TR103143|c0_g1	0	10.57	0	0	0	10.0458	0.984713	NA	NA	NA	NA	NA	NA	-9.4608	0.986047	NA	NA
TR103144|c0_g1	0	4.94	0	2.9	0	8.94837	0.933166	NA	NA	8.17991	0.854948	NA	NA	-0.768458	0.551768	NA	NA
TR103146|c0_g1	0	0	0	0	8.81	NA	NA	NA	NA	NA	NA	9.783	0.979349	NA	NA	9.19804	0.981872
TR103147|c0_g1	0	4.93	0	0	0	8.94544	0.933166	NA	NA	NA	NA	NA	NA	-8.36048	0.938627	NA	NA
TR103148|c0_g1	2.85	4.36	0	2.32	1.53	0.613366	0.536765	-8.15482	0.859938	-0.296837	0.48388	-0.89743	0.54183	-0.910203	0.551768	6.67243	0.739901
TR103150|c0_g1	0	0	9.91	0	0	NA	NA	9.95274	0.984956	NA	NA	NA	NA	NA	NA	-9.36778	0.985186
TR103153|c0_g1	0	0	7.26	0	2.6	NA	NA	9.50383	0.976297	NA	NA	8.02237	0.853958	NA	NA	-1.48146	0.648221
TR103155|c0_g1	2.23	1.82	0	0	0	-0.293105	0.4762	-7.8009	0.859938	-7.8009	0.854948	-7.8009	0.853958	-6.92283	0.73874	NA	NA
TR103156|c0_g1	0	0	0.67	4.57	0	NA	NA	6.06609	0.493614	8.83605	0.937915	NA	NA	8.25109	0.938627	-5.48113	0.456383
TR103157|c0_g1	0	1.45	0.32	0	2.1	7.17991	0.735006	5	0.493614	NA	NA	7.71425	0.853958	-6.59495	0.73874	2.71425	0.567797
TR103162|c0_g1	2.4	0	0.65	0.88	0.43	-7.90689	0.84676	-1.88452	0.59815	-1.44746	0.589249	-2.48063	0.589813	5.87447	0.464342	-0.596103	0.456383
TR103164|c0_g1	0	2.27	0	10.02	2.08	7.82655	0.84676	NA	NA	9.96867	0.985894	7.70044	0.853958	2.14212	0.723246	7.11548	0.85845
TR103166|c0_g1	0	2.32	0.77	0	0	7.85798	0.84676	6.26679	0.493614	NA	NA	NA	NA	-7.27302	0.853836	-5.68182	0.456383
TR103167|c0_g1	0	0	6.28	0	0	NA	NA	9.29462	0.969097	NA	NA	NA	NA	NA	NA	-8.70966	0.970075
TR103169|c0_g1	0	0.27	1.45	0.98	0	4.75489	0.4762	7.17991	0.75043	6.61471	0.48388	NA	NA	1.85982	0.464342	-6.59495	0.739901
TR10317|c0_g1	1.56	0	8.6	1.67	1.71	-7.2854	0.735006	2.46279	0.747533	0.0983021	0.48388	0.13245	0.483206	6.79874	0.73874	-2.33034	0.712756
TR103171|c0_g1	5.92	5.41	0	0	0	-0.129969	0.4762	-9.20945	0.958322	-9.20945	0.955421	-9.20945	0.955591	-8.49452	0.95611	NA	NA
TR103173|c0_g1	0	0	0	3.66	0	NA	NA	NA	NA	8.5157	0.908557	NA	NA	7.93074	0.90902	NA	NA
TR103174|c1_g1	3.19	0	0	0	0	-8.31741	0.902209	-8.31741	0.9128	-8.31741	0.908557	-8.31741	0.908154	NA	NA	NA	NA
TR103176|c0_g1	0	0	0	3.27	0	NA	NA	NA	NA	8.35315	0.908557	NA	NA	7.76818	0.90902	NA	NA
TR103180|c0_g1	4.7	1.15	2.99	2.03	1.01	-2.03103	0.688187	-0.652515	0.550395	-1.21118	0.629463	-2.21831	0.690697	0.819846	0.464342	-1.56579	0.567797
TR103181|c0_g1	0.49	0.61	4.4	1.08	1.59	0.316027	0.4762	3.16665	0.696225	1.14018	0.48388	1.69817	0.589813	0.82415	0.464342	-1.46848	0.607356
TR103182|c0_g1	6.59	0	2.6	0	3.79	-9.36413	0.963571	-1.34177	0.664213	-9.36413	0.966489	-0.798081	0.570598	NA	NA	0.543686	0.493039
TR103185|c0_g1	0	0	10.53	0	0	NA	NA	10.0403	0.987614	NA	NA	NA	NA	NA	NA	-9.45533	0.987671
TR103187|c0_g1	0	0	2.28	5.17	2.06	NA	NA	7.83289	0.859938	9.01402	0.955421	7.6865	0.853958	8.42906	0.95611	-0.146389	0.456383
TR103188|c0_g1	9.15	0	0	0	0	-9.83763	0.981648	-9.83763	0.984956	-9.83763	0.983064	-9.83763	0.983051	NA	NA	NA	NA
TR10319|c0_g1	0	0	4.27	1.45	0	NA	NA	8.73809	0.941245	7.17991	0.744501	NA	NA	6.59495	0.73874	-8.15313	0.942809
TR103194|c0_g1	0	0	4.3	7.8	0	NA	NA	8.74819	0.941245	9.60733	0.973921	NA	NA	9.02237	0.974417	-8.16323	0.942809
TR103196|c0_g1	2.69	0	0.43	1.18	1.73	-8.07146	0.84676	-2.6452	0.65924	-1.18882	0.589249	-0.636834	0.483206	6.29768	0.73874	2.00836	0.567797
TR103197|c0_g1	0	0.52	0.68	4.64	0	5.70044	0.4762	6.08746	0.493614	8.85798	0.937915	NA	NA	3.15754	0.699949	-5.5025	0.456383
TR103198|c0_g1	0	0	0	0	5.5	NA	NA	NA	NA	NA	NA	9.10329	0.955591	NA	NA	8.51833	0.959592
TR1032|c0_g1	3.39	5.52	0.9	4.87	7.34	0.703383	0.559881	-1.91329	0.65924	0.522636	0.521791	1.11449	0.651596	-0.180746	0.464342	3.02778	0.716105
TR103201|c0_g1	0	0	0	0	4.87	NA	NA	NA	NA	NA	NA	8.92778	0.937883	NA	NA	8.34282	0.942809
TR103207|c0_g1	0	0	4.68	1.06	0	NA	NA	8.87036	0.941245	6.72792	0.744501	NA	NA	6.14296	0.73874	-8.2854	0.942809
TR103208|c0_g1	0	2.31	0	2.58	0.5	7.85175	0.84676	NA	NA	8.01123	0.854948	5.64386	0.483206	0.159478	0.464342	5.05889	0.456383
TR103210|c0_g1	0	1.28	0	0	3.39	7	0.735006	NA	NA	NA	NA	8.40514	0.908154	-6.41504	0.73874	7.82018	0.913647
TR103211|c0_g1	0	0	0	0	6.45	NA	NA	NA	NA	NA	NA	9.33316	0.966649	NA	NA	8.74819	0.970075
TR103213|c0_g1	0	4.56	0.74	0	0	8.83289	0.933166	6.20945	0.493614	NA	NA	NA	NA	-8.24793	0.938627	-5.62449	0.456383
TR103215|c0_g1	0	0	2.92	0.36	0	NA	NA	8.18982	0.859938	5.16993	0.48388	NA	NA	4.58496	0.464342	-7.60486	0.85845
TR103223|c0_g1	0	0	0	0	6.22	NA	NA	NA	NA	NA	NA	9.28077	0.966649	NA	NA	8.69581	0.970075
TR103225|c0_g1	0	0	10.18	3.46	0	NA	NA	9.99152	0.987614	8.43463	0.908557	NA	NA	7.84967	0.90902	-9.40656	0.987671
TR103226|c0_g1	0	1.72	4.47	0	1.55	7.42626	0.735006	8.80413	0.941245	NA	NA	7.27612	0.742688	-6.8413	0.73874	-1.52801	0.607356
TR103227|c0_g1	0	3.01	1.81	2.45	0	8.23362	0.902209	7.49985	0.75043	7.93664	0.854948	NA	NA	-0.296982	0.464342	-6.91488	0.739901
TR103228|c0_g1	0	0	2.55	0	0	NA	NA	7.99435	0.859938	NA	NA	NA	NA	NA	NA	-7.40939	0.85845
TR103229|c0_g1	0	1.7	2.21	0	0	7.40939	0.735006	7.7879	0.859938	NA	NA	NA	NA	-6.82443	0.73874	-7.20294	0.85845
TR103230|c0_g1	0	0	0	0	7.66	NA	NA	NA	NA	NA	NA	9.5812	0.974143	NA	NA	8.99624	0.977047
TR103231|c0_g1	0.95	0	0	1.02	2.04	-6.56986	0.4762	-6.56986	0.493614	0.10257	0.48388	1.10257	0.589813	6.08746	0.73874	7.08746	0.85845
TR103232|c0_g1	0	1.61	0	0.48	3.28	7.33092	0.735006	NA	NA	5.58496	0.48388	8.35755	0.908154	-1.74595	0.573944	7.77259	0.913647
TR103233|c0_g1	0	0	2.08	1.13	0	NA	NA	7.70044	0.859938	6.82018	0.744501	NA	NA	6.23522	0.73874	-7.11548	0.85845
TR103234|c0_g1	5.32	0	0	0	12.55	-9.05528	0.951596	-9.05528	0.958322	-9.05528	0.955421	1.23819	0.688256	NA	NA	9.70851	0.99111
TR103237|c0_g1	0	0	0	0	10.56	NA	NA	NA	NA	NA	NA	10.0444	0.98585	NA	NA	9.45943	0.987671
TR103238|c0_g1	0	0	0	0	28.37	NA	NA	NA	NA	NA	NA	11.4702	0.997285	NA	NA	10.8852	0.997851
TR103239|c0_g1	0	0	3.87	0	0	NA	NA	8.59619	0.9128	NA	NA	NA	NA	NA	NA	-8.01123	0.913647
TR103243|c0_g1	0	0	0	0	5.64	NA	NA	NA	NA	NA	NA	9.13955	0.955591	NA	NA	8.55459	0.959592
TR103246|c0_g1	0	1.99	0	0	10.82	7.63662	0.735006	NA	NA	NA	NA	10.0795	0.98585	-7.05166	0.73874	9.49452	0.987671
TR103248|c0_g1	0.92	0	1.47	1	1.99	-6.52356	0.4762	0.67611	0.493614	0.120294	0.48388	1.11306	0.589813	6.05889	0.629138	0.436952	0.456383
TR103249|c0_g1	2.82	0	0.57	0.78	0.38	-8.13955	0.84676	-2.30666	0.65924	-1.85415	0.651425	-2.89162	0.652581	5.70044	0.464342	-0.584963	0.456383
TR103251|c0_g1	0	9.3	0	0	0	9.86109	0.981648	NA	NA	NA	NA	NA	NA	-9.27612	0.983235	NA	NA
TR103253|c0_g1	0	2.12	0.48	0.21	2.68	7.72792	0.84676	5.58496	0.493614	4.39232	0.48388	8.06609	0.853958	-3.3356	0.573944	2.48113	0.631463
TR103254|c0_g1	0	1.68	11.14	0.38	0	7.39232	0.735006	10.1215	0.989657	5.24793	0.48388	NA	NA	-2.14439	0.573944	-9.53657	0.98963
TR103255|c0_g1	0	0	1.34	0	3.57	NA	NA	7.06609	0.75043	NA	NA	8.47978	0.908154	NA	NA	1.41369	0.607356
TR103256|c0_g1	0	0	0	0	5.21	NA	NA	NA	NA	NA	NA	9.02514	0.955591	NA	NA	8.44018	0.959592
TR10326|c0_g1	1.59	1.46	10.02	0	0	-0.123058	0.4762	2.65578	0.754367	-7.31288	0.744501	-7.31288	0.742688	-6.60486	0.73874	-9.3837	0.987671
TR103260|c0_g1	0	2.09	0	3.7	0	7.70736	0.84676	NA	NA	8.53138	0.908557	NA	NA	0.824022	0.523447	NA	NA
TR103261|c0_g1	0	0	2.69	1.21	0.6	NA	NA	8.07146	0.859938	6.91886	0.744501	5.90689	0.483206	6.3339	0.73874	-2.16457	0.631463
TR103262|c0_g1	0	0	1.18	0	2.37	NA	NA	6.88264	0.75043	NA	NA	7.88874	0.853958	NA	NA	1.0061	0.567797
TR103264|c0_g1	0	0	1.91	2.58	0.63	NA	NA	7.57743	0.75043	8.01123	0.854948	5.97728	0.483206	7.42626	0.853836	-1.60015	0.567797
TR103265|c0_g1	3.2	2.6	0	0	0	-0.29956	0.4762	-8.32193	0.9128	-8.32193	0.908557	-8.32193	0.908154	-7.43741	0.853836	NA	NA
TR103267|c0_g1	0	4.37	0	0.97	2.88	8.77149	0.933166	NA	NA	6.59991	0.48388	8.16993	0.853958	-2.17158	0.676262	7.58496	0.85845
TR103268|c0_g1	0	27.05	0	0	0	11.4014	0.997324	NA	NA	NA	NA	NA	NA	-10.8165	0.997418	NA	NA
TR103269|c0_g1	1.09	3.98	0	0	1.18	1.86844	0.648483	-6.76818	0.75043	-6.76818	0.744501	0.114459	0.483206	-8.05166	0.90902	6.29768	0.739901
TR10327|c0_g1	0	0	0	14.25	0	NA	NA	NA	NA	10.4767	0.992162	NA	NA	9.89178	0.99219	NA	NA
TR103271|c0_g1	11.32	0	0	0	0	-10.1447	0.987126	-10.1447	0.989657	-10.1447	0.988109	-10.1447	0.987998	NA	NA	NA	NA
TR103273|c0_g1	0.72	0.5	1.53	1.94	1.54	-0.526069	0.4762	1.08746	0.493614	1.42999	0.589249	1.09686	0.483206	1.95606	0.573944	0.0093987	0.456383
TR103275|c0_g1	0	0	0	5.4	7.55	NA	NA	NA	NA	9.07682	0.955421	9.56033	0.974143	8.49185	0.95611	8.97537	0.977047
TR103276|c0_g1	0	4.4	0.77	0.52	0.75	8.78136	0.933166	6.26679	0.493614	5.70044	0.48388	6.22882	0.483206	-3.08092	0.676262	-0.0379679	0.456383
TR103278|c0_g1	0	0	0.75	1.02	1.01	NA	NA	6.22882	0.493614	6.67243	0.744501	6.65821	0.742688	6.08746	0.73874	0.429393	0.456383
TR103279|c0_g1	0	0	7.21	0	0	NA	NA	9.49386	0.976297	NA	NA	NA	NA	NA	NA	-8.90889	0.977047
TR103280|c0_g1	0	0	5.19	0	0	NA	NA	9.01959	0.958322	NA	NA	NA	NA	NA	NA	-8.43463	0.959592
TR103282|c0_g1	1.23	0	2.33	0	0	-6.94251	0.735006	0.921672	0.550395	-6.94251	0.744501	-6.94251	0.742688	NA	NA	-7.27922	0.85845
TR103283|c0_g1	0	0	4.25	0	1.42	NA	NA	8.73132	0.941245	NA	NA	7.14975	0.742688	NA	NA	-1.58157	0.631463
TR103285|c0_g1	0	0	2.15	0	4.85	NA	NA	7.74819	0.859938	NA	NA	8.92184	0.937883	NA	NA	1.17365	0.607356
TR103286|c0_g1	0	0.5	1.18	0.46	1.54	5.64386	0.4762	6.88264	0.75043	5.52356	0.48388	7.26679	0.742688	-0.120294	0.464342	0.384143	0.456383
TR103287|c0_g1	0	0	0	0	6.62	NA	NA	NA	NA	NA	NA	9.37069	0.966649	NA	NA	8.78572	0.970075
TR103292|c0_g1	0	0	0	9.8	3.49	NA	NA	NA	NA	9.93664	0.983064	8.44708	0.908154	9.35168	0.983235	7.86212	0.913647
TR103293|c0_g1	5.76	0	0	12.39	0	-9.16993	0.951596	-9.16993	0.958322	1.10504	0.678029	-9.16993	0.955591	9.69	0.989807	NA	NA
TR103295|c0_g1	0	20.78	0	0	0	11.021	0.995536	NA	NA	NA	NA	NA	NA	-10.436	0.995722	NA	NA
TR103298|c0_g1	0	3.66	2.4	3.27	0	8.5157	0.902209	7.90689	0.859938	8.35315	0.908557	NA	NA	-0.162553	0.464342	-7.32193	0.85845
TR103299|c0_g1	1.09	0.27	0.18	1.45	2.1	-2.0133	0.4762	-2.59826	0.493614	0.411725	0.48388	0.946061	0.54183	2.42502	0.573944	3.54432	0.567797
TR1033|c0_g1	2.38	0.73	0	0.65	0	-1.70499	0.583907	-7.89482	0.859938	-1.87245	0.589249	-7.89482	0.853958	-0.167457	0.464342	NA	NA
TR10330|c0_g1	0	0	0	4.18	0	NA	NA	NA	NA	8.70736	0.937915	NA	NA	8.1224	0.938627	NA	NA
TR103301|c0_g1	7.31	0	5.76	0	0	-9.51373	0.971723	-0.343803	0.519803	-9.51373	0.973921	-9.51373	0.974143	NA	NA	-8.58496	0.959592
TR103302|c0_g1	0	0	7.78	0	0	NA	NA	9.60363	0.976297	NA	NA	NA	NA	NA	NA	-9.01866	0.977047
TR103303|c0_g1	2.81	2.16	0.57	1.16	1.51	-0.379539	0.4762	-2.30154	0.65924	-1.27645	0.589249	-0.896022	0.54183	-0.896907	0.523447	1.40551	0.456383
TR103304|c0_g1	1.1	1.35	0	0	1.77	0.295456	0.4762	-6.78136	0.75043	-6.78136	0.744501	0.686246	0.483206	-6.49185	0.73874	6.88264	0.739901
TR103305|c0_g1	0	0	0.73	2.48	0.48	NA	NA	6.18982	0.493614	7.9542	0.854948	5.58496	0.483206	7.36923	0.853836	-0.604862	0.456383
TR103306|c0_g2	0	9.13	0	3.22	0	9.83447	0.981648	NA	NA	8.33092	0.908557	NA	NA	-1.50355	0.668567	NA	NA
TR103307|c0_g1	2.81	1.06	1.24	1.2	1.62	-1.40651	0.583907	-1.18023	0.59815	-1.22754	0.589249	-0.794576	0.54183	0.17897	0.464342	0.385654	0.456383
TR103308|c0_g1	0	0	0.37	3.48	0	NA	NA	5.20945	0.493614	8.44294	0.908557	NA	NA	7.85798	0.90902	-4.62449	0.456383
TR10331|c0_g1	0.16	0.97	4.45	1.06	0.34	2.59991	0.4762	4.79766	0.719243	2.72792	0.48388	1.08746	0.483206	0.128008	0.464342	-3.7102	0.691947
TR103310|c0_g1	18.13	0	0	0	0	-10.8242	0.994646	-10.8242	0.995901	-10.8242	0.994837	-10.8242	0.994693	NA	NA	NA	NA
TR103311|c0_g1	0	2.78	0.9	0	0	8.11894	0.84676	6.49185	0.493614	NA	NA	NA	NA	-7.53398	0.853836	-5.90689	0.456383
TR103312|c0_g1	0	0.72	0	0	4.72	6.16993	0.4762	NA	NA	NA	NA	8.88264	0.937883	-5.58496	0.464342	8.29768	0.942809
TR103315|c0_g1	0	0	0	0	5.77	NA	NA	NA	NA	NA	NA	9.17243	0.955591	NA	NA	8.58747	0.959592
TR103316|c0_g1	0	0	0	0	14.76	NA	NA	NA	NA	NA	NA	10.5275	0.992021	NA	NA	9.94251	0.993213
TR103319|c0_g1	0	0	0	0	4.62	NA	NA	NA	NA	NA	NA	8.85175	0.937883	NA	NA	8.26679	0.942809
TR10332|c0_g1	0	0	1.26	5.13	5.27	NA	NA	6.97728	0.75043	9.00282	0.955421	9.04166	0.955591	8.41785	0.95611	2.06438	0.686895
TR103320|c0_g1	0	3.04	0.2	0	0	8.24793	0.902209	4.32193	0.493614	NA	NA	NA	NA	-7.66297	0.90902	-3.73697	0.456383
TR103321|c0_g1	4.43	0	0	0	0	-8.79116	0.933166	-8.79116	0.941245	-8.79116	0.937915	-8.79116	0.937883	NA	NA	NA	NA
TR103322|c0_g1	0	12.34	0	0	0	10.2691	0.988989	NA	NA	NA	NA	NA	NA	-9.68416	0.989807	NA	NA
TR103324|c0_g1	4.58	1.12	0.76	1.42	0	-2.03185	0.688187	-2.59128	0.696225	-1.68946	0.679051	-8.8392	0.937883	0.342392	0.464342	-5.66297	0.456383
TR103325|c0_g1	0	0	0	4.31	0	NA	NA	NA	NA	8.75154	0.937915	NA	NA	8.16658	0.938627	NA	NA
TR103326|c0_g1	0	0	0	6.85	0	NA	NA	NA	NA	9.41996	0.966489	NA	NA	8.835	0.9671	NA	NA
TR103329|c0_g1	0	1.6	1.57	2.13	5.6	7.32193	0.735006	7.29462	0.75043	7.73471	0.854948	9.12928	0.955591	0.412782	0.464342	1.83466	0.676089
TR10333|c0_g1	0.42	0	1.71	0	1.36	-5.39232	0.4762	2.02554	0.59815	-5.39232	0.48388	1.69515	0.483206	NA	NA	-0.33039	0.456383
TR103330|c0_g1	0.9	0	2.87	1.95	0	-6.49185	0.4762	1.67305	0.59815	1.11548	0.589249	-6.49185	0.483206	7.02237	0.73874	-7.57994	0.85845
TR103331|c0_g1	0.76	1.86	1.23	0	1.62	1.29123	0.583907	0.694587	0.493614	-6.24793	0.48388	1.09192	0.483206	-6.9542	0.73874	0.397335	0.456383
TR103332|c0_g1	0	0	0	0	7.47	NA	NA	NA	NA	NA	NA	9.54496	0.974143	NA	NA	8.96	0.977047
TR103332|c1_g1	0.38	0	1.55	1.26	2.05	-5.24793	0.4762	2.0282	0.59815	1.72935	0.48388	2.43155	0.589813	6.39232	0.73874	0.403356	0.456383
TR103334|c0_g1	0	0	0	0	6.33	NA	NA	NA	NA	NA	NA	9.30606	0.966649	NA	NA	8.7211	0.970075
TR103335|c0_g1	0	0	3.69	0	0	NA	NA	8.52748	0.9128	NA	NA	NA	NA	NA	NA	-7.94251	0.913647
TR103337|c0_g1	0	1.58	2.07	0	2.07	7.30378	0.735006	7.69349	0.859938	NA	NA	7.69349	0.853958	-6.71882	0.73874	0	0.456383
TR103339|c0_g1	1.48	0	0	0	6.5	-7.20945	0.735006	-7.20945	0.75043	-7.20945	0.744501	2.13484	0.723334	NA	NA	8.75933	0.970075
TR10334|c0_g1	0	0	0	0	8.26	NA	NA	NA	NA	NA	NA	9.69	0.979349	NA	NA	9.10504	0.981872
TR103340|c0_g1	1.5	3.65	2.37	3.22	0	1.28293	0.626289	0.659925	0.493614	1.1021	0.589249	-7.22882	0.742688	-0.180836	0.464342	-7.30378	0.85845
TR103341|c0_g1	0	10.79	2.36	0	0	10.0755	0.984713	7.88264	0.859938	NA	NA	NA	NA	-9.49052	0.986047	-7.29768	0.85845
TR103342|c0_g1	0	10.81	1.76	0	2.51	10.0782	0.984713	7.45943	0.75043	NA	NA	7.97154	0.853958	-9.49319	0.986047	0.512112	0.456383
TR103348|c0_g1	0	0	0	7.07	0	NA	NA	NA	NA	9.46557	0.973921	NA	NA	8.8806	0.974417	NA	NA
TR103349|c0_g1	0.42	0.78	1.04	0.47	0.23	0.893085	0.4762	1.30812	0.493614	0.162271	0.48388	-0.868755	0.483206	-0.730813	0.464342	-2.17688	0.456383
TR10335|c0_g1	8.34	0	2.19	0	0	-9.7039	0.977456	-1.92912	0.725293	-9.7039	0.97923	-9.7039	0.979349	NA	NA	-7.18982	0.85845
TR103352|c0_g1	0	0	2.99	0	0	NA	NA	8.224	0.859938	NA	NA	NA	NA	NA	NA	-7.63904	0.876275
TR103353|c0_g1	12.44	0	0	0	0	-10.2808	0.988989	-10.2808	0.991221	-10.2808	0.989761	-10.2808	0.989647	NA	NA	NA	NA
TR103354|c0_g1	0	0	8.15	0	2.31	NA	NA	9.67066	0.98135	NA	NA	7.85175	0.853958	NA	NA	-1.81891	0.688326
TR103355|c0_g1	0	0	0	10.04	2.64	NA	NA	NA	NA	9.97154	0.985894	8.04439	0.853958	9.38658	0.986047	7.45943	0.85845
TR103358|c0_g1	1.71	0	0.56	0.38	5.14	-7.41785	0.735006	-1.6105	0.59815	-2.16993	0.589249	1.58777	0.680484	4.66297	0.464342	3.19827	0.691947
TR10336|c0_g1	0	0	0	9.16	0	NA	NA	NA	NA	9.8392	0.983064	NA	NA	9.25424	0.983235	NA	NA
TR103363|c0_g1	0	0	2.94	0	1.31	NA	NA	8.19967	0.859938	NA	NA	7.03342	0.742688	NA	NA	-1.16625	0.567797
TR103364|c0_g1	1.35	0.24	1.27	1.07	0	-2.49185	0.583907	-0.0881309	0.493614	-0.335349	0.48388	-7.07682	0.742688	2.1565	0.464342	-6.40372	0.739901
TR103366|c0_g1	1.43	2.14	1.18	1.59	0.51	0.581596	0.4762	-0.277228	0.493614	0.153012	0.48388	-1.48745	0.483206	-0.428584	0.464342	-1.21022	0.456383
TR103370|c0_g1	0	2.54	0.67	0	0	7.98868	0.84676	6.06609	0.493614	NA	NA	NA	NA	-7.40372	0.853836	-5.48113	0.456383
TR103371|c0_g1	0	0	0	12.17	0	NA	NA	NA	NA	10.2491	0.989761	NA	NA	9.66415	0.989807	NA	NA
TR103374|c0_g1	0	0	1.61	4.37	4.55	NA	NA	7.33092	0.75043	8.77149	0.937915	8.82972	0.937883	8.18653	0.938627	1.49881	0.607356
TR103379|c0_g1	1.58	0.96	0	3.42	2.54	-0.718818	0.4762	-7.30378	0.75043	1.11407	0.589249	0.684904	0.483206	1.83289	0.637847	7.40372	0.85845
TR103382|c0_g1	0	0	0	0	9.87	NA	NA	NA	NA	NA	NA	9.94691	0.983051	NA	NA	9.36194	0.985186
TR103383|c0_g1	0	0	0	0	15.57	NA	NA	NA	NA	NA	NA	10.6046	0.992876	NA	NA	10.0196	0.993966
TR103384|c0_g1	0	0	0	4.69	15.31	NA	NA	NA	NA	8.87344	0.937915	10.5803	0.992876	8.28848	0.938627	9.9953	0.993966
TR103387|c0_g1	0	0	2.53	0	0	NA	NA	7.98299	0.859938	NA	NA	NA	NA	NA	NA	-7.39803	0.85845
TR103390|c0_g1	0	1.29	0.84	2.28	0	7.01123	0.735006	6.39232	0.493614	7.83289	0.854948	NA	NA	0.821663	0.464342	-5.80735	0.456383
TR103391|c0_g1	0.93	0	1.48	0	4.01	-6.53916	0.4762	0.670295	0.493614	-6.53916	0.48388	2.1083	0.690697	NA	NA	1.43801	0.607356
TR103397|c0_g1	0	0	7.59	0	0	NA	NA	9.56796	0.976297	NA	NA	NA	NA	NA	NA	-8.98299	0.977047
TR1034|c0_g1	6.84	0	0	0	0	-9.41785	0.963571	-9.41785	0.969097	-9.41785	0.966489	-9.41785	0.966649	NA	NA	NA	NA
TR10340|c0_g1	14.06	0	0	0	2.64	-10.4574	0.991635	-10.4574	0.993425	-10.4574	0.992162	-2.41299	0.756945	NA	NA	7.45943	0.85845
TR103401|c0_g1	0	0	0.57	3.87	1.13	NA	NA	5.83289	0.493614	8.59619	0.908557	6.82018	0.742688	8.01123	0.90902	0.987289	0.456383
TR103402|c0_g1	0	16.7	0	0	0	10.7056	0.993397	NA	NA	NA	NA	NA	NA	-10.1207	0.993784	NA	NA
TR103404|c0_g1	3.02	2.46	0.8	2.18	2.18	-0.29589	0.4762	-1.91648	0.65924	-0.47022	0.48388	-0.47022	0.483206	-0.17433	0.464342	1.44626	0.567797
TR103405|c0_g1	0	10.18	9.93	0	0	9.99152	0.984713	9.95565	0.984956	NA	NA	NA	NA	-9.40656	0.986047	-9.37069	0.985186
TR103407|c0_g1	0	0	4.32	5.87	25.8	NA	NA	8.75489	0.941245	9.19722	0.955421	11.3332	0.996818	8.61225	0.95611	2.57827	0.739944
TR103408|c0_g1	0	3.17	0	0.94	0	8.30834	0.902209	NA	NA	6.55459	0.48388	NA	NA	-1.75375	0.637847	NA	NA
TR103409|c0_g1	0	0	0	3.84	0	NA	NA	NA	NA	8.58496	0.908557	NA	NA	8	0.90902	NA	NA
TR10341|c0_g1	0	0	16.66	0	0	NA	NA	10.7022	0.994898	NA	NA	NA	NA	NA	NA	-10.1172	0.994589
TR103415|c0_g1	0	0	3.69	10.04	0	NA	NA	8.52748	0.9128	9.97154	0.985894	NA	NA	9.38658	0.986047	-7.94251	0.913647
TR103416|c0_g1	0	0	3.1	0	0	NA	NA	8.27612	0.9128	NA	NA	NA	NA	NA	NA	-7.69116	0.913647
TR103417|c0_g1	0	0	0	14.25	0	NA	NA	NA	NA	10.4767	0.992162	NA	NA	9.89178	0.99219	NA	NA
TR103419|c0_g1	0.33	0	4.64	0	0	-5.04439	0.4762	3.81359	0.719243	-5.04439	0.48388	-5.04439	0.483206	NA	NA	-8.27302	0.942809
TR10342|c0_g1	0	8.16	7.84	1.78	3.66	9.67243	0.977456	9.61471	0.976297	7.47573	0.744501	8.5157	0.908154	-2.19669	0.717244	-1.09901	0.638753
TR103420|c0_g1	0	0	11.86	0	0	NA	NA	10.2119	0.989657	NA	NA	NA	NA	NA	NA	-9.62693	0.98963
TR103421|c0_g1	0	0	0	0.53	3.11	NA	NA	NA	NA	5.72792	0.48388	8.28077	0.908154	5.14296	0.464342	7.69581	0.913647
TR103422|c0_g1	0	0	0	0	3.42	NA	NA	NA	NA	NA	NA	8.41785	0.908154	NA	NA	7.83289	0.913647
TR103423|c0_g1	1.88	0.96	0.65	0	0.34	-0.969626	0.4762	-1.53222	0.59815	-7.55459	0.744501	-2.46713	0.589813	-6	0.464342	-0.934905	0.456383
TR103424|c0_g1	6.46	0	0	0	1.78	-9.33539	0.963571	-9.33539	0.969097	-9.33539	0.966489	-1.85966	0.69971	NA	NA	6.89077	0.739901
TR103425|c0_g1	0	0	0	0.98	2.93	NA	NA	NA	NA	6.61471	0.48388	8.19476	0.853958	6.02975	0.464342	7.60979	0.85845
TR103426|c0_g1	0	0	0	8.52	5.76	NA	NA	NA	NA	9.73471	0.97923	9.16993	0.955591	9.14975	0.979565	8.58496	0.959592
TR103427|c0_g1	4	0	1.28	0	0.86	-8.64386	0.907857	-1.64386	0.65924	-8.64386	0.914067	-2.21759	0.690697	NA	NA	-0.573735	0.456383
TR103428|c0_g1	0	0.69	4.18	0	1.41	6.10852	0.4762	8.70736	0.941245	NA	NA	7.13955	0.742688	-5.52356	0.464342	-1.56781	0.607356
TR103429|c0_g1	0	1.21	0	3.21	2.14	6.91886	0.735006	NA	NA	8.32643	0.908557	7.74147	0.853958	1.40757	0.614532	7.1565	0.85845
TR10343|c0_g1	0	0	0	0	4.05	NA	NA	NA	NA	NA	NA	8.66178	0.937883	NA	NA	8.07682	0.942809
TR103431|c0_g1	0	0	3.53	0	0	NA	NA	8.46352	0.9128	NA	NA	NA	NA	NA	NA	-7.87856	0.913647
TR103433|c0_g1	0	1.48	5.92	1.76	3.29	7.20945	0.735006	9.20945	0.958322	7.45943	0.744501	8.36194	0.908154	0.249978	0.464342	-0.84751	0.541926
TR103435|c0_g1	0	0	0	0	9.55	NA	NA	NA	NA	NA	NA	9.89936	0.983051	NA	NA	9.31439	0.985186
TR103436|c0_g1	0	0	0	0	4.28	NA	NA	NA	NA	NA	NA	8.74147	0.937883	NA	NA	8.1565	0.942809
TR10344|c0_g2	0	10.57	0	9.8	0	10.0458	0.984713	NA	NA	9.93664	0.983064	NA	NA	-0.109122	0.464342	NA	NA
TR103440|c0_g1	0	0	8.19	0	0	NA	NA	9.67772	0.98135	NA	NA	NA	NA	NA	NA	-9.09276	0.981872
TR103441|c0_g1	0.18	0.9	1.06	1.43	2.36	2.32193	0.4762	2.558	0.493614	2.98995	0.589249	3.71272	0.652581	0.668018	0.464342	1.15472	0.567797
TR103443|c0_g1	0	0	9.43	6.41	0	NA	NA	9.88111	0.984956	9.32418	0.966489	NA	NA	8.73922	0.9671	-9.29615	0.985186
TR103444|c0_g1	0	0.35	3.3	0.32	1.68	5.12928	0.4762	8.36632	0.9128	5	0.48388	7.39232	0.742688	-0.129283	0.464342	-0.974005	0.514638
TR103445|c0_g1	0	0	14.45	0	0	NA	NA	10.4969	0.993425	NA	NA	NA	NA	NA	NA	-9.91189	0.993213
TR103446|c0_g1	0	0	2.09	4.26	0	NA	NA	7.70736	0.859938	8.73471	0.937915	NA	NA	8.14975	0.938627	-7.1224	0.85845
TR103447|c0_g1	0	9.08	0	0	0	9.82655	0.981648	NA	NA	NA	NA	NA	NA	-9.24159	0.983235	NA	NA
TR103450|c0_g1	0	0	18.95	0	0	NA	NA	10.888	0.995901	NA	NA	NA	NA	NA	NA	-10.303	0.995587
TR103454|c0_g1	5.01	0	0	0	0	-8.96867	0.951596	-8.96867	0.958322	-8.96867	0.955421	-8.96867	0.955591	NA	NA	NA	NA
TR103456|c0_g1	0	2.5	0	1.67	0.55	7.96578	0.84676	NA	NA	7.3837	0.744501	5.78136	0.483206	-0.58208	0.464342	5.1964	0.456383
TR103458|c0_g1	0	3.56	0	0	1.6	8.47573	0.902209	NA	NA	NA	NA	7.32193	0.742688	-7.89077	0.90902	6.73697	0.739901
TR103459|c0_g1	0	0	0.73	2.21	0.95	NA	NA	6.18982	0.493614	7.7879	0.854948	6.56986	0.483206	7.20294	0.853836	0.380031	0.456383
TR10346|c0_g1	0	28.79	0	0	0	11.4914	0.99748	NA	NA	NA	NA	NA	NA	-10.9064	0.997563	NA	NA
TR103460|c0_g1	0	4.02	0.76	2.57	2.01	8.65105	0.933166	6.24793	0.493614	8.00562	0.854948	7.65105	0.853958	-0.645427	0.523447	1.40312	0.567797
TR103461|c0_g1	0	3.59	1.17	0	0	8.48784	0.902209	6.87036	0.75043	NA	NA	NA	NA	-7.90288	0.90902	-6.2854	0.739901
TR103465|c0_g1	2.73	0	0.74	1	0.98	-8.09276	0.84676	-1.8833	0.59815	-1.4489	0.589249	-1.47805	0.589813	6.05889	0.629138	0.405256	0.456383
TR103466|c0_g1	0	0	0	0	4.44	NA	NA	NA	NA	NA	NA	8.79442	0.937883	NA	NA	8.20945	0.942809
TR103467|c0_g1	0	0	8.92	0	0	NA	NA	9.8009	0.98135	NA	NA	NA	NA	NA	NA	-9.21594	0.981872
TR103468|c0_g1	4.97	0	2.61	0	0	-8.9571	0.933166	-0.929196	0.578262	-8.9571	0.937915	-8.9571	0.937883	NA	NA	-7.44294	0.85845
TR10347|c0_g1	3.73	0	0	4	0	-8.54303	0.902209	-8.54303	0.9128	0.100824	0.48388	-8.54303	0.908154	8.05889	0.91494	NA	NA
TR103470|c0_g1	0	0	2.77	1.75	4.03	NA	NA	8.11374	0.859938	7.45121	0.744501	8.65464	0.937883	6.86625	0.73874	0.540894	0.493039
TR103471|c0_g1	0	45.54	0	0	0	12.1529	0.998791	NA	NA	NA	NA	NA	NA	-11.568	0.998829	NA	NA
TR103472|c0_g1	0	10.65	0	5.29	0	10.0566	0.984713	NA	NA	9.04712	0.955421	NA	NA	-1.00951	0.656399	NA	NA
TR103473|c0_g1	4.14	0	0	0	0	-8.69349	0.933166	-8.69349	0.941245	-8.69349	0.937915	-8.69349	0.937883	NA	NA	NA	NA
TR103475|c0_g1	0	12.71	0	0	5.98	10.3117	0.988989	NA	NA	NA	NA	9.224	0.955591	-9.72679	0.989807	8.63904	0.959592
TR103476|c0_g1	0	12.27	0	0	6.11	10.2609	0.988989	NA	NA	NA	NA	9.25503	0.966649	-9.67596	0.989807	8.67007	0.970075
TR103477|c0_g1	4.26	0	10.09	4.58	4.98	-8.73471	0.933166	1.244	0.682194	0.104494	0.48388	0.225292	0.483206	8.25424	0.938627	-1.01871	0.646211
TR103481|c0_g1	0	4.19	0	0	0	8.71081	0.933166	NA	NA	NA	NA	NA	NA	-8.12584	0.938627	NA	NA
TR103482|c0_g1	2.1	5.09	0	6.75	0	1.27728	0.626289	-7.71425	0.859938	1.6845	0.698227	-7.71425	0.853958	0.407222	0.491133	NA	NA
TR103483|c0_g1	0	0	1.01	4.09	0.44	NA	NA	6.65821	0.75043	8.67596	0.937915	5.45943	0.483206	8.09099	0.938627	-1.19878	0.456383
TR103485|c0_g1	2.52	0.95	0.8	0.54	0.52	-1.40742	0.583907	-1.65535	0.59815	-2.22239	0.589249	-2.27684	0.652581	-0.814968	0.464342	-0.621488	0.456383
TR103487|c0_g1	7.25	4.93	1.29	0.87	1.73	-0.556393	0.534541	-2.49061	0.732148	-3.05889	0.738633	-2.06721	0.723334	-2.5025	0.699949	0.423401	0.456383
TR10349|c0_g1	0	3.8	0	0	7.28	8.56986	0.902209	NA	NA	NA	NA	9.50779	0.974143	-7.98489	0.90902	8.92283	0.977047
TR103492|c0_g1	0	0	16.81	0	0	NA	NA	10.7151	0.994898	NA	NA	NA	NA	NA	NA	-10.1301	0.994589
TR103494|c0_g1	0	0	0	10.07	11	NA	NA	NA	NA	9.97585	0.985894	10.1033	0.985861	9.39089	0.986047	9.51833	0.987686
TR103496|c0_g1	2.32	1.9	1.26	0.85	0.83	-0.288125	0.4762	-0.880701	0.550395	-1.44859	0.589249	-1.48294	0.589813	-1.16046	0.573944	-0.60224	0.456383
TR103497|c0_g1	0	0	3.28	2.97	0	NA	NA	8.35755	0.9128	8.21432	0.854948	NA	NA	7.62936	0.853836	-7.77259	0.913647
TR103497|c1_g1	1.54	0	0.62	0.84	0.83	-7.26679	0.735006	-1.31259	0.493614	-0.874469	0.48388	-0.891747	0.483206	5.80735	0.464342	0.420843	0.456383
TR103499|c0_g1	0	3.66	0	0	0	8.5157	0.902209	NA	NA	NA	NA	NA	NA	-7.93074	0.90902	NA	NA
TR1035|c0_g1	0	0	2.48	0.67	1.32	NA	NA	7.9542	0.859938	6.06609	0.48388	7.04439	0.742688	5.48113	0.464342	-0.909802	0.514638
TR103501|c0_g1	0	0	3.35	1.14	1.14	NA	NA	8.38802	0.9128	6.83289	0.744501	6.83289	0.742688	6.24793	0.73874	-1.55513	0.607356
TR103502|c0_g1	0	0	0	7.35	0	NA	NA	NA	NA	9.5216	0.973921	NA	NA	8.93664	0.974417	NA	NA
TR103504|c0_g1	0	8.92	0	0	2.78	9.8009	0.977456	NA	NA	NA	NA	8.11894	0.853958	-9.21594	0.979565	7.53398	0.85845
TR103505|c0_g1	0	13.59	0	0	0	10.4083	0.990474	NA	NA	NA	NA	NA	NA	-9.82337	0.991107	NA	NA
TR103506|c0_g1	0	2.42	0	0	5.64	7.91886	0.84676	NA	NA	NA	NA	9.13955	0.955591	-7.3339	0.853836	8.55459	0.959592
TR103507|c0_g1	3.79	1.64	1.1	0.49	1.19	-1.2085	0.626289	-1.78469	0.65924	-2.95134	0.689012	-1.67124	0.652581	-1.74284	0.573944	0.113458	0.456383
TR103511|c0_g1	6.94	0	1.86	1.26	0	-9.43879	0.963571	-1.89963	0.717294	-2.46151	0.726212	-9.43879	0.966649	6.39232	0.73874	-6.9542	0.739901
TR103515|c0_g1	0	0	2.52	5.13	1.67	NA	NA	7.97728	0.859938	9.00282	0.955421	7.3837	0.742688	8.41785	0.95611	-0.593576	0.456383
TR103517|c0_g1	0	0.31	1.89	1.42	2.47	4.9542	0.4762	7.56224	0.75043	7.14975	0.744501	7.94837	0.853958	2.19555	0.573944	0.386125	0.456383
TR103518|c0_g1	0	0	0.97	3.29	0.65	NA	NA	6.59991	0.493614	8.36194	0.908557	6.02237	0.483206	7.77698	0.90902	-0.577545	0.456383
TR103521|c0_g1	0	0	2.87	2.12	0	NA	NA	8.16491	0.859938	7.72792	0.854948	NA	NA	7.14296	0.853836	-7.57994	0.85845
TR103523|c0_g1	0	0	0	0.87	3.46	NA	NA	NA	NA	6.44294	0.48388	8.43463	0.908154	5.85798	0.464342	7.84967	0.913647
TR103524|c0_g1	0	3.53	0	0	0	8.46352	0.902209	NA	NA	NA	NA	NA	NA	-7.87856	0.90902	NA	NA
TR103533|c0_g1	4.26	0	0	0	4.98	-8.73471	0.933166	-8.73471	0.941245	-8.73471	0.937915	0.225292	0.483206	NA	NA	8.37504	0.942809
TR103535|c0_g1	0	2.73	0.59	0	0.8	8.09276	0.84676	5.88264	0.493614	NA	NA	6.32193	0.483206	-7.50779	0.853836	0.439285	0.456383
TR10354|c0_g1	5.07	0	2.69	0.91	1.81	-8.98584	0.951596	-0.91438	0.578262	-2.47805	0.712859	-1.486	0.658171	5.92283	0.464342	-0.571616	0.456383
TR103540|c0_g1	3.46	0	0.91	0	0	-8.43463	0.902209	-1.92683	0.65924	-8.43463	0.908557	-8.43463	0.908154	NA	NA	-5.92283	0.456383
TR103541|c0_g1	0	0	4.31	0	1.28	NA	NA	8.75154	0.941245	NA	NA	7	0.742688	NA	NA	-1.75154	0.658029
TR103542|c0_g1	9.89	0	0	0	3.79	-9.94983	0.981648	-9.94983	0.984956	-9.94983	0.983064	-1.38377	0.690916	NA	NA	7.98109	0.913647
TR103543|c0_g1	0	0	10.18	0	3.71	NA	NA	9.99152	0.987614	NA	NA	8.53528	0.908154	NA	NA	-1.45625	0.665077
TR103545|c0_g1	6.22	0	2.46	0	0	-9.28077	0.963571	-1.33826	0.664213	-9.28077	0.966489	-9.28077	0.966649	NA	NA	-7.35755	0.85845
TR103546|c0_g1	0	15.94	0	0	0	10.6384	0.992627	NA	NA	NA	NA	NA	NA	-10.0535	0.993056	NA	NA
TR103550|c0_g1	0	0	0	0	5.95	NA	NA	NA	NA	NA	NA	9.21675	0.955591	NA	NA	8.63178	0.959592
TR103554|c0_g1	0	1.46	1.76	1.06	0.51	7.18982	0.735006	7.45943	0.75043	6.72792	0.744501	5.67243	0.483206	-0.461904	0.464342	-1.78701	0.567797
TR103559|c0_g1	0	0	1.2	3.25	0	NA	NA	6.90689	0.75043	8.3443	0.908557	NA	NA	7.75933	0.90902	-6.32193	0.739901
TR103561|c0_g1	0	0	2.12	0	1.42	NA	NA	7.72792	0.859938	NA	NA	7.14975	0.742688	NA	NA	-0.578173	0.456383
TR103565|c0_g1	1.64	0	3.09	0	0.59	-7.35755	0.735006	0.913911	0.550395	-7.35755	0.744501	-1.47491	0.589813	NA	NA	-2.38882	0.631463
TR103568|c0_g1	0	0.94	1.83	0	0	6.55459	0.4762	7.5157	0.75043	NA	NA	NA	NA	-5.96963	0.464342	-6.93074	0.739901
TR103570|c0_g1	0	1.26	0.83	0.56	1.1	6.97728	0.735006	6.37504	0.493614	5.80735	0.48388	6.78136	0.742688	-1.16993	0.464342	0.40632	0.456383
TR103571|c0_g1	0	1.65	2.9	0.49	3.35	7.36632	0.735006	8.17991	0.859938	5.61471	0.48388	8.38802	0.908154	-1.75161	0.573944	0.208108	0.456383
TR103573|c0_g1	0	9.72	0	0	0	9.92481	0.981648	NA	NA	NA	NA	NA	NA	-9.33985	0.983235	NA	NA
TR103574|c0_g1	1.45	0.89	0.69	1.15	1.33	-0.704176	0.4762	-1.07138	0.493614	-0.334419	0.48388	-0.124627	0.483206	0.369757	0.464342	0.946758	0.456383
TR103579|c0_g1	0.09	0.86	3.43	0.39	2.55	3.25634	0.4762	5.25214	0.696225	2.11548	0.48388	4.82443	0.652581	-1.14086	0.464342	-0.427711	0.456383
TR10358|c0_g1	0	0	0	0	13.13	NA	NA	NA	NA	NA	NA	10.3587	0.990961	NA	NA	9.77369	0.992284
TR103580|c0_g1	0	7.46	1.62	1.1	8.79	9.54303	0.971723	7.33985	0.75043	6.78136	0.744501	9.77972	0.979349	-2.76167	0.724387	2.43987	0.718914
TR103582|c0_g1	1.4	0	0.56	3.04	0	-7.12928	0.735006	-1.32193	0.493614	1.11864	0.589249	-7.12928	0.742688	7.66297	0.90902	-5.22239	0.456383
TR103583|c0_g1	0	8.32	9.29	9.46	10.49	9.70044	0.977456	9.85953	0.984956	9.8857	0.983064	10.0348	0.98585	0.185257	0.477135	0.175264	0.466103
TR103584|c0_g1	0.31	1.14	1.01	0.34	0.66	1.87869	0.4762	1.70402	0.493614	0.133267	0.48388	1.0902	0.483206	-1.74543	0.464342	-0.613817	0.456383
TR103585|c0_g1	0	0	3.38	0	0.75	NA	NA	8.40088	0.9128	NA	NA	6.22882	0.483206	NA	NA	-2.17206	0.631463
TR103588|c0_g2	0	1.83	0	1.63	2.13	7.5157	0.735006	NA	NA	7.34873	0.744501	7.73471	0.853958	-0.166972	0.464342	7.14975	0.85845
TR103590|c0_g1	0	0	10.84	0	0	NA	NA	10.0821	0.987614	NA	NA	NA	NA	NA	NA	-9.49719	0.987671
TR103591|c0_g1	0	0.61	1.21	0.54	0.53	5.93074	0.4762	6.91886	0.75043	5.75489	0.48388	5.72792	0.483206	-0.17585	0.464342	-1.19094	0.456383
TR103593|c0_g1	2.23	0	0.59	0	0.8	-7.8009	0.84676	-1.91826	0.59815	-7.8009	0.854948	-1.47897	0.589813	NA	NA	0.439285	0.456383
TR103594|c1_g1	0	0.96	1.89	0	2.54	6.58496	0.4762	7.56224	0.75043	NA	NA	7.98868	0.853958	-6	0.464342	0.426442	0.456383
TR103597|c0_g1	0	2.76	1.36	0.61	0	8.10852	0.84676	7.08746	0.75043	5.93074	0.48388	NA	NA	-2.17779	0.637847	-6.5025	0.739901
TR103598|c0_g1	0	26.26	0	0	0	11.3587	0.99715	NA	NA	NA	NA	NA	NA	-10.7737	0.997256	NA	NA
TR103599|c0_g1	0	0	4.19	2.28	2.28	NA	NA	8.71081	0.941245	7.83289	0.854948	7.83289	0.853958	7.24793	0.853836	-0.877916	0.514638
TR10360|c0_g1	5.39	0	1.23	0	0	-9.07414	0.951596	-2.13163	0.714546	-9.07414	0.955421	-9.07414	0.955591	NA	NA	-6.35755	0.739901
TR103600|c0_g1	0	0	0	6.1	2.11	NA	NA	NA	NA	9.25267	0.966489	7.7211	0.853958	8.6677	0.9671	7.13614	0.85845
TR103601|c0_g1	0	0	2.59	1.31	0	NA	NA	8.01681	0.859938	7.03342	0.744501	NA	NA	6.44846	0.73874	-7.43185	0.85845
TR103608|c0_g1	0	0	1.36	1.23	0	NA	NA	7.08746	0.75043	6.94251	0.744501	NA	NA	6.35755	0.73874	-6.5025	0.739901
TR103609|c0_g1	0	3.33	2.19	0	13.97	8.37938	0.902209	7.77479	0.859938	NA	NA	10.4481	0.990961	-7.79442	0.90902	2.67333	0.733068
TR10361|c1_g1	1.07	1.3	0.85	0	0	0.280901	0.4762	-0.332076	0.493614	-6.74147	0.744501	-6.74147	0.742688	-6.43741	0.73874	-5.82443	0.456383
TR103611|c0_g1	0	0.86	1.42	1.92	1.12	6.42626	0.4762	7.14975	0.75043	7.58496	0.744501	6.80735	0.742688	1.1587	0.573944	-0.342392	0.456383
TR103613|c0_g1	0	0	4.56	0	0	NA	NA	8.83289	0.941245	NA	NA	NA	NA	NA	NA	-8.24793	0.942809
TR103615|c0_g1	0	0	0	0	5.11	NA	NA	NA	NA	NA	NA	8.99718	0.955591	NA	NA	8.41222	0.959592
TR103616|c0_g1	1.14	0.7	2.75	0	0	-0.703607	0.4762	1.2704	0.59815	-6.83289	0.744501	-6.83289	0.742688	-5.54432	0.464342	-7.51833	0.85845
TR103617|c0_g1	0	0	0	2.61	5.27	NA	NA	NA	NA	8.02791	0.854948	9.04166	0.955591	7.44294	0.853836	8.4567	0.959592
TR103618|c0_g1	7.97	0	0	0	0	-9.63844	0.971723	-9.63844	0.976297	-9.63844	0.973921	-9.63844	0.974143	NA	NA	NA	NA
[truncated: 154,758 more rows]
