# Supplementary material for: The Regulation of Adaptation to Cold and Drought Stresses in Poa crymophila Keng Revealed by Integrative Transcriptomics and Metabolomics Analysis
Source: Front Plant Sci. 2021 Apr 7;12:631117. doi: 10.3389/fpls.2021.631117 (PMC8058472; doi:10.3389/fpls.2021.631117)
Supplement: Supplementary Table 2 — Annotation of all unigenes in Poa crymophila Keng cv. Qinghai transcriptome. [file Table_2.XLSX]

## Sheet: Sheet1
gene_id	NR-ID	NR-Annot	NT-ID	NT-Annot	SwissProt-ID	SwissProt-Annot	COG-ID	Protein-or-Domain	Functional-Categories	Function-Description	KEGG-ID	KEGG-Annot	GO-BP	GO-CC	GO-MF	PFAM-DOMAIN	InterPro-Domain
TR1|c1_g1	--	--	--	--	--	--	--	--	--	--	--	--	--	--	--	--	--
TR1000|c0_g1	gi|357123857|ref|XP_003563624.1|	TBCC domain-containing protein 1-like [Brachypodium distachyon] >gi|944082312|gb|KQK17664.1| hypothetical protein BRADI_1g35950 [Brachypodium distachyon]	gi|241987137|dbj|AK334394.1|	Triticum aestivum cDNA, clone: WT009_F20, cultivar: Chinese Spring	--	--	--	--	--	--	bdi:100828469	TBCC domain-containing protein 1-like; K16810 TBCC domain-containing protein 1	--	--	--	--	--
TR10000|c0_g1	gi|475588853|gb|EMT20999.1|	protein F775_05534 [Aegilops tauschii]	gi|960457252|ref|XM_003557115.3|	PREDICTED: Brachypodium distachyon protein SMG9-like (LOC100840148), mRNA	--	--	--	--	--	--	ats:F775_05534	hypothetical protein; K18735 protein SMG9	GO:0005975 carbohydrate metabolic process | GO:0016310 phosphorylation	GO:0005525 GTP binding | GO:0016301 kinase activity | GO:0005524 ATP binding	GO:0009536 plastid	--	--
TR100001|c0_g1	--	--	--	--	--	--	--	--	--	--	--	--	--	--	--	--	--
TR100003|c0_g1	gi|960451472|ref|XP_014755488.1|	zinc finger protein 8-like [Brachypodium distachyon] >gi|944087522|gb|KQK22874.1| hypothetical protein BRADI_1g69820 [Brachypodium distachyon]	gi|514820998|ref|XM_004985126.1|	PREDICTED: Setaria italica zinc finger protein 8-like (LOC101768537), mRNA	sp|Q84WI0|GIS_ARATH	finger protein GIS OS=Arabidopsis thaliana GN=GIS PE=2 SV=1	--	--	--	--	sind:105156767	IAA-amino acid hydrolase ILR1-like 2; K14664 IAA-amino acid hydrolase [EC:3.5.1.-]	--	GO:0046872 metal ion binding	--	--	IPR007087 Zinc finger, C2H2
TR100005|c0_g1	gi|226491348|ref|NP_001142253.1|	protein LOC100274422 [Zea mays]	--	--	--	--	--	--	--	--	--	--	--	--	--	--	--
TR100009|c0_g1	gi|357127190|ref|XP_003565267.1|	enoyl-CoA delta isomerase 2, peroxisomal-like [Brachypodium distachyon] >gi|944067754|gb|KQK03238.1| hypothetical protein BRADI_2g06480 [Brachypodium distachyon]	gi|241989798|dbj|AK330339.1|	Triticum aestivum cDNA, clone: SET4_D13, cultivar: Chinese Spring	--	--	--	--	--	--	--	--	GO:0008152 metabolic process	GO:0003824 catalytic activity	--	--	--
TR10001|c0_g1	--	--	--	--	--	--	--	--	--	--	--	--	--	--	--	--	--
TR100010|c0_g1	--	--	--	--	--	--	--	--	--	--	--	--	--	--	--	--	--
TR100013|c0_g1	gi|474089134|gb|EMS54805.1|	protein TRIUR3_20331 [Triticum urartu]	gi|1002846212|ref|XM_015834506.1|	PREDICTED: Oryza brachyantha uncharacterized LOC102702364 (LOC102702364), mRNA	--	--	COG4796	55.1	Intracellular trafficking, secretion, and vesicular transport ;	Type II secretory pathway, component HofQ	--	--	--	--	--	PF07802.8 GCK	IPR012891 GCK
TR100014|c0_g1	gi|194689268|gb|ACF78718.1|	[Zea mays]	gi|270135457|gb|BT102409.1|	Picea glauca clone GQ0191_H21 mRNA sequence	sp|Q42687|ATPD_CHLRE	synthase delta chain, chloroplastic OS=Chlamydomonas reinhardtii GN=ATPD PE=1 SV=1	COG0712	65.5	Energy production and conversion ;	F0F1-type ATP synthase, delta subunit (mitochondrial oligomycin sensitivity protein)	ats:F775_06392	ATP synthase delta chain, chloroplastic; K02113 F-type H+-transporting ATPase subunit delta	--	--	--	PF00213.15 OSCP	IPR000711 ATPase, OSCP/delta subunit | IPR026015 F1F0 ATP synthase OSCP/delta subunit, N-terminal domain
TR100016|c0_g1	gi|475547978|gb|EMT10973.1|	repeat receptor protein kinase EXS [Aegilops tauschii]	gi|241983573|dbj|AK331515.1|	Triticum aestivum cDNA, clone: WT007_L05, cultivar: Chinese Spring	--	--	--	--	--	--	--	--	GO:0006468 protein phosphorylation	GO:0005524 ATP binding | GO:0004674 protein serine/threonine kinase activity	GO:0005886 plasma membrane | GO:0016021 integral component of membrane	PF08263.9 LRRNT_2	IPR013210 Leucine-rich repeat-containing N-terminal, plant-type
TR100018|c0_g1	gi|77553854|gb|ABA96650.1|	protein, putative, unclassified [Oryza sativa Japonica Group]	--	--	--	--	--	--	--	--	ats:F775_30795	Elongation factor 1-alpha; K03231 elongation factor 1-alpha	--	--	--	--	IPR005135 Endonuclease/exonuclease/phosphatase
TR100019|c0_g1	gi|326518168|dbj|BAK07336.1|	protein [Hordeum vulgare subsp. vulgare]	gi|960484703|ref|XM_003576862.3|	PREDICTED: Brachypodium distachyon uncharacterized LOC100837516 (LOC100837516), mRNA	--	--	COG0515	57.4	General function prediction only ; Signal transduction mechanisms ; Transcription ; Replication, recombination and repair ;	Serine/threonine protein kinase	--	--	--	--	--	--	--
TR100020|c0_g1	gi|357145239|ref|XP_003573573.1|	uncharacterized protein LOC100843278 [Brachypodium distachyon] >gi|721657180|ref|XP_010234485.1| PREDICTED: uncharacterized protein LOC100843278 [Brachypodium distachyon] >gi|944060057|gb|KQJ95647.1| hypothetical protein BRADI_3g18340 [Brachypodium distachyon]	gi|960475244|ref|XM_010236183.2|	PREDICTED: Brachypodium distachyon uncharacterized LOC100843278 (LOC100843278), transcript variant X2, mRNA	--	--	--	--	--	--	--	--	GO:0008152 metabolic process	GO:0008375 acetylglucosaminyltransferase activity	GO:0016021 integral component of membrane	--	--
TR100024|c0_g1	--	--	--	--	--	--	--	--	--	--	--	--	--	--	--	--	--
TR100025|c0_g1	--	--	--	--	--	--	--	--	--	--	--	--	--	--	--	--	--
TR100026|c0_g1	--	--	--	--	--	--	--	--	--	--	--	--	--	--	--	--	--
TR100030|c0_g1	--	--	--	--	--	--	--	--	--	--	--	--	--	--	--	--	--
TR100031|c0_g1	--	--	--	--	--	--	COG0455	44.3	Cell cycle control, cell division, chromosome partitioning ;	ATPases involved in chromosome partitioning	--	--	--	--	--	--	--
TR100032|c0_g1	--	--	--	--	--	--	--	--	--	--	--	--	--	--	--	--	--
TR100033|c0_g1	gi|326520037|dbj|BAK03943.1|	protein [Hordeum vulgare subsp. vulgare]	gi|960455486|ref|XM_003563895.3|	PREDICTED: Brachypodium distachyon uncharacterized LOC100825490 (LOC100825490), mRNA	--	--	--	--	--	--	--	--	--	--	--	--	--
TR100034|c0_g1	--	--	--	--	--	--	--	--	--	--	--	--	--	--	--	--	--
TR100036|c0_g1	gi|474043775|gb|EMS53424.1|	protein TRIUR3_30844 [Triticum urartu]	gi|242387363|emb|FP099569.1|	Phyllostachys edulis cDNA clone: bphyem120c20, full insert sequence	--	--	--	--	--	--	--	--	--	--	--	--	--
TR100042|c0_g1	--	--	--	--	--	--	--	--	--	--	--	--	--	--	--	--	--
TR100044|c0_g1	gi|1021052570|gb|KZN10348.1|	protein DCAR_003004 [Daucus carota subsp. sativus]	gi|1002247071|ref|XM_015772217.1|	PREDICTED: Oryza sativa Japonica Group probable receptor-like protein kinase At1g80640 (LOC4328518), mRNA	--	--	--	--	--	--	sbi:SORBI_04g005600	SORBIDRAFT_04g005600, Sb04g005600; hypothetical protein; K04733 interleukin-1 receptor-associated kinase 4 [EC:2.7.11.1]	--	--	--	--	--
TR100045|c0_g1	--	--	--	--	--	--	--	--	--	--	--	--	--	--	--	--	--
TR100046|c0_g1	--	--	gi|371535383|gb|JN564040.1|	Hordeum vulgare cultivar Golden Promise metallothionein 2a (MT2a) gene, complete cds	--	--	--	--	--	--	--	--	--	--	--	--	--
TR100048|c0_g1	--	--	--	--	--	--	--	--	--	--	--	--	--	--	--	--	--
TR100049|c0_g1	--	--	--	--	--	--	--	--	--	--	--	--	--	--	--	--	--
TR10005|c0_g2	gi|413921388|gb|AFW61320.1|	protein ZEAMMB73_753788 [Zea mays]	gi|32128921|gb|BT009370.1|	Triticum aestivum clone wlm96.pk028.h14:fis, full insert mRNA sequence	--	--	--	--	--	--	--	--	--	--	GO:0016021 integral component of membrane	--	--
TR100051|c0_g1	--	--	--	--	--	--	--	--	--	--	--	--	--	--	--	--	--
TR100052|c0_g1	--	--	--	--	--	--	--	--	--	--	--	--	--	--	--	--	--
TR100053|c0_g1	gi|944047042|gb|KQJ82683.1|	protein BRADI_5g10440 [Brachypodium distachyon]	gi|960490601|ref|XM_010241625.2|	PREDICTED: Brachypodium distachyon uncharacterized LOC100841912 (LOC100841912), transcript variant X3, mRNA	--	--	--	--	--	--	--	--	--	GO:0046872 metal ion binding	--	--	--
TR100054|c0_g1	--	--	gi|242374731|emb|FP101050.1|	Phyllostachys edulis cDNA clone: bphylf048n23, full insert sequence	--	--	--	--	--	--	--	--	--	--	--	--	--
TR100056|c0_g1	--	--	gi|960493218|ref|XM_010241634.2|	PREDICTED: Brachypodium distachyon uncharacterized LOC100822713 (LOC100822713), mRNA	--	--	--	--	--	--	--	--	--	--	--	--	--
TR100059|c0_g1	--	--	--	--	--	--	--	--	--	--	--	--	--	--	--	--	--
TR10006|c0_g1	--	--	gi|669026884|emb|HG670306.1|	Triticum aestivum chromosome 3B, genomic scaffold, cultivar Chinese Spring	--	--	--	--	--	--	--	--	--	--	--	--	--
TR100060|c0_g1	--	--	--	--	--	--	--	--	--	--	--	--	--	--	--	--	--
TR100061|c0_g1	--	--	gi|241983098|dbj|AK331038.1|	Triticum aestivum cDNA, clone: SET5_O17, cultivar: Chinese Spring	--	--	--	--	--	--	--	--	--	--	--	--	--
TR100062|c0_g1	--	--	--	--	--	--	--	--	--	--	--	--	--	--	--	--	--
TR100063|c0_g1	gi|326491647|dbj|BAJ94301.1|	protein [Hordeum vulgare subsp. vulgare] >gi|326502364|dbj|BAJ95245.1| predicted protein [Hordeum vulgare subsp. vulgare] >gi|326523801|dbj|BAJ93071.1| predicted protein [Hordeum vulgare subsp. vulgare] >gi|326530262|dbj|BAJ97557.1| predicted protein [Hordeum vulgare subsp. vulgare]	gi|960492988|ref|XM_014895910.1|	PREDICTED: Brachypodium distachyon mitochondrial fission protein ELM1-like (LOC100839773), transcript variant X1, mRNA	sp|Q93YN4|ELM1_ARATH	fission protein ELM1 OS=Arabidopsis thaliana GN=ELM1 PE=1 SV=1	COG3660	84.3	Cell wall/membrane/envelope biogenesis ;	Predicted nucleoside-diphosphate-sugar epimerase	--	--	--	--	--	PF06258.8 Mito_fiss_Elm1	IPR009367 Mitochondrial fission protein ELM1-like
TR100065|c0_g1	gi|474399052|gb|EMS65910.1|	histone acetyltransferase HAC-like 3 [Triticum urartu]	gi|669026884|emb|HG670306.1|	Triticum aestivum chromosome 3B, genomic scaffold, cultivar Chinese Spring	sp|Q9XHY7|HACL3_ORYSJ	histone acetyltransferase HAC-like 3 OS=Oryza sativa subsp. japonica GN=Os01g0246100 PE=2 SV=2	--	--	--	--	ats:F775_01438	Putative histone acetyltransferase HAC-like protein 3; K04498 E1A/CREB-binding protein [EC:2.3.1.48]	GO:0006355 regulation of transcription, DNA-templated | GO:0016573 histone acetylation	GO:0003712 transcription cofactor activity | GO:0008270 zinc ion binding | GO:0004402 histone acetyltransferase activity	GO:0005634 nucleus	--	--
TR100067|c0_g1	gi|18378607|gb|AAL68641.1|AF458765_1	[Oryza sativa Japonica Group]	gi|798386761|gb|AC256283.1|	Hordeum vulgare clone HV_Mba442-A15, complete sequence	--	--	--	--	--	--	--	--	--	GO:0046872 metal ion binding	--	--	--
TR100068|c0_g1	--	--	--	--	--	--	--	--	--	--	--	--	--	--	--	--	--
TR10007|c0_g1	gi|45421832|dbj|BAD12490.1|	acid decarboxylase [Oryza sativa Japonica Group] >gi|52075812|dbj|BAD45292.1| UDP-glucuronic acid decarboxylase [Oryza sativa Japonica Group] >gi|113532407|dbj|BAF04790.1| Os01g0315800 [Oryza sativa Japonica Group] >gi|937895830|dbj|BAS71810.1| Os01g0315800 [Oryza sativa Japonica Group]	gi|960469011|ref|XM_003567564.3|	PREDICTED: Brachypodium distachyon UDP-glucuronic acid decarboxylase 2-like (LOC100839298), mRNA	sp|Q9LZI2|UXS2_ARATH	acid decarboxylase 2 OS=Arabidopsis thaliana GN=UXS2 PE=1 SV=1	--	--	--	--	sita:101776904	UDP-glucuronic acid decarboxylase 2-like; K08678 UDP-glucuronate decarboxylase [EC:4.1.1.35]	--	--	--	--	--
TR100071|c0_g1	--	--	--	--	--	--	--	--	--	--	--	--	--	--	--	--	--
TR100073|c0_g1	--	--	--	--	--	--	--	--	--	--	--	--	--	--	--	--	--
TR100074|c0_g1	--	--	--	--	--	--	--	--	--	--	--	--	--	--	--	--	--
TR100075|c0_g1	--	--	--	--	--	--	--	--	--	--	--	--	--	--	--	--	--
TR100077|c0_g1	gi|944081334|gb|KQK16686.1|	protein BRADI_1g29980 [Brachypodium distachyon]	gi|960450872|ref|XM_003563214.3|	PREDICTED: Brachypodium distachyon DDB1- and CUL4-associated factor 8 (LOC100845367), mRNA	--	--	--	--	--	--	bdi:100845367	DDB1- and CUL4-associated factor 8; K11804 WD repeat-containing protein 42A	--	--	GO:0016021 integral component of membrane	--	--
TR100078|c0_g1	gi|108712205|gb|ABG00000.1|	protein, putative, Ty1-copia subclass [Oryza sativa Japonica Group]	gi|226434273|emb|FM242576.1|	Triticum aestivum, storage protein activator (spa) locus region, B genome, clone BAC Ren0871J20	sp|P10978|POLX_TOBAC	Pol polyprotein from transposon TNT 1-94 OS=Nicotiana tabacum PE=2 SV=1	--	--	--	--	mdm:103435940	xyloglucan galactosyltransferase MUR3; K20888 xyloglucan galactosyltransferase MUR3 [EC:2.4.1.-]	GO:0006310 DNA recombination	GO:0003677 DNA binding	GO:0009536 plastid | GO:0005739 mitochondrion	PF13976.3 gag_pre-integrs	IPR025724 GAG-pre-integrase domain
TR10008|c0_g1	gi|835973539|ref|XP_012701411.1|	uncharacterized protein LOC101757737 [Setaria italica]	gi|669026884|emb|HG670306.1|	Triticum aestivum chromosome 3B, genomic scaffold, cultivar Chinese Spring	--	--	--	--	--	--	thj:104818751	uncharacterized LOC104818751; K17604 zinc finger SWIM domain-containing protein 3	--	GO:0008270 zinc ion binding | GO:0003676 nucleic acid binding	--	--	--
TR100080|c0_g1	--	--	--	--	--	--	--	--	--	--	--	--	--	--	--	--	--
TR100082|c0_g1	gi|474391613|gb|EMS65376.1|	protein TRIUR3_21892 [Triticum urartu]	gi|960477531|ref|XM_014900810.1|	PREDICTED: Brachypodium distachyon uncharacterized LOC100844998 (LOC100844998), transcript variant X2, mRNA	--	--	--	--	--	--	--	--	--	--	GO:0016021 integral component of membrane	--	--
TR100083|c0_g1	--	--	--	--	--	--	--	--	--	--	--	--	--	--	--	--	--
TR100085|c0_g1	--	--	--	--	--	--	--	--	--	--	--	--	--	--	--	--	--
TR100086|c0_g1	--	--	--	--	--	--	--	--	--	--	--	--	--	--	--	--	--
TR10009|c0_g1	--	--	gi|960486951|ref|XM_003578615.3|	PREDICTED: Brachypodium distachyon 28 kDa ribonucleoprotein, chloroplastic (LOC100823320), mRNA	--	--	--	--	--	--	--	--	--	--	--	--	--
TR100096|c0_g1	gi|474390978|gb|EMS65324.1|	protein TRIUR3_04204 [Triticum urartu]	gi|172041792|gb|EU379326.1|	Poa palustris isolate 1-2 phosphoglucose isomerase (PgiC) gene, partial cds	--	--	--	--	--	--	--	--	--	--	--	--	--
TR100098|c0_g1	--	--	--	--	--	--	--	--	--	--	--	--	--	--	--	--	--
TR1001|c0_g1	--	--	--	--	--	--	--	--	--	--	--	--	--	--	--	--	--
TR10010|c0_g1	gi|474122735|gb|EMS56125.1|	protein TRIUR3_14267 [Triticum urartu]	gi|960479185|ref|XM_014901119.1|	PREDICTED: Brachypodium distachyon ATG8-interacting protein 1-like (LOC100840528), transcript variant X3, mRNA	--	--	--	--	--	--	--	--	--	--	GO:0016021 integral component of membrane	--	--
TR100100|c0_g3	--	--	--	--	--	--	--	--	--	--	--	--	--	--	--	--	--
TR100101|c0_g1	--	--	--	--	--	--	--	--	--	--	--	--	--	--	--	--	--
TR100102|c0_g1	--	--	gi|960456996|ref|XM_010229310.2|	PREDICTED: Brachypodium distachyon nuclear poly(A) polymerase 4-like (LOC100844248), transcript variant X5, mRNA	--	--	--	--	--	--	--	--	--	--	--	--	--
TR100105|c0_g1	--	--	--	--	--	--	--	--	--	--	--	--	--	--	--	--	--
TR100107|c0_g1	--	--	gi|960461090|ref|XM_014897696.1|	PREDICTED: Brachypodium distachyon protein LAZ1 homolog 1 (LOC100842679), transcript variant X4, mRNA	--	--	--	--	--	--	--	--	--	--	--	--	--
TR100111|c0_g1	--	--	--	--	--	--	--	--	--	--	--	--	--	--	--	--	--
TR100113|c0_g1	--	--	--	--	--	--	--	--	--	--	--	--	--	--	--	--	--
TR100114|c0_g1	--	--	--	--	--	--	--	--	--	--	--	--	--	--	--	--	--
TR100120|c0_g1	--	--	--	--	--	--	--	--	--	--	--	--	--	--	--	--	--
TR100121|c0_g1	--	--	--	--	--	--	--	--	--	--	--	--	--	--	--	--	--
TR100123|c0_g1	--	--	gi|669026884|emb|HG670306.1|	Triticum aestivum chromosome 3B, genomic scaffold, cultivar Chinese Spring	--	--	--	--	--	--	--	--	--	--	--	--	--
TR100125|c0_g1	--	--	--	--	--	--	--	--	--	--	--	--	--	--	--	--	--
TR100126|c0_g1	--	--	gi|241988172|dbj|AK335429.1|	Triticum aestivum cDNA, clone: WT012_O04, cultivar: Chinese Spring	--	--	--	--	--	--	--	--	--	--	--	--	--
TR100127|c0_g1	--	--	gi|960476121|ref|XM_014900523.1|	PREDICTED: Brachypodium distachyon myb-related protein 308-like (LOC104584172), mRNA	--	--	--	--	--	--	--	--	--	--	--	--	--
TR100129|c0_g1	--	--	--	--	--	--	--	--	--	--	--	--	--	--	--	--	--
TR100130|c0_g1	--	--	--	--	--	--	--	--	--	--	--	--	--	--	--	--	--
TR100133|c0_g1	--	--	--	--	--	--	--	--	--	--	--	--	--	--	--	--	--
TR100134|c0_g1	gi|475596782|gb|EMT23450.1|	protein F775_14293 [Aegilops tauschii]	gi|669026884|emb|HG670306.1|	Triticum aestivum chromosome 3B, genomic scaffold, cultivar Chinese Spring	--	--	--	--	--	--	--	--	--	--	--	--	--
TR100137|c0_g1	--	--	--	--	--	--	--	--	--	--	--	--	--	--	--	--	--
TR100140|c0_g2	--	--	--	--	--	--	--	--	--	--	--	--	--	--	--	--	--
TR100141|c0_g1	--	--	--	--	--	--	--	--	--	--	--	--	--	--	--	--	--
TR100144|c0_g1	--	--	--	--	--	--	COG2512	45.8	Function unknown ;	Uncharacterized membrane-associated protein/domain	--	--	--	--	--	--	--
TR100146|c0_g1	--	--	--	--	--	--	--	--	--	--	--	--	--	--	--	--	--
TR100147|c0_g2	--	--	gi|960479803|ref|XR_731699.2|	PREDICTED: Brachypodium distachyon BTB/POZ and MATH domain-containing protein 2-like (LOC100827490), misc_RNA	--	--	--	--	--	--	--	--	--	--	--	--	--
TR100148|c0_g1	--	--	--	--	--	--	--	--	--	--	--	--	--	--	--	--	--
TR100149|c0_g1	--	--	gi|1012032150|ref|XM_016096797.1|	PREDICTED: Arachis duranensis probable histone H2B.1 (LOC107476868), mRNA	--	--	--	--	--	--	--	--	--	--	--	--	--
TR100150|c0_g1	gi|218197299|gb|EEC79726.1|	protein OsI_21053 [Oryza sativa Indica Group]	gi|835950760|ref|XM_004961109.2|	PREDICTED: Setaria italica protein SPA1-RELATED 2-like (LOC101786942), mRNA	--	--	--	--	--	--	dosa:Os05t0571000-01	Os05g0571000; WD40 repeat-like domain containing protein.; K16240 protein suppressor of PHYA-105 1	--	--	--	--	--
TR100151|c0_g1	--	--	--	--	--	--	--	--	--	--	--	--	--	--	--	--	--
TR100152|c0_g1	--	--	--	--	--	--	--	--	--	--	--	--	--	--	--	--	--
TR100153|c0_g1	--	--	--	--	--	--	--	--	--	--	--	--	--	--	--	--	--
TR100154|c0_g1	--	--	--	--	--	--	--	--	--	--	--	--	--	--	--	--	--
TR100155|c0_g1	gi|242063272|ref|XP_002452925.1|	protein SORBIDRAFT_04g035020 [Sorghum bicolor] >gi|241932756|gb|EES05901.1| hypothetical protein SORBI_004G319600 [Sorghum bicolor]	gi|960477963|ref|XM_003570444.3|	PREDICTED: Brachypodium distachyon probable polygalacturonase (LOC100835947), mRNA	sp|A7PZL3|PGLR_VITVI	polygalacturonase OS=Vitis vinifera GN=GSVIVT00026920001 PE=1 SV=1	COG5434	54.3	Cell wall/membrane/envelope biogenesis ;	Endopolygalacturonase	zma:103648985	GRMZM2G391673; uncharacterized LOC103648985; K18801 glucuronoxylan 4-O-methyltransferase [EC:2.1.1.112]	GO:0005975 carbohydrate metabolic process | GO:0071555 cell wall organization	GO:0004650 polygalacturonase activity	GO:0016021 integral component of membrane | GO:0005576 extracellular region	--	IPR011050 Pectin lyase fold/virulence factor | IPR012334 Pectin lyase fold
TR100158|c0_g1	--	--	--	--	--	--	--	--	--	--	--	--	--	--	--	--	--
TR100159|c0_g1	gi|937916359|dbj|BAS91278.1|	[Oryza sativa Japonica Group]	--	--	sp|Q9ZVH4|CUL3A_ARATH	OS=Arabidopsis thaliana GN=CUL3A PE=1 SV=1	COG5647	45.8	Posttranslational modification, protein turnover, chaperones ;	Cullin, a subunit of E3 ubiquitin ligase	bdi:104581441	cullin-3B-like; K03869 cullin 3	--	--	GO:0005739 mitochondrion	PF00888.19 Cullin	IPR001373 Cullin, N-terminal | IPR016159 Cullin repeat-like-containing domain
TR10016|c0_g1	--	--	--	--	--	--	--	--	--	--	--	--	--	--	--	--	--
TR100161|c0_g1	--	--	gi|41224498|dbj|AB108161.1|	Phleum pratense DNA, SSR, microsatellite A07-H10	--	--	--	--	--	--	--	--	--	--	--	--	--
TR100162|c0_g1	gi|721658298|ref|XP_010234646.1|	WAT1-related protein At5g64700-like [Brachypodium distachyon] >gi|944060748|gb|KQJ96338.1| hypothetical protein BRADI_3g22527 [Brachypodium distachyon]	gi|960476556|ref|XM_010236344.2|	PREDICTED: Brachypodium distachyon WAT1-related protein At5g64700-like (LOC100833591), mRNA	--	--	--	--	--	--	--	--	GO:0055085 transmembrane transport	GO:0022857 transmembrane transporter activity	GO:0016021 integral component of membrane	--	IPR030184 WAT1-related protein
TR100163|c0_g1	--	--	--	--	--	--	--	--	--	--	--	--	--	--	--	--	--
TR100164|c0_g1	gi|326516236|dbj|BAJ88141.1|	protein [Hordeum vulgare subsp. vulgare] >gi|326526455|dbj|BAJ97244.1| predicted protein [Hordeum vulgare subsp. vulgare]	gi|960474638|ref|XM_003570121.3|	PREDICTED: Brachypodium distachyon myb family transcription factor APL-like (LOC100841230), mRNA	--	--	--	--	--	--	--	--	--	--	--	--	--
TR100166|c0_g1	--	--	gi|151421467|dbj|AK252620.1|	Hordeum vulgare subsp. vulgare cDNA clone: FLbaf168i20, mRNA sequence	--	--	--	--	--	--	--	--	--	--	--	--	--
TR100168|c0_g1	--	--	--	--	--	--	--	--	--	--	--	--	--	--	--	--	--
TR10017|c0_g1	gi|258642943|gb|ACV86035.1|	dehydrogenase 2 [Festuca arundinacea]	gi|258642942|gb|GQ480773.1|	Festuca arundinacea glyceraldehyde-3-phosphate dehydrogenase 2 mRNA, complete cds	sp|A2YQT7|G3PC_ORYSI	dehydrogenase, cytosolic OS=Oryza sativa subsp. indica GN=GAPC PE=2 SV=1	COG0057	48.1	Carbohydrate transport and metabolism ;	Glyceraldehyde-3-phosphate dehydrogenase/erythrose-4-phosphate dehydrogenase	bdi:100843785	glyceraldehyde-3-phosphate dehydrogenase 1, cytosolic-like; K00134 glyceraldehyde 3-phosphate dehydrogenase [EC:1.2.1.12]	--	--	--	--	--
TR100170|c0_g1	--	--	gi|669026884|emb|HG670306.1|	Triticum aestivum chromosome 3B, genomic scaffold, cultivar Chinese Spring	--	--	--	--	--	--	--	--	--	--	--	--	--
TR100172|c0_g1	--	--	--	--	--	--	--	--	--	--	--	--	--	--	--	--	--
TR100174|c0_g1	--	--	gi|1002311334|ref|XM_015763534.1|	PREDICTED: Oryza sativa Japonica Group glycine-rich protein 1 (LOC4352712), mRNA	--	--	--	--	--	--	--	--	--	--	--	--	--
TR100177|c0_g1	--	--	--	--	--	--	--	--	--	--	--	--	--	--	--	--	--
TR100179|c0_g1	gi|474219393|gb|EMS59178.1|	lectin-domain containing receptor kinase IV.4 [Triticum urartu]	--	--	--	--	--	--	--	--	ats:F775_28184	Lectin-domain containing receptor kinase A4.3; K04733 interleukin-1 receptor-associated kinase 4 [EC:2.7.11.1]	GO:0006468 protein phosphorylation	GO:0004674 protein serine/threonine kinase activity | GO:0005524 ATP binding | GO:0030246 carbohydrate binding	GO:0016021 integral component of membrane	PF00139.16 Lectin_legB	IPR001220 Legume lectin domain | IPR013320 Concanavalin A-like lectin/glucanase domain
TR100180|c0_g1	--	--	--	--	--	--	--	--	--	--	--	--	--	--	--	--	--
TR100188|c0_g1	--	--	gi|242386046|emb|FP093897.1|	Phyllostachys edulis cDNA clone: bphyem121f14, full insert sequence	--	--	--	--	--	--	--	--	--	--	--	--	--
TR10019|c0_g1	--	--	--	--	--	--	--	--	--	--	--	--	--	--	--	--	--
TR100190|c0_g1	--	--	--	--	--	--	--	--	--	--	--	--	--	--	--	--	--
TR100191|c0_g1	--	--	gi|663673454|emb|HG975448.1|	Solanum pennellii chromosome ch09, complete genome	--	--	COG1293	50.8	Transcription ;	Predicted RNA-binding protein homologous to eukaryotic snRNP	--	--	--	--	--	--	--
TR100196|c0_g1	--	--	--	--	--	--	--	--	--	--	--	--	--	--	--	--	--
TR100197|c0_g1	gi|475577601|gb|EMT17860.1|	protein F775_52605 [Aegilops tauschii]	gi|669026884|emb|HG670306.1|	Triticum aestivum chromosome 3B, genomic scaffold, cultivar Chinese Spring	--	--	--	--	--	--	ats:F775_52605	hypothetical protein; K08734 DNA mismatch repair protein MLH1	GO:0051301 cell division | GO:0006298 mismatch repair | GO:0008284 positive regulation of cell proliferation | GO:0000162 tryptophan biosynthetic process | GO:0009793 embryo development ending in seed dormancy	GO:0016788 hydrolase activity, acting on ester bonds | GO:0030983 mismatched DNA binding | GO:0004834 tryptophan synthase activity | GO:0005524 ATP binding	--	--	--
TR1002|c0_g1	--	--	--	--	--	--	--	--	--	--	--	--	--	--	--	--	--
TR10020|c0_g1	gi|475545299|gb|EMT10468.1|	1-epimerase [Aegilops tauschii]	gi|960449764|ref|XM_003559674.3|	PREDICTED: Brachypodium distachyon aldose 1-epimerase-like (LOC100829342), mRNA	--	--	--	--	--	--	ats:F775_17857	Aldose 1-epimerase; K01785 aldose 1-epimerase [EC:5.1.3.3]	--	--	--	--	--
TR100200|c0_g1	--	--	--	--	--	--	--	--	--	--	--	--	--	--	--	--	--
TR100203|c0_g1	--	--	--	--	--	--	--	--	--	--	--	--	--	--	--	--	--
TR100206|c0_g1	--	--	--	--	--	--	--	--	--	--	--	--	--	--	--	--	--
TR10021|c0_g1	--	--	gi|960462642|ref|XM_010232465.2|	PREDICTED: Brachypodium distachyon uncharacterized LOC100843960 (LOC100843960), transcript variant X2, mRNA	--	--	--	--	--	--	--	--	--	--	--	--	--
TR100213|c0_g1	--	--	--	--	--	--	--	--	--	--	--	--	--	--	--	--	--
TR100214|c0_g1	--	--	gi|960469739|ref|XR_001406283.1|	PREDICTED: Brachypodium distachyon serine/threonine protein phosphatase 2A 57 kDa regulatory subunit B' iota isoform-like (LOC100842133), transcript variant X2, misc_RNA	--	--	--	--	--	--	--	--	--	--	--	--	--
TR100215|c0_g1	--	--	--	--	--	--	--	--	--	--	--	--	--	--	--	--	--
TR100216|c0_g1	--	--	gi|669026884|emb|HG670306.1|	Triticum aestivum chromosome 3B, genomic scaffold, cultivar Chinese Spring	--	--	--	--	--	--	--	--	--	--	--	--	--
TR100217|c0_g1	--	--	--	--	--	--	--	--	--	--	--	--	--	--	--	--	--
TR100218|c0_g1	gi|475582915|gb|EMT19282.1|	brain antigen 1-like protein [Aegilops tauschii]	gi|1002852499|ref|XM_015836359.1|	PREDICTED: Oryza brachyantha uncharacterized LOC102704420 (LOC102704420), mRNA	--	--	--	--	--	--	--	--	--	--	--	--	--
TR100221|c0_g1	gi|960485973|ref|XP_014758013.1|	L10-interacting MYB domain-containing protein-like [Brachypodium distachyon] >gi|944054139|gb|KQJ89777.1| hypothetical protein BRADI_4g27690 [Brachypodium distachyon]	gi|960485972|ref|XM_014902527.1|	PREDICTED: Brachypodium distachyon L10-interacting MYB domain-containing protein-like (LOC100825641), mRNA	--	--	--	--	--	--	--	--	--	--	--	--	--
TR100225|c0_g1	--	--	--	--	--	--	--	--	--	--	--	--	--	--	--	--	--
TR100227|c0_g1	--	--	--	--	--	--	--	--	--	--	--	--	--	--	--	--	--
TR100228|c0_g1	--	--	gi|955716750|ref|XM_004961101.3|	PREDICTED: Setaria italica isocitrate dehydrogenase [NADP] (LOC101783737), mRNA	--	--	--	--	--	--	--	--	--	--	--	--	--
TR10023|c0_g1	--	--	--	--	--	--	--	--	--	--	--	--	--	--	--	--	--
TR100231|c0_g1	--	--	--	--	--	--	--	--	--	--	--	--	--	--	--	--	--
TR100234|c0_g1	--	--	--	--	--	--	--	--	--	--	--	--	--	--	--	--	--
TR100238|c0_g1	--	--	--	--	--	--	--	--	--	--	--	--	--	--	--	--	--
TR100240|c0_g1	--	--	gi|1001621782|emb|LN828685.1|	Triticum aestivum, GA2ox-D7 gene	--	--	--	--	--	--	--	--	--	--	--	--	--
TR100241|c0_g1	--	--	--	--	--	--	--	--	--	--	--	--	--	--	--	--	--
TR100247|c0_g1	--	--	--	--	--	--	--	--	--	--	--	--	--	--	--	--	--
TR100249|c0_g1	gi|475614971|gb|EMT29277.1|	receptor kinase 5 [Aegilops tauschii]	--	--	--	--	--	--	--	--	ats:F775_20941	Wall-associated receptor kinase 5; K04733 interleukin-1 receptor-associated kinase 4 [EC:2.7.11.1]	GO:0016310 phosphorylation	GO:0043167 ion binding | GO:0004672 protein kinase activity | GO:0000166 nucleotide binding	GO:0016020 membrane	--	--
TR100254|c0_g1	--	--	--	--	--	--	--	--	--	--	--	--	--	--	--	--	--
TR100255|c0_g1	--	--	--	--	--	--	--	--	--	--	--	--	--	--	--	--	--
TR100257|c0_g1	--	--	--	--	--	--	--	--	--	--	--	--	--	--	--	--	--
TR100258|c0_g1	gi|475536174|gb|EMT08877.1|	resistance protein RPM1 [Aegilops tauschii]	--	--	--	--	--	--	--	--	ats:F775_18575	Disease resistance protein RPM1; K13457 disease resistance protein RPM1	GO:0008152 metabolic process	GO:0016779 nucleotidyltransferase activity | GO:0032549 ribonucleoside binding	GO:0044424 intracellular part	--	--
TR10026|c0_g1	--	--	--	--	--	--	--	--	--	--	--	--	--	--	--	--	--
TR100262|c0_g1	--	--	gi|310896768|gb|GU228510.1|	Poa pratensis cultivar Evora putative fructan exohydrolase (FEH) mRNA, complete cds	--	--	--	--	--	--	--	--	--	--	--	--	--
TR100264|c0_g1	--	--	--	--	--	--	--	--	--	--	--	--	--	--	--	--	--
TR100265|c0_g1	--	--	--	--	--	--	--	--	--	--	--	--	--	--	--	--	--
TR100266|c0_g1	--	--	--	--	--	--	--	--	--	--	--	--	--	--	--	--	--
TR100268|c0_g1	--	--	--	--	--	--	--	--	--	--	--	--	--	--	--	--	--
TR10027|c0_g1	gi|960458521|ref|XP_014752742.1|	zinc finger BED domain-containing protein RICESLEEPER 2 [Brachypodium distachyon] >gi|944078012|gb|KQK13364.1| hypothetical protein BRADI_1g09660 [Brachypodium distachyon] >gi|944078013|gb|KQK13365.1| hypothetical protein BRADI_1g09660 [Brachypodium distachyon]	gi|960458520|ref|XM_014897256.1|	PREDICTED: Brachypodium distachyon zinc finger BED domain-containing protein RICESLEEPER 2 (LOC104582483), mRNA	sp|Q6AVI0|RSLE2_ORYSJ	finger BED domain-containing protein RICESLEEPER 2 OS=Oryza sativa subsp. japonica GN=Os03g0733400 PE=2 SV=1	--	--	--	--	eus:EUTSA_v10016147mg	hypothetical protein; K10398 kinesin family member 11	--	GO:0046983 protein dimerization activity | GO:0003677 DNA binding	--	PF05699.11 Dimer_Tnp_hAT	IPR008906 HAT, C-terminal dimerisation domain | IPR012337 Ribonuclease H-like domain
TR100271|c0_g1	gi|475614199|gb|EMT29006.1|	receptor-like protein kinase 25 [Aegilops tauschii]	--	--	--	--	--	--	--	--	ats:F775_23757	Coatomer subunit beta'-1; K17302 coatomer subunit beta'	GO:0016310 phosphorylation	GO:0016301 kinase activity | GO:0000166 nucleotide binding	--	--	--
TR100275|c0_g1	--	--	--	--	--	--	--	--	--	--	--	--	--	--	--	--	--
TR100276|c0_g1	--	--	--	--	--	--	--	--	--	--	--	--	--	--	--	--	--
TR100277|c0_g2	--	--	gi|926797810|ref|XM_014050875.1|	Monoraphidium neglectum Photosystem I reaction center subunit V mRNA	--	--	COG0455	54.7	Cell cycle control, cell division, chromosome partitioning ;	ATPases involved in chromosome partitioning	--	--	--	--	--	--	--
TR100279|c0_g1	--	--	--	--	--	--	--	--	--	--	--	--	--	--	--	--	--
TR10028|c0_g2	--	--	--	--	--	--	--	--	--	--	--	--	--	--	--	--	--
TR100281|c0_g1	--	--	--	--	--	--	--	--	--	--	--	--	--	--	--	--	--
TR100283|c0_g1	--	--	gi|1002307589|ref|XM_015761702.1|	PREDICTED: Oryza sativa Japonica Group auxin response factor 23 (LOC4350610), transcript variant X3, mRNA	--	--	--	--	--	--	--	--	--	--	--	--	--
TR100285|c0_g1	gi|473887111|gb|EMS48212.1|	reductase 1, chloroplastic [Triticum urartu]	--	--	--	--	--	--	--	--	--	--	GO:0033014 tetrapyrrole biosynthetic process	--	--	PF13456.3 RVT_3	IPR012337 Ribonuclease H-like domain
TR100287|c0_g1	gi|937921776|dbj|BAS96693.1|	[Oryza sativa Japonica Group]	--	--	--	--	--	--	--	--	--	--	--	--	--	--	--
TR100289|c0_g1	gi|357166244|ref|XP_003580647.1|	phenolic glucoside malonyltransferase 2-like [Brachypodium distachyon] >gi|944049229|gb|KQJ84870.1| hypothetical protein BRADI_5g23400 [Brachypodium distachyon]	gi|937912581|dbj|AP014960.1|	Oryza sativa Japonica Group DNA, chromosome 4, cultivar: Nipponbare, complete sequence	--	--	--	--	--	--	obr:102710808	somatic embryogenesis receptor kinase 2-like; K13418 somatic embryogenesis receptor kinase 1 [EC:2.7.10.1 2.7.11.1]	GO:0008152 metabolic process	GO:0016747 transferase activity, transferring acyl groups other than amino-acyl groups	--	--	--
TR10029|c0_g1	--	--	gi|326503969|dbj|AK371573.1|	Hordeum vulgare subsp. vulgare mRNA for predicted protein, complete cds, clone: NIASHv2137G09	--	--	--	--	--	--	--	--	--	--	--	--	--
TR100290|c0_g1	--	--	--	--	--	--	--	--	--	--	--	--	--	--	--	--	--
TR100291|c0_g1	--	--	--	--	--	--	--	--	--	--	--	--	--	--	--	--	--
TR100292|c0_g1	gi|944073835|gb|KQK09319.1|	protein BRADI_2g47333 [Brachypodium distachyon]	--	--	--	--	--	--	--	--	--	--	--	--	--	--	--
TR100293|c0_g1	gi|357120821|ref|XP_003562123.1|	protein IQ-DOMAIN 14-like [Brachypodium distachyon] >gi|944078705|gb|KQK14057.1| hypothetical protein BRADI_1g14090 [Brachypodium distachyon]	gi|960455276|ref|XM_003562075.3|	PREDICTED: Brachypodium distachyon protein IQ-DOMAIN 14-like (LOC100825074), mRNA	--	--	--	--	--	--	--	--	--	--	GO:0005739 mitochondrion	--	--
TR100294|c0_g1	--	--	gi|669026884|emb|HG670306.1|	Triticum aestivum chromosome 3B, genomic scaffold, cultivar Chinese Spring	--	--	--	--	--	--	--	--	--	--	--	--	--
TR100296|c0_g1	--	--	gi|960480276|ref|XM_003574041.3|	PREDICTED: Brachypodium distachyon uncharacterized protein YpgQ (LOC100823794), mRNA	--	--	--	--	--	--	--	--	--	--	--	--	--
TR100297|c0_g1	--	--	--	--	--	--	--	--	--	--	--	--	--	--	--	--	--
TR100298|c0_g1	gi|573940783|ref|XP_006652792.1|	26S proteasome non-ATPase regulatory subunit 1 homolog A-like [Oryza brachyantha]	gi|1002263741|ref|XM_015780724.1|	PREDICTED: Oryza sativa Japonica Group 26S proteasome non-ATPase regulatory subunit 1 homolog A (LOC4336931), mRNA	--	--	--	--	--	--	osa:4336931	26S proteasome non-ATPase regulatory subunit 1 homolog A; K03032 26S proteasome regulatory subunit N2	--	--	--	--	--
TR10030|c0_g1	--	--	gi|960456774|ref|XM_014896965.1|	PREDICTED: Brachypodium distachyon uncharacterized LOC100828023 (LOC100828023), transcript variant X2, mRNA	--	--	--	--	--	--	--	--	--	--	--	--	--
TR100302|c0_g1	--	--	--	--	--	--	--	--	--	--	--	--	--	--	--	--	--
TR100304|c0_g1	--	--	--	--	--	--	--	--	--	--	--	--	--	--	--	--	--
TR100305|c0_g1	gi|960477032|ref|XP_003570773.3|	putative invertase inhibitor [Brachypodium distachyon]	gi|669026884|emb|HG670306.1|	Triticum aestivum chromosome 3B, genomic scaffold, cultivar Chinese Spring	--	--	--	--	--	--	--	--	GO:0043086 negative regulation of catalytic activity	GO:0046910 pectinesterase inhibitor activity | GO:0030599 pectinesterase activity	GO:0016023 cytoplasmic, membrane-bounded vesicle | GO:0071944 cell periphery	--	--
TR100306|c0_g1	gi|475612537|gb|EMT28441.1|	resistance protein RPM1 [Aegilops tauschii]	gi|63147801|gb|AY853252.1|	Hordeum vulgare telomeric chromosome 7H region, complete sequence	--	--	--	--	--	--	--	--	--	GO:0043531 ADP binding	--	--	--
TR100308|c0_g1	gi|414586852|tpg|DAA37423.1|	putative anthranilate synthase component II [Zea mays]	gi|937912581|dbj|AP014960.1|	Oryza sativa Japonica Group DNA, chromosome 4, cultivar: Nipponbare, complete sequence	sp|Q7XUS2|ASB1_ORYSJ	synthase beta subunit 1, chloroplastic OS=Oryza sativa subsp. japonica GN=ASB1 PE=1 SV=1	--	--	--	--	ats:F775_09903	Anthranilate synthase component II; K01658 anthranilate synthase component II [EC:4.1.3.27]	--	--	--	--	--
TR10031|c0_g1	--	--	gi|151426035|dbj|AK248458.1|	Hordeum vulgare subsp. vulgare cDNA clone: FLbaf176p17, mRNA sequence	--	--	--	--	--	--	--	--	--	--	--	--	--
TR100310|c0_g1	--	--	--	--	--	--	--	--	--	--	--	--	--	--	--	--	--
TR100311|c0_g1	--	--	--	--	--	--	--	--	--	--	--	--	--	--	--	--	--
TR100313|c0_g1	--	--	--	--	--	--	--	--	--	--	--	--	--	--	--	--	--
TR100317|c0_g1	gi|746717517|gb|AJD79225.1|	oxidase 2 [Hordeum chilense]	gi|343489330|gb|HQ228152.1|	Triticum aestivum polyphenol oxidase (PPO-D2) gene, PPO-D2a allele, complete cds	sp|P43309|PPO_MALDO	oxidase, chloroplastic OS=Malus domestica PE=2 SV=1	--	--	--	--	ats:F775_20585	Polyphenol oxidase, chloroplastic; K00422 polyphenol oxidase [EC:1.10.3.1]	GO:0046148 pigment biosynthetic process | GO:0055114 oxidation-reduction process	GO:0046872 metal ion binding | GO:0004097 catechol oxidase activity	--	PF12142.5 PPO1_DWL	IPR008922 Uncharacterised domain, di-copper centre | IPR022739 Polyphenol oxidase, central domain
TR100318|c0_g1	--	--	--	--	--	--	--	--	--	--	--	--	--	--	--	--	--
TR100319|c0_g1	gi|475501142|gb|EMT04304.1|	protein F775_25282 [Aegilops tauschii]	gi|669026884|emb|HG670306.1|	Triticum aestivum chromosome 3B, genomic scaffold, cultivar Chinese Spring	sp|Q0WP44|HASTY_ARATH	HASTY 1 OS=Arabidopsis thaliana GN=HST1 PE=1 SV=1	--	--	--	--	egr:104415492	protein HASTY 1; K14289 exportin-5	--	--	--	--	--
TR10032|c0_g2	gi|475584387|gb|EMT19763.1|	inactive purple acid phosphatase 20 [Aegilops tauschii]	gi|721683949|ref|XM_003576996.2|	PREDICTED: Brachypodium distachyon probable purple acid phosphatase 20 (LOC100832372), transcript variant X2, mRNA	sp|Q8S340|PPA22_ARATH	acid phosphatase 22 OS=Arabidopsis thaliana GN=PAP22 PE=2 SV=1	--	--	--	--	--	--	GO:0016311 dephosphorylation	GO:0046872 metal ion binding | GO:0003993 acid phosphatase activity	--	PF00149.25 Metallophos	IPR004843 Calcineurin-like phosphoesterase domain, apaH type | IPR029052 Metallo-dependent phosphatase-like
TR100320|c0_g1	--	--	--	--	--	--	--	--	--	--	--	--	--	--	--	--	--
TR100321|c0_g1	gi|38346367|emb|CAE04204.2|	[Oryza sativa Japonica Group]	gi|914342059|gb|KR813337.1|	Hordeum vulgare subsp. vulgare cultivar Haruna Nijo voucher J247, partial sequence	--	--	--	--	--	--	--	--	--	--	GO:0016020 membrane	--	--
TR100323|c0_g1	--	--	--	--	--	--	--	--	--	--	--	--	--	--	--	--	--
TR100325|c0_g1	--	--	--	--	--	--	--	--	--	--	--	--	--	--	--	--	--
TR100326|c0_g1	--	--	--	--	--	--	--	--	--	--	--	--	--	--	--	--	--
TR100327|c0_g1	gi|514737209|ref|XP_004958745.1|	GDSL esterase/lipase LIP-4-like [Setaria italica] >gi|944262986|gb|KQL27243.1| hypothetical protein SETIT_030025mg [Setaria italica]	gi|835932078|ref|XM_004958688.2|	PREDICTED: Setaria italica GDSL esterase/lipase LIP-4-like (LOC101767001), mRNA	sp|Q9FXB6|LIP4_ARATH	esterase/lipase LIP-4 OS=Arabidopsis thaliana GN=LIP4 PE=2 SV=1	--	--	--	--	cic:CICLE_v10000365mg	hypothetical protein; K10396 kinesin family member 5	--	--	GO:0044444 cytoplasmic part | GO:0043231 intracellular membrane-bounded organelle	--	IPR013830 SGNH hydrolase-type esterase domain
TR100328|c0_g1	--	--	--	--	--	--	--	--	--	--	--	--	--	--	--	--	--
TR100329|c0_g1	gi|1002860763|ref|XP_015694294.1|	LOW QUALITY PROTEIN: U-box domain-containing protein 57-like [Oryza brachyantha]	gi|960450003|ref|XM_003564228.3|	PREDICTED: Brachypodium distachyon U-box domain-containing protein 33-like (LOC100824272), mRNA	--	--	--	--	--	--	--	--	--	--	--	--	IPR027417 P-loop containing nucleoside triphosphate hydrolase
TR10033|c0_g1	--	--	--	--	--	--	--	--	--	--	--	--	--	--	--	--	--
TR100333|c0_g1	gi|38346992|emb|CAD40278.2|	[Oryza sativa Japonica Group] >gi|38347666|emb|CAE05600.2| OSJNBa0054D14.1 [Oryza sativa Japonica Group]	--	--	--	--	--	--	--	--	pda:103723897	DEAD-box ATP-dependent RNA helicase 35-like; K13116 ATP-dependent RNA helicase DDX41 [EC:3.6.4.13]	GO:0044238 primary metabolic process | GO:0043170 macromolecule metabolic process	GO:0097159 organic cyclic compound binding | GO:1901363 heterocyclic compound binding	GO:0016020 membrane	PF00385.21 Chromo	IPR016197 Chromo domain-like | IPR023780 Chromo domain
TR100335|c0_g1	--	--	--	--	--	--	--	--	--	--	--	--	--	--	--	--	--
TR100336|c0_g1	--	--	--	--	--	--	--	--	--	--	--	--	--	--	--	--	--
TR100337|c0_g1	--	--	--	--	--	--	--	--	--	--	--	--	--	--	--	--	--
TR100338|c0_g1	--	--	--	--	--	--	--	--	--	--	--	--	--	--	--	--	--
TR10034|c0_g1	gi|473890009|gb|EMS48572.1|	resistance RPP13-like protein 4 [Triticum urartu]	gi|20513849|gb|AF427791.1|	Hordeum vulgare Mla locus, complete sequence	--	--	--	--	--	--	osa:4340191	disease resistance protein RPM1; K13457 disease resistance protein RPM1	--	GO:0043531 ADP binding	--	--	--
TR100340|c0_g1	--	--	--	--	--	--	--	--	--	--	--	--	--	--	--	--	--
TR100341|c0_g1	--	--	--	--	--	--	--	--	--	--	--	--	--	--	--	--	--
TR100342|c0_g1	--	--	--	--	--	--	--	--	--	--	--	--	--	--	--	--	--
TR100343|c0_g1	--	--	--	--	--	--	--	--	--	--	--	--	--	--	--	--	--
TR100344|c0_g1	--	--	--	--	--	--	--	--	--	--	--	--	--	--	--	--	--
TR100346|c0_g1	gi|475562832|gb|EMT14140.1|	receptor-like protein kinase 41 [Aegilops tauschii]	gi|242089166|ref|XM_002440371.1|	Sorghum bicolor hypothetical protein, mRNA	--	--	--	--	--	--	ats:F775_31696	Cysteine-rich receptor-like protein kinase 41; K04733 interleukin-1 receptor-associated kinase 4 [EC:2.7.11.1]	GO:0016310 phosphorylation	GO:0004672 protein kinase activity | GO:0000166 nucleotide binding	--	--	IPR000535 Major sperm protein (MSP) domain | IPR008962 PapD-like
TR100351|c0_g1	gi|937940946|dbj|BAT15858.1|	partial [Oryza sativa Japonica Group]	--	--	--	--	--	--	--	--	--	--	--	--	--	--	--
TR100355|c0_g1	gi|475557219|gb|EMT12792.1|	domain-containing protein 33 [Aegilops tauschii]	gi|960450003|ref|XM_003564228.3|	PREDICTED: Brachypodium distachyon U-box domain-containing protein 33-like (LOC100824272), mRNA	sp|Q8GUH1|PUB33_ARATH	domain-containing protein 33 OS=Arabidopsis thaliana GN=PUB33 PE=2 SV=2	COG0515	52.4	General function prediction only ; Signal transduction mechanisms ; Transcription ; Replication, recombination and repair ;	Serine/threonine protein kinase	nnu:104591075	U-box domain-containing protein 33-like; K04733 interleukin-1 receptor-associated kinase 4 [EC:2.7.11.1]	GO:0016567 protein ubiquitination | GO:0006468 protein phosphorylation	GO:0004842 ubiquitin-protein transferase activity | GO:0005524 ATP binding | GO:0004674 protein serine/threonine kinase activity	--	PF00069.22 Pkinase	IPR000719 Protein kinase domain | IPR008266 Tyrosine-protein kinase, active site | IPR011009 Protein kinase-like domain
TR100356|c0_g1	gi|960476194|ref|XP_014756039.1|	wall-associated receptor kinase 2-like [Brachypodium distachyon] >gi|944063289|gb|KQJ98879.1| hypothetical protein BRADI_3g39680 [Brachypodium distachyon]	gi|960476193|ref|XM_014900553.1|	PREDICTED: Brachypodium distachyon wall-associated receptor kinase 2-like (LOC100830029), mRNA	--	--	--	--	--	--	zma:103654984	wall-associated receptor kinase 5-like; K04733 interleukin-1 receptor-associated kinase 4 [EC:2.7.11.1]	GO:0016310 phosphorylation	GO:0004672 protein kinase activity | GO:0043167 ion binding | GO:0000166 nucleotide binding	GO:0016023 cytoplasmic, membrane-bounded vesicle | GO:0016020 membrane	--	--
TR100359|c0_g1	gi|944055173|gb|KQJ90811.1|	protein BRADI_4g34005 [Brachypodium distachyon]	gi|960483457|ref|XM_003578298.3|	PREDICTED: Brachypodium distachyon uncharacterized LOC100829647 (LOC100829647), transcript variant X2, mRNA	--	--	--	--	--	--	--	--	--	--	--	--	--
TR10036|c0_g2	gi|357143376|ref|XP_003572899.1|	glutathionyl-hydroquinone reductase YqjG-like [Brachypodium distachyon] >gi|944058921|gb|KQJ94511.1| hypothetical protein BRADI_3g10950 [Brachypodium distachyon]	gi|241990677|dbj|AK330833.1|	Triticum aestivum cDNA, clone: SET5_G20, cultivar: Chinese Spring	--	--	--	--	--	--	bdi:100826879	glutathionyl-hydroquinone reductase YqjG-like; K07393 putative glutathione S-transferase	--	--	--	--	--
TR100360|c0_g1	--	--	--	--	--	--	--	--	--	--	--	--	--	--	--	--	--
TR100364|c0_g1	--	--	--	--	--	--	--	--	--	--	--	--	--	--	--	--	--
TR100365|c0_g1	gi|475490009|gb|EMT03466.1|	protein F775_15877 [Aegilops tauschii]	gi|960474257|ref|XM_003572356.3|	PREDICTED: Brachypodium distachyon uncharacterized LOC100822558 (LOC100822558), mRNA	sp|Q9M219|MTEFH_ARATH	termination factor MTEF18, mitochondrial OS=Arabidopsis thaliana GN=MTERF18 PE=1 SV=1	--	--	--	--	--	--	GO:0005975 carbohydrate metabolic process | GO:0006355 regulation of transcription, DNA-templated	GO:0003690 double-stranded DNA binding | GO:0008810 cellulase activity	GO:0005739 mitochondrion | GO:0009536 plastid	PF02536.11 mTERF	IPR003690 Mitochodrial transcription termination factor
TR100367|c0_g1	--	--	--	--	--	--	--	--	--	--	--	--	--	--	--	--	--
TR100368|c0_g2	--	--	--	--	--	--	--	--	--	--	--	--	--	--	--	--	--
TR100371|c0_g1	--	--	gi|955708006|ref|XM_004954258.3|	PREDICTED: Setaria italica osmotic avoidance abnormal protein 3 (LOC101752623), mRNA	--	--	COG1649	44.7	Function unknown ;	Uncharacterized protein conserved in bacteria	--	--	--	--	--	--	--
TR100374|c0_g1	gi|253759379|ref|XP_002488923.1|	protein SORBIDRAFT_1736s002010, partial [Sorghum bicolor] >gi|241947198|gb|EES20343.1| hypothetical protein SORBIDRAFT_1736s002010, partial [Sorghum bicolor]	gi|670426773|ref|XM_008655831.1|	PREDICTED: Zea mays zinc finger MYM-type protein 1-like (LOC103634265), mRNA	--	--	--	--	--	--	--	--	--	GO:0003676 nucleic acid binding	--	--	--
TR100377|c0_g1	gi|473910376|gb|EMS49525.1|	protein TRIUR3_20677 [Triticum urartu]	--	--	--	--	--	--	--	--	--	--	--	--	--	--	--
TR100379|c0_g1	--	--	--	--	--	--	--	--	--	--	--	--	--	--	--	--	--
TR100382|c0_g1	--	--	--	--	--	--	--	--	--	--	--	--	--	--	--	--	--
TR100384|c0_g1	gi|475560601|gb|EMT13587.1|	Dicer-3b-like protein [Aegilops tauschii]	gi|960475005|ref|XM_014900266.1|	PREDICTED: Brachypodium distachyon endoribonuclease Dicer homolog 3b-like (LOC100838800), transcript variant X2, mRNA	sp|Q7XD96|DCL3B_ORYSJ	Dicer homolog 3b OS=Oryza sativa subsp. japonica GN=DCL3B PE=3 SV=2	--	--	--	--	ats:F775_09397	Endoribonuclease Dicer-3b-like protein; K11592 endoribonuclease Dicer [EC:3.1.26.-]	GO:0090502 RNA phosphodiester bond hydrolysis, endonucleolytic | GO:0006396 RNA processing	GO:0004386 helicase activity | GO:0003723 RNA binding | GO:0005524 ATP binding | GO:0004525 ribonuclease III activity	--	PF00636.23 Ribonuclease_3	IPR000999 Ribonuclease III domain
TR100385|c0_g1	gi|474259168|gb|EMS60464.1|	protein TRIUR3_30889 [Triticum urartu]	--	--	--	--	--	--	--	--	ats:F775_09013	Serine/threonine-protein kinase SMG1; K08873 serine/threonine-protein kinase SMG1 [EC:2.7.11.1]	--	--	--	PF13966.3 zf-RVT	IPR026960 Reverse transcriptase zinc-binding domain
TR100391|c0_g1	--	--	gi|241989127|dbj|AK336106.1|	Triticum aestivum cDNA, clone: SET3_D23, cultivar: Chinese Spring	--	--	--	--	--	--	--	--	--	--	--	--	--
TR100393|c0_g1	gi|474396632|gb|EMS65769.1|	resistance RPP13-like protein 4 [Triticum urartu]	gi|1002289651|ref|XM_015793642.1|	PREDICTED: Oryza sativa Japonica Group disease resistance protein RPP13-like (LOC107281879), transcript variant X2, mRNA	sp|Q38834|R13L4_ARATH	resistance RPP13-like protein 4 OS=Arabidopsis thaliana GN=RPP13L4 PE=1 SV=2	--	--	--	--	bdi:100824945	putative disease resistance RPP13-like protein 3; K13457 disease resistance protein RPM1	GO:0055114 oxidation-reduction process	GO:0016705 oxidoreductase activity, acting on paired donors, with incorporation or reduction of molecular oxygen | GO:0043531 ADP binding	GO:0016021 integral component of membrane	PF00931.19 NB-ARC	IPR002182 NB-ARC
TR100394|c0_g1	gi|474311861|gb|EMS61955.1|	protein TRIUR3_12447 [Triticum urartu]	gi|960483014|ref|XM_003578243.3|	PREDICTED: Brachypodium distachyon uncharacterized LOC100838737 (LOC100838737), mRNA	--	--	--	--	--	--	--	--	--	--	--	--	--
TR100395|c0_g1	--	--	--	--	--	--	--	--	--	--	--	--	--	--	--	--	--
TR100398|c0_g1	gi|747106545|ref|XP_011101567.1|	LOW QUALITY PROTEIN: uncharacterized protein LOC105179621 [Sesamum indicum]	--	--	--	--	--	--	--	--	thj:104822353	KH domain-containing protein At4g18375-like; K13162 poly(rC)-binding protein 2/3/4	--	--	--	--	--
TR100399|c0_g1	gi|32451277|emb|CAE01284.1|	[Oryza sativa Japonica Group] >gi|113563627|dbj|BAF13970.1| Os04g0118100 [Oryza sativa Japonica Group] >gi|937912709|dbj|BAS87628.1| Os04g0118100 [Oryza sativa Japonica Group]	gi|241988916|dbj|AK330138.1|	Triticum aestivum cDNA, clone: SET3_L11, cultivar: Chinese Spring	sp|Q9FR37|AMI1_ARATH	1 OS=Arabidopsis thaliana GN=AMI1 PE=1 SV=1	COG0154	54.3	Translation, ribosomal structure and biogenesis ;	Asp-tRNAAsn/Glu-tRNAGln amidotransferase A subunit and related amidases	--	--	--	--	--	PF01425.18 Amidase	IPR000120 Amidase | IPR023631 Amidase signature domain
TR100400|c0_g1	gi|326515546|dbj|BAK07019.1|	protein [Hordeum vulgare subsp. vulgare]	gi|786333303|gb|KP852292.1|	Beckmannia syzigachne cytochrome P450 93A1-like mRNA, complete sequence	sp|Q42798|C93A1_SOYBN	6A-monooxygenase OS=Glycine max GN=CYP93A1 PE=1 SV=1	COG2124	57.8	Secondary metabolites biosynthesis, transport and catabolism ;	Cytochrome P450	dosa:Os04t0101400-01	Os04g0101400; Cytochrome P450 family protein.; K00512 steroid 17alpha-monooxygenase / 17alpha-hydroxyprogesterone deacetylase [EC:1.14.14.19 1.14.14.32]	GO:0044550 secondary metabolite biosynthetic process | GO:0055114 oxidation-reduction process	GO:0016709 oxidoreductase activity, acting on paired donors, with incorporation or reduction of molecular oxygen, NAD(P)H as one donor, and incorporation of one atom of oxygen | GO:0020037 heme binding | GO:0005506 iron ion binding	GO:0016021 integral component of membrane	--	--
TR100404|c0_g1	gi|475459134|gb|EMT01975.1|	protein F775_33016 [Aegilops tauschii]	gi|937916895|dbj|AP014961.1|	Oryza sativa Japonica Group DNA, chromosome 5, cultivar: Nipponbare, complete sequence	--	--	--	--	--	--	--	--	--	--	--	--	--
TR100406|c0_g1	--	--	--	--	--	--	--	--	--	--	--	--	--	--	--	--	--
TR100407|c0_g1	--	--	--	--	--	--	--	--	--	--	--	--	--	--	--	--	--
TR10041|c0_g2	gi|13486673|dbj|BAB39910.1|	[Oryza sativa Japonica Group] >gi|15528774|dbj|BAB64816.1| kinase interacting protein 1 -like [Oryza sativa Japonica Group] >gi|20804817|dbj|BAB92500.1| kinase interacting protein 1 -like [Oryza sativa Japonica Group] >gi|113531655|dbj|BAF04038.1| Os01g0167900 [Oryza sativa Japonica Group] >gi|937894606|dbj|BAS70586.1| Os01g0167900 [Oryza sativa Japonica Group]	gi|960470563|ref|XM_014899538.1|	PREDICTED: Brachypodium distachyon protein NETWORKED 4A-like (LOC106866247), transcript variant X2, mRNA	--	--	COG0419	47.4	Replication, recombination and repair ;	ATPase involved in DNA repair	--	--	--	--	--	--	--
TR100411|c0_g1	--	--	--	--	--	--	--	--	--	--	--	--	--	--	--	--	--
TR100413|c0_g1	--	--	--	--	--	--	--	--	--	--	--	--	--	--	--	--	--
TR100416|c0_g1	--	--	--	--	--	--	--	--	--	--	--	--	--	--	--	--	--
TR100418|c0_g1	gi|669031678|emb|CDM86787.1|	protein product [Triticum aestivum]	gi|721686844|ref|XM_003575781.2|	PREDICTED: Brachypodium distachyon polyubiquitin-like (LOC100838113), mRNA	sp|P0CH04|UBI1P_PETCR	OS=Petroselinum crispum GN=PCUBI4-1 PE=2 SV=1	COG5272	219	Posttranslational modification, protein turnover, chaperones ;	Ubiquitin	sita:105913533	polyubiquitin-like; K08770 ubiquitin C	--	--	--	PF00240.20 ubiquitin	IPR000626 Ubiquitin domain | IPR019956 Ubiquitin | IPR029071 Ubiquitin-related domain
TR10042|c0_g1	gi|475502835|gb|EMT04469.1|	protein F775_08186 [Aegilops tauschii]	gi|960487162|ref|XM_010240476.2|	PREDICTED: Brachypodium distachyon scarecrow-like protein 9 (LOC100824633), transcript variant X2, mRNA	--	--	--	--	--	--	--	--	GO:0006355 regulation of transcription, DNA-templated	--	--	--	--
TR100421|c0_g1	--	--	--	--	--	--	--	--	--	--	--	--	--	--	--	--	--
TR100424|c0_g1	--	--	--	--	--	--	--	--	--	--	--	--	--	--	--	--	--
TR100425|c0_g1	--	--	--	--	--	--	--	--	--	--	--	--	--	--	--	--	--
TR100427|c0_g1	--	--	--	--	--	--	--	--	--	--	--	--	--	--	--	--	--
TR100431|c0_g1	--	--	--	--	--	--	--	--	--	--	--	--	--	--	--	--	--
TR100432|c0_g1	--	--	--	--	--	--	--	--	--	--	--	--	--	--	--	--	--
TR100435|c0_g1	gi|1002838188|ref|XP_015697574.1|	probable serine/threonine-protein kinase At1g18390 isoform X3 [Oryza brachyantha]	gi|960469725|ref|XM_014899373.1|	PREDICTED: Brachypodium distachyon probable serine/threonine-protein kinase At1g18390 (LOC100834393), transcript variant X3, mRNA	--	--	--	--	--	--	zma:103648894	GRMZM2G002748; probable serine/threonine-protein kinase At1g18390-like; K04733 interleukin-1 receptor-associated kinase 4 [EC:2.7.11.1]	--	GO:0004672 protein kinase activity | GO:0000166 nucleotide binding	GO:0016020 membrane	--	--
TR100436|c0_g1	gi|108707426|gb|ABF95221.1|	protein, putative, unclassified [Oryza sativa Japonica Group]	--	--	--	--	--	--	--	--	--	--	--	--	--	--	--
TR100437|c0_g1	--	--	--	--	--	--	--	--	--	--	--	--	--	--	--	--	--
TR100438|c0_g1	--	--	gi|315632132|gb|HQ391175.1|	Triticum aestivum clone UCDTA01626 genomic sequence	--	--	--	--	--	--	--	--	--	--	--	--	--
TR100441|c0_g1	gi|721617031|ref|XP_010227859.1|	alternative NAD(P)H-ubiquinone oxidoreductase C1, chloroplastic/mitochondrial isoform X1 [Brachypodium distachyon] >gi|944083657|gb|KQK19009.1| hypothetical protein BRADI_1g45921 [Brachypodium distachyon]	gi|960459860|ref|XM_003564052.3|	PREDICTED: Brachypodium distachyon alternative NAD(P)H-ubiquinone oxidoreductase C1, chloroplastic/mitochondrial (LOC100823745), transcript variant X3, mRNA	--	--	--	--	--	--	bdi:100823745	alternative NAD(P)H-ubiquinone oxidoreductase C1, chloroplastic/mitochondrial; K17872 NADH:ubiquinone reductase (non-electrogenic) [EC:1.6.5.9]	--	--	--	--	--
TR100442|c0_g1	--	--	--	--	--	--	--	--	--	--	--	--	--	--	--	--	--
TR100444|c0_g1	gi|573959088|ref|XP_006661742.1|	myosin-15 [Oryza brachyantha]	gi|573959087|ref|XM_006661679.1|	PREDICTED: Oryza brachyantha myosin-15 (LOC102707155), mRNA	--	--	COG5022	44.3	Cytoskeleton ;	Myosin heavy chain	obr:102707155	myosin-15; K10357 myosin V	GO:0008152 metabolic process	GO:0005524 ATP binding | GO:0003774 motor activity	GO:0016459 myosin complex	PF00612.24 IQ	IPR000048 IQ motif, EF-hand binding site
TR100445|c0_g1	gi|474372164|gb|EMS63912.1|	protein TRIUR3_29670 [Triticum urartu]	--	--	--	--	--	--	--	--	--	--	--	--	--	--	--
TR100448|c0_g1	gi|475587597|gb|EMT20592.1|	protein F775_11273 [Aegilops tauschii]	gi|960458431|ref|XM_003557442.3|	PREDICTED: Brachypodium distachyon protein tesmin/TSO1-like CXC 2 (LOC100836677), mRNA	--	--	--	--	--	--	--	--	GO:0006396 RNA processing | GO:0001510 RNA methylation	GO:0003723 RNA binding | GO:0008173 RNA methyltransferase activity	--	--	IPR028307 Lin-54 family
TR100449|c0_g1	--	--	gi|669026884|emb|HG670306.1|	Triticum aestivum chromosome 3B, genomic scaffold, cultivar Chinese Spring	--	--	--	--	--	--	--	--	--	--	--	--	--
TR100450|c0_g1	--	--	--	--	--	--	--	--	--	--	--	--	--	--	--	--	--
TR100456|c0_g1	--	--	--	--	--	--	--	--	--	--	--	--	--	--	--	--	--
TR100457|c0_g1	--	--	gi|1002240050|ref|XM_015768788.1|	PREDICTED: Oryza sativa Japonica Group ethylene-responsive transcription factor ERF109 (LOC4330829), mRNA	--	--	--	--	--	--	--	--	--	--	--	--	--
TR100458|c0_g1	--	--	--	--	--	--	--	--	--	--	--	--	--	--	--	--	--
TR100459|c0_g1	--	--	gi|669026884|emb|HG670306.1|	Triticum aestivum chromosome 3B, genomic scaffold, cultivar Chinese Spring	--	--	--	--	--	--	--	--	--	--	--	--	--
TR10046|c0_g1	gi|326497421|dbj|BAK05800.1|	protein, partial [Hordeum vulgare subsp. vulgare] >gi|326516608|dbj|BAJ92459.1| predicted protein, partial [Hordeum vulgare subsp. vulgare] >gi|326517140|dbj|BAJ99936.1| predicted protein, partial [Hordeum vulgare subsp. vulgare]	gi|241984764|dbj|AK332024.1|	Triticum aestivum cDNA, clone: SET1_B03, cultivar: Chinese Spring	sp|Q9SCY2|FKB13_ARATH	cis-trans isomerase FKBP13, chloroplastic OS=Arabidopsis thaliana GN=FKBP13 PE=1 SV=2	--	--	--	--	bdi:100833134	peptidyl-prolyl cis-trans isomerase FKBP13, chloroplastic; K01802 peptidylprolyl isomerase [EC:5.2.1.8]	GO:0071704 organic substance metabolic process | GO:0044238 primary metabolic process | GO:0044699 single-organism process | GO:0044237 cellular metabolic process	--	--	--	--
TR100464|c0_g1	gi|77551464|gb|ABA94261.1|	protein, putative, unclassified [Oryza sativa Japonica Group]	--	--	--	--	--	--	--	--	--	--	--	--	--	PF00385.21 Chromo	IPR023780 Chromo domain
TR100467|c0_g1	--	--	--	--	--	--	--	--	--	--	--	--	--	--	--	--	--
TR100468|c0_g1	--	--	--	--	--	--	--	--	--	--	--	--	--	--	--	--	--
TR100470|c0_g1	--	--	--	--	--	--	--	--	--	--	--	--	--	--	--	--	--
TR100473|c0_g1	--	--	--	--	--	--	--	--	--	--	--	--	--	--	--	--	--
TR100474|c0_g1	--	--	--	--	--	--	--	--	--	--	--	--	--	--	--	--	--
TR100475|c0_g1	--	--	gi|960464139|ref|XM_014898227.1|	PREDICTED: Brachypodium distachyon protein timeless homolog (LOC100823556), transcript variant X2, mRNA	--	--	--	--	--	--	--	--	--	--	--	--	--
TR10048|c0_g1	--	--	gi|151426137|dbj|AK248560.1|	Hordeum vulgare subsp. vulgare cDNA clone: FLbaf84a08, mRNA sequence	--	--	--	--	--	--	--	--	--	--	--	--	--
TR100481|c0_g1	--	--	--	--	--	--	--	--	--	--	--	--	--	--	--	--	--
TR100482|c0_g1	--	--	--	--	--	--	--	--	--	--	--	--	--	--	--	--	--
TR100484|c0_g1	--	--	--	--	--	--	--	--	--	--	--	--	--	--	--	--	--
TR100488|c0_g1	--	--	gi|960482269|ref|XM_003574876.3|	PREDICTED: Brachypodium distachyon monodehydroascorbate reductase (LOC100823694), mRNA	sp|Q40977|MDAR_PEA	reductase OS=Pisum sativum PE=1 SV=1	--	--	--	--	ats:F775_06551	Monodehydroascorbate reductase; K08232 monodehydroascorbate reductase (NADH) [EC:1.6.5.4]	--	--	--	--	--
TR100489|c0_g1	--	--	gi|669026884|emb|HG670306.1|	Triticum aestivum chromosome 3B, genomic scaffold, cultivar Chinese Spring	--	--	--	--	--	--	--	--	--	--	--	--	--
TR10049|c0_g1	--	--	--	--	--	--	--	--	--	--	--	--	--	--	--	--	--
TR100493|c0_g1	--	--	--	--	--	--	--	--	--	--	--	--	--	--	--	--	--
TR100494|c0_g1	gi|218190093|gb|EEC72520.1|	protein OsI_05906 [Oryza sativa Indica Group]	--	--	--	--	--	--	--	--	ats:F775_05695	ADP-ribosylation factor GTPase-activating protein AGD3; K12489 Arf-GAP with coiled-coil, ANK repeat and PH domain-containing protein	--	--	GO:0016020 membrane	PF13456.3 RVT_3	IPR012337 Ribonuclease H-like domain
TR100496|c0_g1	--	--	gi|151426795|dbj|AK248844.1|	Hordeum vulgare subsp. vulgare cDNA clone: FLbaf6f07, mRNA sequence	--	--	--	--	--	--	--	--	--	--	--	--	--
TR1005|c0_g1	--	--	--	--	--	--	--	--	--	--	--	--	--	--	--	--	--
TR100501|c0_g1	--	--	--	--	--	--	--	--	--	--	--	--	--	--	--	--	--
TR100503|c0_g1	--	--	--	--	--	--	--	--	--	--	--	--	--	--	--	--	--
TR100506|c0_g1	--	--	--	--	--	--	--	--	--	--	--	--	--	--	--	--	--
TR100507|c0_g1	--	--	--	--	--	--	--	--	--	--	--	--	--	--	--	--	--
TR10051|c0_g1	--	--	--	--	--	--	--	--	--	--	--	--	--	--	--	--	--
TR100511|c0_g1	--	--	--	--	--	--	--	--	--	--	--	--	--	--	--	--	--
TR100512|c0_g1	--	--	--	--	--	--	--	--	--	--	--	--	--	--	--	--	--
TR100514|c0_g1	--	--	gi|960468445|ref|XM_014899120.1|	PREDICTED: Brachypodium distachyon protein RNA-directed DNA methylation 3 (LOC100838678), mRNA	--	--	COG2730	44.7	Carbohydrate transport and metabolism ;	Endoglucanase	--	--	--	--	--	--	--
TR100515|c1_g1	--	--	--	--	--	--	--	--	--	--	--	--	--	--	--	--	--
TR100516|c0_g1	gi|944051861|gb|KQJ87499.1|	protein BRADI_4g11520, partial [Brachypodium distachyon]	--	--	--	--	--	--	--	--	--	--	--	--	GO:0016020 membrane	--	--
TR100518|c0_g1	--	--	--	--	--	--	--	--	--	--	--	--	--	--	--	--	--
TR100519|c0_g1	--	--	gi|326491462|dbj|AK363005.1|	Hordeum vulgare subsp. vulgare mRNA for predicted protein, complete cds, clone: NIASHv2012D01	--	--	--	--	--	--	--	--	--	--	--	--	--
TR100521|c0_g1	--	--	--	--	--	--	--	--	--	--	--	--	--	--	--	--	--
TR100522|c0_g1	gi|721697514|ref|XP_010227337.1|	pentatricopeptide repeat-containing protein At3g50420 [Brachypodium distachyon] >gi|944049599|gb|KQJ85240.1| hypothetical protein BRADI_5g25817 [Brachypodium distachyon]	gi|960491516|ref|XM_010229035.2|	PREDICTED: Brachypodium distachyon pentatricopeptide repeat-containing protein At3g50420 (LOC100834263), mRNA	sp|Q9SCT2|PP277_ARATH	repeat-containing protein At3g50420 OS=Arabidopsis thaliana GN=PCMP-E85 PE=2 SV=1	--	--	--	--	pxb:103956661	methionine aminopeptidase 1D, chloroplastic/mitochondrial; K17710 pentatricopeptide repeat domain-containing protein 1	--	--	--	PF01535.17 PPR	IPR002885 Pentatricopeptide repeat
TR100523|c0_g1	--	--	--	--	--	--	--	--	--	--	--	--	--	--	--	--	--
TR100525|c0_g1	--	--	gi|669026884|emb|HG670306.1|	Triticum aestivum chromosome 3B, genomic scaffold, cultivar Chinese Spring	--	--	--	--	--	--	--	--	--	--	--	--	--
TR100528|c0_g1	--	--	--	--	--	--	--	--	--	--	--	--	--	--	--	--	--
TR100530|c0_g1	--	--	gi|960491186|ref|XM_003580299.3|	PREDICTED: Brachypodium distachyon replication factor C subunit 4 (LOC100829254), mRNA	sp|Q7XRX1|RFC4_ORYSJ	factor C subunit 4 OS=Oryza sativa subsp. japonica GN=RFC4 PE=2 SV=2	--	--	--	--	--	--	--	--	--	--	--
TR100531|c0_g1	--	--	--	--	--	--	--	--	--	--	--	--	--	--	--	--	--
TR100532|c0_g1	gi|960463381|ref|XP_014753567.1|	structural maintenance of chromosomes protein 4 [Brachypodium distachyon] >gi|944070109|gb|KQK05593.1| hypothetical protein BRADI_2g21080 [Brachypodium distachyon]	gi|960463380|ref|XM_014898081.1|	PREDICTED: Brachypodium distachyon structural maintenance of chromosomes protein 4 (LOC100831033), mRNA	--	--	--	--	--	--	bdi:100831033	structural maintenance of chromosomes protein 4; K06675 structural maintenance of chromosome 4	GO:0051276 chromosome organization | GO:0055085 transmembrane transport	GO:0022857 transmembrane transporter activity | GO:0005524 ATP binding	GO:0005886 plasma membrane | GO:0005694 chromosome | GO:0016021 integral component of membrane | GO:0005634 nucleus	--	--
TR100534|c0_g1	gi|242073084|ref|XP_002446478.1|	protein SORBIDRAFT_06g016615, partial [Sorghum bicolor]	--	--	--	--	--	--	--	--	--	--	--	--	--	--	--
TR100535|c0_g1	gi|108864413|gb|ABA93844.2|	protein, putative, unclassified [Oryza sativa Japonica Group]	gi|669026884|emb|HG670306.1|	Triticum aestivum chromosome 3B, genomic scaffold, cultivar Chinese Spring	sp|P10978|POLX_TOBAC	Pol polyprotein from transposon TNT 1-94 OS=Nicotiana tabacum PE=2 SV=1	--	--	--	--	mdm:103424602	transcription initiation factor IIE subunit alpha-like; K03136 transcription initiation factor TFIIE subunit alpha	GO:0015074 DNA integration	GO:0003676 nucleic acid binding	--	--	--
TR10054|c0_g1	--	--	--	--	--	--	--	--	--	--	--	--	--	--	--	--	--
TR100540|c0_g1	--	--	--	--	--	--	--	--	--	--	--	--	--	--	--	--	--
TR100541|c0_g1	--	--	gi|960452269|ref|XM_003558311.3|	PREDICTED: Brachypodium distachyon uncharacterized LOC100842481 (LOC100842481), mRNA	--	--	--	--	--	--	--	--	--	--	--	--	--
TR100543|c0_g1	--	--	--	--	--	--	--	--	--	--	--	--	--	--	--	--	--
TR100544|c0_g1	--	--	--	--	--	--	--	--	--	--	--	--	--	--	--	--	--
TR100545|c0_g1	gi|944071539|gb|KQK07023.1|	protein BRADI_2g32225 [Brachypodium distachyon]	gi|663673443|emb|HG975444.1|	Solanum pennellii chromosome ch05, complete genome	--	--	--	--	--	--	--	--	--	--	--	PF14303.3 NAM-associated	IPR029466 No apical meristem-associated, C-terminal domain
TR100548|c0_g1	gi|475511980|gb|EMT05454.1|	esterase/lipase [Aegilops tauschii]	--	--	--	--	--	--	--	--	--	--	--	--	--	--	--
TR100549|c0_g1	--	--	--	--	--	--	--	--	--	--	--	--	--	--	--	--	--
TR10055|c0_g1	--	--	gi|151420378|dbj|AK251730.1|	Hordeum vulgare subsp. vulgare cDNA clone: FLbaf129o04, mRNA sequence	--	--	--	--	--	--	--	--	--	--	--	--	--
TR100551|c0_g1	--	--	gi|1002871634|ref|XM_015842109.1|	PREDICTED: Oryza brachyantha disease resistance protein RGA2-like (LOC102711925), mRNA	--	--	COG4886	59.3	Function unknown ;	Leucine-rich repeat (LRR) protein	--	--	--	--	--	PF00560.30 LRR_1	IPR001611 Leucine-rich repeat | IPR032675 Leucine-rich repeat domain, L domain-like
TR100554|c0_g1	gi|18378607|gb|AAL68641.1|AF458765_1	[Oryza sativa Japonica Group]	--	--	--	--	--	--	--	--	atr:18440039	pre-mRNA-splicing factor ATP-dependent RNA helicase PRP16; K12818 ATP-dependent RNA helicase DHX8/PRP22 [EC:3.6.4.13]	--	GO:0046872 metal ion binding	--	--	--
TR100555|c0_g1	--	--	--	--	--	--	--	--	--	--	--	--	--	--	--	--	--
TR10056|c0_g1	--	--	gi|241988202|dbj|AK335460.1|	Triticum aestivum cDNA, clone: WT012_P08, cultivar: Chinese Spring	--	--	--	--	--	--	--	--	--	--	--	--	--
TR10056|c0_g2	gi|960462552|ref|XP_014753411.1|	putative serine/threonine-protein kinase isoform X2 [Brachypodium distachyon] >gi|944087091|gb|KQK22443.1| hypothetical protein BRADI_1g67247 [Brachypodium distachyon]	gi|241988202|dbj|AK335460.1|	Triticum aestivum cDNA, clone: WT012_P08, cultivar: Chinese Spring	sp|C0LGE0|Y1765_ARATH	LRR receptor-like serine/threonine-protein kinase At1g07650 OS=Arabidopsis thaliana GN=At1g07650 PE=1 SV=1	--	--	--	--	bdi:100821854	putative serine/threonine-protein kinase; K04733 interleukin-1 receptor-associated kinase 4 [EC:2.7.11.1]	GO:0009595 detection of biotic stimulus | GO:0002237 response to molecule of bacterial origin | GO:0010200 response to chitin | GO:0009581 detection of external stimulus | GO:0006468 protein phosphorylation	GO:0005524 ATP binding | GO:0004674 protein serine/threonine kinase activity	GO:0005886 plasma membrane	--	--
TR100560|c0_g1	--	--	--	--	--	--	--	--	--	--	--	--	--	--	--	--	--
TR100561|c0_g1	gi|475561161|gb|EMT13717.1|	synthase A [Aegilops tauschii]	gi|32128961|gb|BT009410.1|	Triticum aestivum clone wlm96.pk061.i14:fis, full insert mRNA sequence	sp|Q8LIL0|CUS_ORYSJ	synthase OS=Oryza sativa subsp. japonica GN=Os07g0271500 PE=1 SV=2	--	--	--	--	sbi:SORBI_02g034030	SORBIDRAFT_02g034030, Sb02g034030; hypothetical protein; K17212 bisdemethoxycurcumin synthase [EC:2.3.1.211]	GO:0009058 biosynthetic process | GO:0006012 galactose metabolic process	GO:0016747 transferase activity, transferring acyl groups other than amino-acyl groups | GO:0008108 UDP-glucose:hexose-1-phosphate uridylyltransferase activity	--	PF00195.16 Chal_sti_synt_N	IPR001099 Chalcone/stilbene synthase, N-terminal | IPR016039 Thiolase-like
TR100564|c0_g1	gi|1002851677|ref|XP_015691624.1|	uncharacterized protein LOC102713185 [Oryza brachyantha]	gi|241987919|dbj|AK335176.1|	Triticum aestivum cDNA, clone: WT012_E03, cultivar: Chinese Spring	--	--	COG0745	45.1	Signal transduction mechanisms ; Transcription ;	Response regulators consisting of a CheY-like receiver domain and a winged-helix DNA-binding domain	--	--	--	--	--	--	--
TR100566|c0_g1	--	--	--	--	--	--	--	--	--	--	--	--	--	--	--	--	--
TR100567|c0_g2	gi|226507390|ref|NP_001152488.1|	acid binding protein [Zea mays] >gi|195656755|gb|ACG47845.1| nucleic acid binding protein [Zea mays]	gi|955715348|ref|XM_004958661.3|	PREDICTED: Setaria italica zinc finger CCCH domain-containing protein 53-like (LOC101755758), mRNA	sp|Q0D3J9|C3H53_ORYSJ	finger CCCH domain-containing protein 53 OS=Oryza sativa subsp. japonica GN=Os07g0682400 PE=2 SV=1	--	--	--	--	--	--	--	GO:0046872 metal ion binding | GO:0000166 nucleotide binding | GO:0003723 RNA binding	--	--	--
TR100568|c0_g1	--	--	--	--	--	--	--	--	--	--	--	--	--	--	--	--	--
TR100571|c0_g1	--	--	--	--	--	--	--	--	--	--	--	--	--	--	--	--	--
TR100575|c0_g1	--	--	--	--	--	--	--	--	--	--	--	--	--	--	--	--	--
TR100576|c0_g1	gi|193848530|gb|ACF22719.1|	[Brachypodium distachyon]	gi|960452826|ref|XM_003560766.3|	PREDICTED: Brachypodium distachyon UDP-glycosyltransferase 89B1 (LOC100832514), mRNA	--	--	--	--	--	--	--	--	GO:0009813 flavonoid biosynthetic process | GO:0052696 flavonoid glucuronidation	GO:0080043 quercetin 3-O-glucosyltransferase activity | GO:0080044 quercetin 7-O-glucosyltransferase activity	GO:0043231 intracellular membrane-bounded organelle | GO:0016021 integral component of membrane	--	--
TR100577|c0_g1	--	--	--	--	--	--	--	--	--	--	--	--	--	--	--	--	--
TR100578|c0_g1	--	--	--	--	--	--	--	--	--	--	--	--	--	--	--	--	--
TR100579|c0_g1	--	--	--	--	--	--	--	--	--	--	--	--	--	--	--	--	--
TR100581|c0_g1	--	--	--	--	--	--	--	--	--	--	--	--	--	--	--	--	--
TR100583|c0_g1	--	--	gi|241985498|dbj|AK332759.1|	Triticum aestivum cDNA, clone: WT004_M19, cultivar: Chinese Spring	sp|Q9FHI1|MOB1A_ARATH	kinase activator-like 1A OS=Arabidopsis thaliana GN=MOB1A PE=2 SV=1	--	--	--	--	gra:105791850	MOB kinase activator-like 1A; K06685 MOB kinase activator 1	--	--	--	PF03637.14 Mob1_phocein	IPR005301 MOB kinase activator family
TR100585|c0_g1	--	--	--	--	--	--	--	--	--	--	--	--	--	--	--	PF07172.8 GRP	IPR010800 Glycine rich protein
TR100586|c0_g1	--	--	--	--	--	--	--	--	--	--	--	--	--	--	--	--	--
TR100587|c0_g1	--	--	gi|669026884|emb|HG670306.1|	Triticum aestivum chromosome 3B, genomic scaffold, cultivar Chinese Spring	--	--	--	--	--	--	--	--	--	--	--	--	--
TR100588|c0_g1	--	--	--	--	--	--	--	--	--	--	--	--	--	--	--	--	--
TR100589|c0_g1	--	--	gi|669026884|emb|HG670306.1|	Triticum aestivum chromosome 3B, genomic scaffold, cultivar Chinese Spring	--	--	--	--	--	--	--	--	--	--	--	--	--
TR10059|c0_g1	gi|326501586|dbj|BAK02582.1|	protein [Hordeum vulgare subsp. vulgare]	gi|669026884|emb|HG670306.1|	Triticum aestivum chromosome 3B, genomic scaffold, cultivar Chinese Spring	sp|P17801|KPRO_MAIZE	receptor protein kinase ZmPK1 OS=Zea mays GN=PK1 PE=2 SV=2	--	--	--	--	bvg:104883011	putative receptor protein kinase ZmPK1; K04733 interleukin-1 receptor-associated kinase 4 [EC:2.7.11.1]	GO:0048544 recognition of pollen | GO:0006468 protein phosphorylation	GO:0005524 ATP binding | GO:0004674 protein serine/threonine kinase activity	GO:0016021 integral component of membrane	PF00954.17 S_locus_glycop	IPR000858 S-locus glycoprotein domain
TR100591|c0_g1	--	--	gi|960460044|ref|XR_730180.2|	PREDICTED: Brachypodium distachyon glucose-1-phosphate adenylyltransferase large subunit (LOC100839765), transcript variant X2, misc_RNA	--	--	--	--	--	--	--	--	--	--	--	--	--
TR100595|c0_g1	gi|473898707|gb|EMS49122.1|	protease [Triticum urartu]	gi|241986515|dbj|AK333776.1|	Triticum aestivum cDNA, clone: WT008_E04, cultivar: Chinese Spring	sp|O65351|SBT17_ARATH	protease SBT1.7 OS=Arabidopsis thaliana GN=SBT1.7 PE=1 SV=1	--	--	--	--	pop:POPTR_0004s14760g	hypothetical protein; K04733 interleukin-1 receptor-associated kinase 4 [EC:2.7.11.1]	GO:0006508 proteolysis	GO:0004252 serine-type endopeptidase activity	GO:0005618 cell wall	--	IPR015500 Peptidase S8, subtilisin-related
TR100596|c0_g1	gi|669031455|emb|CDM86445.1|	protein product [Triticum aestivum]	gi|1002236242|ref|XM_015766831.1|	PREDICTED: Oryza sativa Japonica Group probable calcium-binding protein CML10 (LOC4325762), mRNA	sp|Q6L4D4|CML15_ORYSJ	calcium-binding protein CML15 OS=Oryza sativa subsp. japonica GN=CML15 PE=2 SV=1	COG5126	44.7	Signal transduction mechanisms ; Cytoskeleton ; Cell cycle control, cell division, chromosome partitioning ; General function prediction only ;	Ca2+-binding protein (EF-Hand superfamily)	obr:102708401	probable calcium-binding protein CML10; K13448 calcium-binding protein CML	--	GO:0005509 calcium ion binding	--	--	--
TR100597|c0_g1	gi|960485353|ref|XP_014757823.1|	uncharacterized protein LOC100840242 [Brachypodium distachyon]	gi|224365600|gb|FJ436983.1|	Triticum aestivum cultivar Chinese Spring hexose carrier, LR34, cytochrome P450, lectin receptor kinases, and cytochrome P450 genes, complete cds	--	--	--	--	--	--	mtr:MTR_4g109010	malectin/receptor-like kinase family protein; K04733 interleukin-1 receptor-associated kinase 4 [EC:2.7.11.1]	--	GO:0003676 nucleic acid binding | GO:0046983 protein dimerization activity	GO:0009506 plasmodesma | GO:0005634 nucleus	--	--
TR100598|c0_g1	gi|242093958|ref|XP_002437469.1|	protein SORBIDRAFT_10g027670 [Sorghum bicolor] >gi|241915692|gb|EER88836.1| hypothetical protein SORBI_010G234800 [Sorghum bicolor]	gi|960462434|ref|XM_003563389.3|	PREDICTED: Brachypodium distachyon uncharacterized LOC100822206 (LOC100822206), mRNA	--	--	--	--	--	--	--	--	--	--	--	--	--
TR1006|c0_g1	--	--	gi|241985564|dbj|AK332825.1|	Triticum aestivum cDNA, clone: SET1_O15, cultivar: Chinese Spring	--	--	--	--	--	--	--	--	--	--	--	--	--
TR100610|c0_g1	--	--	--	--	--	--	--	--	--	--	--	--	--	--	--	--	--
TR100611|c0_g1	--	--	--	--	--	--	--	--	--	--	--	--	--	--	--	--	--
TR100614|c0_g1	--	--	--	--	--	--	--	--	--	--	--	--	--	--	--	--	--
TR100615|c0_g1	--	--	gi|960468254|ref|XM_014899086.1|	PREDICTED: Brachypodium distachyon alpha,alpha-trehalose-phosphate synthase [UDP-forming] 1-like (LOC100828278), transcript variant X2, mRNA	--	--	--	--	--	--	--	--	--	--	--	--	--
TR100621|c0_g1	--	--	--	--	--	--	--	--	--	--	--	--	--	--	--	--	--
TR100624|c0_g1	--	--	--	--	--	--	--	--	--	--	--	--	--	--	--	--	--
TR100633|c0_g1	--	--	--	--	--	--	--	--	--	--	--	--	--	--	--	--	--
TR100635|c0_g1	--	--	--	--	--	--	--	--	--	--	--	--	--	--	--	--	--
TR100636|c0_g1	--	--	--	--	--	--	--	--	--	--	--	--	--	--	--	--	--
TR100637|c0_g1	gi|326499081|dbj|BAK06031.1|	protein [Hordeum vulgare subsp. vulgare]	gi|242386059|emb|FP098665.1|	Phyllostachys edulis cDNA clone: bphylf030g14, full insert sequence	--	--	--	--	--	--	--	--	--	--	--	--	--
TR100639|c0_g1	--	--	--	--	--	--	--	--	--	--	--	--	--	--	--	--	--
TR100640|c0_g1	--	--	--	--	--	--	--	--	--	--	--	--	--	--	--	--	--
TR100642|c0_g1	--	--	--	--	--	--	--	--	--	--	--	--	--	--	--	--	--
TR100643|c0_g1	--	--	--	--	--	--	--	--	--	--	--	--	--	--	--	--	--
TR100644|c0_g1	--	--	--	--	--	--	--	--	--	--	--	--	--	--	--	--	--
TR100646|c1_g1	--	--	gi|960466395|ref|XM_003565813.3|	PREDICTED: Brachypodium distachyon peroxisomal membrane protein PEX14-like (LOC100839386), transcript variant X2, mRNA	--	--	--	--	--	--	--	--	--	--	--	--	--
TR100647|c0_g1	--	--	--	--	--	--	--	--	--	--	--	--	--	--	--	--	--
TR10065|c0_g1	--	--	gi|960479940|ref|XM_003572566.3|	PREDICTED: Brachypodium distachyon GTP-binding protein TypA/BipA homolog (LOC100827491), mRNA	--	--	--	--	--	--	--	--	--	--	--	--	--
TR10066|c0_g2	--	--	gi|1016111779|gb|KU030834.1|	Triticum aestivum mediator complex subunit 25 (MED25) mRNA, complete cds	--	--	COG0457	80.5	General function prediction only ;	FOG: TPR repeat	--	--	--	--	--	--	--
TR100660|c0_g1	--	--	--	--	--	--	--	--	--	--	--	--	--	--	--	--	--
TR100661|c0_g1	gi|474365071|gb|EMS63410.1|	receptor kinase 1 [Triticum urartu]	gi|835925705|ref|XM_004958952.2|	PREDICTED: Setaria italica wall-associated receptor kinase 2-like (LOC101755085), mRNA	--	--	COG0747	48.1	Amino acid transport and metabolism ;	ABC-type dipeptide transport system, periplasmic component	bdi:100830674	wall-associated receptor kinase 2-like; K04733 interleukin-1 receptor-associated kinase 4 [EC:2.7.11.1]	--	--	--	PF13947.3 GUB_WAK_bind	IPR025287 Wall-associated receptor kinase, galacturonan-binding domain
TR100662|c0_g1	--	--	--	--	--	--	--	--	--	--	--	--	--	--	--	--	--
TR100663|c0_g1	--	--	--	--	--	--	--	--	--	--	--	--	--	--	--	--	--
TR10067|c0_g1	gi|475601720|gb|EMT24910.1|	resistance protein RPM1 [Aegilops tauschii]	gi|960466359|ref|XM_003569090.3|	PREDICTED: Brachypodium distachyon disease resistance protein RPM1-like (LOC100837875), mRNA	sp|Q39214|RPM1_ARATH	resistance protein RPM1 OS=Arabidopsis thaliana GN=RPM1 PE=1 SV=1	--	--	--	--	ats:F775_22629	Disease resistance protein RPM1; K13457 disease resistance protein RPM1	--	GO:0043531 ADP binding	--	--	--
TR100670|c0_g1	gi|724470680|ref|NP_001289807.1|	diphosphate kinase 2, chloroplastic [Brachypodium distachyon] >gi|486172013|gb|AGK91195.1| NDPK3 [Brachypodium distachyon]	gi|724470679|ref|NM_001302878.1|	Brachypodium distachyon nucleoside diphosphate kinase 2, chloroplastic (NDPK3), mRNA >gi|486172012|gb|JX294464.1| Brachypodium distachyon NDPK3 (NDPK3) mRNA, complete cds	sp|Q852S5|NDK2_TOBAC	diphosphate kinase 2, chloroplastic OS=Nicotiana tabacum GN=NDPK2 PE=1 SV=1	--	--	--	--	bdi:104584378	NDPK3; nucleoside diphosphate kinase 2, chloroplastic; K00940 nucleoside-diphosphate kinase [EC:2.7.4.6]	--	--	--	--	--
TR100671|c0_g1	gi|721637367|ref|XP_003568274.2|	pentatricopeptide repeat-containing protein At4g13650 [Brachypodium distachyon]	gi|960463833|ref|XM_003568226.3|	PREDICTED: Brachypodium distachyon pentatricopeptide repeat-containing protein At4g13650 (LOC100831842), transcript variant X2, mRNA	sp|Q9SVP7|PP307_ARATH	repeat-containing protein At4g13650 OS=Arabidopsis thaliana GN=PCMP-H42 PE=2 SV=2	--	--	--	--	ppp:PHYPADRAFT_177829	hypothetical protein; K17710 pentatricopeptide repeat domain-containing protein 1	--	GO:0008270 zinc ion binding	--	PF01535.17 PPR	IPR002885 Pentatricopeptide repeat
TR100672|c0_g1	--	--	--	--	--	--	--	--	--	--	--	--	--	--	--	--	--
TR100673|c0_g1	gi|721665676|ref|XP_003575415.2|	uncharacterized protein LOC100845214 isoform X1 [Brachypodium distachyon]	gi|960475134|ref|XM_003575367.3|	PREDICTED: Brachypodium distachyon uncharacterized LOC100845214 (LOC100845214), transcript variant X1, mRNA	--	--	--	--	--	--	bdi:100845214	uncharacterized LOC100845214; K08901 photosystem II oxygen-evolving enhancer protein 3	--	--	--	--	--
TR100676|c0_g1	gi|960480403|ref|XP_014756851.1|	uncharacterized protein LOC106866556 [Brachypodium distachyon] >gi|960480405|ref|XP_014756852.1| PREDICTED: uncharacterized protein LOC106866556 [Brachypodium distachyon] >gi|960480407|ref|XP_014756853.1| PREDICTED: uncharacterized protein LOC106866556 [Brachypodium distachyon] >gi|960480409|ref|XP_014756854.1| PREDICTED: uncharacterized protein LOC106866556 [Brachypodium distachyon]	--	--	--	--	--	--	--	--	--	--	GO:0006259 DNA metabolic process	GO:0003676 nucleic acid binding | GO:0003824 catalytic activity	--	--	--
TR100678|c0_g1	gi|475534148|gb|EMT08512.1|	receptor-like protein kinase 6 [Aegilops tauschii]	--	--	sp|Q5N749|MOR1_ORYSJ	MOR1 OS=Oryza sativa subsp. japonica GN=MOR1 PE=2 SV=1	--	--	--	--	ats:F775_29334	Cysteine-rich receptor-like protein kinase 6; K04733 interleukin-1 receptor-associated kinase 4 [EC:2.7.11.1]	GO:0016310 phosphorylation	GO:0016301 kinase activity	--	--	--
TR10068|c0_g1	--	--	gi|1002233708|ref|XM_015765567.1|	PREDICTED: Oryza sativa Japonica Group uncharacterized LOC4326943 (LOC4326943), mRNA	--	--	--	--	--	--	--	--	--	--	--	--	--
TR100682|c0_g1	--	--	--	--	--	--	--	--	--	--	--	--	--	--	--	--	--
TR100684|c0_g1	--	--	--	--	--	--	--	--	--	--	--	--	--	--	--	--	--
TR100686|c0_g1	--	--	--	--	--	--	--	--	--	--	--	--	--	--	--	--	--
TR100687|c0_g1	--	--	--	--	--	--	--	--	--	--	--	--	--	--	--	--	--
TR100688|c0_g1	--	--	--	--	--	--	--	--	--	--	--	--	--	--	--	--	--
TR10069|c0_g1	--	--	--	--	--	--	--	--	--	--	--	--	--	--	--	--	--
TR100690|c0_g1	--	--	--	--	--	--	--	--	--	--	--	--	--	--	--	--	--
TR100691|c0_g1	gi|474373556|gb|EMS64011.1|	glucan synthase 2 [Triticum urartu]	gi|955725777|ref|XM_004983891.3|	PREDICTED: Setaria italica uncharacterized LOC101763512 (LOC101763512), mRNA	--	--	--	--	--	--	--	--	GO:0009987 cellular process	GO:0016757 transferase activity, transferring glycosyl groups	GO:0016020 membrane	--	IPR009631 Uncharacterised protein family Ycf36
TR100692|c0_g1	--	--	--	--	--	--	--	--	--	--	--	--	--	--	--	--	--
TR100695|c0_g1	--	--	--	--	--	--	--	--	--	--	--	--	--	--	--	--	--
TR100696|c0_g1	gi|474323351|gb|EMS62347.1|	protein TRIUR3_16011 [Triticum urartu]	--	--	--	--	--	--	--	--	--	--	--	--	--	--	--
TR100699|c0_g1	--	--	--	--	--	--	--	--	--	--	--	--	--	--	--	--	--
TR10070|c0_g1	gi|514758538|ref|XP_004964061.1|	transmembrane protein 97-like [Setaria italica] >gi|944252358|gb|KQL16621.1| hypothetical protein SETIT_024511mg [Setaria italica]	gi|151418964|dbj|AK250315.1|	Hordeum vulgare subsp. vulgare cDNA clone: FLbaf72d16, mRNA sequence	--	--	--	--	--	--	--	--	--	--	GO:0016021 integral component of membrane | GO:0016023 cytoplasmic, membrane-bounded vesicle	PF10914.5 DUF2781	IPR016964 Transmembrane protein 97 | IPR033118 EXPERA domain
TR100701|c0_g1	--	--	--	--	--	--	--	--	--	--	--	--	--	--	--	--	--
TR100704|c0_g1	--	--	--	--	--	--	--	--	--	--	--	--	--	--	--	--	--
TR100706|c0_g1	gi|475438289|gb|EMT01370.1|	protein F775_14713 [Aegilops tauschii]	gi|514764491|ref|XM_004965463.1|	PREDICTED: Setaria italica pentatricopeptide repeat-containing protein At4g21065 (LOC101762700), mRNA	sp|Q9ZUW3|PP172_ARATH	repeat-containing protein At2g27610 OS=Arabidopsis thaliana GN=PCMP-H60 PE=2 SV=1	--	--	--	--	bvg:104900835	callose synthase 11-like; K11000 callose synthase [EC:2.4.1.-]	--	GO:0008270 zinc ion binding	--	PF14432.3 DYW_deaminase	IPR032867 DYW domain
TR100708|c0_g1	--	--	--	--	--	--	--	--	--	--	--	--	--	--	--	--	--
TR100712|c0_g1	--	--	--	--	--	--	--	--	--	--	--	--	--	--	--	--	--
TR100713|c0_g1	--	--	gi|241986076|dbj|AK333337.1|	Triticum aestivum cDNA, clone: WT006_D16, cultivar: Chinese Spring	--	--	--	--	--	--	--	--	--	--	--	--	--
TR100714|c0_g1	--	--	--	--	--	--	--	--	--	--	--	--	--	--	--	--	--
TR100715|c0_g1	--	--	gi|960469859|ref|XM_010232470.2|	PREDICTED: Brachypodium distachyon protein argonaute 4A (LOC100845074), transcript variant X2, mRNA	--	--	--	--	--	--	--	--	--	--	--	--	--
TR100716|c0_g1	--	--	--	--	--	--	--	--	--	--	--	--	--	--	--	--	--
TR100717|c0_g1	--	--	gi|960469120|ref|XM_010233809.2|	PREDICTED: Brachypodium distachyon mitogen-activated protein kinase 8 (LOC100822541), transcript variant X2, mRNA	--	--	--	--	--	--	--	--	--	--	--	--	--
TR100720|c0_g1	--	--	--	--	--	--	--	--	--	--	--	--	--	--	--	--	--
TR100721|c0_g1	--	--	gi|514717995|ref|XM_004953824.1|	PREDICTED: Setaria italica uncharacterized LOC101754778 (LOC101754778), mRNA	--	--	--	--	--	--	--	--	--	--	--	--	--
TR100722|c0_g1	--	--	--	--	--	--	--	--	--	--	--	--	--	--	--	--	--
TR100727|c0_g1	gi|944073033|gb|KQK08517.1|	protein BRADI_2g42290 [Brachypodium distachyon]	gi|669026884|emb|HG670306.1|	Triticum aestivum chromosome 3B, genomic scaffold, cultivar Chinese Spring	--	--	--	--	--	--	ats:F775_15681	Protein roadkill; K10523 speckle-type POZ protein	--	--	--	--	--
TR100728|c0_g1	--	--	--	--	--	--	--	--	--	--	--	--	--	--	--	--	--
TR10073|c0_g1	--	--	gi|960460915|ref|XM_003562241.3|	PREDICTED: Brachypodium distachyon LOB domain-containing protein 37-like (LOC100832110), mRNA	--	--	--	--	--	--	--	--	--	--	--	--	--
TR100731|c0_g1	gi|475430080|gb|EMT01185.1|	protein F775_13525 [Aegilops tauschii]	--	--	sp|Q6YRM6|Y8219_ORYSJ	family 92 protein Os08g0121900 OS=Oryza sativa subsp. japonica GN=Os08g0121900 PE=2 SV=1	--	--	--	--	--	--	--	--	GO:0016021 integral component of membrane	--	--
TR100732|c0_g1	--	--	--	--	--	--	--	--	--	--	--	--	--	--	--	--	--
TR100733|c0_g1	--	--	--	--	--	--	--	--	--	--	--	--	--	--	--	--	--
TR100734|c0_g1	--	--	--	--	--	--	--	--	--	--	--	--	--	--	--	--	--
TR100735|c0_g1	--	--	--	--	--	--	--	--	--	--	--	--	--	--	--	--	--
TR10074|c0_g1	--	--	--	--	--	--	--	--	--	--	--	--	--	--	--	--	--
TR100740|c0_g1	--	--	--	--	--	--	COG0455	51.6	Cell cycle control, cell division, chromosome partitioning ;	ATPases involved in chromosome partitioning	--	--	--	--	--	--	--
TR100742|c0_g1	--	--	gi|326494701|dbj|AK363266.1|	Hordeum vulgare subsp. vulgare mRNA for predicted protein, complete cds, clone: NIASHv2013N15	--	--	--	--	--	--	--	--	--	--	--	--	--
TR100743|c0_g1	--	--	--	--	--	--	--	--	--	--	--	--	--	--	--	--	--
TR100746|c0_g1	--	--	gi|241989020|dbj|AK335999.1|	Triticum aestivum cDNA, clone: SET2_P19, cultivar: Chinese Spring	--	--	--	--	--	--	--	--	--	--	--	--	--
TR100747|c0_g1	gi|357153349|ref|XP_003576423.1|	probable LRR receptor-like serine/threonine-protein kinase At1g34110 [Brachypodium distachyon] >gi|944054223|gb|KQJ89861.1| hypothetical protein BRADI_4g28188 [Brachypodium distachyon]	gi|960488690|ref|XM_003576375.3|	PREDICTED: Brachypodium distachyon probable LRR receptor-like serine/threonine-protein kinase At1g34110 (LOC100836991), mRNA	sp|O49840|APK2B_ARATH	kinase 2B, chloroplastic OS=Arabidopsis thaliana GN=APK2B PE=2 SV=1	--	--	--	--	mus:103991466	protein kinase 2B, chloroplastic; K04733 interleukin-1 receptor-associated kinase 4 [EC:2.7.11.1]	--	GO:0043168 anion binding | GO:0032559 adenyl ribonucleotide binding | GO:0032550 purine ribonucleoside binding	--	--	IPR011009 Protein kinase-like domain
TR100748|c0_g1	--	--	--	--	--	--	--	--	--	--	--	--	--	--	--	--	--
TR10075|c0_g1	--	--	gi|1002876155|ref|XM_015843480.1|	PREDICTED: Oryza brachyantha protein transport protein Sec24-like At3g07100 (LOC102710266), mRNA	--	--	--	--	--	--	--	--	--	--	--	--	--
TR100750|c0_g1	--	--	gi|199579992|gb|AC189311.2|	Brassica rapa subsp. pekinensis clone KBrB034I14, complete sequence	--	--	--	--	--	--	--	--	--	--	--	--	--
TR100752|c0_g1	--	--	gi|669026884|emb|HG670306.1|	Triticum aestivum chromosome 3B, genomic scaffold, cultivar Chinese Spring	--	--	--	--	--	--	--	--	--	--	--	--	--
TR100753|c0_g1	--	--	--	--	--	--	--	--	--	--	--	--	--	--	--	--	--
TR100754|c0_g1	--	--	--	--	--	--	--	--	--	--	--	--	--	--	--	--	--
TR100759|c0_g1	gi|38344156|emb|CAD41876.2|	[Oryza sativa Japonica Group]	--	--	--	--	--	--	--	--	bdi:100836748	probable kinetochore protein ndc80; K11547 kinetochore protein NDC80	--	--	--	PF08284.8 RVP_2	IPR013242 Retroviral aspartyl protease | IPR021109 Aspartic peptidase domain
TR10076|c0_g1	--	--	gi|241984882|dbj|AK332142.1|	Triticum aestivum cDNA, clone: WT003_D23, cultivar: Chinese Spring	--	--	--	--	--	--	--	--	--	--	--	--	--
TR100760|c0_g1	--	--	--	--	--	--	--	--	--	--	--	--	--	--	--	--	--
TR100765|c0_g1	--	--	--	--	--	--	--	--	--	--	--	--	--	--	--	--	--
TR100766|c0_g1	--	--	--	--	--	--	--	--	--	--	--	--	--	--	--	--	--
TR100768|c0_g1	--	--	gi|670384409|ref|XM_008674812.1|	PREDICTED: Zea mays polcalcin Jun o 2 (LOC100286243), transcript variant X1, mRNA	--	--	COG0532	54.3	Translation, ribosomal structure and biogenesis ;	Translation initiation factor 2 (IF-2; GTPase)	--	--	--	--	--	--	--
TR100771|c0_g1	--	--	gi|955716902|ref|XM_004963285.3|	PREDICTED: Setaria italica HIPL1 protein (LOC101758900), mRNA	--	--	--	--	--	--	--	--	--	--	--	--	--
TR100772|c0_g1	--	--	--	--	--	--	--	--	--	--	--	--	--	--	--	--	--
TR100773|c0_g1	--	--	--	--	--	--	--	--	--	--	--	--	--	--	--	--	--
TR100777|c0_g1	--	--	--	--	--	--	--	--	--	--	--	--	--	--	--	--	--
TR10078|c0_g1	gi|326494426|dbj|BAJ90482.1|	protein [Hordeum vulgare subsp. vulgare] >gi|326528213|dbj|BAJ93288.1| predicted protein [Hordeum vulgare subsp. vulgare]	gi|209954907|gb|AC232901.1|	Oryza officinalis clone OO__Ba0119O21, complete sequence	sp|Q9FID9|Y5389_ARATH	receptor-like protein kinase At5g38990 OS=Arabidopsis thaliana GN=At5g38990 PE=2 SV=1	COG0086	48.5	Transcription ;	DNA-directed RNA polymerase, beta' subunit/160 kD subunit	ats:F775_20934	Receptor-like protein kinase HERK 1; K04733 interleukin-1 receptor-associated kinase 4 [EC:2.7.11.1]	GO:0006468 protein phosphorylation	GO:0005524 ATP binding | GO:0004674 protein serine/threonine kinase activity	GO:0016021 integral component of membrane	--	--
TR100781|c0_g1	--	--	gi|326533053|dbj|AK362295.1|	Hordeum vulgare subsp. vulgare mRNA for predicted protein, complete cds, clone: NIASHv2004A20	--	--	--	--	--	--	--	--	--	--	--	--	--
TR100782|c0_g1	--	--	--	--	--	--	--	--	--	--	--	--	--	--	--	--	--
TR100783|c0_g1	--	--	--	--	--	--	--	--	--	--	--	--	--	--	--	--	--
TR100785|c0_g1	--	--	--	--	--	--	--	--	--	--	--	--	--	--	--	--	--
TR100786|c0_g1	--	--	gi|241983952|dbj|AK331894.1|	Triticum aestivum cDNA, clone: WT002_K04, cultivar: Chinese Spring	--	--	--	--	--	--	--	--	--	--	--	--	--
TR100788|c0_g1	--	--	gi|1002258217|ref|XM_015777952.1|	PREDICTED: Oryza sativa Japonica Group serine/arginine-rich splicing factor RS31 (LOC4334964), transcript variant X3, mRNA	--	--	--	--	--	--	--	--	--	--	--	--	--
TR100789|c0_g1	--	--	--	--	--	--	--	--	--	--	--	--	--	--	--	--	--
TR10079|c0_g1	--	--	gi|937901440|dbj|AP014958.1|	Oryza sativa Japonica Group DNA, chromosome 2, cultivar: Nipponbare, complete sequence	--	--	--	--	--	--	--	--	--	--	--	--	--
TR100793|c0_g1	--	--	--	--	--	--	--	--	--	--	--	--	--	--	--	--	--
TR100794|c0_g1	gi|721679730|ref|XP_010238128.1|	CST complex subunit CTC1 isoform X1 [Brachypodium distachyon] >gi|944054442|gb|KQJ90080.1| hypothetical protein BRADI_4g29310 [Brachypodium distachyon]	gi|960486710|ref|XM_010239828.2|	PREDICTED: Brachypodium distachyon CST complex subunit CTC1 (LOC100833920), transcript variant X3, mRNA	sp|D0EL35|CTC1_ARATH	complex subunit CTC1 OS=Arabidopsis thaliana GN=CTC1 PE=1 SV=2	--	--	--	--	--	--	GO:0000723 telomere maintenance	--	--	--	--
TR100795|c0_g1	gi|721674913|ref|XP_010237405.1|	putative ankyrin repeat protein RF_0381 isoform X2 [Brachypodium distachyon]	gi|241986420|dbj|AK333681.1|	Triticum aestivum cDNA, clone: WT008_E09, cultivar: Chinese Spring	--	--	--	--	--	--	--	--	--	--	--	--	--
TR100796|c0_g1	gi|475550486|gb|EMT11457.1|	serine/threonine-protein kinase receptor [Aegilops tauschii]	gi|960472786|ref|XM_010237033.2|	PREDICTED: Brachypodium distachyon G-type lectin S-receptor-like serine/threonine-protein kinase At2g19130 (LOC100833904), mRNA	--	--	--	--	--	--	ats:F775_17107	Putative LRR receptor-like serine/threonine-protein kinase; K04733 interleukin-1 receptor-associated kinase 4 [EC:2.7.11.1]	GO:0048544 recognition of pollen | GO:0006468 protein phosphorylation	GO:0005524 ATP binding | GO:0004674 protein serine/threonine kinase activity	GO:0016021 integral component of membrane	PF00954.17 S_locus_glycop	IPR000858 S-locus glycoprotein domain
TR1008|c0_g1	gi|514815475|ref|XP_004982492.1|	chlorophyll a-b binding protein, chloroplastic [Setaria italica] >gi|944223776|gb|KQK88180.1| hypothetical protein SETIT_037076mg [Setaria italica]	gi|960458816|ref|XM_003562275.3|	PREDICTED: Brachypodium distachyon chlorophyll a-b binding protein, chloroplastic (LOC100842929), mRNA	sp|A2XJ35|CB23_ORYSI	a-b binding protein, chloroplastic OS=Oryza sativa subsp. indica GN=OsI_012078 PE=2 SV=1	--	--	--	--	sita:101782406	chlorophyll a-b binding protein, chloroplastic; K08913 light-harvesting complex II chlorophyll a/b binding protein 2	--	--	--	--	--
TR10080|c0_g1	--	--	--	--	--	--	--	--	--	--	--	--	--	--	--	--	--
TR100800|c0_g1	--	--	gi|241986198|dbj|AK333459.1|	Triticum aestivum cDNA, clone: WT006_I10, cultivar: Chinese Spring	--	--	--	--	--	--	--	--	--	--	--	--	--
TR100801|c0_g1	--	--	gi|669026884|emb|HG670306.1|	Triticum aestivum chromosome 3B, genomic scaffold, cultivar Chinese Spring	--	--	--	--	--	--	--	--	--	--	--	--	--
TR100803|c0_g1	--	--	--	--	--	--	--	--	--	--	--	--	--	--	--	--	--
TR100804|c0_g1	gi|475527328|gb|EMT07438.1|	formyltransferase [Aegilops tauschii]	gi|960467954|ref|XM_014899032.1|	PREDICTED: Brachypodium distachyon methionyl-tRNA formyltransferase (LOC100845293), mRNA	--	--	--	--	--	--	ats:F775_05212	Methionyl-tRNA formyltransferase; K00604 methionyl-tRNA formyltransferase [EC:2.1.2.9]	GO:0071951 conversion of methionyl-tRNA to N-formyl-methionyl-tRNA | GO:0006413 translational initiation	GO:0004479 methionyl-tRNA formyltransferase activity	GO:0005739 mitochondrion	PF02911.15 Formyl_trans_C	IPR005793 Formyl transferase, C-terminal | IPR011034 Formyl transferase, C-terminal-like
TR10081|c0_g1	--	--	--	--	--	--	--	--	--	--	--	--	--	--	--	--	--
TR100813|c0_g1	gi|222628711|gb|EEE60843.1|	protein OsJ_14468 [Oryza sativa Japonica Group]	gi|669026884|emb|HG670306.1|	Triticum aestivum chromosome 3B, genomic scaffold, cultivar Chinese Spring	sp|P0C2F6|RNHX1_ARATH	ribonuclease H protein At1g65750 OS=Arabidopsis thaliana GN=At1g65750 PE=3 SV=1	--	--	--	--	--	--	GO:0006633 fatty acid biosynthetic process | GO:0043086 negative regulation of catalytic activity	GO:0016747 transferase activity, transferring acyl groups other than amino-acyl groups | GO:0008270 zinc ion binding | GO:0003676 nucleic acid binding | GO:0046910 pectinesterase inhibitor activity | GO:0030599 pectinesterase activity	GO:0016023 cytoplasmic, membrane-bounded vesicle | GO:0071944 cell periphery | GO:0016020 membrane	--	--
TR100815|c0_g1	--	--	--	--	--	--	--	--	--	--	--	--	--	--	--	--	--
TR100816|c1_g1	gi|960466009|ref|XP_014754089.1|	uncharacterized protein LOC104583241 [Brachypodium distachyon]	--	--	--	--	--	--	--	--	--	--	--	--	--	--	--
TR100817|c0_g1	gi|643731624|gb|KDP38868.1|	protein JCGZ_05025 [Jatropha curcas]	--	--	--	--	--	--	--	--	egr:104455068	putative receptor-like protein kinase At3g47110; K04730 interleukin-1 receptor-associated kinase 1 [EC:2.7.11.1]	GO:0006468 protein phosphorylation	GO:0004672 protein kinase activity | GO:0005524 ATP binding	GO:0016021 integral component of membrane	--	IPR032675 Leucine-rich repeat domain, L domain-like
TR100821|c0_g1	gi|992271316|gb|KXG31524.1|	protein SORBI_003G012200 [Sorghum bicolor]	--	--	sp|Q9M084|SYDC2_ARATH	ligase 2, cytoplasmic OS=Arabidopsis thaliana GN=IBI1 PE=1 SV=1	--	--	--	--	obr:102715035	aspartate--tRNA ligase 2, cytoplasmic-like; K01876 aspartyl-tRNA synthetase [EC:6.1.1.12]	--	--	--	--	IPR004523 Aspartyl-tRNA synthetase, archaeal-type | IPR012340 Nucleic acid-binding, OB-fold | IPR018150 Aminoacyl-tRNA synthetase, class II (D/K/N)-like
TR100825|c0_g1	gi|284434710|gb|ADB85408.1|	transposon protein [Phyllostachys edulis]	--	--	--	--	--	--	--	--	--	--	--	--	--	PF03108.12 DBD_Tnp_Mut	IPR004332 Transposase, MuDR, plant
TR100826|c0_g1	gi|633909611|gb|KDD74703.1|	protein S10p/S20e [Helicosporidium sp. ATCC 50920]	gi|32993300|dbj|AK108091.1|	Oryza sativa Japonica Group cDNA clone:002-139-A03, full insert sequence	sp|Q9STY6|RS202_ARATH	ribosomal protein S20-2 OS=Arabidopsis thaliana GN=RPS20B PE=2 SV=1	COG0051	127	Translation, ribosomal structure and biogenesis ;	Ribosomal protein S10	mis:MICPUN_57744	hypothetical protein; K02969 small subunit ribosomal protein S20e	GO:0006412 translation	GO:0003735 structural constituent of ribosome | GO:0003723 RNA binding	GO:0015935 small ribosomal subunit	PF00338.19 Ribosomal_S10	IPR001848 Ribosomal protein S10 | IPR005729 Ribosomal protein S10, eukaryotic/archaeal | IPR027486 Ribosomal protein S10 domain
TR100827|c0_g1	--	--	--	--	--	--	--	--	--	--	--	--	--	--	--	--	--
TR100829|c0_g1	--	--	--	--	--	--	--	--	--	--	--	--	--	--	--	--	--
TR10083|c0_g1	--	--	gi|960452753|ref|XM_003558522.3|	PREDICTED: Brachypodium distachyon uncharacterized LOC100830555 (LOC100830555), mRNA	--	--	--	--	--	--	--	--	--	--	--	--	--
TR100830|c0_g1	gi|475614864|gb|EMT29221.1|	protein F775_07855 [Aegilops tauschii]	gi|960481719|ref|XM_010236536.2|	PREDICTED: Brachypodium distachyon uncharacterized LOC104583673 (LOC104583673), transcript variant X2, mRNA	--	--	--	--	--	--	ats:F775_07855	hypothetical protein; K02881 large subunit ribosomal protein L18	--	GO:0008097 5S rRNA binding	GO:0005622 intracellular	--	--
TR100831|c0_g1	gi|475527247|gb|EMT07428.1|	protein F775_17531 [Aegilops tauschii]	gi|669026884|emb|HG670306.1|	Triticum aestivum chromosome 3B, genomic scaffold, cultivar Chinese Spring	--	--	--	--	--	--	--	--	--	--	--	--	--
TR100832|c0_g1	--	--	gi|530278894|gb|KF184842.1|	Saccharum hybrid cultivar R570 clone BAC 049K23 complete sequence	--	--	--	--	--	--	--	--	--	--	--	--	--
TR100836|c0_g1	--	--	gi|960472464|ref|XM_003568716.3|	PREDICTED: Brachypodium distachyon thioredoxin-like 2, chloroplastic (LOC100826346), mRNA	--	--	--	--	--	--	--	--	--	--	--	--	--
TR10084|c0_g1	--	--	gi|669026884|emb|HG670306.1|	Triticum aestivum chromosome 3B, genomic scaffold, cultivar Chinese Spring	--	--	--	--	--	--	--	--	--	--	--	--	--
TR100843|c0_g1	gi|475459036|gb|EMT01970.1|	receptor-like protein kinase [Aegilops tauschii]	gi|669026884|emb|HG670306.1|	Triticum aestivum chromosome 3B, genomic scaffold, cultivar Chinese Spring	sp|F4KA51|LRL23_ARATH	RUST 10 DISEASE-RESISTANCE LOCUS RECEPTOR-LIKE PROTEIN KINASE-like 2.3 OS=Arabidopsis thaliana GN=LRK10L-2.3 PE=3 SV=2	--	--	--	--	ats:F775_16514	Putative receptor-like protein kinase; K04733 interleukin-1 receptor-associated kinase 4 [EC:2.7.11.1]	GO:0006468 protein phosphorylation	GO:0003676 nucleic acid binding | GO:0030247 polysaccharide binding | GO:0005524 ATP binding | GO:0008270 zinc ion binding | GO:0004674 protein serine/threonine kinase activity	GO:0016021 integral component of membrane	--	--
TR100844|c0_g1	--	--	--	--	--	--	--	--	--	--	--	--	--	--	--	--	--
TR100847|c0_g1	--	--	--	--	--	--	--	--	--	--	--	--	--	--	--	--	--
TR100848|c0_g1	--	--	--	--	--	--	--	--	--	--	--	--	--	--	--	--	--
TR100849|c0_g1	--	--	--	--	--	--	--	--	--	--	--	--	--	--	--	--	--
TR100851|c0_g1	--	--	--	--	--	--	--	--	--	--	--	--	--	--	--	--	--
TR100853|c0_g1	--	--	--	--	--	--	--	--	--	--	--	--	--	--	--	--	--
TR100855|c0_g1	--	--	--	--	--	--	--	--	--	--	--	--	--	--	--	--	--
TR100856|c0_g1	--	--	--	--	--	--	--	--	--	--	--	--	--	--	--	--	--
TR100857|c0_g1	--	--	--	--	--	--	--	--	--	--	--	--	--	--	--	--	--
TR100858|c0_g1	--	--	gi|937924750|dbj|AP014963.1|	Oryza sativa Japonica Group DNA, chromosome 7, cultivar: Nipponbare, complete sequence	--	--	--	--	--	--	--	--	--	--	--	--	--
TR10086|c0_g1	--	--	--	--	--	--	COG0744	50.4	Cell wall/membrane/envelope biogenesis ;	Membrane carboxypeptidase (penicillin-binding protein)	--	--	--	--	--	--	--
TR100860|c0_g1	--	--	--	--	--	--	--	--	--	--	--	--	--	--	--	--	--
TR100866|c0_g1	--	--	--	--	--	--	--	--	--	--	--	--	--	--	--	--	--
TR100868|c0_g1	--	--	--	--	--	--	--	--	--	--	--	--	--	--	--	--	--
TR100870|c0_g1	--	--	--	--	--	--	--	--	--	--	--	--	--	--	--	--	--
TR100874|c0_g1	gi|475553143|gb|EMT11933.1|	protein F775_17407 [Aegilops tauschii]	--	--	--	--	--	--	--	--	--	--	--	--	--	--	--
TR100875|c0_g1	--	--	--	--	--	--	--	--	--	--	--	--	--	--	--	--	--
TR100876|c0_g1	--	--	--	--	--	--	--	--	--	--	--	--	--	--	--	--	--
TR100877|c0_g1	--	--	gi|960482605|ref|XM_014901773.1|	PREDICTED: Brachypodium distachyon zinc finger CCCH domain-containing protein 67-like (LOC100843085), mRNA	--	--	--	--	--	--	--	--	--	--	--	--	--
TR100878|c0_g1	--	--	--	--	--	--	--	--	--	--	--	--	--	--	--	--	--
TR100879|c0_g1	--	--	gi|1002265104|ref|XM_015781396.1|	PREDICTED: Oryza sativa Japonica Group protein transport protein Sec24C (LOC4335786), mRNA	--	--	--	--	--	--	--	--	--	--	--	--	--
TR10088|c0_g2	--	--	--	--	--	--	--	--	--	--	--	--	--	--	--	--	--
TR100884|c0_g1	gi|475572154|gb|EMT16430.1|	serine/threonine-protein kinase receptor [Aegilops tauschii]	gi|960492565|ref|XM_010242175.2|	PREDICTED: Brachypodium distachyon G-type lectin S-receptor-like serine/threonine-protein kinase B120 (LOC100844425), mRNA	sp|O64477|Y2913_ARATH	lectin S-receptor-like serine/threonine-protein kinase At2g19130 OS=Arabidopsis thaliana GN=At2g19130 PE=2 SV=1	--	--	--	--	bdi:100838254	G-type lectin S-receptor-like serine/threonine-protein kinase B120; K04733 interleukin-1 receptor-associated kinase 4 [EC:2.7.11.1]	GO:0016310 phosphorylation	GO:0004672 protein kinase activity | GO:0000166 nucleotide binding	GO:0016020 membrane	PF01453.21 B_lectin	IPR001480 Bulb-type lectin domain
TR100888|c0_g1	--	--	--	--	--	--	--	--	--	--	--	--	--	--	--	--	--
TR100889|c0_g1	gi|326524247|dbj|BAK00507.1|	protein [Hordeum vulgare subsp. vulgare]	gi|960483470|ref|XM_003577373.3|	PREDICTED: Brachypodium distachyon 50S ribosomal protein L4 (LOC100828027), mRNA	--	--	--	--	--	--	bdi:100828027	50S ribosomal protein L4; K02926 large subunit ribosomal protein L4	GO:0006354 DNA-templated transcription, elongation | GO:0006412 translation	GO:0003735 structural constituent of ribosome | GO:0003723 RNA binding	GO:0005840 ribosome | GO:0005739 mitochondrion	--	--
TR100891|c0_g1	gi|944058070|gb|KQJ93660.1|	protein BRADI_3g06027 [Brachypodium distachyon]	gi|326508185|dbj|AK368157.1|	Hordeum vulgare subsp. vulgare mRNA for predicted protein, complete cds, clone: NIASHv2069E15	--	--	--	--	--	--	--	--	--	GO:0003723 RNA binding	--	--	--
TR100893|c0_g1	--	--	--	--	--	--	--	--	--	--	--	--	--	--	--	--	--
TR100895|c0_g1	gi|669029481|emb|CDM83690.1|	protein product [Triticum aestivum] >gi|669029626|emb|CDM83895.1| unnamed protein product [Triticum aestivum]	gi|669026884|emb|HG670306.1|	Triticum aestivum chromosome 3B, genomic scaffold, cultivar Chinese Spring	--	--	--	--	--	--	--	--	--	--	--	--	--
TR100898|c0_g1	--	--	--	--	--	--	--	--	--	--	--	--	--	--	--	--	--
TR100899|c0_g1	--	--	--	--	--	--	--	--	--	--	--	--	--	--	--	--	--
TR100902|c0_g1	--	--	gi|806461337|gb|KP125337.1|	Colchicum autumnale chloroplast, complete genome	--	--	--	--	--	--	--	--	--	--	--	--	--
TR100905|c0_g1	gi|475588658|gb|EMT20940.1|	transporter C family member 10 [Aegilops tauschii]	--	--	sp|P93295|M310_ARATH	mitochondrial protein AtMg00310 OS=Arabidopsis thaliana GN=AtMg00310 PE=4 SV=1	--	--	--	--	ats:F775_00063	Serine/threonine-protein kinase/endoribonuclease ire-1; K08852 serine/threonine-protein kinase/endoribonuclease IRE1 [EC:2.7.11.1 3.1.26.-]	GO:0055085 transmembrane transport | GO:0008152 metabolic process	GO:0042626 ATPase activity, coupled to transmembrane movement of substances | GO:0003676 nucleic acid binding | GO:0005524 ATP binding	GO:0016021 integral component of membrane	--	--
TR100908|c0_g1	--	--	--	--	--	--	--	--	--	--	--	--	--	--	--	--	--
TR100909|c0_g1	--	--	gi|21838|emb|X57952.1|	T.aestivum PRK gene for ribulose-5-phosphate kinase	--	--	--	--	--	--	--	--	--	--	--	--	--
TR10091|c0_g1	--	--	--	--	--	--	--	--	--	--	--	--	--	--	--	--	--
TR100911|c0_g1	--	--	--	--	--	--	--	--	--	--	--	--	--	--	--	--	--
TR100912|c0_g1	--	--	gi|932283019|gb|CP012614.1|	Oryza sativa Indica Group cultivar RP Bio-226 chromosome 6 sequence	--	--	--	--	--	--	--	--	--	--	--	--	--
TR100914|c0_g1	--	--	--	--	--	--	--	--	--	--	--	--	--	--	--	--	--
TR100916|c0_g1	gi|475510660|gb|EMT05301.1|	protein F775_22577 [Aegilops tauschii]	gi|669026884|emb|HG670306.1|	Triticum aestivum chromosome 3B, genomic scaffold, cultivar Chinese Spring	--	--	--	--	--	--	--	--	--	--	GO:0016021 integral component of membrane	PF13968.3 DUF4220	IPR025315 Domain of unknown function DUF4220
TR10092|c0_g1	gi|747094638|ref|XP_011095163.1|	ubiquitin-conjugating enzyme E2 28 [Sesamum indicum]	gi|1002262492|ref|XM_015780107.1|	PREDICTED: Oryza sativa Japonica Group ubiquitin-conjugating enzyme E2 28 (LOC4337331), transcript variant X2, mRNA	sp|Q94F47|UBC28_ARATH	enzyme E2 28 OS=Arabidopsis thaliana GN=UBC28 PE=2 SV=1	COG5078	45.4	Posttranslational modification, protein turnover, chaperones ;	Ubiquitin-protein ligase	sbi:SORBI_06g032120	SORBIDRAFT_06g032120, Sb06g032120; hypothetical protein; K06689 ubiquitin-conjugating enzyme E2 D [EC:2.3.2.23]	--	--	--	--	--
TR100921|c0_g1	--	--	--	--	--	--	--	--	--	--	--	--	--	--	--	--	--
TR100922|c0_g1	--	--	--	--	--	--	--	--	--	--	--	--	--	--	--	--	--
TR100923|c0_g1	--	--	--	--	--	--	--	--	--	--	--	--	--	--	--	--	--
TR100925|c0_g1	--	--	gi|960470096|ref|XM_003568210.3|	PREDICTED: Brachypodium distachyon ribonuclease P protein subunit p29 (LOC100827157), mRNA	--	--	--	--	--	--	--	--	--	--	--	--	--
TR100928|c0_g1	gi|944046132|gb|KQJ81773.1|	protein BRADI_5g02980 [Brachypodium distachyon]	gi|960490571|ref|XM_003579913.3|	PREDICTED: Brachypodium distachyon uncharacterized LOC100840378 (LOC100840378), mRNA	sp|Q7FAZ3|LERK1_ORYSJ	lectin S-receptor-like serine/threonine-protein kinase LECRK1 OS=Oryza sativa subsp. japonica GN=LECRK1 PE=2 SV=1	--	--	--	--	--	--	--	--	--	--	--
TR100929|c0_g1	--	--	gi|241985264|dbj|AK332524.1|	Triticum aestivum cDNA, clone: WT004_D03, cultivar: Chinese Spring	--	--	--	--	--	--	--	--	--	--	--	--	--
TR100930|c0_g1	--	--	--	--	--	--	--	--	--	--	--	--	--	--	--	--	--
TR100931|c0_g1	--	--	--	--	--	--	--	--	--	--	--	--	--	--	--	--	--
TR100935|c0_g1	--	--	--	--	--	--	--	--	--	--	--	--	--	--	--	--	--
TR100936|c0_g1	gi|475585011|gb|EMT19944.1|	protein F775_10694 [Aegilops tauschii]	--	--	--	--	--	--	--	--	--	--	--	--	--	--	--
TR100937|c0_g1	--	--	--	--	--	--	--	--	--	--	--	--	--	--	--	--	--
TR100939|c0_g1	--	--	gi|312283768|gb|AC243237.1|	Panicum virgatum clone PV_ABa020-K05, complete sequence	--	--	COG0455	95.1	Cell cycle control, cell division, chromosome partitioning ;	ATPases involved in chromosome partitioning	--	--	--	--	--	--	--
TR10094|c0_g2	gi|944072146|gb|KQK07630.1|	protein BRADI_2g36676, partial [Brachypodium distachyon]	--	--	--	--	--	--	--	--	--	--	--	--	--	--	--
TR100940|c0_g2	--	--	--	--	--	--	--	--	--	--	--	--	--	--	--	--	--
TR100941|c0_g1	gi|326496825|dbj|BAJ98439.1|	protein [Hordeum vulgare subsp. vulgare]	gi|241988131|dbj|AK335388.1|	Triticum aestivum cDNA, clone: WT012_M13, cultivar: Chinese Spring	sp|Q8LGN0|GLR27_ARATH	receptor 2.7 OS=Arabidopsis thaliana GN=GLR2.7 PE=2 SV=3	--	--	--	--	ats:F775_15592	Glutamate receptor 2.7; K05387 glutamate receptor, ionotropic, plant	GO:0006811 ion transport | GO:0007186 G-protein coupled receptor signaling pathway | GO:0035235 ionotropic glutamate receptor signaling pathway	GO:0004930 G-protein coupled receptor activity | GO:0004970 ionotropic glutamate receptor activity	GO:0016021 integral component of membrane	PF00497.17 SBP_bac_3	IPR001638 Solute-binding protein family 3/N-terminal domain of MltF
TR100942|c1_g1	--	--	--	--	--	--	--	--	--	--	--	--	--	--	--	--	--
TR100943|c0_g1	--	--	--	--	--	--	--	--	--	--	--	--	--	--	--	--	--
TR100945|c0_g1	--	--	--	--	--	--	--	--	--	--	--	--	--	--	--	--	--
TR10095|c0_g1	gi|922359100|ref|XP_013453555.1|	ferredoxin-NADP reductase [Medicago truncatula] >gi|657384196|gb|KEH27588.1| leaf ferredoxin-NADP reductase [Medicago truncatula]	gi|315631226|gb|HQ390269.1|	Triticum aestivum clone UCDTA00720 genomic sequence	sp|P10933|FENR1_PEA	reductase, leaf isozyme, chloroplastic OS=Pisum sativum GN=PETH PE=1 SV=1	--	--	--	--	mtr:MTR_5g022300	leaf ferredoxin-NADP reductase; K02641 ferredoxin--NADP+ reductase [EC:1.18.1.2]	--	--	--	--	--
TR100950|c0_g1	gi|4127348|emb|CAA09188.1|	transferase [Alopecurus myosuroides]	gi|4127347|emb|AJ010449.1|	Alopecurus myosuroides mRNA for glutathione transferase 1b	sp|Q06398|GSTU6_ORYSJ	glutathione S-transferase GSTU6 OS=Oryza sativa subsp. japonica GN=GSTU6 PE=2 SV=2	--	--	--	--	dosa:Os10t0528300-01	Os10g0528300, GSTU4, TAU_GLUTATHIONE_S-TRANSFERASE_4; Tau class GST protein 4.; K00799 glutathione S-transferase [EC:2.5.1.18]	GO:0009407 toxin catabolic process | GO:0006749 glutathione metabolic process	GO:0004364 glutathione transferase activity	GO:0005737 cytoplasm	--	IPR010987 Glutathione S-transferase, C-terminal-like | IPR012336 Thioredoxin-like fold
TR100953|c0_g1	gi|944047619|gb|KQJ83260.1|	protein BRADI_5g13995 [Brachypodium distachyon]	gi|721692175|ref|XM_010241751.1|	PREDICTED: Brachypodium distachyon uncharacterized LOC100843939 (LOC100843939), transcript variant X2, mRNA	--	--	--	--	--	--	obr:102713742	beta-glucosidase 20-like; K01188 beta-glucosidase [EC:3.2.1.21]	--	GO:0003677 DNA binding	--	--	--
TR100957|c0_g1	--	--	--	--	--	--	--	--	--	--	--	--	--	--	--	--	--
TR10096|c1_g1	--	--	--	--	--	--	--	--	--	--	--	--	--	--	--	--	--
TR100962|c0_g1	--	--	--	--	--	--	--	--	--	--	--	--	--	--	--	--	--
TR100964|c0_g1	gi|836015268|ref|XP_012703911.1|	UPF0481 protein At3g47200-like [Setaria italica]	--	--	--	--	--	--	--	--	--	--	--	--	--	PF03140.12 DUF247	IPR004158 Protein of unknown function DUF247, plant
TR100965|c0_g1	gi|474270572|gb|EMS60858.1|	import receptor subunit TOM40-like protein 1 [Triticum urartu]	gi|110734748|gb|DQ680849.1|	Avena strigosa beta-amyrin synthase (Sad1) and cytochrome P450 CYP51H10 (Sad2) genes, complete cds	--	--	--	--	--	--	--	--	--	--	--	--	--
TR100966|c0_g1	--	--	--	--	--	--	--	--	--	--	--	--	--	--	--	--	--
TR100967|c0_g1	--	--	--	--	--	--	--	--	--	--	--	--	--	--	--	--	--
TR10097|c0_g1	gi|474105882|gb|EMS55465.1|	protein TRIUR3_06916 [Triticum urartu]	gi|669026884|emb|HG670306.1|	Triticum aestivum chromosome 3B, genomic scaffold, cultivar Chinese Spring	--	--	--	--	--	--	--	--	--	GO:0008270 zinc ion binding | GO:0003676 nucleic acid binding	--	--	--
TR100972|c0_g1	--	--	--	--	--	--	--	--	--	--	--	--	--	--	--	--	--
TR100975|c0_g1	--	--	gi|551576796|ref|XM_005773985.1|	Emiliania huxleyi CCMP1516 hypothetical protein partial mRNA	--	--	COG3637	57.8	Cell wall/membrane/envelope biogenesis ;	Opacity protein and related surface antigens	--	--	--	--	--	--	--
TR100980|c0_g1	--	--	--	--	--	--	--	--	--	--	--	--	--	--	--	--	--
TR100981|c0_g1	--	--	--	--	--	--	--	--	--	--	--	--	--	--	--	--	--
TR100987|c0_g1	--	--	gi|242386311|emb|FP098916.1|	Phyllostachys edulis cDNA clone: bphyem121m05, full insert sequence	--	--	--	--	--	--	--	--	--	--	--	--	--
TR100988|c0_g1	gi|475544592|gb|EMT10356.1|	import inner membrane translocase subunit Tim17 [Aegilops tauschii]	--	--	sp|Q9SP35|TI172_ARATH	import inner membrane translocase subunit TIM17-2 OS=Arabidopsis thaliana GN=TIM17-2 PE=1 SV=2	COG4372	50.8	Function unknown ;	Uncharacterized protein conserved in bacteria with the myosin-like domain	ats:F775_14510	Mitochondrial import inner membrane translocase subunit Tim17; K17795 mitochondrial import inner membrane translocase subunit TIM17	--	--	--	PF02466.16 Tim17	IPR003397 Mitochondrial inner membrane translocase subunit Tim17/Tim22/Tim23/peroxisomal protein PMP24 | IPR005678 Mitochondrial inner membrane translocase complex, subunit Tim17
TR10099|c0_g1	gi|113595385|dbj|BAF19259.1|	partial [Oryza sativa Japonica Group]	--	--	--	--	COG2801	59.3	Replication, recombination and repair ;	Transposase and inactivated derivatives	ats:F775_25375	Cysteine-rich receptor-like protein kinase 15; K04733 interleukin-1 receptor-associated kinase 4 [EC:2.7.11.1]	--	--	--	PF00385.21 Chromo	IPR016197 Chromo domain-like | IPR023780 Chromo domain
TR100990|c0_g1	--	--	--	--	--	--	--	--	--	--	--	--	--	--	--	--	--
TR100991|c0_g1	--	--	--	--	--	--	--	--	--	--	--	--	--	--	--	--	--
TR100995|c0_g1	--	--	--	--	--	--	--	--	--	--	--	--	--	--	--	--	--
TR100996|c0_g1	--	--	--	--	--	--	--	--	--	--	--	--	--	--	--	--	--
TR100998|c0_g1	--	--	--	--	--	--	--	--	--	--	--	--	--	--	--	--	--
TR1010|c0_g1	--	--	gi|669026884|emb|HG670306.1|	Triticum aestivum chromosome 3B, genomic scaffold, cultivar Chinese Spring	--	--	--	--	--	--	--	--	--	--	--	--	--
TR10100|c0_g1	--	--	--	--	--	--	--	--	--	--	--	--	--	--	--	--	--
TR101001|c0_g1	--	--	--	--	--	--	--	--	--	--	--	--	--	--	--	--	--
TR101002|c0_g1	--	--	gi|960485881|ref|XM_003578523.3|	PREDICTED: Brachypodium distachyon auxin-responsive protein SAUR36-like (LOC100820959), mRNA	--	--	--	--	--	--	--	--	--	--	--	--	--
TR101003|c0_g1	--	--	--	--	--	--	--	--	--	--	--	--	--	--	--	PF13456.3 RVT_3	--
TR101004|c0_g1	--	--	gi|672717833|ref|NM_001301395.1|	Brachypodium distachyon MADS-box transcription factor 7-like (LOC100840328), mRNA >gi|666689752|gb|KF469336.1| Brachypodium distachyon MADS-box transcription factor 42 mRNA, complete cds	--	--	--	--	--	--	--	--	--	--	--	--	--
TR101005|c0_g1	gi|19920129|gb|AAM08561.1|AC092749_14	retroelement [Oryza sativa Japonica Group]	--	--	--	--	--	--	--	--	--	--	GO:0006633 fatty acid biosynthetic process	GO:0016747 transferase activity, transferring acyl groups other than amino-acyl groups | GO:0003676 nucleic acid binding | GO:0008270 zinc ion binding	GO:0016020 membrane	--	--
TR101008|c0_g1	gi|573914841|ref|XP_006645085.1|	ammonium transporter 3 member 1 [Oryza brachyantha]	gi|573914840|ref|XM_006645022.1|	PREDICTED: Oryza brachyantha ammonium transporter 3 member 1 (LOC102708757), mRNA	sp|Q84KJ6|AMT31_ORYSJ	transporter 3 member 1 OS=Oryza sativa subsp. japonica GN=AMT3-1 PE=2 SV=1	--	--	--	--	obr:102708757	ammonium transporter 3 member 1; K03320 ammonium transporter, Amt family	GO:0072488 ammonium transmembrane transport | GO:0015695 organic cation transport | GO:0019740 nitrogen utilization | GO:0006995 cellular response to nitrogen starvation	GO:0008519 ammonium transmembrane transporter activity	GO:0005887 integral component of plasma membrane	--	--
TR10101|c0_g1	--	--	gi|326534007|dbj|AK362573.1|	Hordeum vulgare subsp. vulgare mRNA for predicted protein, complete cds, clone: NIASHv2008C22	--	--	--	--	--	--	--	--	--	--	--	--	--
TR101010|c0_g1	gi|242063590|ref|XP_002453084.1|	protein SORBIDRAFT_04g038040 [Sorghum bicolor] >gi|241932915|gb|EES06060.1| hypothetical protein SORBI_004G353700 [Sorghum bicolor]	gi|326516243|dbj|AK356930.1|	Hordeum vulgare subsp. vulgare mRNA for predicted protein, partial cds, clone: NIASHv1042F18	--	--	--	--	--	--	--	--	--	--	--	--	--
TR101016|c0_g1	--	--	--	--	--	--	--	--	--	--	--	--	--	--	--	--	--
TR101017|c0_g2	--	--	gi|955715326|ref|XM_012844024.2|	PREDICTED: Setaria italica mediator of RNA polymerase II transcription subunit 33A-like (LOC101783321), mRNA	--	--	--	--	--	--	--	--	--	--	--	--	--
TR101018|c0_g1	--	--	--	--	--	--	--	--	--	--	--	--	--	--	--	--	--
TR10102|c0_g1	--	--	--	--	--	--	--	--	--	--	--	--	--	--	--	--	--
TR101020|c0_g1	gi|475611744|gb|EMT28200.1|	protein F775_31138 [Aegilops tauschii]	--	--	--	--	--	--	--	--	--	--	--	--	--	--	--
TR101023|c0_g1	--	--	--	--	--	--	--	--	--	--	--	--	--	--	--	--	--
TR101026|c0_g1	--	--	--	--	--	--	--	--	--	--	--	--	--	--	--	--	--
TR10103|c0_g1	--	--	--	--	--	--	--	--	--	--	--	--	--	--	--	--	--
TR101030|c0_g1	--	--	--	--	--	--	--	--	--	--	--	--	--	--	--	--	--
TR101031|c0_g1	gi|721617251|ref|XP_010227899.1|	pentatricopeptide repeat-containing protein At3g18110, chloroplastic [Brachypodium distachyon] >gi|721617254|ref|XP_010227900.1| PREDICTED: pentatricopeptide repeat-containing protein At3g18110, chloroplastic [Brachypodium distachyon] >gi|721617257|ref|XP_010227901.1| PREDICTED: pentatricopeptide repeat-containing protein At3g18110, chloroplastic [Brachypodium distachyon] >gi|721617260|ref|XP_010…	gi|960459156|ref|XM_010229602.2|	PREDICTED: Brachypodium distachyon pentatricopeptide repeat-containing protein At3g18110, chloroplastic (LOC100836624), transcript variant X7, mRNA	sp|Q5G1S8|PP241_ARATH	repeat-containing protein At3g18110, chloroplastic OS=Arabidopsis thaliana GN=EMB1270 PE=2 SV=2	COG0595	46.6	General function prediction only ;	Predicted hydrolase of the metallo-beta-lactamase superfamily	bvg:104889026	pentatricopeptide repeat-containing protein At3g18110, chloroplastic; K17964 leucine-rich PPR motif-containing protein, mitochondrial	--	--	--	--	--
TR101033|c0_g1	gi|475576032|gb|EMT17433.1|	protein F775_06377 [Aegilops tauschii]	gi|241987401|dbj|AK334658.1|	Triticum aestivum cDNA, clone: SET2_G02, cultivar: Chinese Spring	--	--	--	--	--	--	--	--	--	--	GO:0009536 plastid	--	--
TR101039|c0_g1	--	--	--	--	--	--	--	--	--	--	--	--	--	--	--	--	--
TR101041|c0_g1	--	--	gi|28555888|emb|AJ507091.1|	Hordeum vulgare partial mRNA for NBS-LRR disease resistance protein homologue (rga S-226 gene)	--	--	--	--	--	--	--	--	--	--	--	--	--
TR101043|c0_g1	gi|514754731|ref|XP_004963108.1|	BURP domain-containing protein 13-like [Setaria italica] >gi|944252832|gb|KQL17095.1| hypothetical protein SETIT_022703mg [Setaria italica]	gi|242086145|ref|XM_002443453.1|	Sorghum bicolor hypothetical protein, mRNA	sp|Q70KG3|RAF1B_WHEAT	RAFTIN 1B OS=Triticum aestivum GN=RAFTIN1B PE=1 SV=1	--	--	--	--	smo:SELMODRAFT_440226	hypothetical protein; K06699 proteasome activator subunit 4	GO:0009555 pollen development	--	--	--	--
TR101044|c0_g1	--	--	--	--	--	--	--	--	--	--	--	--	--	--	--	--	--
TR101045|c0_g1	--	--	gi|669026884|emb|HG670306.1|	Triticum aestivum chromosome 3B, genomic scaffold, cultivar Chinese Spring	--	--	--	--	--	--	--	--	--	--	--	--	--
TR101046|c0_g1	--	--	--	--	--	--	--	--	--	--	--	--	--	--	--	--	--
TR101048|c0_g1	--	--	--	--	--	--	--	--	--	--	--	--	--	--	--	--	--
TR101049|c0_g1	--	--	--	--	--	--	--	--	--	--	--	--	--	--	--	--	--
TR101052|c0_g1	--	--	--	--	--	--	--	--	--	--	--	--	--	--	--	--	--
TR101055|c0_g1	--	--	--	--	--	--	--	--	--	--	--	--	--	--	--	--	--
TR101057|c0_g1	--	--	--	--	--	--	--	--	--	--	--	--	--	--	--	--	--
TR10106|c0_g2	gi|669031106|emb|CDM85878.1|	protein product [Triticum aestivum]	gi|241988498|dbj|AK335756.1|	Triticum aestivum cDNA, clone: WT013_L06, cultivar: Chinese Spring	sp|Q5JK20|ARFD_ORYSJ	response factor 4 OS=Oryza sativa subsp. japonica GN=ARF4 PE=2 SV=1	--	--	--	--	lja:Lj3g3v2466510.2	Lj3g3v2466510.2; -; K14486 auxin response factor	GO:0009734 auxin-activated signaling pathway | GO:0006355 regulation of transcription, DNA-templated	GO:0003677 DNA binding	GO:0005634 nucleus	PF06507.10 Auxin_resp	IPR010525 Auxin response factor
TR101061|c0_g1	--	--	--	--	--	--	--	--	--	--	--	--	--	--	--	--	--
TR101062|c0_g1	--	--	--	--	--	--	--	--	--	--	--	--	--	--	--	--	--
TR101064|c0_g1	--	--	--	--	--	--	--	--	--	--	--	--	--	--	--	--	--
TR101065|c0_g1	--	--	gi|960460826|ref|XM_010230452.2|	PREDICTED: Brachypodium distachyon phosphoinositide phosphatase SAC8 (LOC100831074), transcript variant X2, mRNA	--	--	--	--	--	--	--	--	--	--	--	--	--
TR101068|c0_g1	--	--	--	--	--	--	--	--	--	--	--	--	--	--	--	--	--
TR101070|c0_g1	--	--	--	--	--	--	--	--	--	--	--	--	--	--	--	--	--
TR101075|c0_g1	--	--	--	--	--	--	--	--	--	--	--	--	--	--	--	--	--
TR101079|c0_g1	--	--	--	--	--	--	--	--	--	--	--	--	--	--	--	--	--
TR101082|c0_g1	--	--	gi|270136106|gb|BT103058.1|	Picea glauca clone GQ0205_N15 mRNA sequence	--	--	COG0183	74.3	Lipid transport and metabolism ;	Acetyl-CoA acetyltransferase	--	--	--	--	--	PF02803.15 Thiolase_C	IPR016039 Thiolase-like | IPR020613 Thiolase, conserved site | IPR020617 Thiolase, C-terminal
TR101089|c0_g1	gi|670396459|ref|XP_008678499.1|	uncharacterized protein LOC103653348 [Zea mays]	gi|669026884|emb|HG670306.1|	Triticum aestivum chromosome 3B, genomic scaffold, cultivar Chinese Spring	--	--	--	--	--	--	--	--	--	--	--	PF00665.23 rve	IPR001584 Integrase, catalytic core | IPR012337 Ribonuclease H-like domain
TR101092|c0_g1	--	--	--	--	--	--	--	--	--	--	--	--	--	--	--	--	--
TR1011|c0_g1	--	--	--	--	--	--	--	--	--	--	--	--	--	--	--	--	--
TR10110|c0_g1	--	--	gi|955724389|ref|XM_004983604.3|	PREDICTED: Setaria italica VAN3-binding protein-like (LOC101782540), mRNA	--	--	--	--	--	--	--	--	--	--	--	--	--
TR101100|c0_g1	--	--	--	--	--	--	--	--	--	--	--	--	--	--	--	--	--
TR101103|c0_g1	--	--	--	--	--	--	--	--	--	--	--	--	--	--	--	--	--
TR101104|c0_g1	--	--	--	--	--	--	--	--	--	--	--	--	--	--	--	--	--
TR101105|c0_g1	--	--	--	--	--	--	--	--	--	--	--	--	--	--	--	--	--
TR101106|c0_g1	--	--	gi|960481682|ref|XM_003575123.3|	PREDICTED: Brachypodium distachyon NADH dehydrogenase [ubiquinone] 1 beta subcomplex subunit 3-B (LOC100823287), mRNA	--	--	--	--	--	--	--	--	--	--	--	--	--
TR101107|c0_g1	--	--	gi|32128709|gb|BT009158.1|	Triticum aestivum clone wl1n.pk0078.e1:fis, full insert mRNA sequence	--	--	--	--	--	--	dosa:Os11t0638000-01	Os11g0638000; Similar to GTP-binding protein engA.; K03977 GTPase	--	--	--	--	--
TR101107|c0_g2	--	--	gi|32128709|gb|BT009158.1|	Triticum aestivum clone wl1n.pk0078.e1:fis, full insert mRNA sequence	--	--	--	--	--	--	dosa:Os11t0638000-01	Os11g0638000; Similar to GTP-binding protein engA.; K03977 GTPase	--	--	--	--	--
TR101108|c0_g1	--	--	gi|955720893|ref|XM_004974206.3|	PREDICTED: Setaria italica mediator of RNA polymerase II transcription subunit 15a (LOC101765596), transcript variant X1, mRNA	--	--	--	--	--	--	--	--	--	--	--	--	--
TR10111|c0_g1	--	--	--	--	--	--	--	--	--	--	--	--	--	--	--	--	--
TR101111|c0_g1	--	--	--	--	--	--	--	--	--	--	--	--	--	--	--	--	--
TR101113|c0_g1	--	--	gi|669026884|emb|HG670306.1|	Triticum aestivum chromosome 3B, genomic scaffold, cultivar Chinese Spring	--	--	--	--	--	--	--	--	--	--	--	--	--
TR101114|c0_g1	--	--	gi|960480180|ref|XM_010237894.2|	PREDICTED: Brachypodium distachyon protein ELC-like (LOC100836773), mRNA	--	--	--	--	--	--	--	--	--	--	--	--	--
TR101115|c0_g1	gi|326487276|dbj|BAJ89622.1|	protein [Hordeum vulgare subsp. vulgare] >gi|326492934|dbj|BAJ90323.1| predicted protein [Hordeum vulgare subsp. vulgare]	gi|326492933|dbj|AK359112.1|	Hordeum vulgare subsp. vulgare mRNA for predicted protein, complete cds, clone: NIASHv1089L06	--	--	--	--	--	--	--	--	--	--	--	--	--
TR101116|c0_g1	gi|669030954|emb|CDM85670.1|	protein product [Triticum aestivum]	gi|669026884|emb|HG670306.1|	Triticum aestivum chromosome 3B, genomic scaffold, cultivar Chinese Spring	--	--	--	--	--	--	--	--	--	--	--	--	IPR011767 Glutaredoxin active site
TR101118|c0_g1	--	--	gi|669026884|emb|HG670306.1|	Triticum aestivum chromosome 3B, genomic scaffold, cultivar Chinese Spring	--	--	--	--	--	--	--	--	--	--	--	--	--
TR101119|c0_g1	gi|357143566|ref|XP_003572966.1|	protein DETOXIFICATION 35-like [Brachypodium distachyon] >gi|944065840|gb|KQK01431.1| hypothetical protein BRADI_3g55800 [Brachypodium distachyon] >gi|944065841|gb|KQK01432.1| hypothetical protein BRADI_3g55800 [Brachypodium distachyon]	gi|960473836|ref|XM_003572918.3|	PREDICTED: Brachypodium distachyon protein DETOXIFICATION 35-like (LOC100825839), mRNA	sp|F4JTB3|DTX35_ARATH	DETOXIFICATION 35 OS=Arabidopsis thaliana GN=DTX35 PE=2 SV=1	--	--	--	--	bdi:100825839	protein DETOXIFICATION 35-like; K03327 multidrug resistance protein, MATE family	GO:0006855 drug transmembrane transport	GO:0015238 drug transmembrane transporter activity | GO:0015297 antiporter activity	GO:0016021 integral component of membrane | GO:0005739 mitochondrion	PF01554.15 MatE	IPR002528 Multi antimicrobial extrusion protein
TR10112|c0_g2	--	--	gi|937906879|dbj|AP014959.1|	Oryza sativa Japonica Group DNA, chromosome 3, cultivar: Nipponbare, complete sequence	--	--	--	--	--	--	--	--	--	--	--	--	--
TR101121|c0_g1	--	--	gi|326501805|dbj|AK375200.1|	Hordeum vulgare subsp. vulgare mRNA for predicted protein, complete cds, clone: NIASHv3087L18	--	--	--	--	--	--	--	--	--	--	--	--	--
TR101122|c0_g1	gi|222631037|gb|EEE63169.1|	protein OsJ_17978 [Oryza sativa Japonica Group]	--	--	--	--	--	--	--	--	--	--	--	--	--	--	--
TR101123|c0_g1	gi|944066608|gb|KQK02199.1|	protein BRADI_3g60950, partial [Brachypodium distachyon]	--	--	--	--	--	--	--	--	--	--	--	--	--	--	--
TR101124|c0_g1	--	--	--	--	--	--	--	--	--	--	--	--	--	--	--	--	--
TR101125|c0_g1	--	--	gi|960488406|ref|XM_003576445.3|	PREDICTED: Brachypodium distachyon lysine-specific demethylase JMJ25-like (LOC100840043), mRNA	--	--	--	--	--	--	--	--	--	--	--	--	--
TR101128|c0_g1	--	--	--	--	--	--	--	--	--	--	--	--	--	--	--	--	--
TR101129|c0_g1	--	--	--	--	--	--	--	--	--	--	--	--	--	--	--	--	--
TR10113|c0_g1	gi|475608762|gb|EMT27146.1|	protein F775_21078 [Aegilops tauschii]	gi|669026884|emb|HG670306.1|	Triticum aestivum chromosome 3B, genomic scaffold, cultivar Chinese Spring	--	--	--	--	--	--	--	--	--	--	--	--	--
TR101131|c0_g1	--	--	--	--	--	--	--	--	--	--	--	--	--	--	--	--	--
TR101134|c0_g1	--	--	--	--	--	--	--	--	--	--	--	--	--	--	--	--	--
TR101136|c0_g1	--	--	--	--	--	--	--	--	--	--	--	--	--	--	--	--	--
TR101139|c0_g1	gi|474066906|gb|EMS54189.1|	resistance protein RPP13 [Triticum urartu]	gi|669026884|emb|HG670306.1|	Triticum aestivum chromosome 3B, genomic scaffold, cultivar Chinese Spring	--	--	--	--	--	--	--	--	--	GO:0043531 ADP binding	--	--	IPR032675 Leucine-rich repeat domain, L domain-like
TR10114|c0_g1	--	--	--	--	--	--	--	--	--	--	--	--	--	--	--	--	--
TR101142|c0_g1	--	--	--	--	--	--	--	--	--	--	--	--	--	--	--	--	--
TR101143|c0_g1	gi|474416225|gb|EMS67189.1|	family AAA domain-containing protein 3 [Triticum urartu]	gi|960479517|ref|XM_003570148.3|	PREDICTED: Brachypodium distachyon ATPase family AAA domain-containing protein 3C (LOC100823773), mRNA	--	--	--	--	--	--	bdi:100823773	ATPase family AAA domain-containing protein 3C; K17681 ATPase family AAA domain-containing protein 3A/B	--	GO:0005524 ATP binding	--	PF12037.5 DUF3523	IPR021911 ATPase family AAA domain-containing protein 3, domain of unknown function DUF3523
TR10115|c0_g1	gi|357165885|ref|XP_003580527.1|	cytochrome P450 99A2-like [Brachypodium distachyon] >gi|944048892|gb|KQJ84533.1| hypothetical protein BRADI_5g21447 [Brachypodium distachyon]	gi|960492821|ref|XM_003580479.3|	PREDICTED: Brachypodium distachyon cytochrome P450 99A2-like (LOC100834069), mRNA	sp|Q7X7X4|C99A2_ORYSJ	P450 99A2 OS=Oryza sativa subsp. japonica GN=CYP99A2 PE=2 SV=2	COG2124	113	Secondary metabolites biosynthesis, transport and catabolism ;	Cytochrome P450	dosa:Os04t0178400-01	Os04g0178400, P-450_99A3, CYP99A3; Similar to Cytochrome P450 CYP99A1 (EC 1.14.-.-) (Fragment).; K16085 9beta-pimara-7,15-diene oxidase [EC:1.14.13.144]	GO:0044550 secondary metabolite biosynthetic process | GO:0055114 oxidation-reduction process	GO:0016709 oxidoreductase activity, acting on paired donors, with incorporation or reduction of molecular oxygen, NAD(P)H as one donor, and incorporation of one atom of oxygen | GO:0020037 heme binding | GO:0005506 iron ion binding	GO:0016021 integral component of membrane	PF00067.19 p450	IPR001128 Cytochrome P450 | IPR002401 Cytochrome P450, E-class, group I | IPR017972 Cytochrome P450, conserved site
TR101151|c0_g1	--	--	--	--	--	--	--	--	--	--	--	--	--	--	--	--	--
TR101152|c0_g1	--	--	--	--	--	--	--	--	--	--	--	--	--	--	--	--	--
TR101153|c0_g1	--	--	--	--	--	--	--	--	--	--	--	--	--	--	--	--	--
TR101154|c0_g1	--	--	--	--	--	--	--	--	--	--	--	--	--	--	--	--	--
TR101158|c0_g1	--	--	--	--	--	--	--	--	--	--	--	--	--	--	--	--	--
TR101159|c0_g1	--	--	--	--	--	--	--	--	--	--	--	--	--	--	--	--	--
TR101161|c0_g1	--	--	--	--	--	--	--	--	--	--	--	--	--	--	--	--	--
TR101163|c0_g1	--	--	gi|284808633|gb|GU339001.1|	Agrostis stolonifera clone dCC322AG60insert microsatellite AgrosSSR5 sequences	--	--	--	--	--	--	--	--	--	--	--	--	--
TR101164|c0_g1	--	--	--	--	--	--	--	--	--	--	--	--	--	--	--	--	--
TR101165|c0_g1	--	--	--	--	--	--	--	--	--	--	--	--	--	--	--	--	--
TR101166|c0_g1	--	--	--	--	--	--	--	--	--	--	--	--	--	--	--	--	--
TR101169|c0_g1	--	--	--	--	--	--	--	--	--	--	--	--	--	--	--	--	--
TR101170|c0_g1	--	--	--	--	--	--	--	--	--	--	--	--	--	--	--	--	--
TR101172|c0_g1	--	--	--	--	--	--	--	--	--	--	--	--	--	--	--	--	--
TR101173|c0_g1	gi|960466227|ref|XP_014754179.1|	uncharacterized protein LOC100827574 isoform X3 [Brachypodium distachyon] >gi|944066977|gb|KQK02461.1| hypothetical protein BRADI_2g01580 [Brachypodium distachyon] >gi|944066978|gb|KQK02462.1| hypothetical protein BRADI_2g01580 [Brachypodium distachyon]	gi|383100758|emb|HE774676.1|	Triticum aestivum chromosome arm 3DS-specific BAC library, contig ctg447	--	--	--	--	--	--	--	--	--	GO:0008270 zinc ion binding	GO:0016021 integral component of membrane	--	--
TR101181|c0_g1	--	--	gi|669026884|emb|HG670306.1|	Triticum aestivum chromosome 3B, genomic scaffold, cultivar Chinese Spring	--	--	--	--	--	--	--	--	--	--	--	--	--
TR101182|c0_g1	--	--	--	--	--	--	--	--	--	--	--	--	--	--	--	--	--
TR101183|c0_g1	--	--	gi|669026884|emb|HG670306.1|	Triticum aestivum chromosome 3B, genomic scaffold, cultivar Chinese Spring	--	--	--	--	--	--	--	--	--	--	--	--	--
TR101184|c0_g1	--	--	gi|241984912|dbj|AK332172.1|	Triticum aestivum cDNA, clone: WT003_F04, cultivar: Chinese Spring	--	--	--	--	--	--	--	--	--	--	--	--	--
TR101193|c0_g1	--	--	--	--	--	--	--	--	--	--	--	--	--	--	--	--	--
TR101197|c0_g1	--	--	gi|241986744|dbj|AK334005.1|	Triticum aestivum cDNA, clone: WT008_J10, cultivar: Chinese Spring	--	--	--	--	--	--	--	--	--	--	--	--	IPR032675 Leucine-rich repeat domain, L domain-like
TR101198|c0_g1	--	--	--	--	--	--	--	--	--	--	--	--	--	--	--	--	--
TR1012|c0_g1	--	--	gi|326504633|dbj|AK375413.1|	Hordeum vulgare subsp. vulgare mRNA for predicted protein, complete cds, clone: NIASHv3093I20	--	--	--	--	--	--	--	--	--	--	--	--	--
TR10120|c0_g1	gi|573914701|ref|XP_006645017.1|	phosphatidylinositol:ceramide inositolphosphotransferase [Oryza brachyantha]	gi|960472452|ref|XM_003564566.3|	PREDICTED: Brachypodium distachyon phosphatidylinositol:ceramide inositolphosphotransferase (LOC100825493), mRNA	sp|B8ACH9|IPCS_ORYSI	inositolphosphotransferase OS=Oryza sativa subsp. indica GN=ERH1 PE=3 SV=1	--	--	--	--	--	--	--	--	GO:0016020 membrane	--	--
TR101202|c0_g1	--	--	gi|669026884|emb|HG670306.1|	Triticum aestivum chromosome 3B, genomic scaffold, cultivar Chinese Spring	--	--	--	--	--	--	--	--	--	--	--	--	--
TR101203|c0_g1	--	--	--	--	--	--	--	--	--	--	--	--	--	--	--	--	--
TR101205|c0_g1	--	--	--	--	--	--	--	--	--	--	--	--	--	--	--	--	--
TR101206|c0_g1	gi|119638455|gb|ABL85046.1|	repair protein [Brachypodium sylvaticum]	gi|960460094|ref|XM_010229801.2|	PREDICTED: Brachypodium distachyon DNA-repair protein XRCC1 (LOC100823945), mRNA	sp|Q24JK4|XRCC1_ARATH	protein XRCC1 OS=Arabidopsis thaliana GN=XRCC1 PE=1 SV=1	--	--	--	--	bdi:100823945	DNA-repair protein XRCC1; K10803 DNA-repair protein XRCC1	GO:0006266 DNA ligation | GO:1901969 positive regulation of polynucleotide 3'-phosphatase activity | GO:1901972 positive regulation of DNA-5-methylcytosine glycosylase activity | GO:0080111 DNA demethylation	GO:0010385 double-stranded methylated DNA binding	--	PF12738.4 PTCB-BRCT	IPR001357 BRCT domain
TR101207|c0_g1	--	--	--	--	--	--	--	--	--	--	--	--	--	--	--	--	--
TR101211|c0_g1	--	--	gi|326522435|dbj|AK376485.1|	Hordeum vulgare subsp. vulgare mRNA for predicted protein, complete cds, clone: NIASHv3125K02	--	--	--	--	--	--	--	--	--	--	--	--	--
TR101213|c0_g1	gi|326515028|dbj|BAJ99875.1|	protein, partial [Hordeum vulgare subsp. vulgare]	gi|960477461|ref|XM_010236737.2|	PREDICTED: Brachypodium distachyon lysine-specific demethylase JMJ706 (LOC100823075), mRNA	sp|Q336N8|JM706_ORYSJ	demethylase JMJ706 OS=Oryza sativa subsp. japonica GN=JMJ706 PE=2 SV=1	--	--	--	--	--	--	--	--	--	--	--
TR101214|c0_g1	--	--	--	--	--	--	--	--	--	--	--	--	--	--	--	--	--
TR101216|c0_g1	gi|326529345|dbj|BAK01066.1|	protein [Hordeum vulgare subsp. vulgare]	gi|326529344|dbj|AK369865.1|	Hordeum vulgare subsp. vulgare mRNA for predicted protein, complete cds, clone: NIASHv2100A17	--	--	--	--	--	--	--	--	--	--	--	--	--
TR101219|c0_g1	--	--	--	--	--	--	--	--	--	--	--	--	--	--	--	--	--
TR10122|c0_g1	gi|475625542|gb|EMT33010.1|	protein F775_15367 [Aegilops tauschii]	gi|960465835|ref|XM_010234813.2|	PREDICTED: Brachypodium distachyon uncharacterized LOC100826020 (LOC100826020), mRNA	--	--	--	--	--	--	--	--	--	--	--	PF13968.3 DUF4220	IPR025315 Domain of unknown function DUF4220
TR101227|c0_g1	--	--	--	--	--	--	--	--	--	--	--	--	--	--	--	--	--
TR101232|c0_g1	gi|960454980|ref|XP_014752090.1|	LOW QUALITY PROTEIN: F-box/LRR-repeat protein At5g35995-like [Brachypodium distachyon]	gi|960454979|ref|XM_014896604.1|	PREDICTED: Brachypodium distachyon F-box/LRR-repeat protein At5g35995-like (LOC100829445), mRNA	sp|Q9LJF8|FBL47_ARATH	protein At3g26922 OS=Arabidopsis thaliana GN=At3g26922 PE=2 SV=2	COG0086	45.1	Transcription ;	DNA-directed RNA polymerase, beta' subunit/160 kD subunit	--	--	--	--	--	PF00646.30 F-box	IPR001810 F-box domain | IPR032675 Leucine-rich repeat domain, L domain-like
TR101233|c0_g1	gi|299116164|emb|CBN76071.1|	unknown protein [Ectocarpus siliculosus]	--	--	sp|P83372|CISY_FRAAN	synthase, mitochondrial OS=Fragaria ananassa GN=MCSI PE=1 SV=1	COG0372	109	Energy production and conversion ;	Citrate synthase	apro:F751_4422	putative citrate synthase, mitochondrial; K01647 citrate synthase [EC:2.3.3.1]	GO:0006101 citrate metabolic process	GO:0046912 transferase activity, transferring acyl groups, acyl groups converted into alkyl on transfer	--	--	IPR002020 Citrate synthase | IPR016142 Citrate synthase-like, large alpha subdomain
TR101238|c0_g1	--	--	--	--	--	--	--	--	--	--	--	--	--	--	--	--	--
TR10124|c0_g1	--	--	gi|241983540|dbj|AK331480.1|	Triticum aestivum cDNA, clone: WT007_J16, cultivar: Chinese Spring	--	--	--	--	--	--	--	--	--	--	--	--	--
TR10124|c0_g2	--	--	gi|241983540|dbj|AK331480.1|	Triticum aestivum cDNA, clone: WT007_J16, cultivar: Chinese Spring	--	--	--	--	--	--	--	--	--	--	--	--	--
TR101241|c0_g1	--	--	--	--	--	--	--	--	--	--	--	--	--	--	--	--	--
TR101244|c0_g1	gi|357126888|ref|XP_003565119.1|	tRNA uridine 5-carboxymethylaminomethyl modification enzyme MnmG [Brachypodium distachyon] >gi|944076168|gb|KQK11652.1| hypothetical protein BRADI_2g61436 [Brachypodium distachyon]	gi|937893927|dbj|AP014957.1|	Oryza sativa Japonica Group DNA, chromosome 1, cultivar: Nipponbare, complete sequence	--	--	--	--	--	--	bdi:100821591	tRNA uridine 5-carboxymethylaminomethyl modification enzyme MnmG; K03495 tRNA uridine 5-carboxymethylaminomethyl modification enzyme	GO:0042744 hydrogen peroxide catabolic process | GO:0002098 tRNA wobble uridine modification | GO:0055114 oxidation-reduction process	GO:0050660 flavin adenine dinucleotide binding | GO:0016491 oxidoreductase activity	--	--	--
TR101245|c0_g1	--	--	--	--	--	--	--	--	--	--	--	--	--	--	--	--	--
TR10125|c0_g2	--	--	--	--	--	--	--	--	--	--	--	--	--	--	--	--	--
TR101253|c0_g1	--	--	--	--	--	--	--	--	--	--	--	--	--	--	--	--	--
TR101256|c0_g1	--	--	--	--	--	--	--	--	--	--	--	--	--	--	--	--	--
TR101258|c0_g1	--	--	--	--	--	--	--	--	--	--	--	--	--	--	--	--	--
TR101259|c0_g1	gi|326517772|dbj|BAK03804.1|	protein [Hordeum vulgare subsp. vulgare]	--	--	--	--	--	--	--	--	--	--	--	--	--	--	--
TR10126|c0_g1	--	--	--	--	--	--	--	--	--	--	--	--	--	--	--	--	--
TR101260|c0_g1	--	--	gi|937901440|dbj|AP014958.1|	Oryza sativa Japonica Group DNA, chromosome 2, cultivar: Nipponbare, complete sequence	--	--	--	--	--	--	--	--	--	--	--	--	--
TR101262|c0_g1	--	--	--	--	--	--	--	--	--	--	--	--	--	--	--	--	--
TR101263|c0_g1	--	--	--	--	--	--	--	--	--	--	--	--	--	--	--	--	--
TR101268|c0_g1	--	--	--	--	--	--	--	--	--	--	--	--	--	--	--	--	--
TR10127|c0_g1	--	--	--	--	--	--	--	--	--	--	--	--	--	--	--	--	--
TR10127|c0_g2	--	--	--	--	--	--	--	--	--	--	--	--	--	--	--	--	--
TR101274|c0_g1	--	--	--	--	--	--	--	--	--	--	--	--	--	--	--	--	--
TR101275|c0_g1	--	--	--	--	--	--	--	--	--	--	--	--	--	--	--	--	--
TR101277|c0_g1	--	--	--	--	--	--	COG2267	68.6	Lipid transport and metabolism ;	Lysophospholipase	--	--	--	--	--	--	--
TR101278|c0_g1	--	--	--	--	--	--	--	--	--	--	--	--	--	--	--	--	--
TR101282|c0_g1	gi|566172013|ref|XP_002306479.2|	protein POPTR_0005s18380g [Populus trichocarpa] >gi|550339233|gb|EEE93475.2| hypothetical protein POPTR_0005s18380g [Populus trichocarpa]	gi|1002845832|ref|XM_006651196.2|	PREDICTED: Oryza brachyantha receptor-like protein kinase HERK 1 (LOC102709634), mRNA	sp|Q9FID8|Y5900_ARATH	receptor-like protein kinase At5g39000 OS=Arabidopsis thaliana GN=At5g39000 PE=3 SV=1	--	--	--	--	pop:POPTR_0005s18380g	POPTRDRAFT_651093; hypothetical protein; K04733 interleukin-1 receptor-associated kinase 4 [EC:2.7.11.1]	--	GO:0004672 protein kinase activity	GO:0016020 membrane	--	--
TR101284|c0_g1	gi|474377966|gb|EMS64311.1|	protein TRIUR3_18759 [Triticum urartu]	--	--	--	--	--	--	--	--	--	--	--	--	GO:0016020 membrane	--	--
TR101288|c0_g1	--	--	--	--	--	--	--	--	--	--	--	--	--	--	--	--	--
TR101289|c0_g1	--	--	--	--	--	--	--	--	--	--	--	--	--	--	--	--	--
TR101291|c0_g1	--	--	--	--	--	--	--	--	--	--	--	--	--	--	--	--	--
TR101295|c0_g1	--	--	--	--	--	--	--	--	--	--	--	--	--	--	--	--	--
TR1013|c0_g1	--	--	gi|960494155|ref|XM_003580730.3|	PREDICTED: Brachypodium distachyon uncharacterized protein At5g50100, mitochondrial (LOC100835378), mRNA	--	--	--	--	--	--	--	--	--	--	--	--	--
TR10130|c0_g2	gi|357159547|ref|XP_003578481.1|	2-keto-3-deoxy-L-rhamnonate aldolase-like [Brachypodium distachyon] >gi|944055499|gb|KQJ91137.1| hypothetical protein BRADI_4g35820 [Brachypodium distachyon]	gi|960487417|ref|XM_003578433.3|	PREDICTED: Brachypodium distachyon 2-keto-3-deoxy-L-rhamnonate aldolase-like (LOC100844725), mRNA	--	--	COG0086	63.9	Transcription ;	DNA-directed RNA polymerase, beta' subunit/160 kD subunit	--	--	GO:0005975 carbohydrate metabolic process	GO:0016832 aldehyde-lyase activity	GO:0009536 plastid	--	--
TR101303|c0_g1	--	--	--	--	--	--	COG0744	52.4	Cell wall/membrane/envelope biogenesis ;	Membrane carboxypeptidase (penicillin-binding protein)	--	--	--	--	--	--	--
TR101305|c0_g1	--	--	--	--	--	--	--	--	--	--	--	--	--	--	--	--	--
TR101310|c0_g1	gi|669028832|emb|CDM82772.1|	protein product [Triticum aestivum]	gi|669026884|emb|HG670306.1|	Triticum aestivum chromosome 3B, genomic scaffold, cultivar Chinese Spring	--	--	--	--	--	--	--	--	--	--	--	--	--
TR101313|c0_g1	--	--	--	--	--	--	--	--	--	--	--	--	--	--	--	--	--
TR101314|c0_g1	--	--	--	--	--	--	--	--	--	--	--	--	--	--	--	--	--
TR101317|c0_g1	--	--	--	--	--	--	--	--	--	--	--	--	--	--	--	--	--
TR101318|c0_g1	gi|944245250|gb|KQL09544.1|	protein SETIT_008313mg, partial [Setaria italica]	gi|241988400|dbj|AK335658.1|	Triticum aestivum cDNA, clone: WT013_H09, cultivar: Chinese Spring	--	--	--	--	--	--	--	--	--	--	--	--	--
TR101322|c0_g1	gi|326507642|dbj|BAK03214.1|	protein [Hordeum vulgare subsp. vulgare]	gi|326507641|dbj|AK372016.1|	Hordeum vulgare subsp. vulgare mRNA for predicted protein, complete cds, clone: NIASHv2144P13	--	--	--	--	--	--	ats:F775_16672	Putative serine/threonine-protein kinase receptor; K04733 interleukin-1 receptor-associated kinase 4 [EC:2.7.11.1]	GO:0006468 protein phosphorylation | GO:0048544 recognition of pollen	GO:0004672 protein kinase activity | GO:0005524 ATP binding	GO:0016020 membrane	PF08276.8 PAN_2	IPR003609 PAN/Apple domain
TR101324|c0_g1	gi|475488246|gb|EMT03355.1|	protein F775_02553 [Aegilops tauschii]	gi|960449587|ref|XM_010229097.2|	PREDICTED: Brachypodium distachyon pentatricopeptide repeat-containing protein At3g61360 (LOC100844031), mRNA	sp|Q9M2C8|PP291_ARATH	repeat-containing protein At3g61360 OS=Arabidopsis thaliana GN=At3g61360 PE=2 SV=1	--	--	--	--	--	--	--	--	GO:0016021 integral component of membrane	--	IPR002885 Pentatricopeptide repeat
TR101326|c0_g1	--	--	--	--	--	--	--	--	--	--	--	--	--	--	--	--	--
TR101331|c0_g1	gi|475601904|gb|EMT24977.1|	protein F775_17597 [Aegilops tauschii]	--	--	--	--	--	--	--	--	--	--	--	--	--	--	--
TR101332|c0_g1	gi|475502235|gb|EMT04417.1|	protein F775_18994 [Aegilops tauschii]	gi|669026884|emb|HG670306.1|	Triticum aestivum chromosome 3B, genomic scaffold, cultivar Chinese Spring	--	--	--	--	--	--	--	--	--	--	--	--	--
TR101337|c0_g1	--	--	--	--	--	--	--	--	--	--	--	--	--	--	--	--	--
TR10134|c0_g1	gi|326492359|dbj|BAK01963.1|	protein [Hordeum vulgare subsp. vulgare]	gi|241985560|dbj|AK332821.1|	Triticum aestivum cDNA, clone: WT004_P09, cultivar: Chinese Spring	sp|Q9FXT6|PEX14_ARATH	membrane protein PEX14 OS=Arabidopsis thaliana GN=PEX14 PE=1 SV=2	--	--	--	--	brp:103837428	peroxisomal membrane protein PEX14-like; K13343 peroxin-14	--	--	--	--	--
TR101340|c0_g1	gi|944086771|gb|KQK22123.1|	protein BRADI_1g65368, partial [Brachypodium distachyon]	--	--	--	--	--	--	--	--	ats:F775_25150	Histone-lysine N-methyltransferase, H3 lysine-9 specific SUVH6; K11420 euchromatic histone-lysine N-methyltransferase [EC:2.1.1.43]	--	--	GO:0005739 mitochondrion	PF13966.3 zf-RVT	IPR026960 Reverse transcriptase zinc-binding domain
TR101342|c0_g1	gi|960457018|ref|XP_014752494.1|	2,3-bisphosphoglycerate-independent phosphoglycerate mutase-like isoform X1 [Brachypodium distachyon] >gi|944086501|gb|KQK21853.1| hypothetical protein BRADI_1g63510 [Brachypodium distachyon]	gi|1002848975|ref|XM_006651279.2|	PREDICTED: Oryza brachyantha 2,3-bisphosphoglycerate-independent phosphoglycerate mutase-like (LOC102712346), mRNA	sp|P30792|PMGI_MAIZE	phosphoglycerate mutase OS=Zea mays PE=1 SV=1	--	--	--	--	bdi:100833307	2,3-bisphosphoglycerate-independent phosphoglycerate mutase-like; K15633 2,3-bisphosphoglycerate-independent phosphoglycerate mutase [EC:5.4.2.12]	GO:0006007 glucose catabolic process	GO:0030145 manganese ion binding | GO:0004619 phosphoglycerate mutase activity	GO:0005737 cytoplasm	--	--
TR101345|c0_g1	--	--	gi|960490955|ref|XR_001404658.1|	PREDICTED: Brachypodium distachyon uncharacterized LOC104585325 (LOC104585325), transcript variant X13, misc_RNA	--	--	--	--	--	--	--	--	--	--	--	--	--
TR101347|c0_g1	--	--	--	--	--	--	--	--	--	--	--	--	--	--	--	--	--
TR101349|c0_g1	--	--	--	--	--	--	--	--	--	--	--	--	--	--	--	--	--
TR10135|c0_g1	--	--	--	--	--	--	--	--	--	--	--	--	--	--	--	--	--
TR101351|c0_g1	--	--	gi|170524670|gb|EU282632.1|	Hordeum vulgare subsp. vulgare cultivar WI2585 marker CHAC genomic sequence >gi|170524671|gb|EU282633.1| Hordeum vulgare subsp. vulgare cultivar Galleon marker CHAC genomic sequence	--	--	--	--	--	--	--	--	--	--	--	--	--
TR101359|c0_g1	--	--	--	--	--	--	--	--	--	--	--	--	--	--	--	--	--
TR101363|c0_g1	--	--	--	--	--	--	--	--	--	--	--	--	--	--	--	--	--
TR101365|c0_g1	--	--	--	--	--	--	--	--	--	--	--	--	--	--	--	--	--
TR101366|c0_g1	gi|721683144|ref|XP_003576969.2|	probable serine/threonine-protein kinase At1g09600 [Brachypodium distachyon] >gi|944056263|gb|KQJ91901.1| hypothetical protein BRADI_4g40430 [Brachypodium distachyon]	gi|960487277|ref|XM_003576921.3|	PREDICTED: Brachypodium distachyon probable serine/threonine-protein kinase At1g09600 (LOC100829944), mRNA	--	--	--	--	--	--	ats:F775_03529	Putative serine/threonine-protein kinase; K08819 cyclin-dependent kinase 12/13 [EC:2.7.11.22 2.7.11.23]	GO:0016310 phosphorylation	GO:0016301 kinase activity | GO:0000166 nucleotide binding	--	--	--
TR101367|c0_g1	gi|721664562|ref|XP_010235556.1|	uncharacterized protein LOC100829919 [Brachypodium distachyon] >gi|960475214|ref|XP_014755786.1| PREDICTED: uncharacterized protein LOC100829919 [Brachypodium distachyon] >gi|960475217|ref|XP_014755787.1| PREDICTED: uncharacterized protein LOC100829919 [Brachypodium distachyon] >gi|960475219|ref|XP_014755788.1| PREDICTED: uncharacterized protein LOC100829919 [Brachypodium distachyon] >gi|94406432…	gi|960475218|ref|XM_014900302.1|	PREDICTED: Brachypodium distachyon uncharacterized LOC100829919 (LOC100829919), transcript variant X4, mRNA	--	--	--	--	--	--	--	--	--	--	--	--	--
TR101369|c0_g1	gi|670424134|ref|XP_008652801.1|	putative ribonuclease H protein At1g65750 [Zea mays]	--	--	--	--	--	--	--	--	ats:F775_09013	Serine/threonine-protein kinase SMG1; K08873 serine/threonine-protein kinase SMG1 [EC:2.7.11.1]	--	--	GO:0016020 membrane	--	--
TR10137|c0_g1	--	--	--	--	--	--	--	--	--	--	--	--	--	--	--	--	--
TR101372|c0_g1	--	--	--	--	--	--	--	--	--	--	--	--	--	--	--	--	--
TR101377|c0_g1	--	--	--	--	--	--	--	--	--	--	--	--	--	--	--	--	--
TR101378|c0_g1	gi|242042387|ref|XP_002468588.1|	protein SORBIDRAFT_01g048580 [Sorghum bicolor]	--	--	sp|P93295|M310_ARATH	mitochondrial protein AtMg00310 OS=Arabidopsis thaliana GN=AtMg00310 PE=4 SV=1	--	--	--	--	bna:106441311	uncharacterized LOC106441311; K05909 laccase [EC:1.10.3.2]	--	--	--	--	--
TR101384|c0_g1	--	--	gi|241983969|dbj|AK331911.1|	Triticum aestivum cDNA, clone: WT002_K20, cultivar: Chinese Spring	--	--	--	--	--	--	--	--	--	--	--	--	--
TR101386|c0_g1	--	--	--	--	--	--	--	--	--	--	--	--	--	--	--	--	--
TR101387|c0_g1	gi|357111982|ref|XP_003557789.1|	metacaspase-1-like isoform X1 [Brachypodium distachyon] >gi|944086087|gb|KQK21439.1| hypothetical protein BRADI_1g60756 [Brachypodium distachyon]	gi|1002846044|ref|XM_006651393.2|	PREDICTED: Oryza brachyantha metacaspase-1-like (LOC102701529), mRNA	sp|Q7XJE6|MCA1_ARATH	OS=Arabidopsis thaliana GN=AMC1 PE=1 SV=1	--	--	--	--	--	--	--	--	--	--	IPR029030 Caspase-like domain
TR101389|c0_g1	--	--	--	--	--	--	--	--	--	--	--	--	--	--	--	--	--
TR10139|c0_g1	--	--	gi|960450707|ref|XM_003558196.3|	PREDICTED: Brachypodium distachyon AP-1 complex subunit sigma-1 (LOC100833430), mRNA	--	--	--	--	--	--	--	--	--	--	--	--	--
TR101395|c0_g1	gi|33115140|gb|AAP95024.1|	oxidoreductase [Hordeum vulgare]	gi|33115139|gb|AF527606.1|	Hordeum vulgare iron/ascorbate-dependent oxidoreductase (Hcp1) mRNA, complete cds	--	--	--	--	--	--	--	--	GO:0055114 oxidation-reduction process	GO:0016491 oxidoreductase activity | GO:0005506 iron ion binding	--	--	IPR027443 Isopenicillin N synthase-like
TR1014|c0_g1	gi|976923067|gb|KVI07415.1|	ATPase domain-containing protein [Cynara cardunculus var. scolymus]	gi|669026884|emb|HG670306.1|	Triticum aestivum chromosome 3B, genomic scaffold, cultivar Chinese Spring	sp|Q9ZNT0|VPS4_ARATH	SUPPRESSOR OF K(+) TRANSPORT GROWTH DEFECT 1 OS=Arabidopsis thaliana GN=SKD1 PE=1 SV=1	COG0464	47	Posttranslational modification, protein turnover, chaperones ;	ATPases of the AAA+ class	ats:F775_10928	Vacuolar protein sorting-associated protein 4B; K12196 vacuolar protein-sorting-associated protein 4	GO:0044765 single-organism transport | GO:0009987 cellular process	--	--	--	--
TR10140|c0_g1	--	--	--	--	--	--	--	--	--	--	--	--	--	--	--	--	--
TR101404|c0_g1	--	--	--	--	--	--	--	--	--	--	--	--	--	--	--	--	--
TR101406|c0_g1	gi|756403339|gb|AJL33749.1|	transpoter 2, partial [Saccharum hybrid cultivar ROC22]	gi|117670142|gb|DQ995508.1|	Hordeum vulgare clone 509d02_c-18 genomic sequence	sp|Q942X8|HAK2_ORYSJ	potassium transporter 2 OS=Oryza sativa subsp. japonica GN=HAK2 PE=2 SV=1	--	--	--	--	sita:101776637	probable potassium transporter 2; K03549 KUP system potassium uptake protein	GO:0071805 potassium ion transmembrane transport	GO:0015079 potassium ion transmembrane transporter activity	GO:0016021 integral component of membrane	PF02705.13 K_trans	IPR003855 Potassium transporter
TR101408|c0_g1	--	--	--	--	--	--	--	--	--	--	--	--	--	--	--	--	--
TR10141|c0_g1	gi|242042826|ref|XP_002459284.1|	protein SORBIDRAFT_02g001710 [Sorghum bicolor] >gi|241922661|gb|EER95805.1| hypothetical protein SORBI_002G017900 [Sorghum bicolor]	gi|960483105|ref|XM_010239257.2|	PREDICTED: Brachypodium distachyon uncharacterized LOC100826997 (LOC100826997), mRNA	--	--	--	--	--	--	cit:102619438	protein HGV2; K11372 HAT1-interacting factor 1	--	--	--	--	IPR011990 Tetratricopeptide-like helical domain
TR101411|c0_g1	--	--	--	--	--	--	--	--	--	--	--	--	--	--	--	--	--
TR101414|c0_g1	--	--	--	--	--	--	--	--	--	--	--	--	--	--	--	--	--
TR101415|c0_g1	gi|218194882|gb|EEC77309.1|	protein OsI_15967 [Oryza sativa Indica Group]	gi|241986269|dbj|AK333530.1|	Triticum aestivum cDNA, clone: WT006_L03, cultivar: Chinese Spring	sp|Q7X7N3|ZHD8_ORYSJ	homeodomain protein 8 OS=Oryza sativa subsp. japonica GN=ZHD8 PE=3 SV=1	--	--	--	--	--	--	--	--	--	--	IPR009057 Homeodomain-like
TR101416|c0_g1	--	--	--	--	--	--	--	--	--	--	--	--	--	--	--	--	--
TR101419|c0_g1	--	--	gi|937940524|dbj|AP014968.1|	Oryza sativa Japonica Group DNA, chromosome 12, cultivar: Nipponbare, complete sequence	--	--	--	--	--	--	--	--	--	--	--	--	--
TR10142|c0_g1	--	--	--	--	--	--	--	--	--	--	--	--	--	--	--	--	--
TR101420|c0_g1	--	--	--	--	--	--	--	--	--	--	--	--	--	--	--	--	--
TR101423|c0_g1	--	--	--	--	--	--	--	--	--	--	--	--	--	--	--	--	--
TR101426|c0_g1	gi|944071533|gb|KQK07017.1|	protein BRADI_2g32062 [Brachypodium distachyon]	--	--	--	--	--	--	--	--	--	--	--	--	--	--	--
TR101428|c0_g1	--	--	--	--	--	--	--	--	--	--	--	--	--	--	--	--	--
TR101429|c0_g1	--	--	gi|241984912|dbj|AK332172.1|	Triticum aestivum cDNA, clone: WT003_F04, cultivar: Chinese Spring	--	--	--	--	--	--	--	--	--	--	--	--	--
TR101430|c0_g1	--	--	--	--	--	--	--	--	--	--	--	--	--	--	--	--	--
TR101432|c0_g1	--	--	--	--	--	--	--	--	--	--	--	--	--	--	--	--	--
TR101435|c0_g1	--	--	--	--	--	--	--	--	--	--	--	--	--	--	--	--	--
TR101439|c0_g1	--	--	gi|68305062|gb|DQ086482.1|	Triticum aestivum ubiquitin (Ubiq) mRNA, partial cds	--	--	COG5272	70.9	Posttranslational modification, protein turnover, chaperones ;	Ubiquitin	--	--	--	--	--	--	--
TR10144|c0_g1	gi|944066928|gb|KQK02412.1|	protein BRADI_2g01320 [Brachypodium distachyon]	gi|960466303|ref|XM_014898706.1|	PREDICTED: Brachypodium distachyon probable receptor-like protein kinase At5g39030 (LOC100827372), transcript variant X5, mRNA	sp|P93604|LRK10_WHEAT	resistance kinase Lr10 OS=Triticum aestivum GN=LRK10 PE=2 SV=1	--	--	--	--	ats:F775_25594	Putative receptor-like protein kinase; K04733 interleukin-1 receptor-associated kinase 4 [EC:2.7.11.1]	GO:0006468 protein phosphorylation	GO:0004672 protein kinase activity | GO:0005524 ATP binding	GO:0016021 integral component of membrane	--	--
TR101440|c0_g1	--	--	--	--	--	--	--	--	--	--	--	--	--	--	--	--	--
TR101441|c0_g1	--	--	--	--	--	--	--	--	--	--	--	--	--	--	--	--	--
TR101443|c0_g1	gi|474449903|gb|EMS68827.1|	dehydrogenase [Triticum urartu]	--	--	--	--	--	--	--	--	--	--	--	--	--	--	--
TR101446|c0_g1	--	--	gi|241987157|dbj|AK334414.1|	Triticum aestivum cDNA, clone: WT009_J08, cultivar: Chinese Spring	--	--	--	--	--	--	--	--	--	--	--	--	--
TR101448|c0_g1	--	--	--	--	--	--	--	--	--	--	--	--	--	--	--	--	--
TR10145|c0_g1	--	--	--	--	--	--	--	--	--	--	--	--	--	--	--	--	--
TR101450|c0_g1	--	--	--	--	--	--	--	--	--	--	--	--	--	--	--	--	--
TR101452|c0_g1	--	--	--	--	--	--	--	--	--	--	--	--	--	--	--	--	--
TR101453|c0_g1	--	--	--	--	--	--	--	--	--	--	--	--	--	--	--	--	--
TR101455|c0_g1	gi|474195535|gb|EMS58316.1|	protein 4 [Triticum urartu]	gi|960477891|ref|XM_003572903.3|	PREDICTED: Brachypodium distachyon pumilio homolog 3-like (LOC100846732), mRNA	--	--	--	--	--	--	ats:F775_30157	Pumilio-like protein; K17943 pumilio RNA-binding family	--	GO:0003729 mRNA binding	--	PF07990.9 NABP	IPR012940 Nucleic acid binding NABP
TR101460|c0_g1	--	--	--	--	--	--	--	--	--	--	--	--	--	--	--	--	--
TR101464|c0_g1	--	--	--	--	--	--	--	--	--	--	--	--	--	--	--	--	--
TR101467|c0_g1	gi|944069128|gb|KQK04612.1|	protein BRADI_2g14640 [Brachypodium distachyon]	gi|721649359|ref|XM_010234798.1|	PREDICTED: Brachypodium distachyon CCR4-NOT transcription complex subunit 8-like (LOC104583083), mRNA	--	--	COG5228	43.9	RNA processing and modification ;	mRNA deadenylase subunit	bdi:104583083	CCR4-NOT transcription complex subunit 8-like; K12581 CCR4-NOT transcription complex subunit 7/8	GO:0017148 negative regulation of translation | GO:0090503 RNA phosphodiester bond hydrolysis, exonucleolytic | GO:0043928 exonucleolytic nuclear-transcribed mRNA catabolic process involved in deadenylation-dependent decay	GO:0003676 nucleic acid binding | GO:0004535 poly(A)-specific ribonuclease activity	GO:0000932 cytoplasmic mRNA processing body | GO:0030015 CCR4-NOT core complex	PF04857.17 CAF1	IPR006941 Ribonuclease CAF1 | IPR012337 Ribonuclease H-like domain
TR101469|c0_g1	--	--	--	--	--	--	--	--	--	--	--	--	--	--	--	--	--
TR10147|c0_g1	--	--	--	--	--	--	--	--	--	--	--	--	--	--	--	--	--
TR101471|c0_g1	gi|992276594|gb|KXG35094.1|	protein SORBI_002G131800 [Sorghum bicolor]	gi|1002296305|ref|XM_015756128.1|	PREDICTED: Oryza sativa Japonica Group E3 ubiquitin-protein ligase RGLG1 (LOC9267512), mRNA	sp|Q9LY87|RGLG2_ARATH	ubiquitin-protein ligase RGLG2 OS=Arabidopsis thaliana GN=RGLG2 PE=1 SV=1	--	--	--	--	sbi:SORBI_02g011340	SORBIDRAFT_02g011340, Sb02g011340; hypothetical protein; K16280 E3 ubiquitin-protein ligase RGLG [EC:2.3.2.27]	--	--	--	--	--
TR101474|c0_g1	gi|212007812|gb|ACJ22498.1|	synthase [Triticum aestivum]	gi|212007811|gb|EU835980.1|	Triticum aestivum clone BAC 502E09, complete sequence	sp|Q8LDM2|PKSB_ARATH	III polyketide synthase B OS=Arabidopsis thaliana GN=PKSB PE=1 SV=1	--	--	--	--	bdi:100830237	probable inorganic phosphate transporter 1-3; K08176 MFS transporter, PHS family, inorganic phosphate transporter	GO:0030639 polyketide biosynthetic process | GO:0080110 sporopollenin biosynthetic process	GO:0090439 tetraketide alpha-pyrone synthase activity	GO:0005783 endoplasmic reticulum	PF00195.16 Chal_sti_synt_N	IPR001099 Chalcone/stilbene synthase, N-terminal | IPR016039 Thiolase-like
TR101475|c0_g1	gi|475626220|gb|EMT33247.1|	protein F775_21120 [Aegilops tauschii]	--	--	--	--	--	--	--	--	--	--	--	--	--	--	--
TR101479|c0_g1	--	--	--	--	--	--	--	--	--	--	--	--	--	--	--	--	--
TR10148|c0_g1	--	--	gi|670417107|ref|XM_008651194.1|	PREDICTED: Zea mays uncharacterized LOC103630102 (LOC103630102), mRNA	--	--	--	--	--	--	--	--	--	--	--	--	--
TR101483|c0_g1	--	--	--	--	--	--	--	--	--	--	--	--	--	--	--	--	--
TR101484|c0_g1	--	--	--	--	--	--	--	--	--	--	--	--	--	--	--	--	--
TR101485|c0_g1	--	--	--	--	--	--	--	--	--	--	--	--	--	--	--	--	--
TR101486|c0_g1	--	--	--	--	--	--	--	--	--	--	--	--	--	--	--	--	--
TR101490|c0_g1	--	--	--	--	--	--	--	--	--	--	--	--	--	--	--	--	--
TR101491|c0_g1	--	--	gi|151419233|dbj|AK250584.1|	Hordeum vulgare subsp. vulgare cDNA clone: FLbaf87b08, mRNA sequence	--	--	--	--	--	--	--	--	--	--	--	--	--
TR101494|c0_g1	gi|474446706|gb|EMS68633.1|	protein TRIUR3_23500 [Triticum urartu]	gi|241988149|dbj|AK335406.1|	Triticum aestivum cDNA, clone: WT012_N06, cultivar: Chinese Spring	--	--	--	--	--	--	--	--	GO:0006355 regulation of transcription, DNA-templated	GO:0003677 DNA binding | GO:0046983 protein dimerization activity	GO:0005634 nucleus	PF04782.9 DUF632	IPR006867 Domain of unknown function DUF632
TR101496|c0_g1	--	--	--	--	--	--	--	--	--	--	--	--	--	--	--	--	--
TR101497|c0_g1	--	--	--	--	--	--	--	--	--	--	--	--	--	--	--	--	--
TR10150|c0_g1	gi|260408197|gb|ACX37413.1|	heat shock protein 90.1 [Dactylis glomerata]	gi|260408196|gb|FJ968744.1|	Dactylis glomerata cytosolic heat shock protein 90.1 mRNA, complete cds	sp|P36181|HSP80_SOLLC	shock cognate protein 80 OS=Solanum lycopersicum GN=HSC80 PE=2 SV=1	COG0326	87	Posttranslational modification, protein turnover, chaperones ;	Molecular chaperone, HSP90 family	ats:F775_29049	Heat shock protein 81-3; K04079 molecular chaperone HtpG	GO:0006457 protein folding | GO:0006950 response to stress	GO:0005524 ATP binding | GO:0051082 unfolded protein binding	--	--	--
TR101500|c0_g1	--	--	--	--	--	--	--	--	--	--	--	--	--	--	--	--	--
TR101501|c0_g1	--	--	gi|960478135|ref|XM_003574671.3|	PREDICTED: Brachypodium distachyon microfibrillar-associated protein 1-like (LOC100838204), transcript variant X2, mRNA	--	--	--	--	--	--	--	--	--	--	--	--	--
TR101505|c0_g1	--	--	--	--	--	--	--	--	--	--	--	--	--	--	--	--	--
TR101508|c0_g1	--	--	--	--	--	--	--	--	--	--	--	--	--	--	--	--	--
TR10151|c0_g2	--	--	gi|151426857|dbj|AK248906.1|	Hordeum vulgare subsp. vulgare cDNA clone: FLbaf4b23, mRNA sequence	--	--	--	--	--	--	--	--	--	--	--	--	--
TR101516|c0_g1	gi|474275547|gb|EMS61047.1|	protein kinase HAIKU2 [Triticum urartu]	gi|21886729|gb|AF509744.1|	Hordeum vulgare subsp. vulgare Morex receptor-like kinase gene, complete cds	sp|Q1PEM5|PERK3_ARATH	receptor-like protein kinase PERK3 OS=Arabidopsis thaliana GN=PERK3 PE=2 SV=2	--	--	--	--	osa:4341290	receptor-like protein kinase 5; K00924	GO:0016310 phosphorylation	GO:0016301 kinase activity	--	--	IPR011009 Protein kinase-like domain
TR101518|c0_g1	--	--	gi|241987214|dbj|AK334471.1|	Triticum aestivum cDNA, clone: WT010_A09, cultivar: Chinese Spring	--	--	--	--	--	--	--	--	--	--	--	--	--
TR101519|c0_g1	gi|721696728|ref|XP_010227137.1|	scarecrow-like protein 23 [Brachypodium distachyon]	gi|960491743|ref|XM_010228835.2|	PREDICTED: Brachypodium distachyon scarecrow-like protein 23 (LOC100839172), mRNA	sp|Q2Z2E9|SCR_IPONI	SCARECROW OS=Ipomoea nil GN=SCR PE=1 SV=1	--	--	--	--	--	--	GO:0006355 regulation of transcription, DNA-templated	--	--	PF03514.11 GRAS	IPR005202 Transcription factor GRAS
TR10152|c0_g1	gi|475549434|gb|EMT11256.1|	protein F775_11276 [Aegilops tauschii]	gi|307950822|gb|HM802264.1|	Triticum aestivum cultivar C306 chloroplast small heat shock protein (HSP) mRNA, complete cds; nuclear gene for chloroplast product	sp|Q00445|HS21C_WHEAT	heat shock protein, chloroplastic OS=Triticum aestivum GN=HSP21 PE=2 SV=1	COG0071	57.8	Posttranslational modification, protein turnover, chaperones ;	Molecular chaperone (small heat shock protein)	ats:F775_11276	hypothetical protein; K13993 HSP20 family protein	--	--	--	PF00011.18 HSP20	IPR002068 Alpha crystallin/Hsp20 domain | IPR008978 HSP20-like chaperone | IPR031107 Small heat shock protein HSP20
TR101521|c0_g1	--	--	gi|242388177|emb|FP094837.1|	Phyllostachys edulis cDNA clone: bphylf034a20, full insert sequence	--	--	--	--	--	--	--	--	--	--	--	--	--
TR101523|c0_g1	--	--	--	--	--	--	--	--	--	--	--	--	--	--	--	--	--
TR101529|c0_g1	--	--	--	--	--	--	--	--	--	--	--	--	--	--	--	--	--
TR10153|c0_g1	--	--	gi|960468033|ref|XM_003568723.3|	PREDICTED: Brachypodium distachyon E3 ubiquitin-protein ligase BRE1-like 2 (LOC100828493), transcript variant X1, mRNA	--	--	--	--	--	--	--	--	--	--	--	--	--
TR101531|c0_g1	--	--	gi|937906879|dbj|AP014959.1|	Oryza sativa Japonica Group DNA, chromosome 3, cultivar: Nipponbare, complete sequence	--	--	--	--	--	--	--	--	--	--	--	--	--
TR101532|c0_g1	--	--	gi|960480797|ref|XM_003573021.3|	PREDICTED: Brachypodium distachyon uncharacterized LOC100837798 (LOC100837798), mRNA	--	--	--	--	--	--	--	--	--	--	--	--	--
TR101537|c0_g1	--	--	--	--	--	--	--	--	--	--	--	--	--	--	--	--	--
TR101538|c0_g1	gi|113644697|dbj|BAF27838.1|	[Oryza sativa Japonica Group] >gi|937938242|dbj|BAT13155.1| Os11g0209000 [Oryza sativa Japonica Group]	--	--	--	--	--	--	--	--	--	--	--	--	--	--	--
TR101541|c0_g1	--	--	--	--	--	--	--	--	--	--	--	--	--	--	--	--	--
TR101545|c0_g1	--	--	--	--	--	--	--	--	--	--	--	--	--	--	--	--	--
TR101546|c0_g1	gi|670380797|ref|XP_008671115.1|	uncharacterized protein LOC103648418 [Zea mays]	--	--	--	--	--	--	--	--	ats:F775_25375	Cysteine-rich receptor-like protein kinase 15; K04733 interleukin-1 receptor-associated kinase 4 [EC:2.7.11.1]	GO:0044267 cellular protein metabolic process | GO:0006508 proteolysis	GO:0016787 hydrolase activity	--	--	--
TR101549|c0_g1	--	--	--	--	--	--	--	--	--	--	--	--	--	--	--	--	--
TR10155|c0_g1	gi|944056501|gb|KQJ92139.1|	protein BRADI_4g41870 [Brachypodium distachyon]	gi|960488412|ref|XM_003578820.2|	PREDICTED: Brachypodium distachyon serine/threonine-protein kinase STY46-like (LOC100834058), mRNA	sp|O22558|STY8_ARATH	kinase STY8 OS=Arabidopsis thaliana GN=STY8 PE=1 SV=2	--	--	--	--	--	--	GO:0006468 protein phosphorylation	GO:0004672 protein kinase activity | GO:0016597 amino acid binding | GO:0005524 ATP binding	--	--	--
TR101558|c0_g1	gi|75283240|sp|Q53PC7.1|COPB1_ORYSJ	Full=Coatomer subunit beta-1; AltName: Full=Beta-coat protein 1; Short=Beta-COP 1 >gi|77548943|gb|ABA91740.1| Adaptin N terminal region family protein, expressed [Oryza sativa Japonica Group] >gi|255679838|dbj|BAF27720.2| Os11g0174000 [Oryza sativa Japonica Group] >gi|937937981|dbj|BAT12894.1| Os11g0174000 [Oryza sativa Japonica Group]	gi|1002307165|ref|XM_015761486.1|	PREDICTED: Oryza sativa Japonica Group coatomer subunit beta-1 (LOC4349913), mRNA	sp|Q53PC7|COPB1_ORYSJ	subunit beta-1 OS=Oryza sativa subsp. japonica GN=Os11g0174000 PE=2 SV=1	--	--	--	--	dosa:Os11t0174000-01	Os11g0174000; Coatomer, beta subunit domain containing protein.; K17301 coatomer subunit beta	GO:0016192 vesicle-mediated transport | GO:0006886 intracellular protein transport	GO:0005198 structural molecule activity	GO:0030126 COPI vesicle coat	--	--
TR101559|c0_g1	gi|669030777|emb|CDM85435.1|	protein product [Triticum aestivum]	gi|960468210|ref|XM_003565104.3|	PREDICTED: Brachypodium distachyon AP3-complex subunit beta-A (LOC100831932), mRNA	--	--	--	--	--	--	bdi:100831932	AP3-complex subunit beta-A; K12397 AP-3 complex subunit beta	GO:0006896 Golgi to vacuole transport | GO:0080171 lytic vacuole organization | GO:0006886 intracellular protein transport | GO:0051453 regulation of intracellular pH	--	GO:0030123 AP-3 adaptor complex	--	--
TR10156|c0_g2	--	--	--	--	--	--	--	--	--	--	--	--	--	--	--	--	--
TR101562|c0_g1	gi|326518824|dbj|BAJ92573.1|	protein [Hordeum vulgare subsp. vulgare]	gi|960483983|ref|XM_014902010.1|	PREDICTED: Brachypodium distachyon probable non-inhibitory serpin-Z9 (LOC100821535), transcript variant X2, mRNA	sp|Q2R8P2|SPZ9_ORYSJ	non-inhibitory serpin-Z9 OS=Oryza sativa subsp. japonica GN=Os11g0222200 PE=2 SV=2	COG4826	58.9	Posttranslational modification, protein turnover, chaperones ;	Serine protease inhibitor	bdi:100821535	probable non-inhibitory serpin-Z9; K13963 serpin B	GO:0010951 negative regulation of endopeptidase activity	GO:0004867 serine-type endopeptidase inhibitor activity	GO:0005615 extracellular space	PF00079.17 Serpin	IPR000215 Serpin family | IPR023796 Serpin domain
TR101565|c0_g1	gi|326519823|dbj|BAK00284.1|	protein [Hordeum vulgare subsp. vulgare]	gi|960449872|ref|XM_014897123.1|	PREDICTED: Brachypodium distachyon uncharacterized LOC100846144 (LOC100846144), transcript variant X2, mRNA	--	--	--	--	--	--	ats:F775_21831	Phosphatidylinositol N-acetylglucosaminyltransferase subunit Q; K03860 phosphatidylinositol glycan, class Q	GO:0006506 GPI anchor biosynthetic process	GO:0017176 phosphatidylinositol N-acetylglucosaminyltransferase activity	GO:0016021 integral component of membrane | GO:0000506 glycosylphosphatidylinositol-N-acetylglucosaminyltransferase (GPI-GnT) complex	--	--
TR101572|c0_g1	--	--	--	--	--	--	--	--	--	--	--	--	--	--	--	--	--
TR101573|c0_g1	--	--	--	--	--	--	--	--	--	--	--	--	--	--	--	--	--
TR101581|c0_g1	--	--	--	--	--	--	--	--	--	--	--	--	--	--	--	--	--
TR101584|c0_g1	--	--	--	--	--	--	--	--	--	--	--	--	--	--	--	--	--
TR101589|c0_g1	--	--	gi|356463691|gb|JN160832.1|	Aegilops tauschii metacaspase 2 mRNA, complete cds >gi|571255717|emb|FR873624.1| Aegilops tauschii mRNA for MC2D protein	--	--	--	--	--	--	--	--	--	--	--	--	--
TR10159|c0_g1	--	--	gi|326528300|dbj|AK362128.1|	Hordeum vulgare subsp. vulgare mRNA for predicted protein, complete cds, clone: NIASHv2002K05	--	--	--	--	--	--	--	--	--	--	--	--	--
TR101590|c0_g1	--	--	gi|669026884|emb|HG670306.1|	Triticum aestivum chromosome 3B, genomic scaffold, cultivar Chinese Spring	--	--	--	--	--	--	--	--	--	--	--	--	--
TR101591|c0_g1	--	--	--	--	--	--	--	--	--	--	--	--	--	--	--	--	--
TR101593|c0_g1	--	--	--	--	--	--	--	--	--	--	--	--	--	--	--	--	--
TR101594|c0_g1	--	--	--	--	--	--	--	--	--	--	--	--	--	--	--	--	--
TR101599|c0_g1	--	--	gi|669026884|emb|HG670306.1|	Triticum aestivum chromosome 3B, genomic scaffold, cultivar Chinese Spring	--	--	--	--	--	--	--	--	--	--	--	--	--
TR101603|c0_g1	--	--	--	--	--	--	--	--	--	--	--	--	--	--	--	--	--
TR101606|c0_g1	--	--	--	--	--	--	--	--	--	--	--	--	--	--	--	--	--
TR101607|c0_g1	--	--	--	--	--	--	--	--	--	--	--	--	--	--	--	--	--
TR101608|c0_g1	--	--	--	--	--	--	--	--	--	--	--	--	--	--	--	--	--
TR101610|c0_g1	--	--	--	--	--	--	--	--	--	--	--	--	--	--	--	--	--
TR101611|c0_g1	--	--	--	--	--	--	--	--	--	--	--	--	--	--	--	--	--
TR101617|c0_g1	--	--	--	--	--	--	--	--	--	--	--	--	--	--	--	--	--
TR101618|c0_g1	--	--	gi|960494469|ref|XM_010241369.2|	PREDICTED: Brachypodium distachyon formin-like protein 18 (LOC100841909), mRNA	--	--	--	--	--	--	--	--	--	--	--	--	--
TR101623|c0_g1	--	--	--	--	--	--	--	--	--	--	--	--	--	--	--	--	--
TR101624|c0_g1	gi|944085605|gb|KQK20957.1|	protein BRADI_1g57750 [Brachypodium distachyon]	gi|960453826|ref|XM_014896398.1|	PREDICTED: Brachypodium distachyon L-type lectin-domain containing receptor kinase IV.1-like (LOC100822922), mRNA	sp|Q9M345|LRK42_ARATH	lectin-domain containing receptor kinase IV.2 OS=Arabidopsis thaliana GN=LECRK42 PE=2 SV=1	COG0515	43.9	General function prediction only ; Signal transduction mechanisms ; Transcription ; Replication, recombination and repair ;	Serine/threonine protein kinase	sbi:SORBI_10g011150	SORBIDRAFT_10g011150, Sb10g011150; hypothetical protein; K04733 interleukin-1 receptor-associated kinase 4 [EC:2.7.11.1]	GO:0006468 protein phosphorylation	GO:0030246 carbohydrate binding | GO:0005524 ATP binding | GO:0004674 protein serine/threonine kinase activity	GO:0016021 integral component of membrane	PF07714.14 Pkinase_Tyr	IPR000719 Protein kinase domain | IPR001245 Serine-threonine/tyrosine-protein kinase catalytic domain | IPR011009 Protein kinase-like domain
TR101625|c0_g1	--	--	--	--	--	--	--	--	--	--	--	--	--	--	--	--	--
TR101627|c0_g1	--	--	gi|386650145|gb|JQ887243.1|	Zea mays isolate 5003 clone 1 GRMZM2G152877-like gene, partial sequence	--	--	--	--	--	--	--	--	--	--	--	--	--
TR10163|c0_g2	--	--	--	--	--	--	--	--	--	--	--	--	--	--	--	--	--
TR101630|c0_g1	--	--	--	--	--	--	--	--	--	--	--	--	--	--	--	--	--
TR101631|c0_g1	gi|544215353|ref|XP_005537822.1|	c reductase cytochrome c1 subunit [Cyanidioschyzon merolae strain 10D] >gi|449018384|dbj|BAM81786.1| cytochrome c reductase cytochrome c1 subunit [Cyanidioschyzon merolae strain 10D]	gi|669145989|ref|XM_008610335.1|	Saprolegnia diclina VS20 ubiquinol-cytochrome c reductase cytochrome c1 subunit mRNA	sp|Q9FKS5|CYC1B_ARATH	c1 2, heme protein, mitochondrial OS=Arabidopsis thaliana GN=CYC12 PE=1 SV=1	COG2857	140	Energy production and conversion ;	Cytochrome c1	cme:CYME_CMP152C	cytochrome c reductase cytochrome c1 subunit; K00413 ubiquinol-cytochrome c reductase cytochrome c1 subunit	--	GO:0020037 heme binding | GO:0009055 electron carrier activity	--	PF02167.12 Cytochrom_C1	IPR002326 Cytochrome c1 | IPR009056 Cytochrome c-like domain
TR101632|c0_g1	--	--	--	--	--	--	--	--	--	--	--	--	--	--	--	--	--
TR101633|c0_g1	--	--	gi|242043229|ref|XM_002459441.1|	Sorghum bicolor hypothetical protein, mRNA	--	--	--	--	--	--	--	--	--	--	--	--	--
TR101634|c0_g1	--	--	--	--	--	--	--	--	--	--	--	--	--	--	--	--	--
TR101637|c0_g1	--	--	gi|151427221|dbj|AK249270.1|	Hordeum vulgare subsp. vulgare cDNA clone: FLbaf33d12, mRNA sequence	--	--	--	--	--	--	--	--	--	--	--	--	--
TR10164|c0_g2	--	--	--	--	--	--	--	--	--	--	--	--	--	--	--	--	--
TR101640|c0_g1	--	--	--	--	--	--	--	--	--	--	--	--	--	--	--	--	--
TR101641|c0_g1	gi|474386343|gb|EMS64989.1|	accessory protein ureD [Triticum urartu]	gi|960475344|ref|XM_003570216.3|	PREDICTED: Brachypodium distachyon urease accessory protein D (LOC100844179), mRNA	sp|E0ZS45|URED_ORYSI	accessory protein D OS=Oryza sativa subsp. indica GN=URED PE=2 SV=1	--	--	--	--	mus:103999493	urease accessory protein D isoform X4; K03190 urease accessory protein	GO:0006807 nitrogen compound metabolic process | GO:0048554 positive regulation of catalytic activity	GO:0016151 nickel cation binding	--	--	--
TR101644|c0_g1	gi|721654385|ref|XP_010234055.1|	uncharacterized protein LOC100821209 isoform X2 [Brachypodium distachyon] >gi|944058511|gb|KQJ94101.1| hypothetical protein BRADI_3g08500 [Brachypodium distachyon]	gi|721654384|ref|XM_010235753.1|	PREDICTED: Brachypodium distachyon putative protease Do-like 14 (LOC100821209), transcript variant X2, mRNA	--	--	--	--	--	--	--	--	--	--	--	--	--
TR101648|c0_g1	--	--	--	--	--	--	--	--	--	--	--	--	--	--	--	--	--
TR101649|c0_g1	gi|474440607|gb|EMS68378.1|	protein kinase 23 [Triticum urartu]	--	--	--	--	--	--	--	--	ats:F775_14960	Tubulin--tyrosine ligase-like protein 12; K16609 tubulin--tyrosine ligase-like protein 12	GO:0001101 response to acid chemical | GO:0007165 signal transduction | GO:0006278 RNA-dependent DNA biosynthetic process | GO:0009991 response to extracellular stimulus | GO:0006950 response to stress | GO:1901700 response to oxygen-containing compound	GO:0016301 kinase activity | GO:0003964 RNA-directed DNA polymerase activity | GO:0003723 RNA binding	GO:0005737 cytoplasm	--	--
TR10165|c0_g1	gi|357121267|ref|XP_003562342.1|	probable beta-1,3-galactosyltransferase 2 [Brachypodium distachyon] >gi|944078992|gb|KQK14344.1| hypothetical protein BRADI_1g15590 [Brachypodium distachyon]	gi|960462420|ref|XM_003562294.3|	PREDICTED: Brachypodium distachyon probable beta-1,3-galactosyltransferase 2 (LOC100823235), mRNA	sp|Q9ZV71|B3GT3_ARATH	beta-1,3-galactosyltransferase 3 OS=Arabidopsis thaliana GN=B3GALT3 PE=2 SV=1	--	--	--	--	bdi:100823235	probable beta-1,3-galactosyltransferase 2; K20855 beta-1,3-galactosyltransferase 1/2/3/4/5/7/8 [EC:2.4.1.-]	GO:0006486 protein glycosylation	GO:0008378 galactosyltransferase activity	GO:0005794 Golgi apparatus | GO:0016021 integral component of membrane	PF13334.3 DUF4094	IPR002659 Glycosyl transferase, family 31 | IPR025298 Domain of unknown function DUF4094
TR101653|c0_g2	gi|514819136|ref|XP_004984267.1|	cytochrome P450 734A6-like [Setaria italica] >gi|944226334|gb|KQK90738.1| hypothetical protein SETIT_035171mg [Setaria italica]	gi|836027334|ref|XM_004984210.2|	PREDICTED: Setaria italica cytochrome P450 734A6-like (LOC101784849), mRNA	--	--	--	--	--	--	sita:101784849	cytochrome P450 734A6-like; K20660 cytochrome P450 family 709	--	--	--	--	--
TR101658|c0_g1	--	--	--	--	--	--	--	--	--	--	--	--	--	--	--	--	--
TR101660|c0_g1	--	--	--	--	--	--	--	--	--	--	--	--	--	--	--	--	--
TR101661|c0_g1	--	--	gi|472833546|gb|JX999996.1|	Lolium perenne mitochondrion, complete genome	--	--	--	--	--	--	--	--	--	--	--	--	--
TR101662|c0_g1	--	--	gi|1002306439|ref|XM_015761123.1|	PREDICTED: Oryza sativa Japonica Group very-long-chain 3-oxoacyl-CoA reductase-like protein At1g24470 (LOC4350399), mRNA	--	--	--	--	--	--	--	--	--	--	--	--	--
TR101666|c0_g1	--	--	--	--	--	--	--	--	--	--	--	--	--	--	--	--	--
TR101669|c0_g1	--	--	--	--	--	--	--	--	--	--	--	--	--	--	--	--	--
TR10167|c0_g1	gi|242060104|ref|XP_002451341.1|	protein SORBIDRAFT_04g000360 [Sorghum bicolor] >gi|241931172|gb|EES04317.1| hypothetical protein SORBI_004G002100 [Sorghum bicolor]	gi|955708690|ref|XM_004951128.3|	PREDICTED: Setaria italica extra-large guanine nucleotide-binding protein 3 (LOC101761123), transcript variant X2, mRNA	sp|Q9C516|XLG3_ARATH	guanine nucleotide-binding protein 3 OS=Arabidopsis thaliana GN=XLG3 PE=1 SV=1	--	--	--	--	ppp:PHYPADRAFT_190525	GPA1; GPA1 heterotrimeric G protein alpha subunit protein; K04630 guanine nucleotide-binding protein G(i) subunit alpha	GO:0007186 G-protein coupled receptor signaling pathway | GO:0008152 metabolic process	GO:0031683 G-protein beta/gamma-subunit complex binding | GO:0005525 GTP binding | GO:0004871 signal transducer activity | GO:0003924 GTPase activity	--	--	IPR001019 Guanine nucleotide binding protein (G-protein), alpha subunit
TR101670|c0_g1	--	--	--	--	--	--	--	--	--	--	--	--	--	--	--	--	--
TR101671|c0_g1	gi|475597537|gb|EMT23645.1|	protein F775_42956 [Aegilops tauschii]	gi|669026884|emb|HG670306.1|	Triticum aestivum chromosome 3B, genomic scaffold, cultivar Chinese Spring	sp|Q9SCT4|IMK2_ARATH	inactive leucine-rich repeat receptor-like protein kinase IMK2 OS=Arabidopsis thaliana GN=IMK2 PE=1 SV=1	--	--	--	--	eus:EUTSA_v10006389mg	hypothetical protein; K20359 PRA1 family protein 1	GO:0006468 protein phosphorylation	GO:0004672 protein kinase activity | GO:0005524 ATP binding	GO:0016021 integral component of membrane	--	--
TR10168|c0_g1	--	--	--	--	--	--	--	--	--	--	--	--	--	--	--	--	--
TR10168|c0_g2	--	--	--	--	--	--	--	--	--	--	--	--	--	--	--	--	--
TR101680|c0_g1	gi|670371346|ref|XP_008666939.1|	uncharacterized protein LOC103645703 [Zea mays]	--	--	sp|O23081|CRK41_ARATH	receptor-like protein kinase 41 OS=Arabidopsis thaliana GN=CRK41 PE=3 SV=2	--	--	--	--	ats:F775_22513	Cysteine-rich receptor-like protein kinase 41; K04730 interleukin-1 receptor-associated kinase 1 [EC:2.7.11.1]	GO:0006468 protein phosphorylation	GO:0005524 ATP binding | GO:0004674 protein serine/threonine kinase activity	--	--	IPR000719 Protein kinase domain | IPR011009 Protein kinase-like domain | IPR017441 Protein kinase, ATP binding site
TR101681|c0_g1	--	--	gi|669026884|emb|HG670306.1|	Triticum aestivum chromosome 3B, genomic scaffold, cultivar Chinese Spring	--	--	--	--	--	--	--	--	--	--	--	--	--
TR101685|c0_g1	gi|475557221|gb|EMT12794.1|	protein F775_19997 [Aegilops tauschii]	gi|242383524|emb|FP092368.1|	Phyllostachys edulis cDNA clone: bphylf061j06, full insert sequence	--	--	COG0730	47.8	General function prediction only ;	Predicted permeases	--	--	--	--	GO:0016021 integral component of membrane | GO:0016023 cytoplasmic, membrane-bounded vesicle	PF01925.16 TauE	IPR002781 Transmembrane protein TauE-like
TR101686|c0_g1	--	--	--	--	--	--	--	--	--	--	--	--	--	--	--	--	--
TR101687|c0_g1	gi|944061578|gb|KQJ97168.1|	protein BRADI_3g29170 [Brachypodium distachyon]	--	--	--	--	--	--	--	--	--	--	--	--	--	--	--
TR101690|c0_g1	gi|721665453|ref|XP_010235702.1|	probable LRR receptor-like serine/threonine-protein kinase At3g47570 [Brachypodium distachyon]	gi|262192760|gb|GU084176.1|	Triticum aestivum LRR receptor-like kinase mRNA, complete cds	sp|Q9SD62|Y3471_ARATH	receptor-like protein kinase At3g47110 OS=Arabidopsis thaliana GN=At3g47110 PE=3 SV=1	--	--	--	--	ats:F775_02530	Transcription initiation factor TFIID subunit 5; K03130 transcription initiation factor TFIID subunit 5	GO:0006468 protein phosphorylation	GO:0005524 ATP binding | GO:0004674 protein serine/threonine kinase activity	GO:0016021 integral component of membrane	PF00560.30 LRR_1	IPR001611 Leucine-rich repeat | IPR032675 Leucine-rich repeat domain, L domain-like
TR101697|c0_g1	--	--	--	--	--	--	--	--	--	--	--	--	--	--	--	--	--
TR1017|c0_g1	gi|960455910|ref|XP_010228537.2|	uncharacterized protein LOC100843289 isoform X1 [Brachypodium distachyon] >gi|944086038|gb|KQK21390.1| hypothetical protein BRADI_1g60500 [Brachypodium distachyon]	gi|960455911|ref|XM_003557715.3|	PREDICTED: Brachypodium distachyon uncharacterized LOC100843289 (LOC100843289), transcript variant X2, mRNA	--	--	--	--	--	--	--	--	--	--	--	--	--
TR10170|c0_g1	--	--	--	--	--	--	--	--	--	--	--	--	--	--	--	--	--
TR101707|c0_g1	--	--	--	--	--	--	--	--	--	--	--	--	--	--	--	--	--
TR101713|c0_g1	gi|475553509|gb|EMT12029.1|	resistance protein RPM1 [Aegilops tauschii]	gi|669026884|emb|HG670306.1|	Triticum aestivum chromosome 3B, genomic scaffold, cultivar Chinese Spring	--	--	--	--	--	--	--	--	--	GO:0043531 ADP binding	GO:0016020 membrane	--	--
TR101716|c0_g1	--	--	--	--	--	--	--	--	--	--	--	--	--	--	--	--	--
TR101719|c0_g1	--	--	--	--	--	--	--	--	--	--	--	--	--	--	--	--	--
TR101723|c0_g1	--	--	--	--	--	--	--	--	--	--	--	--	--	--	--	--	--
TR101725|c0_g1	--	--	gi|1002865241|ref|XM_006659582.2|	PREDICTED: Oryza brachyantha biotin synthase (LOC102707423), mRNA	--	--	--	--	--	--	--	--	--	--	--	--	--
TR10173|c0_g1	gi|1002261306|ref|XP_015635019.1|	uncharacterized protein LOC9268705 isoform X2 [Oryza sativa Japonica Group]	gi|1002261305|ref|XM_015779533.1|	PREDICTED: Oryza sativa Japonica Group uncharacterized LOC9268705 (LOC9268705), transcript variant X2, mRNA	--	--	--	--	--	--	thj:104811751	disease resistance protein RPS2-like; K13459 disease resistance protein RPS2	--	--	--	--	--
TR101732|c0_g1	--	--	--	--	--	--	--	--	--	--	--	--	--	--	--	--	--
TR101733|c0_g1	--	--	--	--	--	--	--	--	--	--	--	--	--	--	--	--	--
TR101737|c0_g1	--	--	--	--	--	--	--	--	--	--	--	--	--	--	--	--	--
TR101738|c0_g1	--	--	--	--	--	--	--	--	--	--	--	--	--	--	--	--	--
TR101740|c0_g1	--	--	--	--	--	--	--	--	--	--	--	--	--	--	--	--	--
TR101741|c0_g1	gi|475539346|gb|EMT09393.1|	protein F775_25268 [Aegilops tauschii]	--	--	--	--	--	--	--	--	--	--	--	--	--	--	--
TR101742|c0_g1	--	--	--	--	--	--	--	--	--	--	--	--	--	--	--	--	--
TR101747|c0_g1	--	--	--	--	--	--	--	--	--	--	--	--	--	--	--	--	--
TR101748|c0_g1	gi|169261412|gb|ACA52286.1|	[Oryza sativa Indica Group]	--	--	--	--	--	--	--	--	--	--	GO:0009556 microsporogenesis	GO:0019789 SUMO transferase activity	GO:0009536 plastid	PF11789.5 zf-Nse	IPR004181 Zinc finger, MIZ-type | IPR013083 Zinc finger, RING/FYVE/PHD-type
TR101749|c0_g1	--	--	--	--	--	--	--	--	--	--	--	--	--	--	--	--	--
TR101750|c0_g1	--	--	gi|960452119|ref|XM_003559030.3|	PREDICTED: Brachypodium distachyon probable prolyl 4-hydroxylase 9 (LOC100832694), mRNA	--	--	--	--	--	--	--	--	--	--	--	--	--
TR101752|c0_g1	gi|326518192|dbj|BAK07348.1|	protein [Hordeum vulgare subsp. vulgare]	gi|241989022|dbj|AK336001.1|	Triticum aestivum cDNA, clone: SET2_P21, cultivar: Chinese Spring	--	--	--	--	--	--	--	--	--	--	--	--	--
TR101755|c0_g1	gi|721687640|ref|XP_010239308.1|	retrovirus-related Pol polyprotein from transposon TNT 1-94 [Brachypodium distachyon]	--	--	sp|P10978|POLX_TOBAC	Pol polyprotein from transposon TNT 1-94 OS=Nicotiana tabacum PE=2 SV=1	--	--	--	--	adu:107466525	DNA-directed RNA polymerase II subunit 1-like; K03006 DNA-directed RNA polymerase II subunit RPB1 [EC:2.7.7.6]	GO:0071704 organic substance metabolic process | GO:0044238 primary metabolic process	GO:0046872 metal ion binding	GO:0009536 plastid	PF00665.23 rve	IPR001584 Integrase, catalytic core | IPR012337 Ribonuclease H-like domain
TR101757|c0_g1	gi|357113122|ref|XP_003558353.1|	brefeldin A-inhibited guanine nucleotide-exchange protein 2 [Brachypodium distachyon] >gi|944087230|gb|KQK22582.1| hypothetical protein BRADI_1g68180 [Brachypodium distachyon]	gi|1002848794|ref|XM_006649670.2|	PREDICTED: Oryza brachyantha brefeldin A-inhibited guanine nucleotide-exchange protein 2 (LOC102704683), mRNA	sp|Q9LPC5|BIG3_ARATH	A-inhibited guanine nucleotide-exchange protein 3 OS=Arabidopsis thaliana GN=BIG3 PE=1 SV=1	COG5307	46.6	General function prediction only ;	SEC7 domain proteins	bdi:100840767	ARFGEF1; brefeldin A-inhibited guanine nucleotide-exchange protein 2; K18442 brefeldin A-inhibited guanine nucleotide-exchange protein	GO:0043547 positive regulation of GTPase activity | GO:0032012 regulation of ARF protein signal transduction | GO:0016192 vesicle-mediated transport	GO:0005086 ARF guanyl-nucleotide exchange factor activity	GO:0005829 cytosol | GO:0005802 trans-Golgi network	PF16213.2 DCB	IPR032629 Mon2, dimerisation and cyclophilin-binding domain
TR101758|c0_g1	--	--	--	--	--	--	--	--	--	--	--	--	--	--	--	--	--
TR101759|c0_g1	--	--	--	--	--	--	--	--	--	--	--	--	--	--	--	--	--
TR10176|c0_g1	--	--	gi|960478762|ref|XM_014901050.1|	PREDICTED: Brachypodium distachyon thylakoid lumenal 17.4 kDa protein, chloroplastic (LOC100841350), mRNA	--	--	--	--	--	--	--	--	--	--	--	--	--
TR101760|c0_g1	--	--	--	--	--	--	--	--	--	--	--	--	--	--	--	--	--
TR101761|c0_g1	--	--	--	--	--	--	--	--	--	--	--	--	--	--	--	--	--
TR101762|c0_g1	--	--	--	--	--	--	--	--	--	--	--	--	--	--	--	--	--
TR101763|c0_g1	gi|474353836|gb|EMS63092.1|	THEP1 [Triticum urartu]	gi|960459866|ref|XM_010230951.2|	PREDICTED: Brachypodium distachyon uncharacterized LOC104581888 (LOC104581888), mRNA	--	--	--	--	--	--	--	--	GO:0016311 dephosphorylation	GO:0098519 nucleotide phosphatase activity, acting on free nucleotides	--	PF14383.3 VARLMGL	IPR032795 DUF3741-associated sequence motif
TR101764|c0_g1	--	--	--	--	--	--	--	--	--	--	--	--	--	--	--	--	--
TR101765|c0_g1	--	--	--	--	--	--	--	--	--	--	--	--	--	--	--	--	--
TR101767|c0_g1	--	--	gi|960491530|ref|XM_003581381.3|	PREDICTED: Brachypodium distachyon protein G1-like4 (LOC100821276), mRNA	--	--	--	--	--	--	--	--	--	--	--	--	--
TR101768|c0_g1	gi|326533000|dbj|BAJ89345.1|	protein [Hordeum vulgare subsp. vulgare]	gi|669026884|emb|HG670306.1|	Triticum aestivum chromosome 3B, genomic scaffold, cultivar Chinese Spring	--	--	--	--	--	--	--	--	--	--	--	--	--
TR101769|c0_g1	--	--	--	--	--	--	--	--	--	--	--	--	--	--	--	--	--
TR10177|c0_g1	--	--	--	--	--	--	--	--	--	--	--	--	--	--	--	--	--
TR101775|c0_g1	--	--	--	--	--	--	--	--	--	--	--	--	--	--	--	--	--
TR101776|c0_g1	--	--	--	--	--	--	--	--	--	--	--	--	--	--	--	--	--
TR101778|c0_g1	--	--	--	--	--	--	--	--	--	--	--	--	--	--	--	--	--
TR101779|c0_g1	--	--	--	--	--	--	--	--	--	--	--	--	--	--	--	--	--
TR101780|c0_g1	--	--	gi|669026884|emb|HG670306.1|	Triticum aestivum chromosome 3B, genomic scaffold, cultivar Chinese Spring	--	--	--	--	--	--	--	--	--	--	--	--	--
TR101782|c0_g1	--	--	--	--	--	--	--	--	--	--	--	--	--	--	--	--	--
TR101791|c0_g1	--	--	--	--	--	--	--	--	--	--	--	--	--	--	--	--	--
TR101793|c0_g1	gi|125584653|gb|EAZ25317.1|	protein OsJ_09128 [Oryza sativa Japonica Group]	gi|1002847348|ref|XM_006650901.2|	PREDICTED: Oryza brachyantha kinase-interacting family protein-like (LOC102710007), transcript variant X2, mRNA	--	--	COG0455	46.6	Cell cycle control, cell division, chromosome partitioning ;	ATPases involved in chromosome partitioning	--	--	GO:0016310 phosphorylation	GO:0003779 actin binding | GO:0016301 kinase activity	--	--	--
TR101803|c0_g1	--	--	--	--	--	--	--	--	--	--	--	--	--	--	--	--	--
TR101804|c0_g1	--	--	--	--	--	--	--	--	--	--	--	--	--	--	--	--	--
TR101805|c0_g1	--	--	--	--	--	--	--	--	--	--	--	--	--	--	--	--	--
TR101806|c0_g1	--	--	--	--	--	--	--	--	--	--	--	--	--	--	--	--	--
TR101807|c0_g1	--	--	--	--	--	--	COG0455	45.4	Cell cycle control, cell division, chromosome partitioning ;	ATPases involved in chromosome partitioning	--	--	--	--	--	--	--
TR101808|c0_g1	--	--	gi|326510132|dbj|AK356065.1|	Hordeum vulgare subsp. vulgare mRNA for predicted protein, complete cds, clone: NIASHv1029J06	--	--	--	--	--	--	--	--	--	--	--	--	--
TR10181|c0_g1	--	--	--	--	--	--	--	--	--	--	--	--	--	--	--	--	--
TR101814|c0_g1	gi|475572976|gb|EMT16628.1|	LRR receptor-like serine/threonine-protein kinase [Aegilops tauschii]	gi|960482038|ref|XM_010238032.2|	PREDICTED: Brachypodium distachyon probable LRR receptor-like serine/threonine-protein kinase At3g47570 (LOC104581311), mRNA	sp|C0LGP4|Y3475_ARATH	LRR receptor-like serine/threonine-protein kinase At3g47570 OS=Arabidopsis thaliana GN=At3g47570 PE=2 SV=1	--	--	--	--	dosa:Os02t0215900-01	Os02g0215900; Protein kinase, catalytic domain domain containing protein.; K04730 interleukin-1 receptor-associated kinase 1 [EC:2.7.11.1]	GO:0006468 protein phosphorylation	GO:0005524 ATP binding | GO:0004674 protein serine/threonine kinase activity	GO:0016021 integral component of membrane | GO:0016023 cytoplasmic, membrane-bounded vesicle	PF07714.14 Pkinase_Tyr	IPR000719 Protein kinase domain | IPR001245 Serine-threonine/tyrosine-protein kinase catalytic domain | IPR011009 Protein kinase-like domain
TR101817|c0_g1	--	--	--	--	--	--	--	--	--	--	--	--	--	--	--	--	--
TR101818|c0_g1	--	--	gi|326509282|dbj|AK360349.1|	Hordeum vulgare subsp. vulgare mRNA for predicted protein, complete cds, clone: NIASHv1116D13	--	--	--	--	--	--	--	--	--	--	--	--	--
TR101819|c0_g1	gi|522700504|gb|AGQ17378.1|	[Aegilops tauschii]	--	--	--	--	--	--	--	--	--	--	--	--	--	--	--
TR101820|c0_g1	--	--	--	--	--	--	--	--	--	--	--	--	--	--	--	--	--
TR101821|c0_g1	--	--	--	--	--	--	--	--	--	--	--	--	--	--	--	--	--
TR101823|c0_g1	gi|475501584|gb|EMT04343.1|	ATPase 1 [Aegilops tauschii]	gi|960457192|ref|XM_014897032.1|	PREDICTED: Brachypodium distachyon phospholipid-transporting ATPase 1-like (LOC100839368), transcript variant X2, mRNA	sp|P98204|ALA1_ARATH	ATPase 1 OS=Arabidopsis thaliana GN=ALA1 PE=2 SV=1	--	--	--	--	ats:F775_06341	Phospholipid-transporting ATPase 1; K14802 phospholipid-transporting ATPase [EC:3.6.3.1]	GO:0045332 phospholipid translocation | GO:0008152 metabolic process	GO:0016788 hydrolase activity, acting on ester bonds | GO:0005524 ATP binding | GO:0000287 magnesium ion binding | GO:0004012 phospholipid-translocating ATPase activity	GO:0016021 integral component of membrane | GO:0005886 plasma membrane	--	--
TR101827|c0_g1	--	--	gi|960462309|ref|XM_003563031.3|	PREDICTED: Brachypodium distachyon ATP synthase subunit delta', mitochondrial (LOC100839796), mRNA	--	--	--	--	--	--	--	--	--	--	--	--	--
TR101829|c0_g1	--	--	--	--	--	--	--	--	--	--	--	--	--	--	--	--	--
TR10183|c0_g1	--	--	--	--	--	--	--	--	--	--	--	--	--	--	--	--	--
TR101833|c0_g1	gi|134804|sp|P22220.1|SPE1_AVESA	Full=Arginine decarboxylase; Short=ADC; Short=ARGDC >gi|16120|emb|CAA40137.1| arginine decarboxylase [Avena sativa]	gi|16119|emb|X56802.1|	Oat spe1 mRNA for arginine decarboxylase (EC 4.1.1.19)	sp|P22220|SPE1_AVESA	decarboxylase OS=Avena sativa GN=SPE1 PE=1 SV=1	--	--	--	--	sita:101763965	arginine decarboxylase 2-like; K01583 arginine decarboxylase [EC:4.1.1.19]	GO:0006527 arginine catabolic process | GO:0008295 spermidine biosynthetic process | GO:0009446 putrescine biosynthetic process	GO:0008792 arginine decarboxylase activity	--	--	--
TR101834|c0_g1	gi|595792899|ref|XP_007200198.1|	protein PRUPE_ppa016013mg, partial [Prunus persica] >gi|462395598|gb|EMJ01397.1| hypothetical protein PRUPE_ppa016013mg, partial [Prunus persica]	gi|669026884|emb|HG670306.1|	Triticum aestivum chromosome 3B, genomic scaffold, cultivar Chinese Spring	--	--	--	--	--	--	gmx:102669082	uncharacterized LOC102669082; K01689 enolase [EC:4.2.1.11]	--	--	--	--	--
TR101841|c0_g1	--	--	--	--	--	--	--	--	--	--	--	--	--	--	--	--	--
TR101843|c0_g1	--	--	gi|326495009|dbj|AK354381.1|	Hordeum vulgare subsp. vulgare mRNA for predicted protein, complete cds, clone: NIASHv1006P02	--	--	--	--	--	--	--	--	--	--	--	--	--
TR101844|c0_g1	--	--	--	--	--	--	COG0515	44.7	General function prediction only ; Signal transduction mechanisms ; Transcription ; Replication, recombination and repair ;	Serine/threonine protein kinase	--	--	--	--	--	--	--
TR101845|c0_g1	--	--	--	--	--	--	--	--	--	--	--	--	--	--	--	--	--
TR101848|c0_g1	gi|474019471|gb|EMS52805.1|	Dicer-like protein 3a [Triticum urartu]	gi|721637471|ref|XR_730496.1|	PREDICTED: Brachypodium distachyon uncharacterized LOC104582643 (LOC104582643), ncRNA	sp|Q5N870|DCL3A_ORYSJ	Dicer homolog 3a OS=Oryza sativa subsp. japonica GN=DCL3A PE=2 SV=1	--	--	--	--	ats:F775_05560	Endoribonuclease Dicer-3A-like protein; K11592 endoribonuclease Dicer [EC:3.1.26.-]	GO:0090502 RNA phosphodiester bond hydrolysis, endonucleolytic | GO:0006396 RNA processing	GO:0004386 helicase activity | GO:0003723 RNA binding | GO:0005524 ATP binding | GO:0004525 ribonuclease III activity	--	PF00271.28 Helicase_C	IPR001650 Helicase, C-terminal | IPR027417 P-loop containing nucleoside triphosphate hydrolase
TR101849|c0_g1	gi|197091512|gb|ACH42080.1|	3-hydroxylase [Hordeum vulgare]	gi|18975|emb|X58138.1|	H.vulgare mRNA for flavanone-3-hydroxylase	sp|Q07353|FL3H_PETHY	3-dioxygenase (Fragment) OS=Petunia hybrida GN=AN3 PE=1 SV=1	--	--	--	--	sita:101777126	naringenin,2-oxoglutarate 3-dioxygenase; K00475 naringenin 3-dioxygenase [EC:1.14.11.9]	GO:0009744 response to sucrose | GO:0010224 response to UV-B | GO:0009718 anthocyanin-containing compound biosynthetic process | GO:0055114 oxidation-reduction process	GO:0045486 naringenin 3-dioxygenase activity | GO:0046872 metal ion binding	--	--	IPR027443 Isopenicillin N synthase-like
TR101850|c0_g1	gi|357112049|ref|XP_003557822.1|	protein ABERRANT POLLEN TRANSMISSION 1-like isoform X1 [Brachypodium distachyon] >gi|944086315|gb|KQK21667.1| hypothetical protein BRADI_1g62277 [Brachypodium distachyon]	gi|960460403|ref|XM_003557774.3|	PREDICTED: Brachypodium distachyon protein ABERRANT POLLEN TRANSMISSION 1-like (LOC100834533), transcript variant X1, mRNA	sp|K7VLR4|APT1_MAIZE	ABERRANT POLLEN TRANSMISSION 1 OS=Zea mays GN=APT1 PE=2 SV=1	--	--	--	--	--	--	GO:0044550 secondary metabolite biosynthetic process | GO:0055114 oxidation-reduction process	GO:0016709 oxidoreductase activity, acting on paired donors, with incorporation or reduction of molecular oxygen, NAD(P)H as one donor, and incorporation of one atom of oxygen	GO:0016021 integral component of membrane	--	--
TR101853|c0_g1	--	--	gi|669026884|emb|HG670306.1|	Triticum aestivum chromosome 3B, genomic scaffold, cultivar Chinese Spring	--	--	--	--	--	--	--	--	--	--	--	--	--
TR101854|c0_g1	--	--	gi|960451275|ref|XM_010237588.2|	PREDICTED: Brachypodium distachyon putative G3BP-like protein (LOC100824546), mRNA	--	--	--	--	--	--	--	--	--	--	--	--	--
TR101855|c0_g1	gi|475621925|gb|EMT31663.1|	protein F775_21136 [Aegilops tauschii]	gi|1002260026|ref|XM_015778851.1|	PREDICTED: Oryza sativa Japonica Group protein QUIRKY (LOC4336135), mRNA	sp|B8XCH5|QKY_ARATH	QUIRKY OS=Arabidopsis thaliana GN=QKY PE=2 SV=1	--	--	--	--	--	--	--	GO:0005509 calcium ion binding | GO:0005544 calcium-dependent phospholipid binding	GO:0016021 integral component of membrane	--	--
TR101859|c0_g1	--	--	--	--	--	--	--	--	--	--	--	--	--	--	--	--	--
TR101865|c0_g1	--	--	--	--	--	--	--	--	--	--	--	--	--	--	--	--	--
TR101866|c0_g1	--	--	gi|410832831|gb|JX559843.1|	Triticum monococcum strain TA2026 phosphomannomutase A1 mRNA, complete cds	--	--	--	--	--	--	--	--	--	--	--	--	--
TR101869|c0_g1	--	--	--	--	--	--	--	--	--	--	--	--	--	--	--	--	--
TR101870|c0_g1	--	--	--	--	--	--	COG5297	61.2	Carbohydrate transport and metabolism ;	Cellobiohydrolase A (1,4-beta-cellobiosidase A)	--	--	--	--	--	--	--
TR101875|c0_g1	--	--	gi|960461394|ref|XM_003561826.3|	PREDICTED: Brachypodium distachyon uncharacterized LOC100839271 (LOC100839271), mRNA	--	--	--	--	--	--	--	--	--	--	--	--	--
TR101877|c0_g1	--	--	--	--	--	--	--	--	--	--	--	--	--	--	--	--	--
TR101878|c0_g1	--	--	gi|937906879|dbj|AP014959.1|	Oryza sativa Japonica Group DNA, chromosome 3, cultivar: Nipponbare, complete sequence	--	--	--	--	--	--	--	--	--	--	--	--	--
TR101879|c0_g1	gi|52076786|dbj|BAD45730.1|	protein [Oryza sativa Japonica Group] >gi|52076961|dbj|BAD45971.1| hypothetical protein [Oryza sativa Japonica Group]	gi|670448324|ref|XM_008666187.1|	PREDICTED: Zea mays uncharacterized LOC103643030 (LOC103643030), mRNA	--	--	--	--	--	--	--	--	--	--	--	--	--
TR10188|c1_g1	gi|473808814|gb|EMS46763.1|	synthase, chloroplastic [Triticum urartu]	gi|109390044|gb|DQ642445.1|	Triticum turgidum subsp. durum cultivar Kofa phytoene synthase 2-2 (Psy2-2) gene, partial cds >gi|109390046|gb|DQ642446.1| Triticum turgidum subsp. durum cultivar W9262-260D3 phytoene synthase 2-2 (Psy2-2) gene, partial cds	sp|Q9SSU8|PSY_DAUCA	synthase, chloroplastic OS=Daucus carota GN=PSY PE=2 SV=1	--	--	--	--	ats:F775_28096	putative Phytoene synthase 2, chloroplastic; K02291 15-cis-phytoene/all-trans-phytoene synthase [EC:2.5.1.32 2.5.1.99]	GO:0044249 cellular biosynthetic process | GO:0008610 lipid biosynthetic process | GO:0044255 cellular lipid metabolic process	--	--	--	--
TR101880|c0_g1	--	--	--	--	--	--	--	--	--	--	--	--	--	--	--	--	--
TR101881|c0_g1	gi|8118717|gb|AAF73075.1|AF268595_1	cofactor biosynthesis protein Cnx1 [Hordeum vulgare]	gi|241986121|dbj|AK333382.1|	Triticum aestivum cDNA, clone: WT006_F11, cultivar: Chinese Spring	sp|Q39054|CNX1_ARATH	biosynthesis protein CNX1 OS=Arabidopsis thaliana GN=CNX1 PE=1 SV=2	COG0595	43.9	General function prediction only ;	Predicted hydrolase of the metallo-beta-lactamase superfamily	sita:101771834	molybdopterin biosynthesis protein CNX1; K15376 gephyrin [EC:2.10.1.1 2.7.7.75]	GO:0031348 negative regulation of defense response | GO:0006777 Mo-molybdopterin cofactor biosynthetic process | GO:0009867 jasmonic acid mediated signaling pathway | GO:0009862 systemic acquired resistance, salicylic acid mediated signaling pathway | GO:0010363 regulation of plant-type hypersensitive response | GO:0006612 protein targeting to membrane | GO:0050832 defense response to fungus | GO…	GO:0061598 molybdopterin adenylyltransferase activity | GO:0030151 molybdenum ion binding | GO:0061599 molybdopterin molybdotransferase activity	GO:0005829 cytosol	PF03453.14 MoeA_N	IPR005110 MoeA, N-terminal and linker domain
TR101883|c0_g1	--	--	gi|669026884|emb|HG670306.1|	Triticum aestivum chromosome 3B, genomic scaffold, cultivar Chinese Spring	--	--	--	--	--	--	--	--	--	--	--	--	--
TR101884|c0_g1	gi|326509391|dbj|BAJ91612.1|	protein [Hordeum vulgare subsp. vulgare]	gi|151425962|dbj|AK248185.1|	Hordeum vulgare subsp. vulgare cDNA clone: FLbaf147o08, mRNA sequence	--	--	--	--	--	--	--	--	--	--	--	--	--
TR10189|c0_g1	gi|474410286|gb|EMS66768.1|	transporter B family member 6 [Triticum urartu]	gi|786330591|gb|KP852191.1|	Beckmannia syzigachne ABC transporter B family member 6-like mRNA, complete sequence	sp|Q8LPT1|AB6B_ARATH	transporter B family member 6 OS=Arabidopsis thaliana GN=ABCB6 PE=1 SV=2	--	--	--	--	ats:F775_13610	ABC transporter B family member 20; K05658 ATP-binding cassette, subfamily B (MDR/TAP), member 1 [EC:3.6.3.44]	GO:0055085 transmembrane transport | GO:0008152 metabolic process	GO:0042626 ATPase activity, coupled to transmembrane movement of substances | GO:0005524 ATP binding	GO:0016021 integral component of membrane	--	--
TR101895|c0_g1	gi|475416644|gb|EMT01001.1|	protein F775_21152 [Aegilops tauschii]	--	--	--	--	--	--	--	--	--	--	--	--	--	--	--
TR101897|c0_g1	--	--	gi|241983785|dbj|AK331727.1|	Triticum aestivum cDNA, clone: WT002_D09, cultivar: Chinese Spring	--	--	--	--	--	--	--	--	--	--	--	--	--
TR1019|c0_g1	--	--	--	--	--	--	--	--	--	--	--	--	--	--	--	--	--
TR10190|c0_g1	gi|674960000|emb|CDX73684.1|	[Brassica napus]	gi|164472647|gb|EU181179.1|	Triticum aestivum calcium-dependent protein kinase (CPK3) mRNA, complete cds	sp|Q8W4I7|CDPKD_ARATH	protein kinase 13 OS=Arabidopsis thaliana GN=CPK13 PE=1 SV=2	--	--	--	--	bna:106383950	calcium-dependent protein kinase 13-like; K13412 calcium-dependent protein kinase [EC:2.7.11.1]	GO:0006468 protein phosphorylation	GO:0004672 protein kinase activity | GO:0005509 calcium ion binding | GO:0005524 ATP binding	--	PF00069.22 Pkinase	IPR000719 Protein kinase domain | IPR008271 Serine/threonine-protein kinase, active site | IPR011009 Protein kinase-like domain
TR101902|c0_g1	gi|1002248933|ref|XP_015628634.1|	ent-isokaurene C2-hydroxylase-like [Oryza sativa Japonica Group]	gi|932282751|gb|CP012611.1|	Oryza sativa Indica Group cultivar RP Bio-226 chromosome 3 sequence	sp|Q6YV88|C71Z7_ORYSJ	C2-hydroxylase OS=Oryza sativa subsp. japonica GN=CYP71Z7 PE=1 SV=1	--	--	--	--	bdi:104582990	ent-cassadiene C2-hydroxylase-like; K07408 cytochrome P450 family 1 subfamily A polypeptide 1 [EC:1.14.14.1]	GO:0044550 secondary metabolite biosynthetic process | GO:0055114 oxidation-reduction process	GO:0005506 iron ion binding | GO:0016709 oxidoreductase activity, acting on paired donors, with incorporation or reduction of molecular oxygen, NAD(P)H as one donor, and incorporation of one atom of oxygen | GO:0020037 heme binding	GO:0016020 membrane | GO:0016023 cytoplasmic, membrane-bounded vesicle	--	IPR001128 Cytochrome P450
TR10191|c0_g1	--	--	--	--	--	--	--	--	--	--	--	--	--	--	--	--	--
TR101912|c0_g1	gi|960469935|ref|XP_010230693.2|	wall-associated receptor kinase 3-like [Brachypodium distachyon]	gi|960480421|ref|XM_010235387.2|	PREDICTED: Brachypodium distachyon wall-associated receptor kinase 3-like (LOC100831740), mRNA	sp|Q7X8C5|WAKLB_ARATH	receptor kinase-like 2 OS=Arabidopsis thaliana GN=WAKL2 PE=2 SV=1	--	--	--	--	sita:105914170	wall-associated receptor kinase 5-like; K04733 interleukin-1 receptor-associated kinase 4 [EC:2.7.11.1]	GO:0006468 protein phosphorylation	GO:0030247 polysaccharide binding | GO:0005509 calcium ion binding | GO:0005524 ATP binding | GO:0004674 protein serine/threonine kinase activity	GO:0016021 integral component of membrane	--	IPR011009 Protein kinase-like domain
TR101914|c0_g1	gi|77555174|gb|ABA97970.1|	protein, putative, unclassified, expressed [Oryza sativa Japonica Group]	--	--	--	--	--	--	--	--	ats:F775_25375	Cysteine-rich receptor-like protein kinase 15; K04733 interleukin-1 receptor-associated kinase 4 [EC:2.7.11.1]	GO:0006333 chromatin assembly or disassembly | GO:0015074 DNA integration | GO:0006310 DNA recombination	GO:0003677 DNA binding | GO:0003682 chromatin binding	GO:0009536 plastid	--	--
TR101915|c0_g1	--	--	--	--	--	--	--	--	--	--	--	--	--	--	--	--	--
TR101917|c0_g1	--	--	gi|768805656|gb|KM974749.1|	Poa palustris voucher CAN:Saarela 1080 plastid, complete genome	--	--	--	--	--	--	--	--	--	--	--	--	--
TR101918|c0_g1	--	--	--	--	--	--	--	--	--	--	--	--	--	--	--	--	--
TR10192|c0_g1	--	--	--	--	--	--	--	--	--	--	--	--	--	--	--	--	--
TR101925|c0_g1	--	--	--	--	--	--	--	--	--	--	--	--	--	--	--	--	--
TR101929|c0_g1	--	--	gi|669026884|emb|HG670306.1|	Triticum aestivum chromosome 3B, genomic scaffold, cultivar Chinese Spring	--	--	--	--	--	--	--	--	--	--	--	--	--
TR101933|c0_g1	--	--	--	--	--	--	--	--	--	--	--	--	--	--	--	--	--
TR101937|c0_g1	gi|357158809|ref|XP_003578247.1|	2-hydroxyisoflavanone dehydratase-like [Brachypodium distachyon] >gi|944054903|gb|KQJ90541.1| hypothetical protein BRADI_4g32360 [Brachypodium distachyon]	gi|960485505|ref|XM_003578199.3|	PREDICTED: Brachypodium distachyon 2-hydroxyisoflavanone dehydratase-like (LOC100825250), mRNA	sp|Q9SX78|CXE2_ARATH	carboxylesterase 2 OS=Arabidopsis thaliana GN=CXE2 PE=2 SV=1	--	--	--	--	pda:103717078	tuliposide A-converting enzyme 2, chloroplastic-like; K20506 tuliposide A-converting enzyme [EC:4.2.99.22]	GO:0008152 metabolic process	GO:0016787 hydrolase activity	--	PF07859.10 Abhydrolase_3	IPR013094 Alpha/beta hydrolase fold-3 | IPR029058 Alpha/Beta hydrolase fold
TR10194|c0_g1	gi|743825824|ref|XP_011022644.1|	uncharacterized protein LOC105124354 isoform X1 [Populus euphratica] >gi|743825826|ref|XP_011022645.1| PREDICTED: uncharacterized protein LOC105124354 isoform X1 [Populus euphratica] >gi|743825830|ref|XP_011022646.1| PREDICTED: uncharacterized protein LOC105124354 isoform X1 [Populus euphratica]	gi|242374497|emb|FP095658.1|	Phyllostachys edulis cDNA clone: bphyem126d22, full insert sequence	--	--	--	--	--	--	egr:104441730	uncharacterized LOC104441730; K19202 histone deacetylase complex subunit SAP30	--	--	--	--	--
TR10194|c1_g1	--	--	--	--	--	--	--	--	--	--	--	--	--	--	--	--	--
TR101949|c0_g1	--	--	--	--	--	--	--	--	--	--	--	--	--	--	--	--	--
TR10195|c0_g1	--	--	gi|326519980|dbj|AK372718.1|	Hordeum vulgare subsp. vulgare mRNA for predicted protein, complete cds, clone: NIASHv3010G20	--	--	--	--	--	--	--	--	--	--	--	--	--
TR101950|c0_g1	--	--	--	--	--	--	--	--	--	--	--	--	--	--	--	--	--
TR101951|c0_g1	--	--	gi|669026884|emb|HG670306.1|	Triticum aestivum chromosome 3B, genomic scaffold, cultivar Chinese Spring	--	--	--	--	--	--	--	--	--	--	--	--	--
TR101953|c0_g1	--	--	--	--	--	--	--	--	--	--	--	--	--	--	--	--	--
TR101955|c0_g1	--	--	--	--	--	--	--	--	--	--	--	--	--	--	--	--	--
TR101956|c0_g1	gi|944262332|gb|KQL26589.1|	protein SETIT_030321mg [Setaria italica]	gi|937893927|dbj|AP014957.1|	Oryza sativa Japonica Group DNA, chromosome 1, cultivar: Nipponbare, complete sequence	--	--	--	--	--	--	--	--	--	--	GO:0016021 integral component of membrane | GO:0005739 mitochondrion	--	--
TR101959|c0_g1	gi|326491695|dbj|BAJ94325.1|	protein [Hordeum vulgare subsp. vulgare] >gi|326530842|dbj|BAK01219.1| predicted protein [Hordeum vulgare subsp. vulgare]	gi|960461203|ref|XM_014897724.1|	PREDICTED: Brachypodium distachyon uncharacterized LOC100823329 (LOC100823329), transcript variant X2, mRNA	--	--	--	--	--	--	--	--	--	--	--	--	--
TR101961|c0_g1	--	--	--	--	--	--	COG1714	43.5	Function unknown ;	Predicted membrane protein/domain	--	--	--	--	--	--	--
TR101962|c0_g1	--	--	--	--	--	--	--	--	--	--	--	--	--	--	--	--	--
TR101963|c0_g1	--	--	--	--	--	--	--	--	--	--	--	--	--	--	--	--	--
TR101965|c0_g1	--	--	--	--	--	--	--	--	--	--	--	--	--	--	--	--	--
TR101969|c0_g1	--	--	--	--	--	--	--	--	--	--	--	--	--	--	--	--	--
TR101971|c0_g1	--	--	gi|937931852|dbj|AP014965.1|	Oryza sativa Japonica Group DNA, chromosome 9, cultivar: Nipponbare, complete sequence	--	--	--	--	--	--	--	--	--	--	--	--	--
TR101975|c0_g1	gi|294462275|gb|ADE76687.1|	[Picea sitchensis]	--	--	--	--	COG0330	57.8	Posttranslational modification, protein turnover, chaperones ;	Membrane protease subunits, stomatin/prohibitin homologs	--	--	--	--	GO:0016020 membrane	--	IPR001107 Band 7 domain | IPR001972 Stomatin family
TR101978|c0_g1	--	--	--	--	--	--	--	--	--	--	--	--	--	--	--	--	--
TR101979|c0_g1	gi|357124621|ref|XP_003563996.1|	16.0 kDa heat shock protein, peroxisomal [Brachypodium distachyon] >gi|944083359|gb|KQK18711.1| hypothetical protein BRADI_1g44230 [Brachypodium distachyon]	gi|960454218|ref|XM_003563948.3|	PREDICTED: Brachypodium distachyon 16.0 kDa heat shock protein, peroxisomal (LOC100843335), mRNA	sp|Q652V8|HSP16_ORYSJ	kDa heat shock protein, peroxisomal OS=Oryza sativa subsp. japonica GN=HSP16.0 PE=2 SV=1	--	--	--	--	bdi:100843335	16.0 kDa heat shock protein, peroxisomal; K13993 HSP20 family protein	GO:0006457 protein folding | GO:0009644 response to high light intensity | GO:0042542 response to hydrogen peroxide | GO:0009408 response to heat	--	GO:0005782 peroxisomal matrix | GO:0005739 mitochondrion	--	--
TR101982|c0_g1	gi|18921319|gb|AAL82524.1|AC084766_10	polyprotein [Oryza sativa Japonica Group] >gi|108708440|gb|ABF96235.1| retrotransposon protein, putative, unclassified [Oryza sativa Japonica Group]	gi|359359017|gb|HQ827834.1|	Oryza punctata isolate BB Shattering4 gene locus, complete sequence	sp|P92523|M860_ARATH	mitochondrial protein AtMg00860 OS=Arabidopsis thaliana GN=AtMg00860 PE=4 SV=1	COG2801	53.1	Replication, recombination and repair ;	Transposase and inactivated derivatives	thj:104800334	methionine S-methyltransferase-like; K08247 methionine S-methyltransferase [EC:2.1.1.12]	GO:0006278 RNA-dependent DNA biosynthetic process | GO:0015074 DNA integration	GO:0016151 nickel cation binding | GO:0003964 RNA-directed DNA polymerase activity | GO:0003723 RNA binding	GO:0005634 nucleus	--	--
TR101984|c0_g1	--	--	--	--	--	--	--	--	--	--	--	--	--	--	--	--	--
TR101986|c0_g1	gi|573958433|ref|XP_006661423.1|	beta-glucosidase 31 [Oryza brachyantha]	gi|326534259|dbj|AK358266.1|	Hordeum vulgare subsp. vulgare mRNA for predicted protein, partial cds, clone: NIASHv1072F06	sp|Q0J0G2|BGL32_ORYSJ	32 OS=Oryza sativa subsp. japonica GN=BGLU32 PE=2 SV=2	--	--	--	--	obr:102720180	beta-glucosidase 31; K01188 beta-glucosidase [EC:3.2.1.21]	--	--	--	--	--
TR101987|c0_g1	gi|242085546|ref|XP_002443198.1|	protein SORBIDRAFT_08g015230 [Sorghum bicolor]	gi|242387768|emb|FP094626.1|	Phyllostachys edulis cDNA clone: bphyem123n05, full insert sequence	sp|Q84WW5|VAP13_ARATH	protein 1-3 OS=Arabidopsis thaliana GN=PVA13 PE=2 SV=1	--	--	--	--	ats:F775_12150	Cysteine-rich receptor-like protein kinase 41; K04733 interleukin-1 receptor-associated kinase 4 [EC:2.7.11.1]	GO:0006952 defense response | GO:0006468 protein phosphorylation	GO:0005524 ATP binding | GO:0004674 protein serine/threonine kinase activity	GO:0009506 plasmodesma | GO:0005886 plasma membrane	PF00635.23 Motile_Sperm	IPR000535 Major sperm protein (MSP) domain | IPR008962 PapD-like | IPR016763 Vesicle-associated membrane-protein-associated protein
TR101988|c0_g1	gi|475617201|gb|EMT30035.1|	protein F775_17831 [Aegilops tauschii]	--	--	--	--	--	--	--	--	--	--	--	--	--	--	--
TR10199|c0_g1	gi|242052683|ref|XP_002455487.1|	protein SORBIDRAFT_03g011730 [Sorghum bicolor]	--	--	--	--	--	--	--	--	sbi:SORBI_03g011730	SORBIDRAFT_03g011730, Sb03g011730; hypothetical protein; K15255 ATP-dependent DNA helicase PIF1 [EC:3.6.4.12]	GO:0032508 DNA duplex unwinding | GO:0006281 DNA repair | GO:0000723 telomere maintenance	GO:0003678 DNA helicase activity	--	--	IPR027417 P-loop containing nucleoside triphosphate hydrolase
TR101990|c0_g1	--	--	--	--	--	--	--	--	--	--	--	--	--	--	--	--	--
TR101997|c0_g1	gi|960476938|ref|XP_014756193.1|	uncharacterized protein LOC106866461 [Brachypodium distachyon] >gi|960476940|ref|XP_014756194.1| PREDICTED: uncharacterized protein LOC106866461 [Brachypodium distachyon] >gi|944064525|gb|KQK00116.1| hypothetical protein BRADI_3g47435 [Brachypodium distachyon]	--	--	--	--	--	--	--	--	--	--	--	--	--	--	--
TR102|c0_g1	--	--	--	--	--	--	--	--	--	--	--	--	--	--	--	--	--
TR10200|c0_g1	gi|326493950|dbj|BAJ85437.1|	protein, partial [Hordeum vulgare subsp. vulgare]	gi|669026884|emb|HG670306.1|	Triticum aestivum chromosome 3B, genomic scaffold, cultivar Chinese Spring	--	--	--	--	--	--	zma:103651289	mitogen-activated protein kinase kinase kinase ANP1-like; K20716 mitogen-activated protein kinase kinase kinase 17/18	GO:0032147 activation of protein kinase activity | GO:0023014 signal transduction by protein phosphorylation | GO:0042981 regulation of apoptotic process | GO:0031098 stress-activated protein kinase signaling cascade | GO:0007346 regulation of mitotic cell cycle	GO:0004674 protein serine/threonine kinase activity | GO:0005524 ATP binding	GO:0005739 mitochondrion	--	IPR011009 Protein kinase-like domain | IPR017441 Protein kinase, ATP binding site
TR102006|c0_g1	--	--	gi|554775692|dbj|AK429437.1|	Brachypodium distachyon mRNA, clone: PL016C01-A-033_J07	--	--	--	--	--	--	--	--	--	--	--	--	--
TR102008|c0_g1	--	--	--	--	--	--	--	--	--	--	--	--	--	--	--	--	--
TR102009|c0_g1	--	--	--	--	--	--	COG0455	53.9	Cell cycle control, cell division, chromosome partitioning ;	ATPases involved in chromosome partitioning	--	--	--	--	--	--	--
TR10201|c0_g1	gi|960449884|ref|XP_014752642.1|	uncharacterized protein LOC100821441 isoform X1 [Brachypodium distachyon] >gi|960449886|ref|XP_014752649.1| PREDICTED: uncharacterized protein LOC100821441 isoform X1 [Brachypodium distachyon] >gi|960449888|ref|XP_014752650.1| PREDICTED: uncharacterized protein LOC100821441 isoform X1 [Brachypodium distachyon] >gi|960449890|ref|XP_014752654.1| PREDICTED: uncharacterized protein LOC100821441 isofo…	gi|960449901|ref|XM_014897181.1|	PREDICTED: Brachypodium distachyon transcription factor ILI6 (LOC100821441), transcript variant X10, mRNA	--	--	--	--	--	--	--	--	--	--	--	--	--
TR102011|c0_g1	--	--	gi|1002278891|ref|XM_015788273.1|	PREDICTED: Oryza sativa Japonica Group uncharacterized LOC4342152 (LOC4342152), transcript variant X2, mRNA	--	--	COG0465	43.9	Posttranslational modification, protein turnover, chaperones ;	ATP-dependent Zn proteases	--	--	--	--	--	--	--
TR102012|c0_g1	--	--	--	--	--	--	--	--	--	--	--	--	--	--	--	--	--
TR102014|c0_g1	--	--	--	--	--	--	--	--	--	--	--	--	--	--	--	--	--
TR102018|c0_g1	--	--	--	--	--	--	--	--	--	--	--	--	--	--	--	--	--
TR102019|c0_g1	--	--	--	--	--	--	--	--	--	--	--	--	--	--	--	--	--
TR10202|c0_g1	gi|514774154|ref|XP_004967912.1|	probable 3-beta-hydroxysteroid-Delta(8),Delta(7)-isomerase [Setaria italica] >gi|944239692|gb|KQL04000.1| hypothetical protein SETIT_002890mg [Setaria italica]	gi|151419617|dbj|AK250969.1|	Hordeum vulgare subsp. vulgare cDNA clone: FLbaf100p04, mRNA sequence	sp|Q9FTZ2|EBP_ORYSJ	3-beta-hydroxysteroid-Delta(8),Delta(7)-isomerase OS=Oryza sativa subsp. japonica GN=Os01g0103600 PE=2 SV=1	--	--	--	--	sita:101764347	probable 3-beta-hydroxysteroid-Delta(8), Delta(7)-isomerase; K01824 cholestenol Delta-isomerase [EC:5.3.3.5]	--	--	--	--	--
TR102020|c0_g1	--	--	--	--	--	--	--	--	--	--	--	--	--	--	--	--	--
TR102022|c0_g1	--	--	gi|669026884|emb|HG670306.1|	Triticum aestivum chromosome 3B, genomic scaffold, cultivar Chinese Spring	--	--	--	--	--	--	--	--	--	--	--	--	--
TR102023|c0_g1	--	--	--	--	--	--	--	--	--	--	--	--	--	--	--	--	--
TR102025|c0_g1	--	--	gi|960454177|ref|XM_003563606.3|	PREDICTED: Brachypodium distachyon zinc finger protein ZAT8-like (LOC100837855), mRNA	--	--	--	--	--	--	--	--	--	--	--	--	--
TR102027|c0_g1	gi|944078399|gb|KQK13751.1|	protein BRADI_1g12250 [Brachypodium distachyon]	gi|573925753|ref|XM_006650354.1|	PREDICTED: Oryza brachyantha uncharacterized tRNA/rRNA methyltransferase YsgA (LOC102714714), mRNA	--	--	--	--	--	--	bdi:100826405	uncharacterized tRNA/rRNA methyltransferase YsgA; K03437 RNA methyltransferase, TrmH family	--	--	--	--	--
TR102031|c0_g1	gi|475596770|gb|EMT23445.1|	(cytosine-5)-methyltransferase 1B [Aegilops tauschii]	gi|960459482|ref|XM_014897436.1|	PREDICTED: Brachypodium distachyon DNA (cytosine-5)-methyltransferase 1B (LOC100829061), transcript variant X2, mRNA	sp|B1Q3J6|DNM1B_ORYSJ	(cytosine-5)-methyltransferase 1B OS=Oryza sativa subsp. japonica GN=MET1B PE=2 SV=1	--	--	--	--	ats:F775_01434	DNA (cytosine-5)-methyltransferase 1B; K00558 DNA (cytosine-5)-methyltransferase 1 [EC:2.1.1.37]	GO:0090116 C-5 methylation of cytosine	GO:0003886 DNA (cytosine-5-)-methyltransferase activity | GO:0003682 chromatin binding	--	--	--
TR102032|c0_g1	--	--	--	--	--	--	--	--	--	--	--	--	--	--	--	--	--
TR102033|c0_g1	gi|218202555|gb|EEC84982.1|	protein OsI_32248 [Oryza sativa Indica Group] >gi|222630794|gb|EEE62926.1| hypothetical protein OsJ_17731 [Oryza sativa Japonica Group]	gi|645242654|ref|XM_008229414.1|	PREDICTED: Prunus mume uncharacterized LOC103327128 (LOC103327128), mRNA	sp|P92555|M1250_ARATH	mitochondrial protein AtMg01250 OS=Arabidopsis thaliana GN=AtMg01250 PE=4 SV=1	--	--	--	--	ats:F775_14960	Tubulin--tyrosine ligase-like protein 12; K16609 tubulin--tyrosine ligase-like protein 12	GO:0006278 RNA-dependent DNA biosynthetic process	GO:0003964 RNA-directed DNA polymerase activity | GO:0003723 RNA binding	GO:0009536 plastid	PF00078.24 RVT_1	IPR000477 Reverse transcriptase domain
TR102035|c0_g1	--	--	--	--	--	--	--	--	--	--	--	--	--	--	--	--	--
TR102037|c0_g1	gi|38345241|emb|CAD41085.2|	[Oryza sativa Japonica Group]	gi|669026884|emb|HG670306.1|	Triticum aestivum chromosome 3B, genomic scaffold, cultivar Chinese Spring	--	--	--	--	--	--	--	--	GO:0044237 cellular metabolic process	GO:0046872 metal ion binding	GO:0009523 photosystem II	--	--
TR102038|c0_g1	gi|475565823|gb|EMT14885.1|	disease resistance protein RGA1 [Aegilops tauschii]	gi|835982959|ref|XM_004968974.2|	PREDICTED: Setaria italica dual specificity protein kinase zak2-like (LOC101779886), transcript variant X3, mRNA	sp|Q8RX80|CRK18_ARATH	receptor-like protein kinase 18 OS=Arabidopsis thaliana GN=CRK18 PE=2 SV=2	COG0515	50.1	General function prediction only ; Signal transduction mechanisms ; Transcription ; Replication, recombination and repair ;	Serine/threonine protein kinase	ats:F775_14278	Cysteine-rich receptor-like protein kinase 41; K04733 interleukin-1 receptor-associated kinase 4 [EC:2.7.11.1]	GO:0006468 protein phosphorylation	GO:0004672 protein kinase activity | GO:0005524 ATP binding	--	PF00069.22 Pkinase	IPR000719 Protein kinase domain | IPR011009 Protein kinase-like domain
TR102039|c0_g1	gi|953415158|gb|ALO70032.1|	resistance protein [Oryza sativa]	--	--	--	--	--	--	--	--	--	--	--	--	--	--	--
TR10204|c0_g1	--	--	--	--	--	--	--	--	--	--	--	--	--	--	--	--	--
TR102040|c0_g1	--	--	--	--	--	--	--	--	--	--	--	--	--	--	--	--	--
TR102043|c0_g1	gi|5669778|gb|AAD46469.1|AF108008_1	[Hordeum vulgare subsp. vulgare]	gi|5499711|gb|U76215.1|TAU76215	Triticum aestivum NBS-LRR type protein pseudogene, complete sequence	--	--	--	--	--	--	ats:F775_22629	Disease resistance protein RPM1; K13457 disease resistance protein RPM1	--	GO:0043531 ADP binding	--	--	--
TR102044|c0_g1	gi|62954902|gb|AAY23271.1|	protein, putative, unclassified [Oryza sativa Japonica Group] >gi|77548971|gb|ABA91768.1| retrotransposon protein, putative, unclassified [Oryza sativa Japonica Group]	gi|669026884|emb|HG670306.1|	Triticum aestivum chromosome 3B, genomic scaffold, cultivar Chinese Spring	--	--	--	--	--	--	--	--	--	--	--	--	--
TR102045|c0_g1	gi|475463210|gb|EMT02111.1|	disease resistance protein RGA4 [Aegilops tauschii]	gi|960491970|ref|XR_001404717.1|	PREDICTED: Brachypodium distachyon disease resistance protein RGA2-like (LOC100839373), misc_RNA	--	--	--	--	--	--	--	--	--	GO:0043531 ADP binding | GO:0003677 DNA binding	--	--	--
TR102046|c0_g1	--	--	gi|669026884|emb|HG670306.1|	Triticum aestivum chromosome 3B, genomic scaffold, cultivar Chinese Spring	--	--	--	--	--	--	--	--	--	--	--	--	--
TR10205|c0_g2	--	--	--	--	--	--	--	--	--	--	--	--	--	--	--	--	--
TR102055|c0_g1	gi|473758305|gb|EMS45742.1|	disease resistance protein RGA4 [Triticum urartu]	gi|530452621|gb|KC990538.1|	Triticum durum cultivar Italy 363 NBS-LRR protein (RGA-7Ba) gene, complete cds	--	--	--	--	--	--	--	--	--	GO:0043531 ADP binding	--	--	--
TR102056|c0_g1	gi|475614046|gb|EMT28966.1|	protein F775_32001 [Aegilops tauschii]	gi|955717207|ref|XM_004962517.3|	PREDICTED: Setaria italica chloroplast stem-loop binding protein of 41 kDa b, chloroplastic (LOC101784829), mRNA	sp|Q9SA52|CP41B_ARATH	stem-loop binding protein of 41 kDa b, chloroplastic OS=Arabidopsis thaliana GN=CSP41B PE=1 SV=1	--	--	--	--	--	--	GO:1901360 organic cyclic compound metabolic process | GO:0044238 primary metabolic process | GO:0006952 defense response | GO:0044260 cellular macromolecule metabolic process | GO:0019222 regulation of metabolic process | GO:0044711 single-organism biosynthetic process | GO:0046483 heterocycle metabolic process | GO:0044281 small molecule metabolic process | GO:0006725 cellular aromatic compound…	--	GO:0043231 intracellular membrane-bounded organelle | GO:0044444 cytoplasmic part	--	--
TR102058|c0_g1	--	--	gi|241989101|dbj|AK336080.1|	Triticum aestivum cDNA, clone: SET3_C23, cultivar: Chinese Spring	--	--	--	--	--	--	--	--	--	--	--	--	--
TR102065|c0_g1	--	--	gi|241984747|dbj|AK332007.1|	Triticum aestivum cDNA, clone: WT002_O15, cultivar: Chinese Spring	--	--	--	--	--	--	--	--	--	--	--	--	--
TR102066|c0_g1	gi|944071747|gb|KQK07231.1|	protein BRADI_2g34052 [Brachypodium distachyon]	gi|960469737|ref|XM_003566433.3|	PREDICTED: Brachypodium distachyon coleoptile phototropism protein 1-like (LOC100828281), mRNA	--	--	--	--	--	--	--	--	--	--	--	--	--
TR102068|c0_g1	gi|326494554|dbj|BAJ94396.1|	protein [Hordeum vulgare subsp. vulgare] >gi|326528399|dbj|BAJ93388.1| predicted protein [Hordeum vulgare subsp. vulgare]	gi|960472474|ref|XM_003568401.3|	PREDICTED: Brachypodium distachyon transcription factor DIVARICATA (LOC100833882), mRNA	sp|Q8S9H7|DIV_ANTMA	factor DIVARICATA OS=Antirrhinum majus GN=DIVARICATA PE=2 SV=1	--	--	--	--	--	--	--	--	--	--	--
TR102069|c0_g1	gi|1002262501|ref|XP_015635598.1|	short-chain dehydrogenase/reductase 2b isoform X2 [Oryza sativa Japonica Group]	gi|1002262500|ref|XM_015780112.1|	PREDICTED: Oryza sativa Japonica Group short-chain dehydrogenase/reductase 2b (LOC4336492), transcript variant X2, mRNA	sp|Q9ZUH5|SDR2B_ARATH	dehydrogenase/reductase 2b OS=Arabidopsis thaliana GN=SDR2b PE=2 SV=1	COG1028	44.7	Lipid transport and metabolism ; Secondary metabolites biosynthesis, transport and catabolism ; General function prediction only ;	Dehydrogenases with different specificities (related to short-chain alcohol dehydrogenases)	bdi:100837839	uncharacterized LOC100837839; K15095 (+)-neomenthol dehydrogenase [EC:1.1.1.208]	GO:0055114 oxidation-reduction process	GO:0016491 oxidoreductase activity	GO:0016020 membrane	PF00106.22 adh_short	IPR002347 Short-chain dehydrogenase/reductase SDR | IPR016040 NAD(P)-binding domain
TR10207|c0_g2	--	--	gi|960493935|ref|XM_014896089.1|	PREDICTED: Brachypodium distachyon probable LRR receptor-like serine/threonine-protein kinase At3g47570 (LOC100831398), transcript variant X2, mRNA	--	--	COG4886	59.7	Function unknown ;	Leucine-rich repeat (LRR) protein	--	--	--	--	--	PF13855.3 LRR_8	IPR001611 Leucine-rich repeat | IPR032675 Leucine-rich repeat domain, L domain-like
TR102070|c0_g1	gi|475611311|gb|EMT28041.1|	protein F775_17066 [Aegilops tauschii]	gi|1002267958|ref|XM_015782818.1|	PREDICTED: Oryza sativa Japonica Group S-type anion channel SLAH2 (LOC4339749), mRNA	--	--	--	--	--	--	--	--	GO:0055085 transmembrane transport	--	GO:0016021 integral component of membrane	--	--
TR102072|c0_g1	gi|514803501|ref|XP_004976637.1|	uncharacterized protein LOC101785315 [Setaria italica]	gi|960491359|ref|XM_014895554.1|	PREDICTED: Brachypodium distachyon uncharacterized LOC104581319 (LOC104581319), mRNA	--	--	--	--	--	--	--	--	--	--	--	--	--
TR10208|c0_g1	--	--	gi|721669336|ref|XM_003570855.2|	PREDICTED: Brachypodium distachyon translation initiation factor IF-2-like (LOC100841642), mRNA	--	--	--	--	--	--	--	--	--	--	--	--	--
TR102080|c0_g1	--	--	gi|960460837|ref|XM_003561424.3|	PREDICTED: Brachypodium distachyon differentially expressed in FDCP 6 homolog (LOC100838255), mRNA	--	--	--	--	--	--	--	--	--	--	--	--	--
TR102088|c0_g1	--	--	--	--	--	--	--	--	--	--	--	--	--	--	--	--	--
TR102091|c0_g1	--	--	--	--	--	--	--	--	--	--	--	--	--	--	--	--	--
TR102092|c0_g1	--	--	--	--	--	--	--	--	--	--	--	--	--	--	--	--	--
TR102093|c0_g1	gi|440577276|emb|CCI55284.1|	[Phyllostachys edulis]	gi|530279317|gb|KF184760.1|	Saccharum hybrid cultivar R570 clone BAC 172F05 complete sequence	sp|P10978|POLX_TOBAC	Pol polyprotein from transposon TNT 1-94 OS=Nicotiana tabacum PE=2 SV=1	--	--	--	--	mdm:103412324	putative potassium transporter 12; K03549 KUP system potassium uptake protein	GO:0015074 DNA integration	GO:0003676 nucleic acid binding | GO:0008270 zinc ion binding	GO:0016021 integral component of membrane	PF07727.11 RVT_2	IPR013103 Reverse transcriptase, RNA-dependent DNA polymerase
TR102096|c0_g1	--	--	gi|669026884|emb|HG670306.1|	Triticum aestivum chromosome 3B, genomic scaffold, cultivar Chinese Spring	--	--	--	--	--	--	--	--	--	--	--	--	--
TR102097|c0_g1	--	--	--	--	--	--	--	--	--	--	--	--	--	--	--	--	--
TR102104|c0_g1	--	--	--	--	--	--	--	--	--	--	--	--	--	--	--	--	--
TR102107|c0_g1	--	--	--	--	--	--	--	--	--	--	--	--	--	--	--	--	--
TR102111|c0_g1	--	--	gi|960481062|ref|XM_014901477.1|	PREDICTED: Brachypodium distachyon NAD-dependent malic enzyme 59 kDa isoform, mitochondrial (LOC100844092), mRNA	--	--	--	--	--	--	--	--	--	--	--	--	--
TR102113|c0_g1	--	--	--	--	--	--	--	--	--	--	--	--	--	--	--	--	--
TR102117|c0_g1	gi|960481893|ref|XP_010234480.2|	uncharacterized protein LOC104581300 isoform X1 [Brachypodium distachyon] >gi|960481895|ref|XP_014757123.1| PREDICTED: uncharacterized protein LOC104581300 isoform X1 [Brachypodium distachyon] >gi|960481897|ref|XP_010234481.2| PREDICTED: uncharacterized protein LOC104581300 isoform X1 [Brachypodium distachyon] >gi|944060045|gb|KQJ95635.1| hypothetical protein BRADI_3g18264 [Brachypodium distachyo…	gi|960481899|ref|XR_001407287.1|	PREDICTED: Brachypodium distachyon uncharacterized LOC104581300 (LOC104581300), transcript variant X5, misc_RNA	--	--	--	--	--	--	ats:F775_16546	DNA mismatch repair protein Msh6-1; K08737 DNA mismatch repair protein MSH6	--	--	--	PF14303.3 NAM-associated	IPR029466 No apical meristem-associated, C-terminal domain
TR102127|c0_g1	--	--	gi|669026884|emb|HG670306.1|	Triticum aestivum chromosome 3B, genomic scaffold, cultivar Chinese Spring	--	--	--	--	--	--	--	--	--	--	--	--	--
TR102136|c0_g1	gi|474372505|gb|EMS63962.1|	resistance protein RPM1 [Triticum urartu]	gi|670414456|ref|XR_554044.1|	PREDICTED: Zea mays disease resistance protein RPM1-like (LOC103629015), misc_RNA	sp|Q39214|RPM1_ARATH	resistance protein RPM1 OS=Arabidopsis thaliana GN=RPM1 PE=1 SV=1	--	--	--	--	ats:F775_04989	Disease resistance protein RPM1; K13457 disease resistance protein RPM1	--	GO:0043531 ADP binding	--	PF00931.19 NB-ARC	IPR002182 NB-ARC | IPR027417 P-loop containing nucleoside triphosphate hydrolase
TR102138|c0_g1	--	--	--	--	--	--	--	--	--	--	--	--	--	--	--	--	--
TR10214|c0_g2	--	--	--	--	--	--	--	--	--	--	--	--	--	--	--	--	--
TR10215|c0_g1	gi|357147764|ref|XP_003574476.1|	mitochondrial pyruvate carrier 1 [Brachypodium distachyon] >gi|721661448|ref|XP_010235120.1| PREDICTED: mitochondrial pyruvate carrier 1 [Brachypodium distachyon] >gi|944062661|gb|KQJ98251.1| hypothetical protein BRADI_3g35732 [Brachypodium distachyon]	gi|151418544|dbj|AK249895.1|	Hordeum vulgare subsp. vulgare cDNA clone: FLbaf55i16, mRNA sequence	sp|Q949R9|MPC1_ARATH	pyruvate carrier 1 OS=Arabidopsis thaliana GN=MPC1 PE=3 SV=1	--	--	--	--	--	--	--	--	--	PF03650.10 MPC	IPR005336 Mitochondrial pyruvate carrier
TR102150|c0_g1	--	--	--	--	--	--	--	--	--	--	--	--	--	--	--	--	--
TR102153|c0_g1	--	--	--	--	--	--	--	--	--	--	--	--	--	--	--	--	--
TR102158|c0_g1	--	--	--	--	--	--	--	--	--	--	--	--	--	--	--	--	--
TR10216|c0_g2	--	--	--	--	--	--	--	--	--	--	--	--	--	--	--	--	--
TR102160|c0_g1	gi|218198504|gb|EEC80931.1|	protein OsI_23625 [Oryza sativa Indica Group]	gi|1002279151|ref|XM_015788407.1|	PREDICTED: Oryza sativa Japonica Group phospholipase D alpha 2 (LOC4341469), mRNA	sp|P93844|PLDA2_ORYSJ	D alpha 2 OS=Oryza sativa subsp. japonica GN=PLD2 PE=2 SV=2	--	--	--	--	ats:F775_12039	Phospholipase D alpha 2; K01115 phospholipase D1/2 [EC:3.1.4.4]	--	--	--	PF12357.5 PLD_C	IPR024632 Phospholipase D, C-terminal
TR102164|c0_g1	--	--	--	--	--	--	--	--	--	--	--	--	--	--	--	--	--
TR10217|c0_g1	gi|475468859|gb|EMT02289.1|	protein kinase kinase kinase 3 [Aegilops tauschii]	gi|835943366|ref|XM_004963569.2|	PREDICTED: Setaria italica mitogen-activated protein kinase kinase kinase ANP1-like (LOC101779583), mRNA	--	--	--	--	--	--	sita:101779583	mitogen-activated protein kinase kinase kinase ANP1-like; K20716 mitogen-activated protein kinase kinase kinase 17/18	--	--	--	--	--
TR102170|c0_g1	--	--	--	--	--	--	--	--	--	--	--	--	--	--	--	--	--
TR102175|c0_g1	--	--	--	--	--	--	--	--	--	--	--	--	--	--	--	--	--
TR102176|c0_g1	--	--	gi|669026884|emb|HG670306.1|	Triticum aestivum chromosome 3B, genomic scaffold, cultivar Chinese Spring	--	--	--	--	--	--	--	--	--	--	--	--	--
TR102177|c0_g1	--	--	--	--	--	--	--	--	--	--	--	--	--	--	--	--	--
TR102178|c0_g1	--	--	--	--	--	--	--	--	--	--	--	--	--	--	--	--	--
TR102183|c0_g1	--	--	gi|326533617|dbj|AK374143.1|	Hordeum vulgare subsp. vulgare mRNA for predicted protein, complete cds, clone: NIASHv3055K16	--	--	--	--	--	--	ats:F775_26500	Methyl-CpG-binding domain protein 4; K10801 methyl-CpG-binding domain protein 4 [EC:3.2.2.-]	--	--	--	--	--
TR102185|c0_g1	--	--	--	--	--	--	--	--	--	--	--	--	--	--	--	--	--
TR102187|c0_g1	--	--	--	--	--	--	--	--	--	--	--	--	--	--	--	--	--
TR102190|c0_g1	--	--	gi|721608374|ref|XM_003562305.2|	PREDICTED: Brachypodium distachyon purple acid phosphatase 18 (LOC100826513), mRNA	--	--	--	--	--	--	--	--	--	--	--	--	--
TR102196|c0_g1	--	--	--	--	--	--	--	--	--	--	--	--	--	--	--	--	--
TR102197|c0_g1	--	--	gi|238007535|gb|BT084450.1|	Zea mays full-length cDNA clone ZM_BFb0115M17 mRNA, complete cds	--	--	--	--	--	--	--	--	--	--	--	--	--
TR102198|c0_g1	--	--	--	--	--	--	--	--	--	--	--	--	--	--	--	--	--
TR102199|c0_g1	--	--	--	--	--	--	--	--	--	--	--	--	--	--	--	--	--
TR1022|c0_g2	--	--	gi|241987773|dbj|AK335030.1|	Triticum aestivum cDNA, clone: WT011_N18, cultivar: Chinese Spring	--	--	--	--	--	--	--	--	--	--	--	--	--
TR10220|c0_g2	--	--	gi|1002874943|ref|XM_006663643.2|	PREDICTED: Oryza brachyantha clathrin heavy chain 1-like (LOC102716461), mRNA	--	--	--	--	--	--	--	--	--	--	--	--	--
TR102200|c0_g1	--	--	--	--	--	--	--	--	--	--	--	--	--	--	--	--	--
TR102202|c0_g1	--	--	--	--	--	--	--	--	--	--	--	--	--	--	--	--	--
TR102205|c0_g1	--	--	--	--	--	--	--	--	--	--	--	--	--	--	--	--	--
TR102208|c0_g1	--	--	gi|960474967|ref|XM_003573053.3|	PREDICTED: Brachypodium distachyon methyltransferase-like protein 7A (LOC100823276), mRNA	--	--	--	--	--	--	--	--	--	--	--	--	--
TR102209|c0_g1	--	--	--	--	--	--	--	--	--	--	--	--	--	--	--	--	--
TR10221|c0_g1	--	--	--	--	--	--	--	--	--	--	--	--	--	--	--	--	--
TR102213|c0_g1	--	--	--	--	--	--	--	--	--	--	--	--	--	--	--	--	--
TR102217|c0_g1	--	--	gi|960478005|ref|XM_003573475.3|	PREDICTED: Brachypodium distachyon rac-like GTP-binding protein 6 (LOC100828208), mRNA	--	--	--	--	--	--	--	--	--	--	--	--	--
TR102218|c0_g1	--	--	--	--	--	--	--	--	--	--	--	--	--	--	--	--	--
TR102219|c0_g1	--	--	gi|1002844397|ref|XM_006647736.2|	PREDICTED: Oryza brachyantha uncharacterized LOC102721425 (LOC102721425), mRNA	--	--	--	--	--	--	--	--	--	--	--	--	--
TR10222|c0_g1	gi|475621223|gb|EMT31399.1|	protein F775_00171 [Aegilops tauschii]	--	--	--	--	--	--	--	--	--	--	--	--	--	--	--
TR102220|c0_g1	--	--	--	--	--	--	--	--	--	--	--	--	--	--	--	--	--
TR102223|c0_g1	gi|474156211|gb|EMS57103.1|	guanosine-2'-O-methyltransferase TRM11-like protein [Triticum urartu]	--	--	--	--	--	--	--	--	ats:F775_09013	Serine/threonine-protein kinase SMG1; K08873 serine/threonine-protein kinase SMG1 [EC:2.7.11.1]	--	--	--	--	--
TR102227|c0_g1	--	--	--	--	--	--	--	--	--	--	--	--	--	--	--	--	--
TR10223|c0_g2	gi|339716094|gb|AEJ88293.1|	acclimation dehydrin WZY2, partial [Agropyron cristatum]	gi|532003797|gb|KC963088.1|	Hordeum vulgare subsp. vulgare cultivar Dicktoo dehydrin 7 (Dhn7) gene, complete cds	--	--	--	--	--	--	--	--	--	--	--	--	--
TR102232|c0_g1	--	--	--	--	--	--	--	--	--	--	--	--	--	--	--	--	--
TR102233|c0_g1	--	--	--	--	--	--	--	--	--	--	--	--	--	--	--	--	--
TR102234|c0_g1	--	--	gi|669026884|emb|HG670306.1|	Triticum aestivum chromosome 3B, genomic scaffold, cultivar Chinese Spring	--	--	--	--	--	--	--	--	--	--	--	--	--
TR102235|c0_g1	gi|474175089|gb|EMS57761.1|	(cytosine-5)-methyltransferase 1B [Triticum urartu]	gi|960459482|ref|XM_014897436.1|	PREDICTED: Brachypodium distachyon DNA (cytosine-5)-methyltransferase 1B (LOC100829061), transcript variant X2, mRNA	sp|B1Q3J6|DNM1B_ORYSJ	(cytosine-5)-methyltransferase 1B OS=Oryza sativa subsp. japonica GN=MET1B PE=2 SV=1	--	--	--	--	ats:F775_01434	DNA (cytosine-5)-methyltransferase 1B; K00558 DNA (cytosine-5)-methyltransferase 1 [EC:2.1.1.37]	GO:0090116 C-5 methylation of cytosine	GO:0003886 DNA (cytosine-5-)-methyltransferase activity | GO:0003682 chromatin binding	--	PF12047.5 DNMT1-RFD	IPR022702 DNA (cytosine-5)-methyltransferase 1, replication foci domain
TR102237|c0_g1	--	--	gi|1002873202|ref|XM_006662921.2|	PREDICTED: Oryza brachyantha protein yippee-like At4g27745 (LOC102705668), mRNA	--	--	--	--	--	--	--	--	--	--	--	--	--
TR10224|c0_g3	--	--	--	--	--	--	--	--	--	--	--	--	--	--	--	--	--
TR102240|c0_g1	--	--	--	--	--	--	--	--	--	--	--	--	--	--	--	--	--
TR102241|c0_g1	--	--	--	--	--	--	--	--	--	--	--	--	--	--	--	--	--
TR102242|c0_g1	gi|110734758|gb|ABG88966.1|	P450 CYP51H11 [Avena strigosa] >gi|110734760|gb|ABG88967.1| cytochrome P450 CYP51H11 [Avena strigosa]	gi|110734759|gb|DQ680854.1|	Avena strigosa cytochrome P450 CYP51H11 (Cyp51H11) gene, complete cds	sp|P93846|CP51_SORBI	14-alpha demethylase OS=Sorghum bicolor GN=CYP51 PE=1 SV=1	COG2124	167	Secondary metabolites biosynthesis, transport and catabolism ;	Cytochrome P450	bdi:100844089	obtusifoliol 14-alpha demethylase-like; K05917 sterol 14-demethylase [EC:1.14.13.70]	GO:0070988 demethylation | GO:0016126 sterol biosynthetic process | GO:0055114 oxidation-reduction process	GO:0008398 sterol 14-demethylase activity | GO:0005506 iron ion binding | GO:0020037 heme binding	GO:0005886 plasma membrane | GO:0005783 endoplasmic reticulum	PF00067.19 p450	IPR001128 Cytochrome P450 | IPR002403 Cytochrome P450, E-class, group IV
TR102243|c0_g1	--	--	--	--	--	--	--	--	--	--	--	--	--	--	--	--	--
TR102244|c0_g1	gi|474213616|gb|EMS58963.1|	protein TRIUR3_14050 [Triticum urartu]	gi|960491354|ref|XM_003580278.3|	PREDICTED: Brachypodium distachyon lysine histidine transporter-like 8 (LOC100822704), mRNA	sp|Q9SX98|LHTL8_ARATH	histidine transporter-like 8 OS=Arabidopsis thaliana GN=AATL1 PE=1 SV=1	--	--	--	--	sind:105169832	lysine histidine transporter-like 8; K14209 solute carrier family 36 (proton-coupled amino acid transporter)	GO:0031348 negative regulation of defense response | GO:0003333 amino acid transmembrane transport | GO:0030968 endoplasmic reticulum unfolded protein response	GO:0015171 amino acid transmembrane transporter activity	GO:0016021 integral component of membrane | GO:0009536 plastid	PF01490.15 Aa_trans	IPR013057 Amino acid transporter, transmembrane domain
TR102245|c0_g1	--	--	--	--	--	--	--	--	--	--	--	--	--	--	--	--	--
TR102246|c0_g1	--	--	--	--	--	--	--	--	--	--	--	--	--	--	--	--	--
TR102249|c0_g1	gi|835969806|ref|XP_012701212.1|	uncharacterized protein LOC101784070 [Setaria italica] >gi|944238929|gb|KQL03237.1| hypothetical protein SETIT_000267mg [Setaria italica]	gi|835969805|ref|XM_012845758.1|	PREDICTED: Setaria italica uncharacterized LOC101784070 (LOC101784070), mRNA	--	--	--	--	--	--	--	--	--	--	--	--	--
TR10225|c0_g1	--	--	gi|960456056|ref|XM_003562195.3|	PREDICTED: Brachypodium distachyon PRA1 family protein B2-like (LOC100841304), mRNA	--	--	--	--	--	--	--	--	--	--	--	--	--
TR102251|c0_g1	--	--	--	--	--	--	--	--	--	--	--	--	--	--	--	--	--
TR102252|c0_g1	--	--	--	--	--	--	--	--	--	--	--	--	--	--	--	--	--
TR102253|c0_g1	gi|514777013|ref|XP_004968609.1|	basic leucine zipper 2-like [Setaria italica] >gi|944240631|gb|KQL04939.1| hypothetical protein SETIT_002311mg [Setaria italica]	gi|960464785|ref|XM_014898327.1|	PREDICTED: Brachypodium distachyon basic leucine zipper 2-like (LOC100823451), mRNA	sp|Q6K3R9|BZP19_ORYSJ	leucine zipper 19 OS=Oryza sativa subsp. japonica GN=BZIP19 PE=2 SV=1	--	--	--	--	mus:103997104	basic leucine zipper 61-like; K04374 cyclic AMP-dependent transcription factor ATF-4	GO:0006355 regulation of transcription, DNA-templated	GO:0043565 sequence-specific DNA binding | GO:0003700 transcription factor activity, sequence-specific DNA binding	--	PF00170.18 bZIP_1	IPR004827 Basic-leucine zipper domain
TR102254|c0_g1	--	--	--	--	--	--	--	--	--	--	--	--	--	--	--	--	--
TR102256|c0_g1	gi|242089979|ref|XP_002440822.1|	protein SORBIDRAFT_09g007400 [Sorghum bicolor]	--	--	--	--	--	--	--	--	--	--	--	--	--	--	--
TR102257|c0_g1	--	--	--	--	--	--	--	--	--	--	--	--	--	--	--	--	--
TR102258|c0_g1	gi|998151029|gb|AMK08979.1|	[Triticum monococcum subsp. monococcum] >gi|998151045|gb|AMK08987.1| CK1-like [Triticum monococcum subsp. monococcum] >gi|998151048|gb|AMK08988.1| CK1-like [Triticum monococcum subsp. monococcum]	gi|721649342|ref|XM_010234793.1|	PREDICTED: Brachypodium distachyon casein kinase I isoform delta-like (LOC100844663), mRNA	sp|P42158|KC1D_ARATH	kinase I isoform delta-like OS=Arabidopsis thaliana GN=At4g26100 PE=2 SV=2	--	--	--	--	bdi:100839299	casein kinase I-like; K02218 casein kinase 1 [EC:2.7.11.1]	GO:0016055 Wnt signaling pathway | GO:0018105 peptidyl-serine phosphorylation	GO:0005524 ATP binding | GO:0004674 protein serine/threonine kinase activity	--	PF00069.22 Pkinase	IPR000719 Protein kinase domain | IPR011009 Protein kinase-like domain | IPR017441 Protein kinase, ATP binding site
TR102260|c0_g1	--	--	--	--	--	--	--	--	--	--	--	--	--	--	--	--	--
TR102262|c0_g1	--	--	--	--	--	--	--	--	--	--	--	--	--	--	--	--	--
TR102264|c0_g1	--	--	--	--	--	--	--	--	--	--	--	--	--	--	--	--	--
TR102267|c0_g1	--	--	--	--	--	--	--	--	--	--	--	--	--	--	--	--	--
TR102269|c0_g1	--	--	--	--	--	--	--	--	--	--	--	--	--	--	--	--	--
TR102270|c0_g1	gi|944051686|gb|KQJ87324.1|	protein BRADI_4g10367 [Brachypodium distachyon]	gi|960488821|ref|XM_014903158.1|	PREDICTED: Brachypodium distachyon U-box domain-containing protein 34-like (LOC100828520), transcript variant X1, mRNA	sp|Q9SY89|Y1661_ARATH	G-type lectin S-receptor-like serine/threonine-protein kinase At1g61610 OS=Arabidopsis thaliana GN=At1g61610 PE=3 SV=1	COG0515	70.9	General function prediction only ; Signal transduction mechanisms ; Transcription ; Replication, recombination and repair ;	Serine/threonine protein kinase	sita:101786299	heat shock protein SSA3-like; K03283 heat shock 70kDa protein 1/8	GO:0016310 phosphorylation	GO:0004672 protein kinase activity	--	PF00069.22 Pkinase	IPR000719 Protein kinase domain | IPR008271 Serine/threonine-protein kinase, active site | IPR011009 Protein kinase-like domain
TR102271|c0_g1	gi|475614311|gb|EMT29031.1|	protein F775_30047 [Aegilops tauschii]	gi|669026884|emb|HG670306.1|	Triticum aestivum chromosome 3B, genomic scaffold, cultivar Chinese Spring	--	--	--	--	--	--	ats:F775_18575	Disease resistance protein RPM1; K13457 disease resistance protein RPM1	GO:0006351 transcription, DNA-templated	GO:0016740 transferase activity | GO:0032549 ribonucleoside binding | GO:0016787 hydrolase activity	GO:0044424 intracellular part	PF04827.11 Plant_tran	IPR006912 Harbinger transposase-derived protein
TR102272|c0_g1	--	--	--	--	--	--	--	--	--	--	--	--	--	--	--	--	--
TR102273|c0_g1	gi|475433834|gb|EMT01268.1|	transporter PTR2 [Aegilops tauschii]	gi|1002860673|ref|XM_015838784.1|	PREDICTED: Oryza brachyantha protein NRT1/ PTR FAMILY 8.3-like (LOC102713191), transcript variant X3, mRNA	sp|P46032|PTR2_ARATH	NRT1/ PTR FAMILY 8.3 OS=Arabidopsis thaliana GN=NPF8.3 PE=1 SV=1	--	--	--	--	ats:F775_11291	Peptide transporter PTR2; K14206 solute carrier family 15 (oligopeptide transporter), member 1	GO:0006810 transport	GO:0005215 transporter activity	GO:0016021 integral component of membrane	--	--
TR102274|c0_g1	gi|62734628|gb|AAX96737.1|	protein, putative, Ty1-copia sub-class [Oryza sativa Japonica Group]	--	--	sp|P10978|POLX_TOBAC	Pol polyprotein from transposon TNT 1-94 OS=Nicotiana tabacum PE=2 SV=1	--	--	--	--	adu:107466525	DNA-directed RNA polymerase II subunit 1-like; K03006 DNA-directed RNA polymerase II subunit RPB1 [EC:2.7.7.6]	GO:0002943 tRNA dihydrouridine synthesis | GO:0015074 DNA integration | GO:0055114 oxidation-reduction process	GO:0050660 flavin adenine dinucleotide binding | GO:0003676 nucleic acid binding | GO:0008270 zinc ion binding | GO:0017150 tRNA dihydrouridine synthase activity	GO:0009536 plastid	--	IPR012337 Ribonuclease H-like domain
TR102275|c0_g1	gi|670434099|ref|XP_008657558.1|	uncharacterized protein LOC103637066 [Zea mays]	gi|937937345|dbj|AP014967.1|	Oryza sativa Japonica Group DNA, chromosome 11, cultivar: Nipponbare, complete sequence	--	--	--	--	--	--	--	--	--	--	--	PF00385.21 Chromo	IPR023780 Chromo domain
TR102277|c0_g1	--	--	--	--	--	--	--	--	--	--	--	--	--	--	--	--	--
TR102278|c0_g1	gi|474268287|gb|EMS60766.1|	protein TRIUR3_09831 [Triticum urartu]	gi|669026884|emb|HG670306.1|	Triticum aestivum chromosome 3B, genomic scaffold, cultivar Chinese Spring	--	--	--	--	--	--	--	--	--	--	--	--	--
TR102280|c0_g1	--	--	--	--	--	--	--	--	--	--	--	--	--	--	--	--	--
TR102281|c0_g1	--	--	gi|670358311|ref|XM_008660787.1|	PREDICTED: Zea mays uncharacterized LOC100194013 (LOC100194013), transcript variant X1, mRNA	--	--	--	--	--	--	--	--	--	--	--	--	--
TR102282|c0_g1	gi|284434698|gb|ADB85398.1|	retrotransposon protein [Phyllostachys edulis]	--	--	--	--	--	--	--	--	--	--	GO:0015074 DNA integration	GO:0003676 nucleic acid binding	GO:0005739 mitochondrion	PF00385.21 Chromo	IPR016197 Chromo domain-like | IPR023780 Chromo domain
TR102283|c0_g1	--	--	--	--	--	--	--	--	--	--	--	--	--	--	--	--	--
TR102285|c0_g1	--	--	--	--	--	--	--	--	--	--	--	--	--	--	--	--	--
TR102286|c0_g1	--	--	gi|669026884|emb|HG670306.1|	Triticum aestivum chromosome 3B, genomic scaffold, cultivar Chinese Spring	--	--	--	--	--	--	--	--	--	--	--	--	--
TR102287|c0_g1	gi|721634066|ref|XP_010230797.1|	pentatricopeptide repeat-containing protein At1g08070, chloroplastic-like [Brachypodium distachyon] >gi|944068514|gb|KQK03998.1| hypothetical protein BRADI_2g11130 [Brachypodium distachyon] >gi|944068515|gb|KQK03999.1| hypothetical protein BRADI_2g11130 [Brachypodium distachyon]	gi|960465788|ref|XM_010232495.2|	PREDICTED: Brachypodium distachyon pentatricopeptide repeat-containing protein At1g08070, chloroplastic-like (LOC104582554), mRNA	sp|Q9LN01|PPR21_ARATH	repeat-containing protein At1g08070, chloroplastic OS=Arabidopsis thaliana GN=PCMP-H12 PE=2 SV=1	--	--	--	--	cic:CICLE_v10023685mg	hypothetical protein; K04733 interleukin-1 receptor-associated kinase 4 [EC:2.7.11.1]	--	--	--	PF01535.17 PPR	IPR002885 Pentatricopeptide repeat
TR102288|c0_g1	--	--	--	--	--	--	--	--	--	--	--	--	--	--	--	--	--
TR102289|c0_g1	--	--	--	--	--	--	--	--	--	--	--	--	--	--	--	--	--
TR10229|c0_g1	gi|475554268|gb|EMT12200.1|	resistance protein RPM1 [Aegilops tauschii]	gi|241986585|dbj|AK333846.1|	Triticum aestivum cDNA, clone: WT008_O20, cultivar: Chinese Spring	--	--	--	--	--	--	--	--	--	GO:0043531 ADP binding	--	--	IPR032675 Leucine-rich repeat domain, L domain-like
TR102290|c0_g1	gi|475625487|gb|EMT32985.1|	protein F775_06226 [Aegilops tauschii]	gi|960451035|ref|XM_014899168.1|	PREDICTED: Brachypodium distachyon uncharacterized LOC100838129 (LOC100838129), transcript variant X3, mRNA	--	--	--	--	--	--	--	--	--	--	--	--	--
TR102291|c0_g1	gi|698560566|ref|XP_009771888.1|	heat shock 70 kDa protein-like [Nicotiana sylvestris]	gi|607347241|gb|KJ027551.1|	Triticum aestivum cultivar C-306 clone TaHSP70.1 heat shock protein 70 mRNA, partial cds	sp|P09189|HSP7C_PETHY	shock cognate 70 kDa protein OS=Petunia hybrida GN=HSP70 PE=2 SV=1	COG0443	98.2	Posttranslational modification, protein turnover, chaperones ;	Molecular chaperone	cic:CICLE_v10025102mg	hypothetical protein; K03283 heat shock 70kDa protein 1/8	GO:0009628 response to abiotic stimulus | GO:0006950 response to stress | GO:0009987 cellular process	GO:0000166 nucleotide binding	GO:0016020 membrane | GO:0071944 cell periphery	PF00012.17 HSP70	IPR013126 Heat shock protein 70 family
TR102292|c0_g1	gi|473990263|gb|EMS51838.1|	protein TRIUR3_14143 [Triticum urartu]	gi|669026884|emb|HG670306.1|	Triticum aestivum chromosome 3B, genomic scaffold, cultivar Chinese Spring	--	--	--	--	--	--	--	--	--	--	--	--	--
TR102293|c0_g1	gi|473842517|gb|EMS47322.1|	number regulator 6 [Triticum urartu]	--	--	--	--	--	--	--	--	--	--	--	--	--	--	--
TR102294|c0_g1	gi|514770809|ref|XP_004967092.1|	uncharacterized protein LOC101762855 [Setaria italica]	gi|669026884|emb|HG670306.1|	Triticum aestivum chromosome 3B, genomic scaffold, cultivar Chinese Spring	--	--	--	--	--	--	--	--	--	--	--	--	IPR005135 Endonuclease/exonuclease/phosphatase
TR102296|c0_g2	--	--	--	--	--	--	--	--	--	--	--	--	--	--	--	--	--
TR102298|c0_g1	gi|475552796|gb|EMT11867.1|	protein 17 [Aegilops tauschii]	gi|1002245695|ref|XM_015771544.1|	PREDICTED: Oryza sativa Japonica Group BTB/POZ domain-containing protein POB1 (LOC4328938), mRNA	sp|Q9FPW6|POB1_ARATH	domain-containing protein POB1 OS=Arabidopsis thaliana GN=POB1 PE=2 SV=2	--	--	--	--	--	--	--	--	GO:0044424 intracellular part	--	--
TR102299|c0_g1	--	--	--	--	--	--	--	--	--	--	--	--	--	--	--	--	--
TR102302|c0_g1	gi|326531964|dbj|BAK01358.1|	protein [Hordeum vulgare subsp. vulgare]	gi|669026884|emb|HG670306.1|	Triticum aestivum chromosome 3B, genomic scaffold, cultivar Chinese Spring	--	--	--	--	--	--	--	--	--	--	--	--	--
TR102304|c0_g1	--	--	--	--	--	--	--	--	--	--	--	--	--	--	--	--	--
TR102308|c0_g1	--	--	--	--	--	--	--	--	--	--	--	--	--	--	--	--	--
TR102309|c0_g1	gi|514822441|ref|XP_004985885.1|	transcription factor RF2b-like [Setaria italica] >gi|944228409|gb|KQK92813.1| hypothetical protein SETIT_035841mg [Setaria italica]	gi|960475407|ref|XM_003574195.3|	PREDICTED: Brachypodium distachyon transcription factor RF2b-like (LOC100845104), mRNA	--	--	--	--	--	--	--	--	GO:0006355 regulation of transcription, DNA-templated	GO:0003677 DNA binding	GO:0005634 nucleus	--	--
TR10231|c0_g2	--	--	--	--	--	--	--	--	--	--	--	--	--	--	--	--	--
TR102311|c0_g1	--	--	--	--	--	--	--	--	--	--	--	--	--	--	--	--	--
TR102313|c0_g1	--	--	--	--	--	--	--	--	--	--	--	--	--	--	--	--	--
TR102315|c0_g1	--	--	--	--	--	--	--	--	--	--	--	--	--	--	--	--	--
TR102316|c0_g1	--	--	--	--	--	--	--	--	--	--	--	--	--	--	--	--	--
TR102317|c0_g1	--	--	--	--	--	--	--	--	--	--	--	--	--	--	--	--	--
TR102319|c0_g1	--	--	--	--	--	--	--	--	--	--	--	--	--	--	--	--	--
TR10232|c0_g1	gi|475501597|gb|EMT04344.1|	protein F775_00349 [Aegilops tauschii]	gi|669026884|emb|HG670306.1|	Triticum aestivum chromosome 3B, genomic scaffold, cultivar Chinese Spring	--	--	--	--	--	--	--	--	--	--	--	PF06839.9 zf-GRF	IPR010666 Zinc finger, GRF-type
TR102321|c0_g1	--	--	gi|669026884|emb|HG670306.1|	Triticum aestivum chromosome 3B, genomic scaffold, cultivar Chinese Spring	--	--	--	--	--	--	--	--	--	--	--	--	--
TR102323|c0_g1	--	--	--	--	--	--	--	--	--	--	--	--	--	--	--	--	--
TR102326|c0_g1	gi|326501504|dbj|BAK02541.1|	protein [Hordeum vulgare subsp. vulgare]	gi|32995929|dbj|AK110720.1|	Oryza sativa Japonica Group cDNA clone:002-170-D11, full insert sequence	sp|O82515|MTDH_MEDSA	mannitol dehydrogenase OS=Medicago sativa GN=CAD1 PE=1 SV=1	COG1064	427	General function prediction only ;	Zn-dependent alcohol dehydrogenases	gmx:100809071	probable mannitol dehydrogenase-like; K00083 cinnamyl-alcohol dehydrogenase [EC:1.1.1.195]	GO:0055114 oxidation-reduction process	GO:0016491 oxidoreductase activity | GO:0008270 zinc ion binding	--	PF08240.9 ADH_N	IPR002085 Alcohol dehydrogenase superfamily, zinc-type | IPR002328 Alcohol dehydrogenase, zinc-type, conserved site | IPR011032 GroES-like | IPR013149 Alcohol dehydrogenase, C-terminal | IPR013154 Alcohol dehydrogenase, N-terminal | IPR016040 NAD(P)-binding domain | IPR020843 Polyketide synthase, enoylreductase domain
TR102327|c0_g1	--	--	gi|300080140|gb|HM136693.1|	Poa pratensis microsatellite NJPpGA115 sequence	--	--	--	--	--	--	--	--	--	--	--	--	--
TR102328|c0_g1	--	--	--	--	--	--	--	--	--	--	--	--	--	--	--	--	--
TR102329|c0_g1	--	--	--	--	--	--	--	--	--	--	--	--	--	--	--	--	--
TR10233|c0_g1	--	--	--	--	--	--	--	--	--	--	--	--	--	--	--	--	--
TR102330|c0_g1	--	--	gi|1002864792|ref|XM_015840078.1|	PREDICTED: Oryza brachyantha pentatricopeptide repeat-containing protein At5g65560-like (LOC102722324), mRNA	--	--	--	--	--	--	--	--	--	--	--	PF13041.3 PPR_2	IPR002885 Pentatricopeptide repeat
TR102331|c0_g1	--	--	--	--	--	--	--	--	--	--	--	--	--	--	--	--	--
TR102333|c0_g1	--	--	--	--	--	--	--	--	--	--	--	--	--	--	--	--	--
TR102334|c0_g1	gi|326505048|dbj|BAK02911.1|	protein [Hordeum vulgare subsp. vulgare]	gi|786326043|gb|KP852007.1|	Beckmannia syzigachne GDSL esterase/lipase 2g42990-like mRNA, complete sequence	sp|Q9SJB4|GDL34_ARATH	esterase/lipase At2g04570 OS=Arabidopsis thaliana GN=At2g04570 PE=2 SV=1	COG3240	74.7	Lipid transport and metabolism ; General function prediction only ;	Phospholipase/lecithinase/hemolysin	cic:CICLE_v10027727mg	hypothetical protein; K00679 phospholipid:diacylglycerol acyltransferase [EC:2.3.1.158]	GO:0008152 metabolic process	GO:0016788 hydrolase activity, acting on ester bonds	--	PF00657.19 Lipase_GDSL	IPR001087 GDSL lipase/esterase | IPR013830 SGNH hydrolase-type esterase domain
TR102335|c0_g1	--	--	--	--	--	--	--	--	--	--	--	--	--	--	--	--	--
TR102337|c0_g1	--	--	--	--	--	--	--	--	--	--	--	--	--	--	--	--	--
TR102338|c0_g1	--	--	--	--	--	--	--	--	--	--	--	--	--	--	--	--	--
TR102339|c0_g1	--	--	--	--	--	--	--	--	--	--	--	--	--	--	--	--	--
TR102341|c0_g1	gi|475555844|gb|EMT12526.1|	disease resistance protein RGA4 [Aegilops tauschii]	gi|960491970|ref|XR_001404717.1|	PREDICTED: Brachypodium distachyon disease resistance protein RGA2-like (LOC100839373), misc_RNA	sp|Q7XBQ9|RGA2_SOLBU	resistance protein RGA2 OS=Solanum bulbocastanum GN=RGA2 PE=1 SV=1	--	--	--	--	cit:107174218	putative disease resistance protein RGA3; K15078 structure-specific endonuclease subunit SLX1 [EC:3.6.1.-]	--	GO:0043531 ADP binding | GO:0003677 DNA binding	--	PF00931.19 NB-ARC	IPR002182 NB-ARC | IPR027417 P-loop containing nucleoside triphosphate hydrolase
TR102342|c0_g1	--	--	--	--	--	--	--	--	--	--	--	--	--	--	--	--	--
TR102343|c0_g1	--	--	--	--	--	--	--	--	--	--	--	--	--	--	--	--	--
TR102344|c0_g1	--	--	--	--	--	--	--	--	--	--	--	--	--	--	--	--	--
TR102345|c0_g1	--	--	--	--	--	--	--	--	--	--	--	--	--	--	--	--	--
TR102346|c0_g1	--	--	--	--	--	--	--	--	--	--	--	--	--	--	--	--	--
TR102347|c0_g1	--	--	--	--	--	--	--	--	--	--	--	--	--	--	--	--	--
TR102348|c0_g1	gi|937929350|dbj|BAT04266.1|	partial [Oryza sativa Japonica Group]	--	--	sp|P92523|M860_ARATH	mitochondrial protein AtMg00860 OS=Arabidopsis thaliana GN=AtMg00860 PE=4 SV=1	COG2801	46.6	Replication, recombination and repair ;	Transposase and inactivated derivatives	pda:103707976	uncharacterized LOC103707976; K01191 alpha-mannosidase [EC:3.2.1.24]	GO:0006508 proteolysis | GO:0015074 DNA integration	GO:0003676 nucleic acid binding | GO:0004190 aspartic-type endopeptidase activity	GO:0016020 membrane	--	--
TR102349|c0_g1	gi|475542357|gb|EMT09942.1|	division protease ftsH-like protein, chloroplastic [Aegilops tauschii]	gi|241987660|dbj|AK334917.1|	Triticum aestivum cDNA, clone: WT011_H18, cultivar: Chinese Spring	sp|Q39102|FTSH1_ARATH	zinc metalloprotease FTSH 1, chloroplastic OS=Arabidopsis thaliana GN=FTSH1 PE=1 SV=2	COG0465	52.8	Posttranslational modification, protein turnover, chaperones ;	ATP-dependent Zn proteases	bdi:100842727	ATP-dependent zinc metalloprotease FTSH 1, chloroplastic; K03798 cell division protease FtsH [EC:3.4.24.-]	GO:0044763 single-organism cellular process | GO:0044267 cellular protein metabolic process | GO:0019684 photosynthesis, light reaction	GO:0008237 metallopeptidase activity	GO:0016020 membrane | GO:0044434 chloroplast part	--	--
TR10235|c0_g1	gi|413946346|gb|AFW78995.1|	protein ZEAMMB73_223268 [Zea mays]	gi|937916895|dbj|AP014961.1|	Oryza sativa Japonica Group DNA, chromosome 5, cultivar: Nipponbare, complete sequence	sp|Q8LBH2|CAP8_ARATH	clathrin assembly protein At2g01600 OS=Arabidopsis thaliana GN=At2g01600 PE=2 SV=2	--	--	--	--	sbi:SORBI_03g031930	SORBIDRAFT_03g031930, Sb03g031930; hypothetical protein; K20043 clathrin coat assembly protein AP180	--	--	--	--	--
TR102350|c0_g1	--	--	gi|14719161|gb|AF388041.1|AF388041	Bromus tectorum clone 25 microsatellite sequence	--	--	--	--	--	--	--	--	--	--	--	--	--
TR102352|c0_g1	--	--	gi|835978318|ref|XM_012846215.1|	PREDICTED: Setaria italica tetraketide alpha-pyrone reductase 2 (LOC101769912), mRNA	--	--	--	--	--	--	--	--	--	--	--	--	--
TR102353|c0_g1	--	--	--	--	--	--	--	--	--	--	--	--	--	--	--	--	--
TR102354|c0_g1	gi|473895841|gb|EMS48984.1|	resistance protein RPM1 [Triticum urartu]	gi|960454017|ref|XR_730812.2|	PREDICTED: Brachypodium distachyon disease resistance protein RPP13-like (LOC104582792), transcript variant X2, misc_RNA	sp|Q39214|RPM1_ARATH	resistance protein RPM1 OS=Arabidopsis thaliana GN=RPM1 PE=1 SV=1	--	--	--	--	obr:102710703	disease resistance protein RPM1-like; K13457 disease resistance protein RPM1	--	GO:0043531 ADP binding	--	PF00931.19 NB-ARC	IPR002182 NB-ARC | IPR027417 P-loop containing nucleoside triphosphate hydrolase
TR102355|c0_g1	--	--	--	--	--	--	--	--	--	--	--	--	--	--	--	--	--
TR102359|c1_g1	--	--	gi|1002265772|ref|XM_015781732.1|	PREDICTED: Oryza sativa Japonica Group acyl-CoA-binding domain-containing protein 1 (LOC4337434), mRNA	--	--	--	--	--	--	--	--	--	--	--	--	--
TR102362|c0_g1	--	--	--	--	--	--	--	--	--	--	--	--	--	--	--	--	--
TR102364|c0_g1	gi|357135034|ref|XP_003569117.1|	putative disease resistance RPP13-like protein 3 [Brachypodium distachyon]	gi|960467807|ref|XM_014898999.1|	PREDICTED: Brachypodium distachyon disease resistance protein RPP13-like (LOC100829387), mRNA	sp|Q9STE7|R13L3_ARATH	disease resistance RPP13-like protein 3 OS=Arabidopsis thaliana GN=RPP13L3 PE=3 SV=1	COG4886	63.5	Function unknown ;	Leucine-rich repeat (LRR) protein	bdi:100829387	disease resistance protein RPP13-like; K13457 disease resistance protein RPM1	--	--	--	PF00931.19 NB-ARC	IPR002182 NB-ARC | IPR003593 AAA+ ATPase domain | IPR027417 P-loop containing nucleoside triphosphate hydrolase | IPR032675 Leucine-rich repeat domain, L domain-like
TR102366|c0_g1	gi|222619378|gb|EEE55510.1|	protein OsJ_03717 [Oryza sativa Japonica Group]	--	--	--	--	--	--	--	--	--	--	--	--	--	PF13966.3 zf-RVT	IPR026960 Reverse transcriptase zinc-binding domain
TR102367|c0_g2	gi|475596434|gb|EMT23355.1|	protein F775_12068 [Aegilops tauschii]	gi|669026884|emb|HG670306.1|	Triticum aestivum chromosome 3B, genomic scaffold, cultivar Chinese Spring	--	--	--	--	--	--	--	--	--	--	--	--	--
TR102368|c0_g1	gi|242085956|ref|XP_002443403.1|	protein SORBIDRAFT_08g018960 [Sorghum bicolor]	gi|1002304251|ref|XM_015760004.1|	PREDICTED: Oryza sativa Japonica Group serine carboxypeptidase-like 2 (LOC4350472), transcript variant X4, mRNA	sp|P37890|CBP1_ORYSJ	carboxypeptidase 1 OS=Oryza sativa subsp. japonica GN=CBP1 PE=2 SV=1	--	--	--	--	sita:101781593	serine carboxypeptidase-like 18; K16296 serine carboxypeptidase-like clade I [EC:3.4.16.-]	GO:0006278 RNA-dependent DNA biosynthetic process	GO:0003964 RNA-directed DNA polymerase activity	--	PF00078.24 RVT_1	IPR000477 Reverse transcriptase domain
TR102369|c0_g1	--	--	--	--	--	--	--	--	--	--	--	--	--	--	--	--	--
TR10237|c0_g1	gi|1002276540|ref|XP_015642616.1|	uncharacterized protein LOC107281337 [Oryza sativa Japonica Group]	--	--	--	--	--	--	--	--	--	--	--	GO:0070011 peptidase activity, acting on L-amino acid peptides	--	--	--
TR102370|c0_g1	gi|475570440|gb|EMT16017.1|	protein F775_04000 [Aegilops tauschii]	gi|151420479|dbj|AK251831.1|	Hordeum vulgare subsp. vulgare cDNA clone: FLbaf135m13, mRNA sequence	--	--	--	--	--	--	--	--	--	--	--	--	--
TR102371|c0_g1	gi|475601916|gb|EMT24982.1|	protein F775_03308 [Aegilops tauschii]	--	--	--	--	--	--	--	--	ats:F775_15647	hypothetical protein; K17492 ubinuclein	--	--	--	--	--
TR102372|c0_g1	--	--	--	--	--	--	--	--	--	--	--	--	--	--	--	--	--
TR102373|c0_g1	--	--	--	--	--	--	--	--	--	--	--	--	--	--	--	--	--
TR102374|c0_g1	--	--	gi|149212751|gb|EF457937.1|	Lolium temulentum GTP-binding protein (rab2) mRNA, complete cds	--	--	--	--	--	--	--	--	--	--	--	--	--
TR102375|c0_g1	gi|992166940|gb|KXG28277.1|	protein SORBI_005G106400 [Sorghum bicolor]	--	--	sp|Q3EBQ3|FRS2_ARATH	FAR1-RELATED SEQUENCE 2 OS=Arabidopsis thaliana GN=FRS2 PE=1 SV=1	--	--	--	--	--	--	--	--	--	--	--
TR102376|c0_g1	--	--	gi|960467173|ref|XM_003565492.3|	PREDICTED: Brachypodium distachyon ice-structuring protein-like (LOC100842733), mRNA	--	--	--	--	--	--	--	--	--	--	--	--	--
TR102377|c0_g1	--	--	gi|240252461|gb|GQ203303.1|	Oryza ridleyi clone OR_ABa179P17_071B12_226K13, complete sequence	--	--	COG4886	53.5	Function unknown ;	Leucine-rich repeat (LRR) protein	--	--	--	--	--	PF00560.30 LRR_1	IPR001611 Leucine-rich repeat | IPR025875 Leucine rich repeat 4 | IPR032675 Leucine-rich repeat domain, L domain-like
TR102379|c0_g2	--	--	--	--	--	--	--	--	--	--	--	--	--	--	--	--	--
TR10238|c0_g1	gi|357162670|ref|XP_003579484.1|	WD repeat-containing protein 44-like [Brachypodium distachyon] >gi|944049669|gb|KQJ85310.1| hypothetical protein BRADI_5g26250 [Brachypodium distachyon]	gi|955717225|ref|XM_004960007.3|	PREDICTED: Setaria italica WD repeat-containing protein 44-like (LOC101765364), mRNA	--	--	--	--	--	--	bdi:100841789	WD repeat-containing protein 44-like; K20241 WD repeat-containing protein 44	--	--	--	--	--
TR102382|c0_g1	gi|475598547|gb|EMT23973.1|	domain-containing protein 6 [Aegilops tauschii]	gi|241988043|dbj|AK335300.1|	Triticum aestivum cDNA, clone: WT012_I22, cultivar: Chinese Spring	sp|Q9CAG5|PUB7_ARATH	domain-containing protein 7 OS=Arabidopsis thaliana GN=PUB7 PE=2 SV=1	--	--	--	--	bna:106355271	U-box domain-containing protein 2-like; K08332	--	--	--	PF04564.12 U-box	IPR003613 U box domain | IPR013083 Zinc finger, RING/FYVE/PHD-type
TR102383|c0_g1	gi|1002868083|ref|XP_015696549.1|	uncharacterized protein LOC107304935 [Oryza brachyantha]	gi|669026884|emb|HG670306.1|	Triticum aestivum chromosome 3B, genomic scaffold, cultivar Chinese Spring	--	--	--	--	--	--	--	--	--	--	--	--	IPR001878 Zinc finger, CCHC-type
TR102386|c0_g1	gi|125524909|gb|EAY73023.1|	protein OsI_00895 [Oryza sativa Indica Group]	gi|937912581|dbj|AP014960.1|	Oryza sativa Japonica Group DNA, chromosome 4, cultivar: Nipponbare, complete sequence	--	--	--	--	--	--	--	--	--	--	--	--	--
TR102387|c0_g1	gi|326525367|dbj|BAK07953.1|	protein [Hordeum vulgare subsp. vulgare]	gi|514824779|ref|XM_004986991.1|	PREDICTED: Setaria italica uncharacterized LOC101783243 (LOC101783243), mRNA	sp|F4IXE7|IDM1_ARATH	DNA methylation 1 OS=Arabidopsis thaliana GN=IDM1 PE=1 SV=1	COG5141	46.2	General function prediction only ;	PHD zinc finger-containing protein	mpp:MICPUCDRAFT_57576	dead-box like helicase with PHD domain; K10896 fanconi anemia group M protein	GO:0008152 metabolic process	GO:0008080 N-acetyltransferase activity | GO:0004386 helicase activity | GO:0003677 DNA binding | GO:0008270 zinc ion binding	--	PF00628.26 PHD	IPR001965 Zinc finger, PHD-type | IPR011011 Zinc finger, FYVE/PHD-type | IPR013083 Zinc finger, RING/FYVE/PHD-type | IPR019786 Zinc finger, PHD-type, conserved site | IPR019787 Zinc finger, PHD-finger
TR102388|c0_g1	--	--	--	--	--	--	--	--	--	--	--	--	--	--	--	--	--
TR102389|c0_g1	--	--	--	--	--	--	--	--	--	--	--	--	--	--	--	--	--
TR102390|c0_g1	--	--	--	--	--	--	--	--	--	--	--	--	--	--	--	--	--
TR102391|c0_g1	gi|326501586|dbj|BAK02582.1|	protein [Hordeum vulgare subsp. vulgare]	gi|669026884|emb|HG670306.1|	Triticum aestivum chromosome 3B, genomic scaffold, cultivar Chinese Spring	sp|P17801|KPRO_MAIZE	receptor protein kinase ZmPK1 OS=Zea mays GN=PK1 PE=2 SV=2	--	--	--	--	tcc:TCM_021844	S-locus lectin protein kinase family protein, putative; K04733 interleukin-1 receptor-associated kinase 4 [EC:2.7.11.1]	GO:0048544 recognition of pollen | GO:0006468 protein phosphorylation	GO:0005524 ATP binding | GO:0004674 protein serine/threonine kinase activity	GO:0005886 plasma membrane | GO:0016021 integral component of membrane	--	--
TR102392|c0_g1	--	--	--	--	--	--	--	--	--	--	--	--	--	--	--	--	--
TR102393|c0_g1	gi|326519284|dbj|BAJ96641.1|	protein [Hordeum vulgare subsp. vulgare]	gi|549822997|gb|KC852069.1|	Triticum aestivum chemocyanin-like protein mRNA, complete cds	sp|P60496|BABL_LILLO	OS=Lilium longiflorum PE=1 SV=1	--	--	--	--	mdm:103419981	receptor-like protein kinase FERONIA; K04733 interleukin-1 receptor-associated kinase 4 [EC:2.7.11.1]	--	GO:0009055 electron carrier activity	GO:0046658 anchored component of plasma membrane	--	--
TR102394|c0_g1	--	--	gi|669026884|emb|HG670306.1|	Triticum aestivum chromosome 3B, genomic scaffold, cultivar Chinese Spring	--	--	--	--	--	--	--	--	--	--	--	--	--
TR102395|c0_g1	--	--	--	--	--	--	--	--	--	--	--	--	--	--	--	--	--
TR102397|c0_g1	--	--	--	--	--	--	--	--	--	--	--	--	--	--	--	--	--
TR102398|c0_g1	--	--	--	--	--	--	--	--	--	--	--	--	--	--	--	--	--
TR102399|c0_g1	gi|944061225|gb|KQJ96815.1|	protein BRADI_3g27261, partial [Brachypodium distachyon]	--	--	--	--	--	--	--	--	--	--	--	--	GO:0016021 integral component of membrane	--	--
TR1024|c0_g1	gi|326502916|dbj|BAJ99086.1|	protein [Hordeum vulgare subsp. vulgare]	gi|241986185|dbj|AK333446.1|	Triticum aestivum cDNA, clone: SET2_B06, cultivar: Chinese Spring	sp|Q84L08|GONS4_ARATH	transporter GONST4 OS=Arabidopsis thaliana GN=GONST4 PE=2 SV=1	--	--	--	--	egu:105041745	GDP-mannose transporter GONST4-like; K15356 GDP-mannose transporter	--	--	GO:0016021 integral component of membrane	--	--
TR102400|c0_g1	--	--	--	--	--	--	--	--	--	--	--	--	--	--	--	--	--
TR102402|c0_g1	--	--	--	--	--	--	--	--	--	--	--	--	--	--	--	--	--
TR102403|c0_g1	gi|125563118|gb|EAZ08498.1|	protein OsI_30771 [Oryza sativa Indica Group]	--	--	--	--	--	--	--	--	--	--	--	--	--	--	--
TR102404|c0_g1	--	--	--	--	--	--	--	--	--	--	--	--	--	--	--	--	--
TR102405|c0_g1	--	--	--	--	--	--	--	--	--	--	--	--	--	--	--	--	--
TR102407|c0_g1	--	--	--	--	--	--	--	--	--	--	--	--	--	--	--	--	--
TR102409|c0_g1	--	--	--	--	--	--	--	--	--	--	--	--	--	--	--	--	--
TR102411|c0_g2	--	--	--	--	--	--	--	--	--	--	--	--	--	--	--	--	--
TR102413|c0_g1	--	--	--	--	--	--	--	--	--	--	--	--	--	--	--	--	--
TR102416|c0_g1	--	--	gi|1002280846|ref|XM_015789234.1|	PREDICTED: Oryza sativa Japonica Group guanine deaminase (LOC4342824), mRNA	--	--	--	--	--	--	--	--	--	--	--	--	--
TR102418|c0_g1	gi|473993220|gb|EMS51940.1|	protein TRIUR3_26415 [Triticum urartu]	gi|1002868016|ref|XM_006661050.2|	PREDICTED: Oryza brachyantha uncharacterized LOC102710813 (LOC102710813), mRNA	--	--	--	--	--	--	--	--	--	--	--	--	--
TR102419|c0_g1	gi|721646279|ref|XP_010232580.1|	uncharacterized protein LOC100830507 isoform X2 [Brachypodium distachyon] >gi|944075176|gb|KQK10660.1| hypothetical protein BRADI_2g55450 [Brachypodium distachyon]	gi|960468550|ref|XM_010234278.2|	PREDICTED: Brachypodium distachyon uncharacterized LOC100830507 (LOC100830507), transcript variant X2, mRNA	--	--	--	--	--	--	--	--	--	--	--	--	--
TR102421|c0_g1	gi|357137713|ref|XP_003570444.1|	putative F-box/FBD/LRR-repeat protein At5g56810 [Brachypodium distachyon] >gi|944065886|gb|KQK01477.1| hypothetical protein BRADI_3g56087 [Brachypodium distachyon]	gi|241983403|dbj|AK331343.1|	Triticum aestivum cDNA, clone: WT007_E06, cultivar: Chinese Spring	--	--	--	--	--	--	--	--	--	--	--	--	IPR032675 Leucine-rich repeat domain, L domain-like
TR102422|c0_g1	--	--	--	--	--	--	--	--	--	--	--	--	--	--	--	--	--
TR102423|c0_g1	--	--	--	--	--	--	--	--	--	--	--	--	--	--	--	--	--
TR102425|c0_g1	--	--	gi|960456199|ref|XM_003558090.3|	PREDICTED: Brachypodium distachyon uncharacterized LOC100825445 (LOC100825445), mRNA	--	--	--	--	--	--	--	--	--	--	--	--	--
TR102427|c0_g1	--	--	--	--	--	--	--	--	--	--	--	--	--	--	--	--	--
TR102428|c0_g1	gi|1002850932|ref|XP_015691353.1|	LOW QUALITY PROTEIN: WEB family protein At2g17940-like [Oryza brachyantha]	gi|1002850931|ref|XM_015835867.1|	PREDICTED: Oryza brachyantha WEB family protein At2g17940-like (LOC102721268), mRNA	--	--	--	--	--	--	--	--	GO:0009904 chloroplast accumulation movement | GO:0009903 chloroplast avoidance movement	--	GO:0005829 cytosol	--	--
TR10243|c0_g1	--	--	--	--	--	--	--	--	--	--	--	--	--	--	--	--	--
TR102430|c0_g1	--	--	--	--	--	--	--	--	--	--	--	--	--	--	--	--	--
TR102432|c0_g1	--	--	--	--	--	--	--	--	--	--	--	--	--	--	--	--	--
TR102434|c0_g1	--	--	--	--	--	--	--	--	--	--	--	--	--	--	--	--	--
TR102435|c0_g1	gi|326528621|dbj|BAJ97332.1|	protein [Hordeum vulgare subsp. vulgare]	gi|669026884|emb|HG670306.1|	Triticum aestivum chromosome 3B, genomic scaffold, cultivar Chinese Spring	sp|Q9MAP4|SBT32_ARATH	protease SBT3.2 OS=Arabidopsis thaliana GN=SBT3.2 PE=2 SV=1	COG1404	72.8	Posttranslational modification, protein turnover, chaperones ;	Subtilisin-like serine proteases	pop:POPTR_0004s14760g	hypothetical protein; K04733 interleukin-1 receptor-associated kinase 4 [EC:2.7.11.1]	GO:0006508 proteolysis	GO:0004252 serine-type endopeptidase activity	--	PF00082.19 Peptidase_S8	IPR000209 Peptidase S8/S53 domain | IPR015500 Peptidase S8, subtilisin-related | IPR023828 Peptidase S8, subtilisin, Ser-active site
TR102436|c0_g1	--	--	gi|937940524|dbj|AP014968.1|	Oryza sativa Japonica Group DNA, chromosome 12, cultivar: Nipponbare, complete sequence	--	--	--	--	--	--	--	--	--	--	--	--	--
TR102438|c0_g2	gi|514793481|ref|XP_004972825.1|	uncharacterized protein LOC101775852 [Setaria italica]	gi|960477044|ref|XM_003571432.3|	PREDICTED: Brachypodium distachyon uncharacterized LOC100832465 (LOC100832465), mRNA	--	--	--	--	--	--	--	--	--	--	GO:0016021 integral component of membrane	PF04654.9 DUF599	IPR006747 Protein of unknown function DUF599
TR102438|c1_g1	gi|475603540|gb|EMT25456.1|	protein F775_04492 [Aegilops tauschii]	gi|960477044|ref|XM_003571432.3|	PREDICTED: Brachypodium distachyon uncharacterized LOC100832465 (LOC100832465), mRNA	--	--	COG0747	50.8	Amino acid transport and metabolism ;	ABC-type dipeptide transport system, periplasmic component	--	--	--	--	GO:0016021 integral component of membrane | GO:0005739 mitochondrion	PF04654.9 DUF599	IPR006747 Protein of unknown function DUF599
TR102440|c0_g1	gi|960462893|ref|XP_014753484.1|	alpha/beta hydrolase domain-containing protein 11 isoform X2 [Brachypodium distachyon] >gi|944075239|gb|KQK10723.1| hypothetical protein BRADI_2g55740 [Brachypodium distachyon]	gi|960462892|ref|XM_014897998.1|	PREDICTED: Brachypodium distachyon alpha/beta hydrolase domain-containing protein 11 (LOC100842939), transcript variant X2, mRNA	--	--	--	--	--	--	--	--	GO:0006635 fatty acid beta-oxidation	GO:0016787 hydrolase activity | GO:0005524 ATP binding	GO:0005739 mitochondrion	--	--
TR102441|c0_g1	--	--	--	--	--	--	--	--	--	--	--	--	--	--	--	--	--
TR102444|c0_g1	gi|944081514|gb|KQK16866.1|	protein BRADI_1g31143 [Brachypodium distachyon]	--	--	--	--	--	--	--	--	--	--	--	--	--	--	--
TR102447|c0_g1	gi|475449205|gb|EMT01651.1|	U3 small nucleolar RNA-associated protein 11 [Aegilops tauschii]	gi|669026884|emb|HG670306.1|	Triticum aestivum chromosome 3B, genomic scaffold, cultivar Chinese Spring	--	--	--	--	--	--	ats:F775_07214	Putative U3 small nucleolar RNA-associated protein 11; K14769 U3 small nucleolar RNA-associated protein 11	GO:0006278 RNA-dependent DNA biosynthetic process | GO:0090502 RNA phosphodiester bond hydrolysis, endonucleolytic | GO:0006364 rRNA processing	GO:0003964 RNA-directed DNA polymerase activity | GO:0003723 RNA binding | GO:0004525 ribonuclease III activity	GO:0032040 small-subunit processome	--	--
TR102448|c0_g1	gi|38346992|emb|CAD40278.2|	[Oryza sativa Japonica Group] >gi|38347666|emb|CAE05600.2| OSJNBa0054D14.1 [Oryza sativa Japonica Group]	--	--	--	--	--	--	--	--	ats:F775_25375	Cysteine-rich receptor-like protein kinase 15; K04733 interleukin-1 receptor-associated kinase 4 [EC:2.7.11.1]	GO:0044238 primary metabolic process | GO:0043170 macromolecule metabolic process | GO:0044237 cellular metabolic process	GO:0097159 organic cyclic compound binding | GO:0016740 transferase activity | GO:1901363 heterocyclic compound binding	GO:0009536 plastid	PF00385.21 Chromo	IPR023780 Chromo domain
TR102449|c0_g1	gi|475502510|gb|EMT04439.1|	protein F775_19266 [Aegilops tauschii]	gi|960478798|ref|XM_003572739.3|	PREDICTED: Brachypodium distachyon pentatricopeptide repeat-containing protein At5g39350 (LOC100839529), mRNA	sp|Q9FLZ9|PP405_ARATH	repeat-containing protein At5g39350 OS=Arabidopsis thaliana GN=PCMP-E16 PE=2 SV=1	--	--	--	--	mdm:103442354	ATP-dependent zinc metalloprotease FTSH 6, chloroplastic; K03798 cell division protease FtsH [EC:3.4.24.-]	--	--	--	--	IPR002885 Pentatricopeptide repeat
TR10245|c0_g1	--	--	gi|242384164|emb|FP092808.1|	Phyllostachys edulis cDNA clone: bphyem205d01, full insert sequence	--	--	COG0455	57.4	Cell cycle control, cell division, chromosome partitioning ;	ATPases involved in chromosome partitioning	--	--	--	--	--	--	--
TR102450|c0_g1	--	--	--	--	--	--	--	--	--	--	--	--	--	--	--	--	--
TR102451|c0_g1	gi|612339825|gb|AHW98538.1|	protein [Oryza nivara]	gi|573941514|ref|XM_006653084.1|	PREDICTED: Oryza brachyantha uncharacterized LOC102711150 (LOC102711150), mRNA	--	--	--	--	--	--	--	--	--	--	--	--	--
TR102453|c0_g1	--	--	--	--	--	--	--	--	--	--	--	--	--	--	--	--	--
TR102455|c0_g1	gi|669027722|emb|CDM81272.1|	protein product [Triticum aestivum]	--	--	--	--	--	--	--	--	--	--	--	--	--	--	--
TR102456|c0_g1	--	--	--	--	--	--	--	--	--	--	--	--	--	--	--	--	--
TR102457|c0_g1	--	--	--	--	--	--	--	--	--	--	--	--	--	--	--	--	--
TR102458|c0_g1	--	--	--	--	--	--	--	--	--	--	--	--	--	--	--	--	--
TR102459|c0_g1	--	--	--	--	--	--	--	--	--	--	--	--	--	--	--	--	--
TR10246|c0_g1	--	--	--	--	--	--	--	--	--	--	--	--	--	--	--	--	--
TR10246|c0_g2	--	--	--	--	--	--	--	--	--	--	--	--	--	--	--	--	--
TR102462|c0_g1	gi|38346992|emb|CAD40278.2|	[Oryza sativa Japonica Group] >gi|38347666|emb|CAE05600.2| OSJNBa0054D14.1 [Oryza sativa Japonica Group]	gi|937937345|dbj|AP014967.1|	Oryza sativa Japonica Group DNA, chromosome 11, cultivar: Nipponbare, complete sequence	--	--	COG2801	149	Replication, recombination and repair ;	Transposase and inactivated derivatives	ats:F775_00106	F-box/LRR-repeat protein 14; K10268 F-box and leucine-rich repeat protein 2/20	GO:0044260 cellular macromolecule metabolic process | GO:0090304 nucleic acid metabolic process	GO:0003676 nucleic acid binding	--	PF00665.23 rve	IPR001584 Integrase, catalytic core | IPR012337 Ribonuclease H-like domain | IPR016197 Chromo domain-like | IPR023780 Chromo domain
TR102463|c0_g1	gi|960474513|ref|XP_014755680.1|	uncharacterized protein LOC100843672 isoform X1 [Brachypodium distachyon] >gi|960474515|ref|XP_014755681.1| PREDICTED: uncharacterized protein LOC100843672 isoform X1 [Brachypodium distachyon] >gi|960474517|ref|XP_014755682.1| PREDICTED: uncharacterized protein LOC100843672 isoform X1 [Brachypodium distachyon] >gi|960474519|ref|XP_014755683.1| PREDICTED: uncharacterized protein LOC100843672 isofo…	gi|960489817|ref|XM_010239274.2|	PREDICTED: Brachypodium distachyon uncharacterized LOC104584501 (LOC104584501), transcript variant X2, mRNA	--	--	--	--	--	--	--	--	--	--	--	--	--
TR102464|c0_g1	--	--	--	--	--	--	--	--	--	--	--	--	--	--	--	--	--
TR102465|c0_g1	--	--	--	--	--	--	--	--	--	--	--	--	--	--	--	--	--
TR102466|c0_g1	--	--	--	--	--	--	--	--	--	--	--	--	--	--	--	--	--
TR102468|c0_g1	--	--	gi|960474666|ref|XM_003574026.3|	PREDICTED: Brachypodium distachyon uncharacterized LOC100845103 (LOC100845103), mRNA	--	--	--	--	--	--	--	--	--	--	--	--	--
TR102473|c0_g1	--	--	--	--	--	--	--	--	--	--	--	--	--	--	--	--	--
TR102474|c0_g1	gi|960455670|ref|XP_003561301.3|	uncharacterized protein LOC100840278 [Brachypodium distachyon] >gi|944085021|gb|KQK20373.1| hypothetical protein BRADI_1g54131 [Brachypodium distachyon]	gi|960455669|ref|XM_003561253.3|	PREDICTED: Brachypodium distachyon uncharacterized LOC100840278 (LOC100840278), mRNA	--	--	--	--	--	--	--	--	--	--	--	--	--
TR102475|c0_g1	gi|473764642|gb|EMS45924.1|	8 [Triticum urartu]	--	--	--	--	--	--	--	--	ats:F775_00066	Signal recognition particle 54 kDa protein, chloroplastic; K03106 signal recognition particle subunit SRP54 [EC:3.6.5.4]	GO:0008152 metabolic process	--	--	--	--
TR102476|c0_g1	--	--	--	--	--	--	--	--	--	--	--	--	--	--	--	--	--
TR102477|c0_g1	--	--	--	--	--	--	--	--	--	--	--	--	--	--	--	--	--
TR102479|c0_g1	--	--	--	--	--	--	--	--	--	--	--	--	--	--	--	--	--
TR102480|c0_g1	--	--	--	--	--	--	--	--	--	--	--	--	--	--	--	--	--
TR102482|c0_g1	gi|836021889|ref|XP_012704568.1|	FBD-associated F-box protein At4g10400-like [Setaria italica]	gi|326504841|dbj|AK375517.1|	Hordeum vulgare subsp. vulgare mRNA for predicted protein, complete cds, clone: NIASHv3096J11	sp|Q9FNJ1|FDL47_ARATH	protein At5g22700 OS=Arabidopsis thaliana GN=At5g22700 PE=2 SV=2	--	--	--	--	ats:F775_15681	Protein roadkill; K10523 speckle-type POZ protein	--	--	--	--	--
TR102483|c0_g1	--	--	--	--	--	--	--	--	--	--	--	--	--	--	--	--	--
TR102485|c0_g1	--	--	gi|960479710|ref|XM_003571130.3|	PREDICTED: Brachypodium distachyon uncharacterized LOC100838699 (LOC100838699), mRNA	--	--	--	--	--	--	--	--	--	--	--	--	--
TR102486|c0_g1	--	--	--	--	--	--	--	--	--	--	--	--	--	--	--	--	--
TR102487|c0_g1	--	--	gi|326517666|dbj|AK372554.1|	Hordeum vulgare subsp. vulgare mRNA for predicted protein, complete cds, clone: NIASHv3004O24	--	--	--	--	--	--	--	--	--	--	--	--	--
TR102488|c0_g1	gi|669027805|emb|CDM81374.1|	protein product [Triticum aestivum]	gi|241986648|dbj|AK333909.1|	Triticum aestivum cDNA, clone: WT008_J19, cultivar: Chinese Spring	--	--	--	--	--	--	ats:F775_12986	Protein AATF; K14782 protein AATF/BFR2	GO:0006535 cysteine biosynthetic process from serine	GO:0003676 nucleic acid binding | GO:0000166 nucleotide binding	GO:0005634 nucleus	--	--
TR102489|c0_g1	gi|944067768|gb|KQK03252.1|	protein BRADI_2g06610 [Brachypodium distachyon]	gi|960467892|ref|XM_010232303.2|	PREDICTED: Brachypodium distachyon SCAR-like protein 2 (LOC100841116), transcript variant X2, mRNA	sp|Q5QNA6|SCRL2_ORYSJ	protein 2 OS=Oryza sativa subsp. japonica GN=Os01g0208600 PE=2 SV=1	--	--	--	--	obr:102709779	SCAR-like protein 2; K01595 phosphoenolpyruvate carboxylase [EC:4.1.1.31]	GO:0030036 actin cytoskeleton organization	GO:0003779 actin binding	GO:0005856 cytoskeleton	--	--
TR102490|c0_g1	gi|474163012|gb|EMS57331.1|	synthase 5 [Triticum urartu]	gi|151420468|dbj|AK251820.1|	Hordeum vulgare subsp. vulgare cDNA clone: FLbaf138c02, mRNA sequence	--	--	--	--	--	--	--	--	--	--	--	--	--
TR102491|c0_g1	--	--	--	--	--	--	--	--	--	--	--	--	--	--	--	--	--
TR102496|c0_g1	--	--	--	--	--	--	--	--	--	--	--	--	--	--	--	--	--
TR102497|c0_g1	gi|475626412|gb|EMT33335.1|	P450 86A2 [Aegilops tauschii]	gi|669026884|emb|HG670306.1|	Triticum aestivum chromosome 3B, genomic scaffold, cultivar Chinese Spring	sp|Q9FVS9|C96AF_ARATH	hydroxylase MAH1 OS=Arabidopsis thaliana GN=CYP96A15 PE=2 SV=1	COG2124	63.5	Secondary metabolites biosynthesis, transport and catabolism ;	Cytochrome P450	ath:AT1G57750	CYP96A15; cytochrome P450, family 96, subfamily A, polypeptide 15; K15405 midchain alkane hydroxylase	GO:0055114 oxidation-reduction process	GO:0020037 heme binding | GO:0016705 oxidoreductase activity, acting on paired donors, with incorporation or reduction of molecular oxygen | GO:0004497 monooxygenase activity | GO:0005506 iron ion binding	GO:0016021 integral component of membrane	PF00067.19 p450	IPR001128 Cytochrome P450 | IPR017972 Cytochrome P450, conserved site
TR102499|c0_g1	--	--	gi|241987692|dbj|AK334949.1|	Triticum aestivum cDNA, clone: WT011_J11, cultivar: Chinese Spring	--	--	--	--	--	--	--	--	--	--	--	--	--
TR1025|c0_g1	--	--	--	--	--	--	--	--	--	--	--	--	--	--	--	--	--
TR10250|c0_g2	gi|475595457|gb|EMT23041.1|	protein F775_12458 [Aegilops tauschii]	gi|1002868328|ref|XM_006660644.2|	PREDICTED: Oryza brachyantha probable carboxylesterase 12 (LOC102715786), mRNA	--	--	--	--	--	--	--	--	GO:0008152 metabolic process	GO:0016787 hydrolase activity	--	--	--
TR102502|c0_g1	--	--	--	--	--	--	--	--	--	--	--	--	--	--	--	--	--
TR102505|c0_g1	gi|1021530683|ref|XP_016162293.1|	NAD kinase 2, chloroplastic-like [Arachis ipaensis]	--	--	sp|Q53NI2|NADK2_ORYSJ	NAD kinase 2, chloroplastic OS=Oryza sativa subsp. japonica GN=Os11g0191400 PE=2 SV=1	COG0061	64.7	Carbohydrate transport and metabolism ;	Predicted sugar kinase	lja:Lj5g3v1815040.1	Lj5g3v1815040.1; -; K00858 NAD+ kinase [EC:2.7.1.23]	GO:0016310 phosphorylation | GO:0006741 NADP biosynthetic process | GO:0019674 NAD metabolic process	GO:0003951 NAD+ kinase activity	--	PF01513.18 NAD_kinase	IPR002504 NAD kinase | IPR016064 NAD kinase/diacylglycerol kinase-like domain | IPR017438 Inorganic polyphosphate/ATP-NAD kinase, domain 1
TR102508|c0_g1	gi|473808748|gb|EMS46757.1|	protein TRIUR3_07925 [Triticum urartu]	gi|151427327|dbj|AK249376.1|	Hordeum vulgare subsp. vulgare cDNA clone: FLbaf31i04, mRNA sequence	--	--	--	--	--	--	ats:F775_31972	hypothetical protein; K15032 mTERF domain-containing protein, mitochondrial	--	GO:0003676 nucleic acid binding	--	PF02536.11 mTERF	IPR003690 Mitochodrial transcription termination factor
TR10251|c0_g1	gi|944087934|gb|KQK23286.1|	protein BRADI_1g72451 [Brachypodium distachyon]	gi|1002255872|ref|XM_015776733.1|	PREDICTED: Oryza sativa Japonica Group ethylene-responsive transcription factor ERF073 (LOC4331848), mRNA	sp|Q9SSA8|RA212_ARATH	transcription factor RAP2-12 OS=Arabidopsis thaliana GN=RAP2-12 PE=1 SV=1	--	--	--	--	bna:106348784	ethylene-responsive transcription factor RAP2-2-like; K09286 EREBP-like factor	--	--	--	--	IPR001471 AP2/ERF domain | IPR016177 DNA-binding domain
TR102510|c0_g1	--	--	--	--	--	--	--	--	--	--	--	--	--	--	--	--	--
TR102511|c0_g1	gi|474172077|gb|EMS57631.1|	exoribonuclease 3 [Triticum urartu]	gi|960469856|ref|XM_010234325.2|	PREDICTED: Brachypodium distachyon 5'-3' exoribonuclease 3 (LOC100835512), transcript variant X2, mRNA	--	--	--	--	--	--	zma:103649964	5'-3' exoribonuclease 3-like; K12619 5'-3' exoribonuclease 2 [EC:3.1.13.-]	--	--	--	--	--
TR102513|c0_g1	gi|1002301384|ref|XP_015614114.1|	putative pentatricopeptide repeat-containing protein At3g23330 [Oryza sativa Japonica Group] >gi|1002301386|ref|XP_015614115.1| PREDICTED: putative pentatricopeptide repeat-containing protein At3g23330 [Oryza sativa Japonica Group] >gi|1002301388|ref|XP_015614116.1| PREDICTED: putative pentatricopeptide repeat-containing protein At3g23330 [Oryza sativa Japonica Group]	gi|960474178|ref|XM_003574012.3|	PREDICTED: Brachypodium distachyon pentatricopeptide repeat-containing protein At5g04780-like (LOC100840236), mRNA	--	--	--	--	--	--	--	--	--	--	--	--	--
TR102515|c0_g1	--	--	--	--	--	--	--	--	--	--	--	--	--	--	--	--	--
TR102516|c0_g1	--	--	gi|669026884|emb|HG670306.1|	Triticum aestivum chromosome 3B, genomic scaffold, cultivar Chinese Spring	--	--	--	--	--	--	--	--	--	--	--	--	--
TR102518|c0_g1	--	--	gi|669026884|emb|HG670306.1|	Triticum aestivum chromosome 3B, genomic scaffold, cultivar Chinese Spring	sp|Q9FN08|BGA10_ARATH	10 OS=Arabidopsis thaliana GN=BGAL10 PE=2 SV=1	--	--	--	--	--	--	--	--	--	--	--
TR102519|c0_g1	gi|669031291|emb|CDM86174.1|	protein product [Triticum aestivum]	gi|669026884|emb|HG670306.1|	Triticum aestivum chromosome 3B, genomic scaffold, cultivar Chinese Spring	--	--	--	--	--	--	--	--	--	--	--	--	--
TR10252|c0_g1	--	--	--	--	--	--	--	--	--	--	--	--	--	--	--	--	--
TR102520|c0_g1	--	--	gi|151420436|dbj|AK251788.1|	Hordeum vulgare subsp. vulgare cDNA clone: FLbaf135c21, mRNA sequence	--	--	--	--	--	--	--	--	--	--	--	--	--
TR102523|c0_g1	--	--	--	--	--	--	--	--	--	--	--	--	--	--	--	--	--
TR102525|c0_g1	--	--	--	--	--	--	--	--	--	--	--	--	--	--	--	--	--
TR102530|c0_g1	--	--	--	--	--	--	COG0086	57.8	Transcription ;	DNA-directed RNA polymerase, beta' subunit/160 kD subunit	--	--	--	--	--	PF05405.11 Mt_ATP-synt_B	IPR008688 ATPase, F0 complex, B chain/subunit B/MI25 | IPR013837 ATPase, F0 complex, B chain/subunit B
TR102531|c0_g1	--	--	--	--	--	--	--	--	--	--	--	--	--	--	--	--	--
TR102532|c0_g1	--	--	--	--	--	--	--	--	--	--	--	--	--	--	--	--	--
TR102533|c0_g1	gi|944061257|gb|KQJ96847.1|	protein BRADI_3g27390 [Brachypodium distachyon]	gi|960475671|ref|XM_014900369.1|	PREDICTED: Brachypodium distachyon uncharacterized LOC100823073 (LOC100823073), mRNA	--	--	--	--	--	--	--	--	--	--	GO:0005739 mitochondrion | GO:0009536 plastid	--	--
TR102536|c0_g1	gi|357111117|ref|XP_003557361.1|	uncharacterized protein LOC100822668 [Brachypodium distachyon] >gi|944084952|gb|KQK20304.1| hypothetical protein BRADI_1g53690 [Brachypodium distachyon]	gi|960450093|ref|XM_003557313.3|	PREDICTED: Brachypodium distachyon uncharacterized LOC100822668 (LOC100822668), mRNA	--	--	COG4372	55.1	Function unknown ;	Uncharacterized protein conserved in bacteria with the myosin-like domain	--	--	--	--	--	--	--
TR102537|c0_g1	gi|670365854|ref|XP_008663931.1|	exocyst complex component EXO70A1-like [Zea mays]	gi|670365853|ref|XM_008665709.1|	PREDICTED: Zea mays exocyst complex component EXO70A1-like (LOC103642431), mRNA	--	--	--	--	--	--	cic:CICLE_v10003655mg	hypothetical protein; K07195 exocyst complex component 7	GO:0006887 exocytosis	--	GO:0000145 exocyst	PF03081.12 Exo70	IPR004140 Exocyst complex protein Exo70 | IPR016159 Cullin repeat-like-containing domain
TR102538|c0_g1	--	--	--	--	--	--	--	--	--	--	--	--	--	--	--	--	--
TR102539|c0_g1	--	--	--	--	--	--	--	--	--	--	--	--	--	--	--	--	--
TR10254|c0_g1	gi|308081862|ref|NP_001183439.1|	protein LOC100501869 [Zea mays] >gi|195605364|gb|ACG24512.1| histone H2A [Zea mays] >gi|195605732|gb|ACG24696.1| histone H2A [Zea mays]	gi|960470183|ref|XM_010234582.2|	PREDICTED: Brachypodium distachyon histone H2A.1-like (LOC100842023), transcript variant X2, mRNA	sp|P02277|H2A3_WHEAT	H2A.2.2 OS=Triticum aestivum PE=1 SV=1	COG5262	43.1	Chromatin structure and dynamics ;	Histone H2A	sbi:SORBI_09g001520	SORBIDRAFT_09g001520, Sb09g001520; hypothetical protein; K11251 histone H2A	--	--	--	--	--
TR102540|c0_g1	--	--	--	--	--	--	--	--	--	--	--	--	--	--	--	--	--
TR102541|c0_g1	--	--	--	--	--	--	--	--	--	--	--	--	--	--	--	--	--
TR102542|c0_g1	gi|242085388|ref|XP_002443119.1|	protein SORBIDRAFT_08g009520 [Sorghum bicolor]	gi|669026884|emb|HG670306.1|	Triticum aestivum chromosome 3B, genomic scaffold, cultivar Chinese Spring	--	--	COG2801	87.4	Replication, recombination and repair ;	Transposase and inactivated derivatives	ats:F775_11819	Alpha-L-fucosidase 2; K15923 alpha-L-fucosidase 2 [EC:3.2.1.51]	GO:0015074 DNA integration	GO:0003676 nucleic acid binding	GO:0016021 integral component of membrane | GO:0005634 nucleus	--	--
TR102543|c0_g1	--	--	--	--	--	--	--	--	--	--	--	--	--	--	--	--	--
TR102545|c0_g1	--	--	--	--	--	--	--	--	--	--	--	--	--	--	--	--	--
TR102547|c0_g1	gi|474388746|gb|EMS65148.1|	protein TRIUR3_25928 [Triticum urartu]	--	--	--	--	--	--	--	--	--	--	--	--	--	--	--
TR102548|c0_g1	--	--	--	--	--	--	--	--	--	--	--	--	--	--	--	--	--
TR102549|c0_g1	--	--	--	--	--	--	--	--	--	--	--	--	--	--	--	--	--
TR10255|c0_g2	--	--	--	--	--	--	--	--	--	--	--	--	--	--	--	--	--
TR102551|c0_g1	--	--	gi|241983871|dbj|AK331813.1|	Triticum aestivum cDNA, clone: WT002_G19, cultivar: Chinese Spring	--	--	--	--	--	--	--	--	--	--	--	--	--
TR102553|c0_g1	--	--	--	--	--	--	--	--	--	--	--	--	--	--	--	--	--
TR102554|c0_g1	gi|475515133|gb|EMT05807.1|	protein rcsC [Aegilops tauschii]	gi|960461189|ref|XM_010241783.2|	PREDICTED: Brachypodium distachyon probable histidine kinase 1 (LOC100821560), mRNA	sp|A2YFR6|OHK1_ORYSI	histidine kinase 1 OS=Oryza sativa subsp. indica GN=HK1 PE=3 SV=1	--	--	--	--	--	--	GO:0048364 root development | GO:0010048 vernalization response | GO:0090333 regulation of stomatal closure | GO:0071732 cellular response to nitric oxide | GO:0071219 cellular response to molecule of bacterial origin | GO:0018106 peptidyl-histidine phosphorylation | GO:0070301 cellular response to hydrogen peroxide | GO:0009736 cytokinin-activated signaling pathway | GO:0043481 anthocyanin accum…	GO:0000155 phosphorelay sensor kinase activity	GO:0005773 vacuole	--	--
TR102555|c0_g1	--	--	gi|669026884|emb|HG670306.1|	Triticum aestivum chromosome 3B, genomic scaffold, cultivar Chinese Spring	--	--	--	--	--	--	--	--	--	--	--	--	--
TR102557|c0_g1	gi|475599473|gb|EMT24244.1|	S1 [Aegilops tauschii]	gi|960491150|ref|XM_003580651.3|	PREDICTED: Brachypodium distachyon endonuclease 4-like (LOC100836520), mRNA	sp|F4JJL3|ENDO5_ARATH	5 OS=Arabidopsis thaliana GN=ENDO5 PE=2 SV=1	--	--	--	--	--	--	GO:0090305 nucleic acid phosphodiester bond hydrolysis | GO:0006308 DNA catabolic process	GO:0004519 endonuclease activity | GO:0003676 nucleic acid binding	--	--	--
TR102559|c0_g1	gi|721667425|ref|XP_010235955.1|	uncharacterized protein LOC100826137 isoform X1 [Brachypodium distachyon]	gi|241985451|dbj|AK332712.1|	Triticum aestivum cDNA, clone: WT004_K22, cultivar: Chinese Spring	--	--	--	--	--	--	--	--	GO:0006661 phosphatidylinositol biosynthetic process	GO:0003677 DNA binding	--	PF11107.5 FANCF	--
TR10256|c0_g1	gi|62701788|gb|AAX92861.1|	protein, putative, Ty1-copia sub-class [Oryza sativa Japonica Group] >gi|77549942|gb|ABA92739.1| retrotransposon protein, putative, Ty1-copia subclass [Oryza sativa Japonica Group]	gi|937924750|dbj|AP014963.1|	Oryza sativa Japonica Group DNA, chromosome 7, cultivar: Nipponbare, complete sequence	sp|P10978|POLX_TOBAC	Pol polyprotein from transposon TNT 1-94 OS=Nicotiana tabacum PE=2 SV=1	--	--	--	--	mdm:103437567	alpha-mannosidase-like; K01191 alpha-mannosidase [EC:3.2.1.24]	GO:0015074 DNA integration | GO:0006310 DNA recombination	GO:0003677 DNA binding | GO:0008270 zinc ion binding	--	PF00665.23 rve	IPR001584 Integrase, catalytic core | IPR012337 Ribonuclease H-like domain
TR102562|c0_g1	--	--	--	--	--	--	--	--	--	--	--	--	--	--	--	--	--
TR102563|c0_g1	--	--	--	--	--	--	--	--	--	--	--	--	--	--	--	--	--
TR102565|c0_g1	--	--	--	--	--	--	--	--	--	--	--	--	--	--	--	--	--
TR102566|c0_g1	--	--	--	--	--	--	--	--	--	--	--	--	--	--	--	--	--
TR102567|c0_g1	gi|326496030|dbj|BAJ90636.1|	protein [Hordeum vulgare subsp. vulgare]	gi|960452561|ref|XM_003560971.3|	PREDICTED: Brachypodium distachyon heparanase-like protein 3 (LOC100834568), mRNA	sp|Q9FZP1|HPSE3_ARATH	protein 3 OS=Arabidopsis thaliana GN=At5g34940 PE=2 SV=2	--	--	--	--	dosa:Os06t0179000-01	Os06g0179000; Glycoside hydrolase family 79, N-terminal protein.; K07964 heparanase [EC:3.2.1.166]	GO:0005975 carbohydrate metabolic process	GO:0004566 beta-glucuronidase activity	GO:0016020 membrane | GO:0016023 cytoplasmic, membrane-bounded vesicle	PF03662.11 Glyco_hydro_79n	IPR005199 Glycoside hydrolase, family 79
TR102568|c0_g1	gi|475544167|gb|EMT10276.1|	ubiquitin-protein ligase RNF14 [Aegilops tauschii]	gi|960491520|ref|XM_014895587.1|	PREDICTED: Brachypodium distachyon E3 ubiquitin-protein ligase RNF14-like (LOC100840487), transcript variant X2, mRNA	--	--	--	--	--	--	ats:F775_19895	E3 ubiquitin-protein ligase RNF14; K11971 E3 ubiquitin-protein ligase RNF14 [EC:2.3.2.27]	GO:0000209 protein polyubiquitination | GO:0042787 protein ubiquitination involved in ubiquitin-dependent protein catabolic process | GO:0032436 positive regulation of proteasomal ubiquitin-dependent protein catabolic process	GO:0008270 zinc ion binding | GO:0031624 ubiquitin conjugating enzyme binding | GO:0016874 ligase activity | GO:0061630 ubiquitin protein ligase activity	GO:0000151 ubiquitin ligase complex | GO:0005737 cytoplasm	--	IPR031127 E3 ubiquitin ligase RBR family
TR102569|c0_g1	--	--	gi|453685399|gb|JX195500.1|	Hordeum vulgare microRNA166n miRNA (MIR166n) gene, complete sequence	--	--	--	--	--	--	--	--	--	--	--	--	--
TR10257|c0_g2	gi|992279914|gb|KXG38060.1|	protein SORBI_001G173100 [Sorghum bicolor]	--	--	sp|A6YIH8|C7D55_HYOMU	oxygenase OS=Hyoscyamus muticus GN=CYP71D55 PE=1 SV=1	--	--	--	--	ats:F775_16387	putative Cytochrome P450 71D11; K00512 steroid 17alpha-monooxygenase / 17alpha-hydroxyprogesterone deacetylase [EC:1.14.14.19 1.14.14.32]	--	GO:0016491 oxidoreductase activity	--	PF00067.19 p450	IPR001128 Cytochrome P450
TR102570|c0_g1	--	--	gi|669026884|emb|HG670306.1|	Triticum aestivum chromosome 3B, genomic scaffold, cultivar Chinese Spring	--	--	--	--	--	--	--	--	--	--	--	--	--
TR102572|c0_g1	--	--	--	--	--	--	--	--	--	--	--	--	--	--	--	--	--
TR102574|c0_g1	--	--	--	--	--	--	--	--	--	--	--	--	--	--	--	--	--
TR102575|c0_g1	--	--	--	--	--	--	--	--	--	--	--	--	--	--	--	--	--
TR102580|c0_g1	--	--	gi|937928473|dbj|AP014964.1|	Oryza sativa Japonica Group DNA, chromosome 8, cultivar: Nipponbare, complete sequence	--	--	--	--	--	--	--	--	--	--	--	--	--
TR102581|c0_g1	gi|357124523|ref|XP_003563949.1|	uncharacterized protein LOC100827356 [Brachypodium distachyon] >gi|944083243|gb|KQK18595.1| hypothetical protein BRADI_1g43540 [Brachypodium distachyon]	gi|960451440|ref|XM_003563901.3|	PREDICTED: Brachypodium distachyon uncharacterized LOC100827356 (LOC100827356), mRNA	--	--	--	--	--	--	--	--	--	--	--	--	--
TR102582|c0_g1	--	--	--	--	--	--	--	--	--	--	--	--	--	--	--	--	--
TR102583|c0_g1	--	--	--	--	--	--	--	--	--	--	--	--	--	--	--	--	--
TR102584|c0_g1	--	--	--	--	--	--	--	--	--	--	--	--	--	--	--	--	--
TR102585|c0_g1	--	--	--	--	--	--	--	--	--	--	--	--	--	--	--	--	--
TR102586|c0_g1	--	--	--	--	--	--	--	--	--	--	--	--	--	--	--	--	--
TR102587|c0_g1	--	--	--	--	--	--	--	--	--	--	--	--	--	--	--	--	--
TR102588|c0_g1	--	--	gi|84617184|emb|AJ852537.1|	Triticum aestivum ltp9.3b gene for type 1 non specific lipid transfer protein precursor, exons 1-2	--	--	--	--	--	--	--	--	--	--	--	--	--
TR10259|c0_g1	--	--	--	--	--	--	--	--	--	--	--	--	--	--	--	--	--
TR102592|c0_g1	gi|721660365|ref|XP_010234951.1|	LOW QUALITY PROTEIN: putative pentatricopeptide repeat-containing protein At3g25060, mitochondrial [Brachypodium distachyon]	gi|1002871220|ref|XM_015841970.1|	PREDICTED: Oryza brachyantha pentatricopeptide repeat-containing protein At1g08070, chloroplastic-like (LOC102705471), mRNA	sp|Q9C6T2|PPR68_ARATH	repeat-containing protein At1g31920 OS=Arabidopsis thaliana GN=PCMP-H11 PE=2 SV=1	--	--	--	--	jcu:105633892	pentatricopeptide repeat-containing protein At2g04860; K01176 alpha-amylase [EC:3.2.1.1]	--	GO:0008270 zinc ion binding	--	--	--
TR102593|c0_g1	--	--	--	--	--	--	--	--	--	--	--	--	--	--	--	--	--
TR102594|c0_g1	--	--	--	--	--	--	--	--	--	--	--	--	--	--	--	--	--
TR102595|c0_g1	--	--	--	--	--	--	--	--	--	--	--	--	--	--	--	--	--
TR102597|c0_g1	gi|475579904|gb|EMT18459.1|	decarboxylase isozyme 2 [Aegilops tauschii]	gi|669026884|emb|HG670306.1|	Triticum aestivum chromosome 3B, genomic scaffold, cultivar Chinese Spring	sp|P51845|PDC1_TOBAC	decarboxylase 1 (Fragment) OS=Nicotiana tabacum GN=PDC1 PE=2 SV=1	COG3961	81.6	Carbohydrate transport and metabolism ; Coenzyme transport and metabolism ; General function prediction only ;	Pyruvate decarboxylase and related thiamine pyrophosphate-requiring enzymes	ats:F775_10620	Pyruvate decarboxylase isozyme 2; K01568 pyruvate decarboxylase [EC:4.1.1.1]	GO:0008152 metabolic process	GO:0016831 carboxy-lyase activity | GO:0000287 magnesium ion binding | GO:0030976 thiamine pyrophosphate binding	--	PF00205.19 TPP_enzyme_M	IPR012000 Thiamine pyrophosphate enzyme, central domain | IPR029035 DHS-like NAD/FAD-binding domain
TR102598|c0_g1	--	--	gi|151419850|dbj|AK251202.1|	Hordeum vulgare subsp. vulgare cDNA clone: FLbaf106f17, mRNA sequence	--	--	--	--	--	--	--	--	--	--	--	--	--
TR102600|c0_g1	--	--	gi|955725280|ref|XM_012842905.2|	PREDICTED: Setaria italica UDP-glucuronic acid decarboxylase 6 (LOC101766918), mRNA	--	--	--	--	--	--	--	--	--	--	--	--	--
TR102601|c0_g1	gi|475491690|gb|EMT03591.1|	resistance RPP13-like protein 4 [Aegilops tauschii]	gi|960477281|ref|XM_014900764.1|	PREDICTED: Brachypodium distachyon disease resistance protein RPP13-like (LOC100825310), transcript variant X4, mRNA	sp|Q38834|R13L4_ARATH	resistance RPP13-like protein 4 OS=Arabidopsis thaliana GN=RPP13L4 PE=1 SV=2	--	--	--	--	bdi:100824945	putative disease resistance RPP13-like protein 3; K13457 disease resistance protein RPM1	GO:0006468 protein phosphorylation	GO:0043531 ADP binding | GO:0004672 protein kinase activity | GO:0005524 ATP binding	--	PF00931.19 NB-ARC	IPR002182 NB-ARC | IPR027417 P-loop containing nucleoside triphosphate hydrolase
TR102602|c0_g1	gi|357132400|ref|XP_003567818.1|	uncharacterized protein LOC100824495 [Brachypodium distachyon] >gi|721635236|ref|XP_010230978.1| PREDICTED: uncharacterized protein LOC100824495 [Brachypodium distachyon] >gi|944069184|gb|KQK04668.1| hypothetical protein BRADI_2g15057 [Brachypodium distachyon]	--	--	--	--	--	--	--	--	--	--	--	--	--	--	--
TR102603|c0_g1	gi|475599954|gb|EMT24376.1|	TX1 uncharacterized 149 kDa protein [Aegilops tauschii]	gi|669026884|emb|HG670306.1|	Triticum aestivum chromosome 3B, genomic scaffold, cultivar Chinese Spring	--	--	--	--	--	--	brp:103828309	phospholipid-transporting ATPase 10-like; K01530 phospholipid-translocating ATPase [EC:3.6.3.1]	--	--	--	--	--
TR102605|c0_g1	--	--	--	--	--	--	COG5082	51.2	Posttranslational modification, protein turnover, chaperones ; Intracellular trafficking, secretion, and vesicular transport ;	Arginine methyltransferase-interacting protein, contains RING Zn-finger	--	--	--	--	--	--	--
TR102606|c0_g1	gi|721631298|ref|XP_010230394.1|	uncharacterized protein LOC100824276 [Brachypodium distachyon] >gi|960467705|ref|XP_014754472.1| PREDICTED: uncharacterized protein LOC100824276 [Brachypodium distachyon] >gi|960467707|ref|XP_014754473.1| PREDICTED: uncharacterized protein LOC100824276 [Brachypodium distachyon] >gi|944067000|gb|KQK02484.1| hypothetical protein BRADI_2g01752 [Brachypodium distachyon] >gi|944067001|gb|KQK02485.1| h…	gi|960467706|ref|XM_014898987.1|	PREDICTED: Brachypodium distachyon uncharacterized LOC100824276 (LOC100824276), transcript variant X3, mRNA	--	--	--	--	--	--	--	--	--	--	--	--	IPR009003 Peptidase S1, PA clan
TR102607|c0_g1	--	--	--	--	--	--	--	--	--	--	--	--	--	--	--	--	--
TR102608|c0_g1	gi|475622108|gb|EMT31746.1|	transporter PTR2 [Aegilops tauschii]	gi|960490526|ref|XM_010241764.2|	PREDICTED: Brachypodium distachyon protein NRT1/ PTR FAMILY 4.5-like (LOC104585367), partial mRNA	sp|Q8VZR7|PTR30_ARATH	NRT1/ PTR FAMILY 5.1 OS=Arabidopsis thaliana GN=NPF5.1 PE=2 SV=2	--	--	--	--	zma:103641797	GRMZM2G018353; protein NRT1/ PTR FAMILY 4.6-like; K14638 solute carrier family 15 (peptide/histidine transporter), member 3/4	GO:0006810 transport	GO:0005215 transporter activity	GO:0016021 integral component of membrane	--	IPR000109 Proton-dependent oligopeptide transporter family
TR102609|c0_g1	gi|116309375|emb|CAH66455.1|	[Oryza sativa Indica Group]	--	--	--	--	--	--	--	--	--	--	GO:0071704 organic substance metabolic process | GO:0044238 primary metabolic process	GO:0070011 peptidase activity, acting on L-amino acid peptides	--	--	--
TR102612|c0_g1	--	--	--	--	--	--	--	--	--	--	--	--	--	--	--	--	--
TR102613|c0_g1	--	--	--	--	--	--	--	--	--	--	--	--	--	--	--	--	--
TR102614|c0_g1	gi|670396459|ref|XP_008678499.1|	uncharacterized protein LOC103653348 [Zea mays]	gi|669026884|emb|HG670306.1|	Triticum aestivum chromosome 3B, genomic scaffold, cultivar Chinese Spring	sp|P10978|POLX_TOBAC	Pol polyprotein from transposon TNT 1-94 OS=Nicotiana tabacum PE=2 SV=1	COG2801	49.3	Replication, recombination and repair ;	Transposase and inactivated derivatives	zma:100279087	quinolinate synthase, chloroplastic; K03517 quinolinate synthase [EC:2.5.1.72]	--	--	--	PF13976.3 gag_pre-integrs	IPR001584 Integrase, catalytic core | IPR012337 Ribonuclease H-like domain | IPR025724 GAG-pre-integrase domain
TR102615|c0_g1	--	--	--	--	--	--	--	--	--	--	--	--	--	--	--	--	--
TR102616|c0_g1	gi|475624555|gb|EMT32662.1|	protein F775_14500 [Aegilops tauschii]	--	--	--	--	--	--	--	--	ats:F775_03145	hypothetical protein; K17913 carlactone synthase / all-trans-10'-apo-beta-carotenal 13,14-cleaving dioxygenase [EC:1.13.11.69 1.13.11.70]	--	--	--	--	--
TR102617|c0_g1	--	--	--	--	--	--	--	--	--	--	--	--	--	--	--	--	--
TR10262|c0_g1	--	--	--	--	--	--	--	--	--	--	--	--	--	--	--	--	--
TR102620|c0_g1	gi|670406572|ref|XP_008644838.1|	putative ribonuclease H protein At1g65750 [Zea mays]	--	--	sp|P0C2F6|RNHX1_ARATH	ribonuclease H protein At1g65750 OS=Arabidopsis thaliana GN=At1g65750 PE=3 SV=1	--	--	--	--	ats:F775_09013	Serine/threonine-protein kinase SMG1; K08873 serine/threonine-protein kinase SMG1 [EC:2.7.11.1]	--	--	--	PF00078.24 RVT_1	IPR000477 Reverse transcriptase domain | IPR026960 Reverse transcriptase zinc-binding domain
TR102621|c0_g1	--	--	--	--	--	--	--	--	--	--	--	--	--	--	--	--	--
TR102623|c0_g1	--	--	--	--	--	--	--	--	--	--	--	--	--	--	--	--	--
TR102624|c0_g1	--	--	gi|669026884|emb|HG670306.1|	Triticum aestivum chromosome 3B, genomic scaffold, cultivar Chinese Spring	--	--	--	--	--	--	--	--	--	--	--	--	--
TR102626|c0_g1	gi|326524870|dbj|BAK04371.1|	protein [Hordeum vulgare subsp. vulgare]	gi|326524869|dbj|AK373174.1|	Hordeum vulgare subsp. vulgare mRNA for predicted protein, complete cds, clone: NIASHv3022O23	--	--	--	--	--	--	--	--	--	--	--	--	--
TR102627|c0_g1	gi|62733693|gb|AAX95804.1|	protein, putative, unclassified [Oryza sativa Japonica Group] >gi|77548920|gb|ABA91717.1| retrotransposon protein, putative, unclassified [Oryza sativa Japonica Group]	--	--	sp|P0C2F6|RNHX1_ARATH	ribonuclease H protein At1g65750 OS=Arabidopsis thaliana GN=At1g65750 PE=3 SV=1	--	--	--	--	gmx:100795113	ATP-dependent RNA helicase DHX36-like; K14442 ATP-dependent RNA helicase DHX36 [EC:3.6.4.13]	GO:0006278 RNA-dependent DNA biosynthetic process	GO:0003964 RNA-directed DNA polymerase activity | GO:0003723 RNA binding	--	--	--
TR102628|c0_g1	gi|113536604|dbj|BAF08987.1|	[Oryza sativa Japonica Group] >gi|937904068|dbj|BAS79122.1| Os02g0543200 [Oryza sativa Japonica Group]	--	--	--	--	--	--	--	--	--	--	--	--	--	--	--
TR102630|c0_g1	--	--	gi|669026884|emb|HG670306.1|	Triticum aestivum chromosome 3B, genomic scaffold, cultivar Chinese Spring	--	--	--	--	--	--	--	--	--	--	--	--	--
TR102631|c0_g1	--	--	--	--	--	--	--	--	--	--	--	--	--	--	--	--	--
TR102632|c0_g1	--	--	--	--	--	--	--	--	--	--	--	--	--	--	--	--	--
TR102633|c0_g1	gi|944054968|gb|KQJ90606.1|	protein BRADI_4g32780 [Brachypodium distachyon]	--	--	--	--	--	--	--	--	--	--	--	--	--	--	--
TR102634|c0_g1	--	--	--	--	--	--	--	--	--	--	--	--	--	--	--	--	--
TR102635|c0_g1	--	--	--	--	--	--	--	--	--	--	--	--	--	--	--	--	--
TR102637|c0_g1	--	--	--	--	--	--	--	--	--	--	--	--	--	--	--	--	--
TR102638|c0_g1	--	--	--	--	--	--	--	--	--	--	--	--	--	--	--	--	--
TR10264|c0_g2	--	--	--	--	--	--	--	--	--	--	--	--	--	--	--	--	--
TR102640|c0_g1	--	--	gi|960488690|ref|XM_003576375.3|	PREDICTED: Brachypodium distachyon probable LRR receptor-like serine/threonine-protein kinase At1g34110 (LOC100836991), mRNA	--	--	COG4886	68.6	Function unknown ;	Leucine-rich repeat (LRR) protein	--	--	--	--	--	PF13855.3 LRR_8	IPR001611 Leucine-rich repeat | IPR003591 Leucine-rich repeat, typical subtype | IPR025875 Leucine rich repeat 4 | IPR032675 Leucine-rich repeat domain, L domain-like
TR102641|c0_g1	gi|960455072|ref|XP_010230045.2|	uncharacterized protein LOC100846472 [Brachypodium distachyon]	--	--	--	--	--	--	--	--	--	--	--	--	--	--	--
TR102642|c0_g1	--	--	--	--	--	--	--	--	--	--	--	--	--	--	--	--	--
TR102643|c0_g1	gi|835921101|ref|XP_012698768.1|	calmodulin-binding receptor-like cytoplasmic kinase 3 isoform X2 [Setaria italica]	gi|835921100|ref|XM_012843314.1|	PREDICTED: Setaria italica calmodulin-binding receptor-like cytoplasmic kinase 3 (LOC101757767), transcript variant X2, mRNA	sp|Q9ASQ5|CRCK3_ARATH	receptor-like cytoplasmic kinase 3 OS=Arabidopsis thaliana GN=CRCK3 PE=2 SV=1	--	--	--	--	sbi:SORBI_02g022197	SORBIDRAFT_02g022197, Sb02g022197; hypothetical protein; K04733 interleukin-1 receptor-associated kinase 4 [EC:2.7.11.1]	--	--	--	PF07714.14 Pkinase_Tyr	IPR000719 Protein kinase domain | IPR001245 Serine-threonine/tyrosine-protein kinase catalytic domain | IPR011009 Protein kinase-like domain
TR102646|c0_g1	--	--	--	--	--	--	--	--	--	--	--	--	--	--	--	--	--
TR102647|c0_g1	--	--	--	--	--	--	--	--	--	--	--	--	--	--	--	--	--
TR102649|c0_g1	--	--	--	--	--	--	--	--	--	--	--	--	--	--	--	--	--
TR102651|c0_g1	gi|474447736|gb|EMS68670.1|	resistance protein RPP13 [Triticum urartu]	gi|591390447|gb|JX295577.2|	Aegilops tauschii chromosome 1Ds prolamin gene locus, complete sequence	sp|Q9M667|RPP13_ARATH	resistance protein RPP13 OS=Arabidopsis thaliana GN=RPP13 PE=2 SV=2	--	--	--	--	obr:102710703	disease resistance protein RPM1-like; K13457 disease resistance protein RPM1	--	GO:0043531 ADP binding	--	PF00931.19 NB-ARC	IPR002182 NB-ARC | IPR027417 P-loop containing nucleoside triphosphate hydrolase | IPR032675 Leucine-rich repeat domain, L domain-like
TR102653|c0_g1	--	--	--	--	--	--	--	--	--	--	--	--	--	--	--	--	--
TR102659|c0_g1	--	--	--	--	--	--	--	--	--	--	--	--	--	--	--	--	--
TR10266|c0_g1	--	--	--	--	--	--	--	--	--	--	--	--	--	--	--	--	--
TR102660|c0_g1	gi|474443141|gb|EMS68464.1|	resistance protein RPP13 [Triticum urartu]	gi|960489154|ref|XM_010239084.2|	PREDICTED: Brachypodium distachyon disease resistance protein RPP13-like (LOC100844311), mRNA	--	--	--	--	--	--	vvi:100854691	disease resistance protein RPM1; K13457 disease resistance protein RPM1	--	GO:0043531 ADP binding	--	--	IPR032675 Leucine-rich repeat domain, L domain-like
TR102662|c0_g1	--	--	--	--	--	--	--	--	--	--	--	--	--	--	--	--	--
TR102664|c0_g1	--	--	--	--	--	--	--	--	--	--	--	--	--	--	--	--	--
TR102665|c0_g1	gi|473982211|gb|EMS51596.1|	resistance protein RPM1 [Triticum urartu]	gi|1002279496|ref|XM_015788582.1|	PREDICTED: Oryza sativa Japonica Group putative disease resistance RPP13-like protein 3 (LOC4340110), transcript variant X6, mRNA	sp|Q9STE7|R13L3_ARATH	disease resistance RPP13-like protein 3 OS=Arabidopsis thaliana GN=RPP13L3 PE=3 SV=1	--	--	--	--	sbi:SORBI_02g001150	SORBIDRAFT_02g001150, Sb02g001150; hypothetical protein; K13457 disease resistance protein RPM1	--	GO:0043531 ADP binding	--	--	IPR032675 Leucine-rich repeat domain, L domain-like
TR102666|c0_g1	--	--	gi|151427015|dbj|AK249064.1|	Hordeum vulgare subsp. vulgare cDNA clone: FLbaf21j08, mRNA sequence	--	--	--	--	--	--	--	--	--	--	--	--	--
TR102667|c0_g1	--	--	--	--	--	--	--	--	--	--	--	--	--	--	--	--	--
TR102668|c0_g1	--	--	--	--	--	--	--	--	--	--	--	--	--	--	--	--	--
TR102669|c0_g1	--	--	--	--	--	--	--	--	--	--	--	--	--	--	--	--	--
TR10267|c0_g1	--	--	gi|241988666|dbj|AK335923.1|	Triticum aestivum cDNA, clone: SET2_M18, cultivar: Chinese Spring	--	--	--	--	--	--	--	--	--	--	--	--	--
TR102670|c0_g1	--	--	--	--	--	--	--	--	--	--	--	--	--	--	--	--	--
TR102673|c0_g1	--	--	--	--	--	--	--	--	--	--	--	--	--	--	--	--	--
TR102674|c0_g1	--	--	--	--	--	--	--	--	--	--	--	--	--	--	--	--	--
TR102675|c0_g1	--	--	--	--	--	--	--	--	--	--	--	--	--	--	--	--	--
TR102676|c0_g1	--	--	--	--	--	--	--	--	--	--	--	--	--	--	--	--	--
TR102677|c0_g1	gi|944081746|gb|KQK17098.1|	protein BRADI_1g32466 [Brachypodium distachyon]	--	--	--	--	--	--	--	--	--	--	--	--	GO:0016021 integral component of membrane	--	--
TR102678|c0_g1	--	--	--	--	--	--	--	--	--	--	--	--	--	--	--	--	--
TR102679|c0_g1	--	--	--	--	--	--	--	--	--	--	--	--	--	--	--	--	--
TR102684|c0_g1	gi|357161409|ref|XP_003579080.1|	uncharacterized protein LOC100821058 [Brachypodium distachyon] >gi|944050640|gb|KQJ86278.1| hypothetical protein BRADI_4g04440 [Brachypodium distachyon]	gi|241983731|dbj|AK331673.1|	Triticum aestivum cDNA, clone: WT002_B09, cultivar: Chinese Spring	--	--	--	--	--	--	--	--	GO:0016132 brassinosteroid biosynthetic process	GO:0005516 calmodulin binding	--	--	IPR011990 Tetratricopeptide-like helical domain
TR102685|c0_g1	--	--	--	--	--	--	--	--	--	--	--	--	--	--	--	--	--
TR102686|c0_g1	--	--	--	--	--	--	--	--	--	--	--	--	--	--	--	--	--
TR102687|c0_g1	gi|475550367|gb|EMT11435.1|	protein F775_12290 [Aegilops tauschii]	--	--	--	--	--	--	--	--	--	--	--	--	--	--	--
TR102689|c0_g1	gi|670380797|ref|XP_008671115.1|	uncharacterized protein LOC103648418 [Zea mays]	gi|219818032|gb|FJ149096.1|	Daucus carota subsp. sativus clone BAC C233E04 genomic sequence	--	--	COG2801	145	Replication, recombination and repair ;	Transposase and inactivated derivatives	ats:F775_11819	Alpha-L-fucosidase 2; K15923 alpha-L-fucosidase 2 [EC:3.2.1.51]	--	--	--	PF00665.23 rve	IPR001584 Integrase, catalytic core | IPR012337 Ribonuclease H-like domain
TR102690|c0_g1	--	--	gi|1002234229|ref|XM_015765838.1|	PREDICTED: Oryza sativa Japonica Group bifunctional nuclease 1 (LOC4326932), transcript variant X4, mRNA	--	--	--	--	--	--	--	--	--	--	--	--	--
TR102695|c0_g1	gi|944074545|gb|KQK10029.1|	protein BRADI_2g51596 [Brachypodium distachyon]	gi|960465647|ref|XM_014898469.1|	PREDICTED: Brachypodium distachyon cysteine-rich receptor-like protein kinase 15 (LOC106865407), mRNA	--	--	--	--	--	--	egu:105046928	putative receptor-like protein kinase At4g00960; K04733 interleukin-1 receptor-associated kinase 4 [EC:2.7.11.1]	GO:0016310 phosphorylation	GO:0004672 protein kinase activity	GO:0016020 membrane	PF01657.14 Stress-antifung	IPR002902 Gnk2-homologous domain
TR102696|c0_g1	--	--	--	--	--	--	--	--	--	--	--	--	--	--	--	--	--
TR102697|c0_g1	gi|218199308|gb|EEC81735.1|	protein OsI_25376 [Oryza sativa Indica Group]	gi|147854689|emb|AM430413.2|	Vitis vinifera contig VV78X111955.7, whole genome shotgun sequence	sp|P92555|M1250_ARATH	mitochondrial protein AtMg01250 OS=Arabidopsis thaliana GN=AtMg01250 PE=4 SV=1	--	--	--	--	bna:106392594	uncharacterized LOC106392594; K00620 glutamate N-acetyltransferase / amino-acid N-acetyltransferase [EC:2.3.1.35 2.3.1.1]	--	GO:0003676 nucleic acid binding	--	PF00078.24 RVT_1	IPR000477 Reverse transcriptase domain
TR102698|c0_g1	--	--	gi|20562922|gb|AY090548.1|	Deschampsia antarctica clone 2.3-1 sucrose synthase mRNA, 3' UTR and partial cds	sp|Q10LP5|SUS4_ORYSJ	synthase 4 OS=Oryza sativa subsp. japonica GN=SUS4 PE=2 SV=1	--	--	--	--	--	--	--	--	--	--	--
TR10270|c0_g1	--	--	--	--	--	--	--	--	--	--	--	--	--	--	--	--	--
TR102702|c0_g1	--	--	--	--	--	--	--	--	--	--	--	--	--	--	--	--	--
TR102704|c0_g1	--	--	gi|242388143|emb|FP094803.1|	Phyllostachys edulis cDNA clone: bphyst026p10, full insert sequence	--	--	--	--	--	--	--	--	--	--	--	--	--
TR102708|c0_g1	--	--	--	--	--	--	--	--	--	--	--	--	--	--	--	--	--
TR102709|c0_g1	--	--	--	--	--	--	--	--	--	--	--	--	--	--	--	--	--
TR10271|c0_g1	--	--	gi|326490913|dbj|AK358913.1|	Hordeum vulgare subsp. vulgare mRNA for predicted protein, complete cds, clone: NIASHv1085K03	--	--	--	--	--	--	--	--	--	--	--	--	--
TR102713|c0_g1	--	--	--	--	--	--	--	--	--	--	--	--	--	--	--	--	--
TR102714|c0_g1	--	--	--	--	--	--	--	--	--	--	--	--	--	--	--	--	--
TR102715|c0_g1	--	--	gi|374921950|gb|JQ283058.1|	Lolium perenne clone A 241 SEC12-like protein 2-like protein mRNA, partial cds	--	--	--	--	--	--	--	--	--	--	--	--	--
TR102717|c0_g1	gi|1002871885|ref|XP_015697696.1|	probable LRR receptor-like serine/threonine-protein kinase At3g47570 [Oryza brachyantha]	gi|1002871884|ref|XM_015842210.1|	PREDICTED: Oryza brachyantha probable LRR receptor-like serine/threonine-protein kinase At3g47570 (LOC102721882), mRNA	sp|C0LGT6|EFR_ARATH	receptor-like serine/threonine-protein kinase EFR OS=Arabidopsis thaliana GN=EFR PE=1 SV=1	--	--	--	--	dosa:Os11t0569733-00	Os11g0569733; Similar to Leucine Rich Repeat family protein.; K13437 receptor kinase-like protein	GO:0006468 protein phosphorylation	GO:0005524 ATP binding | GO:0004674 protein serine/threonine kinase activity	GO:0016021 integral component of membrane	PF08263.9 LRRNT_2	IPR013210 Leucine-rich repeat-containing N-terminal, plant-type | IPR032675 Leucine-rich repeat domain, L domain-like
TR102718|c0_g1	--	--	--	--	--	--	--	--	--	--	--	--	--	--	--	--	--
TR10272|c0_g1	--	--	--	--	--	--	--	--	--	--	--	--	--	--	--	--	--
TR102720|c0_g1	gi|960491316|ref|XP_014751031.1|	protein POLYCHOME [Brachypodium distachyon] >gi|960491318|ref|XP_014751032.1| PREDICTED: protein POLYCHOME [Brachypodium distachyon] >gi|960491320|ref|XP_014751033.1| PREDICTED: protein POLYCHOME [Brachypodium distachyon] >gi|944047486|gb|KQJ83127.1| hypothetical protein BRADI_5g13212 [Brachypodium distachyon] >gi|944047487|gb|KQJ83128.1| hypothetical protein BRADI_5g13212 [Brachypodium distachyo…	gi|960491319|ref|XM_014895547.1|	PREDICTED: Brachypodium distachyon protein POLYCHOME (LOC100836002), transcript variant X3, mRNA	sp|O48533|PYM_ARATH	POLYCHOME OS=Arabidopsis thaliana GN=PYM PE=1 SV=1	--	--	--	--	--	--	--	--	GO:0016023 cytoplasmic, membrane-bounded vesicle	--	--
TR102723|c0_g1	--	--	--	--	--	--	--	--	--	--	--	--	--	--	--	--	--
TR102724|c0_g1	--	--	--	--	--	--	--	--	--	--	--	--	--	--	--	--	--
TR102726|c0_g1	--	--	--	--	--	--	--	--	--	--	--	--	--	--	--	--	--
TR102728|c0_g1	--	--	gi|41224603|dbj|AB108266.1|	Phleum pratense DNA, SSR, microsatellite A15-H07	--	--	--	--	--	--	--	--	--	--	--	--	--
TR102730|c0_g1	gi|475626345|gb|EMT33303.1|	protein F775_22840 [Aegilops tauschii]	--	--	--	--	--	--	--	--	--	--	--	--	GO:0016021 integral component of membrane	PF04578.10 DUF594	IPR007658 Protein of unknown function DUF594
TR102732|c0_g1	--	--	--	--	--	--	--	--	--	--	--	--	--	--	--	--	--
TR102733|c0_g1	--	--	gi|937928473|dbj|AP014964.1|	Oryza sativa Japonica Group DNA, chromosome 8, cultivar: Nipponbare, complete sequence	--	--	--	--	--	--	--	--	--	--	--	--	--
TR102736|c0_g1	--	--	--	--	--	--	--	--	--	--	--	--	--	--	--	--	--
TR102737|c0_g1	--	--	--	--	--	--	--	--	--	--	--	--	--	--	--	--	--
TR102738|c0_g1	--	--	gi|241990189|dbj|AK330531.1|	Triticum aestivum cDNA, clone: SET4_K21, cultivar: Chinese Spring	--	--	--	--	--	--	--	--	--	--	--	--	--
TR102739|c0_g1	--	--	--	--	--	--	--	--	--	--	--	--	--	--	--	--	--
TR10274|c0_g1	--	--	gi|151420957|dbj|AK252309.1|	Hordeum vulgare subsp. vulgare cDNA clone: FLbaf153m12, mRNA sequence	--	--	--	--	--	--	--	--	--	--	--	--	--
TR102740|c0_g1	--	--	--	--	--	--	--	--	--	--	--	--	--	--	--	--	--
TR102742|c0_g1	--	--	--	--	--	--	--	--	--	--	--	--	--	--	--	--	--
TR102744|c0_g1	--	--	--	--	--	--	--	--	--	--	--	--	--	--	--	--	--
TR102750|c0_g1	--	--	--	--	--	--	--	--	--	--	--	--	--	--	--	--	--
TR102751|c0_g1	gi|721641189|ref|XP_010231826.1|	uncharacterized protein LOC100832324 isoform X3 [Brachypodium distachyon]	gi|669026884|emb|HG670306.1|	Triticum aestivum chromosome 3B, genomic scaffold, cultivar Chinese Spring	--	--	--	--	--	--	bdi:100832324	interleukin-1 receptor-associated kinase 1-like; K04733 interleukin-1 receptor-associated kinase 4 [EC:2.7.11.1]	GO:0006468 protein phosphorylation	GO:0004672 protein kinase activity | GO:0005524 ATP binding	--	PF07714.14 Pkinase_Tyr	IPR001245 Serine-threonine/tyrosine-protein kinase catalytic domain | IPR011009 Protein kinase-like domain
TR102752|c0_g1	--	--	gi|669026884|emb|HG670306.1|	Triticum aestivum chromosome 3B, genomic scaffold, cultivar Chinese Spring	--	--	--	--	--	--	--	--	--	--	--	--	--
TR102756|c0_g1	--	--	--	--	--	--	--	--	--	--	--	--	--	--	--	--	--
TR102759|c0_g1	gi|1021031721|gb|KZM89505.1|	protein DCAR_023132 [Daucus carota subsp. sativus]	gi|955715661|ref|XM_004958763.3|	PREDICTED: Setaria italica 2-oxoglutarate dehydrogenase, mitochondrial-like (LOC101761972), mRNA	--	--	COG0567	76.3	Energy production and conversion ;	2-oxoglutarate dehydrogenase complex, dehydrogenase (E1) component, and related enzymes	ats:F775_28129	2-oxoglutarate dehydrogenase E1 component, mitochondrial; K00164 2-oxoglutarate dehydrogenase E1 component [EC:1.2.4.2]	GO:0006099 tricarboxylic acid cycle	GO:0004591 oxoglutarate dehydrogenase (succinyl-transferring) activity | GO:0030976 thiamine pyrophosphate binding	--	--	--
TR102760|c0_g1	--	--	--	--	--	--	--	--	--	--	--	--	--	--	--	--	--
TR102762|c0_g1	gi|944050555|gb|KQJ86193.1|	protein BRADI_4g03890 [Brachypodium distachyon]	gi|602690279|gb|KF060249.1|	Triticum aestivum putative Mel2 like type 1-6 gene, partial cds	--	--	--	--	--	--	cit:102629486	uncharacterized LOC102629486; K15502 serine/threonine-protein phosphatase 6 regulatory ankyrin repeat subunit A	--	GO:0008270 zinc ion binding | GO:0003676 nucleic acid binding | GO:0000166 nucleotide binding	--	PF12872.4 OST-HTH	IPR025605 OST-HTH/LOTUS domain
TR102763|c0_g1	gi|960485417|ref|XP_014757850.1|	uncharacterized protein LOC106866713 [Brachypodium distachyon]	gi|1002305274|ref|XM_015760504.1|	PREDICTED: Oryza sativa Japonica Group uncharacterized LOC107277162 (LOC107277162), transcript variant X2, mRNA	--	--	--	--	--	--	--	--	--	--	--	PF13968.3 DUF4220	IPR025315 Domain of unknown function DUF4220
TR102765|c0_g2	gi|312232179|gb|ADQ53510.1|	protein [Phyllostachys edulis]	gi|312232178|gb|HM747940.1|	Phyllostachys edulis MYB protein mRNA, complete cds	sp|Q8LPH6|MYB86_ARATH	factor MYB86 OS=Arabidopsis thaliana GN=MYB86 PE=2 SV=1	COG5147	113	Transcription ; RNA processing and modification ; Cell cycle control, cell division, chromosome partitioning ;	Myb superfamily proteins, including transcription factors and mRNA splicing factors	sbi:SORBI_03g011640	SORBIDRAFT_03g011640, Sb03g011640; hypothetical protein; K09422 myb proto-oncogene protein, plant	--	GO:0003677 DNA binding	--	PF00249.28 Myb_DNA-binding	IPR001005 SANT/Myb domain | IPR009057 Homeodomain-like | IPR017930 Myb domain
TR102766|c0_g1	gi|326510577|dbj|BAJ87505.1|	protein [Hordeum vulgare subsp. vulgare]	gi|151419059|dbj|AK250410.1|	Hordeum vulgare subsp. vulgare cDNA clone: FLbaf73h11, mRNA sequence	--	--	--	--	--	--	sita:101763381	DDB1- and CUL4-associated factor 8; K11804 WD repeat-containing protein 42A	--	--	--	--	--
TR102768|c0_g1	--	--	--	--	--	--	--	--	--	--	--	--	--	--	--	--	--
TR102769|c0_g1	--	--	--	--	--	--	--	--	--	--	--	--	--	--	--	--	--
TR10277|c0_g1	--	--	--	--	--	--	--	--	--	--	--	--	--	--	--	--	--
TR102770|c0_g1	--	--	--	--	--	--	--	--	--	--	--	--	--	--	--	--	--
TR102771|c0_g1	gi|475569118|gb|EMT15689.1|	protein F775_08052 [Aegilops tauschii]	gi|241983505|dbj|AK331445.1|	Triticum aestivum cDNA, clone: WT007_I06, cultivar: Chinese Spring	--	--	--	--	--	--	--	--	--	--	--	--	--
TR102772|c0_g1	--	--	--	--	--	--	--	--	--	--	--	--	--	--	--	--	--
TR102773|c0_g1	--	--	--	--	--	--	--	--	--	--	--	--	--	--	--	--	--
TR102774|c0_g1	gi|960488980|ref|XP_014758674.1|	replication protein A 70 kDa DNA-binding subunit B isoform X4 [Brachypodium distachyon]	--	--	--	--	COG1599	58.2	Replication, recombination and repair ;	Single-stranded DNA-binding replication protein A (RPA), large (70 kD) subunit and related ssDNA-binding proteins	bdi:100837907	replication protein A 70 kDa DNA-binding subunit B; K07466 replication factor A1	--	--	--	PF02721.11 DUF223	IPR003871 Domain of unknown function DUF223 | IPR012340 Nucleic acid-binding, OB-fold
TR102775|c0_g1	--	--	--	--	--	--	--	--	--	--	--	--	--	--	--	--	--
TR102776|c0_g1	gi|475593722|gb|EMT22468.1|	protein F775_10420 [Aegilops tauschii]	gi|241987939|dbj|AK335196.1|	Triticum aestivum cDNA, clone: WT012_E21, cultivar: Chinese Spring	sp|Q9LQM1|FBD39_ARATH	FBD-associated F-box protein At1g32375 OS=Arabidopsis thaliana GN=At1g32375 PE=3 SV=2	--	--	--	--	--	--	--	--	--	--	IPR032675 Leucine-rich repeat domain, L domain-like
TR102779|c0_g1	gi|475493759|gb|EMT03726.1|	inactive receptor kinase [Aegilops tauschii]	gi|670387313|ref|XM_008676030.1|	PREDICTED: Zea mays wall-associated receptor kinase 2-like (LOC103650449), mRNA	sp|Q42371|ERECT_ARATH	receptor-like serine/threonine-protein kinase ERECTA OS=Arabidopsis thaliana GN=ERECTA PE=1 SV=1	COG0515	59.7	General function prediction only ; Signal transduction mechanisms ; Transcription ; Replication, recombination and repair ;	Serine/threonine protein kinase	ats:F775_17254	Putative inactive receptor kinase; K04733 interleukin-1 receptor-associated kinase 4 [EC:2.7.11.1]	GO:0006468 protein phosphorylation	GO:0005524 ATP binding | GO:0004674 protein serine/threonine kinase activity	--	PF07714.14 Pkinase_Tyr	IPR000719 Protein kinase domain | IPR001245 Serine-threonine/tyrosine-protein kinase catalytic domain | IPR011009 Protein kinase-like domain
TR102780|c0_g1	gi|937940599|dbj|BAT15511.1|	partial [Oryza sativa Japonica Group]	gi|835963374|ref|XM_012845428.1|	PREDICTED: Setaria italica uncharacterized LOC101758371 (LOC101758371), transcript variant X2, mRNA	--	--	--	--	--	--	--	--	--	--	--	--	--
TR102783|c0_g1	--	--	--	--	--	--	--	--	--	--	--	--	--	--	--	--	--
TR102784|c0_g1	--	--	--	--	--	--	--	--	--	--	--	--	--	--	--	--	--
TR102785|c0_g1	--	--	--	--	--	--	--	--	--	--	--	--	--	--	--	--	--
TR102786|c0_g1	--	--	--	--	--	--	--	--	--	--	--	--	--	--	--	--	--
TR102787|c0_g1	gi|670446593|ref|XP_008663497.1|	uncharacterized protein LOC103641976 [Zea mays]	gi|670446592|ref|XM_008665275.1|	PREDICTED: Zea mays uncharacterized LOC103641976 (LOC103641976), mRNA	--	--	--	--	--	--	jcu:105647375	hypothetical protein; K17604 zinc finger SWIM domain-containing protein 3	--	--	--	PF03108.12 DBD_Tnp_Mut	IPR004332 Transposase, MuDR, plant
TR102789|c0_g1	--	--	--	--	--	--	--	--	--	--	--	--	--	--	--	--	--
TR10279|c0_g1	--	--	gi|6573203|gb|AF202646.1|	Avena clauda clone ClG4 ribulose-1,5-bisphosphate carboxylase small subunit (rbcS) gene, partial cds	sp|P26667|RBS2_WHEAT	bisphosphate carboxylase small chain PW9, chloroplastic OS=Triticum aestivum PE=3 SV=1	--	--	--	--	bdi:100829841	ribulose bisphosphate carboxylase small chain PWS4.3, chloroplastic; K01602 ribulose-bisphosphate carboxylase small chain [EC:4.1.1.39]	--	--	--	--	--
TR102790|c0_g1	--	--	--	--	--	--	--	--	--	--	--	--	--	--	--	--	--
TR102791|c0_g1	--	--	--	--	--	--	--	--	--	--	--	--	--	--	--	--	--
TR102792|c0_g1	--	--	--	--	--	--	--	--	--	--	--	--	--	--	--	--	--
TR102795|c0_g1	--	--	--	--	--	--	--	--	--	--	--	--	--	--	--	--	--
TR102796|c0_g1	--	--	--	--	--	--	--	--	--	--	--	--	--	--	--	--	--
TR102797|c0_g1	gi|963064|emb|CAA57995.1|	molecular weight oleosin [Hordeum vulgare subsp. vulgare]	gi|151426654|dbj|AK253047.1|	Hordeum vulgare subsp. vulgare cDNA clone: FLbaf60m11, mRNA sequence	sp|Q42980|OLEO1_ORYSJ	16 kDa OS=Oryza sativa subsp. japonica GN=OLE16 PE=2 SV=3	--	--	--	--	--	--	GO:0019915 lipid storage	--	GO:0012511 monolayer-surrounded lipid storage body | GO:0016021 integral component of membrane	PF01277.14 Oleosin	IPR000136 Oleosin
TR10280|c0_g1	--	--	--	--	--	--	--	--	--	--	--	--	--	--	--	--	--
TR102800|c0_g1	--	--	--	--	--	--	--	--	--	--	--	--	--	--	--	--	--
TR102802|c0_g1	--	--	--	--	--	--	--	--	--	--	--	--	--	--	--	--	--
TR102804|c0_g1	--	--	--	--	--	--	--	--	--	--	--	--	--	--	--	--	--
TR102805|c0_g1	--	--	--	--	--	--	--	--	--	--	--	--	--	--	--	--	--
TR102806|c0_g1	--	--	--	--	--	--	--	--	--	--	--	--	--	--	--	--	--
TR102807|c0_g1	gi|944050367|gb|KQJ86005.1|	protein BRADI_4g02825 [Brachypodium distachyon]	gi|1002289651|ref|XM_015793642.1|	PREDICTED: Oryza sativa Japonica Group disease resistance protein RPP13-like (LOC107281879), transcript variant X2, mRNA	sp|Q9SX38|DRL4_ARATH	disease resistance protein At1g50180 OS=Arabidopsis thaliana GN=At1g50180 PE=3 SV=2	--	--	--	--	bdi:100824945	putative disease resistance RPP13-like protein 3; K13457 disease resistance protein RPM1	--	GO:0043531 ADP binding	--	PF00931.19 NB-ARC	IPR002182 NB-ARC | IPR027417 P-loop containing nucleoside triphosphate hydrolase
TR102808|c0_g1	--	--	gi|960482448|ref|XM_003573498.3|	PREDICTED: Brachypodium distachyon methyltransferase-like protein 16 (LOC100835129), transcript variant X2, mRNA	--	--	--	--	--	--	--	--	--	--	--	--	--
TR102810|c0_g1	gi|475620024|gb|EMT30967.1|	repeat-containing protein [Aegilops tauschii]	gi|960473011|ref|XM_010236882.2|	PREDICTED: Brachypodium distachyon pentatricopeptide repeat-containing protein At3g24000, mitochondrial (LOC100841964), transcript variant X6, mRNA	sp|P0C898|PP232_ARATH	pentatricopeptide repeat-containing protein At3g15130 OS=Arabidopsis thaliana GN=PCMP-H86 PE=3 SV=1	--	--	--	--	pxb:103956661	methionine aminopeptidase 1D, chloroplastic/mitochondrial; K17710 pentatricopeptide repeat domain-containing protein 1	--	GO:0008270 zinc ion binding	--	PF01535.17 PPR	IPR002885 Pentatricopeptide repeat
TR102814|c0_g1	gi|242071923|ref|XP_002451238.1|	protein SORBIDRAFT_05g026330 [Sorghum bicolor] >gi|241937081|gb|EES10226.1| hypothetical protein SORBI_005G210100 [Sorghum bicolor]	gi|514810303|ref|XM_004979906.1|	PREDICTED: Setaria italica stachyose synthase (LOC101754435), mRNA	sp|Q93XK2|STSYN_PEA	synthase OS=Pisum sativum GN=STS1 PE=1 SV=1	--	--	--	--	sbi:SORBI_05g026330	SORBIDRAFT_05g026330, Sb05g026330; hypothetical protein; K06611 stachyose synthetase [EC:2.4.1.67]	GO:0008152 metabolic process	GO:0047268 galactinol-raffinose galactosyltransferase activity	--	PF05691.9 Raffinose_syn	IPR008811 Glycosyl hydrolases 36 | IPR013785 Aldolase-type TIM barrel | IPR017853 Glycoside hydrolase superfamily
TR102816|c0_g1	--	--	--	--	--	--	--	--	--	--	--	--	--	--	--	--	--
TR102822|c0_g1	gi|326489451|dbj|BAK01706.1|	protein [Hordeum vulgare subsp. vulgare]	gi|669026884|emb|HG670306.1|	Triticum aestivum chromosome 3B, genomic scaffold, cultivar Chinese Spring	sp|Q2R0L2|LAC19_ORYSJ	OS=Oryza sativa subsp. japonica GN=LAC19 PE=2 SV=1	COG2132	76.3	Secondary metabolites biosynthesis, transport and catabolism ;	Putative multicopper oxidases	bdi:100841979	laccase-19-like; K05909 laccase [EC:1.10.3.2]	GO:0046274 lignin catabolic process | GO:0055114 oxidation-reduction process	GO:0016722 oxidoreductase activity, oxidizing metal ions | GO:0005507 copper ion binding | GO:0052716 hydroquinone:oxygen oxidoreductase activity	GO:0048046 apoplast	PF07732.12 Cu-oxidase_3	IPR008972 Cupredoxin | IPR011707 Multicopper oxidase, type 3
TR102826|c0_g1	gi|960494782|ref|XP_014751713.1|	disease resistance protein RGA2-like [Brachypodium distachyon]	gi|960494781|ref|XM_014896227.1|	PREDICTED: Brachypodium distachyon disease resistance protein RGA2-like (LOC100822717), mRNA	--	--	--	--	--	--	--	--	--	--	--	--	--
TR102828|c0_g1	--	--	--	--	--	--	--	--	--	--	--	--	--	--	--	--	--
TR10283|c0_g2	--	--	--	--	--	--	--	--	--	--	--	--	--	--	--	--	--
TR102830|c0_g1	--	--	--	--	--	--	--	--	--	--	--	--	--	--	--	--	--
TR102832|c0_g1	gi|475618691|gb|EMT30505.1|	cysteine-rich receptor-like protein kinase 30 [Aegilops tauschii]	--	--	--	--	--	--	--	--	--	--	--	GO:0016301 kinase activity | GO:0043167 ion binding	--	--	IPR002035 von Willebrand factor, type A
TR102833|c0_g1	--	--	--	--	--	--	--	--	--	--	--	--	--	--	--	--	--
TR102834|c0_g1	--	--	--	--	--	--	--	--	--	--	--	--	--	--	--	--	--
TR102835|c0_g1	gi|11526758|gb|AAG36767.1|AF192394_1	6-fructosyltransferase [Poa secunda]	gi|11526757|gb|AF192394.1|AF192394	Poa secunda sucrose:fructan 6-fructosyltransferase (6-SFT) mRNA, complete cds	--	--	--	--	--	--	ats:F775_16493	6(G)-fructosyltransferase; K01193 beta-fructofuranosidase [EC:3.2.1.26]	--	--	--	--	--
TR102836|c0_g1	--	--	--	--	--	--	--	--	--	--	--	--	--	--	--	--	IPR011333 SKP1/BTB/POZ domain
TR102837|c0_g1	gi|474040221|gb|EMS53289.1|	DNA helicase Q-like SIM [Triticum urartu]	gi|960472356|ref|XM_014899836.1|	PREDICTED: Brachypodium distachyon ATP-dependent DNA helicase Q-like SIM (LOC100821709), transcript variant X3, mRNA	sp|Q9FT69|RQSIM_ARATH	DNA helicase Q-like SIM OS=Arabidopsis thaliana GN=RECQSIM PE=2 SV=1	--	--	--	--	bdi:100821709	ATP-dependent DNA helicase Q-like SIM; K10900 werner syndrome ATP-dependent helicase [EC:3.6.4.12]	GO:0032508 DNA duplex unwinding | GO:0006310 DNA recombination | GO:0006281 DNA repair | GO:0051726 regulation of cell cycle | GO:0006270 DNA replication initiation | GO:0006275 regulation of DNA replication	GO:0016788 hydrolase activity, acting on ester bonds | GO:0003676 nucleic acid binding | GO:0008026 ATP-dependent helicase activity | GO:0043138 3'-5' DNA helicase activity | GO:0005524 ATP binding	--	--	--
TR102839|c0_g1	--	--	gi|960467106|ref|XR_730890.2|	PREDICTED: Brachypodium distachyon uncharacterized LOC104582853 (LOC104582853), ncRNA	--	--	--	--	--	--	--	--	--	--	--	--	--
TR10284|c0_g1	--	--	--	--	--	--	--	--	--	--	--	--	--	--	--	--	--
TR102840|c0_g1	gi|474389328|gb|EMS65179.1|	receptor kinase 2 [Triticum urartu]	--	--	--	--	--	--	--	--	bdi:100842007	putative wall-associated receptor kinase-like 16; K04733 interleukin-1 receptor-associated kinase 4 [EC:2.7.11.1]	GO:0006468 protein phosphorylation	GO:0030247 polysaccharide binding | GO:0005524 ATP binding | GO:0004674 protein serine/threonine kinase activity	--	--	--
TR102842|c0_g1	gi|475617550|gb|EMT30152.1|	protein F775_22419 [Aegilops tauschii]	gi|960474392|ref|XM_010235398.2|	PREDICTED: Brachypodium distachyon uncharacterized LOC100836342 (LOC100836342), mRNA	--	--	--	--	--	--	--	--	--	--	--	--	--
TR102845|c0_g1	--	--	--	--	--	--	--	--	--	--	--	--	--	--	--	--	--
TR102846|c0_g1	--	--	--	--	--	--	--	--	--	--	--	--	--	--	--	--	--
TR102847|c0_g1	--	--	--	--	--	--	COG2931	47	Secondary metabolites biosynthesis, transport and catabolism ;	RTX toxins and related Ca2+-binding proteins	--	--	--	--	--	--	--
TR102848|c0_g1	gi|475612807|gb|EMT28540.1|	FAR1-RELATED SEQUENCE 5 [Aegilops tauschii]	gi|669026884|emb|HG670306.1|	Triticum aestivum chromosome 3B, genomic scaffold, cultivar Chinese Spring	sp|Q9M8J3|FRS7_ARATH	FAR1-RELATED SEQUENCE 7 OS=Arabidopsis thaliana GN=FRS7 PE=2 SV=1	--	--	--	--	nnu:104597471	protein FAR1-RELATED SEQUENCE 5-like; K17604 zinc finger SWIM domain-containing protein 3	GO:0006355 regulation of transcription, DNA-templated	GO:0003676 nucleic acid binding | GO:0008270 zinc ion binding	--	--	--
TR102849|c0_g1	gi|259490567|ref|NP_001159316.1|	protein LOC100304408 [Zea mays]	gi|259490566|ref|NM_001165844.1|	Zea mays uncharacterized LOC100304408 (LOC100304408), mRNA >gi|223943360|gb|BT061067.1| Zea mays full-length cDNA clone ZM_BFb0093J22 mRNA, complete cds	sp|P04399|RIP2_HORVU	synthesis inhibitor II OS=Hordeum vulgare GN=RIP30A PE=1 SV=1	--	--	--	--	--	--	GO:0008152 metabolic process	GO:0016787 hydrolase activity	--	PF00161.16 RIP	IPR001574 Ribosome-inactivating protein | IPR016138 Ribosome-inactivating protein, subdomain 1
TR102850|c0_g1	--	--	--	--	--	--	--	--	--	--	--	--	--	--	--	--	--
TR102853|c0_g1	--	--	--	--	--	--	--	--	--	--	--	--	--	--	--	--	--
TR102854|c0_g1	--	--	gi|326530543|dbj|AK366495.1|	Hordeum vulgare subsp. vulgare mRNA for predicted protein, complete cds, clone: NIASHv2043H21	--	--	--	--	--	--	--	--	--	--	--	--	--
TR102855|c0_g1	--	--	--	--	--	--	--	--	--	--	--	--	--	--	--	--	--
TR102856|c0_g1	gi|514805136|ref|XP_004977432.1|	cell division control protein 45 homolog [Setaria italica] >gi|944235376|gb|KQK99738.1| hypothetical protein SETIT_011781mg [Setaria italica]	gi|440577422|emb|FO203447.1|	Phyllostachys heterocycla genomic DNA, BAC clone: PH01B001E05, complete sequence	--	--	--	--	--	--	sbi:SORBI_08g001810	SORBIDRAFT_08g001810, Sb08g001810; hypothetical protein; K06628 cell division control protein 45	GO:0032508 DNA duplex unwinding | GO:0006267 pre-replicative complex assembly involved in nuclear cell cycle DNA replication | GO:0031938 regulation of chromatin silencing at telomere | GO:1900087 positive regulation of G1/S transition of mitotic cell cycle | GO:0051567 histone H3-K9 methylation | GO:0008283 cell proliferation | GO:1902977 mitotic DNA replication preinitiation complex assembly | …	GO:0003697 single-stranded DNA binding | GO:0003688 DNA replication origin binding | GO:0003682 chromatin binding | GO:0043138 3'-5' DNA helicase activity	GO:0005656 nuclear pre-replicative complex | GO:0031261 DNA replication preinitiation complex | GO:0031298 replication fork protection complex	PF02724.11 CDC45	IPR003874 CDC45 family
TR102858|c0_g1	--	--	--	--	--	--	--	--	--	--	--	--	--	--	--	--	--
TR102859|c0_g1	--	--	--	--	--	--	COG0183	75.5	Lipid transport and metabolism ;	Acetyl-CoA acetyltransferase	--	--	--	--	--	PF00108.20 Thiolase_N	IPR016039 Thiolase-like | IPR020616 Thiolase, N-terminal
TR102860|c0_g1	--	--	gi|731185620|ref|NR_127020.1|	Brachypodium distachyon microRNA MIR7717c (MIR7717C), microRNA	--	--	--	--	--	--	--	--	--	--	--	--	--
TR102862|c0_g1	--	--	--	--	--	--	COG0455	48.9	Cell cycle control, cell division, chromosome partitioning ;	ATPases involved in chromosome partitioning	--	--	--	--	--	--	--
TR102863|c0_g1	--	--	--	--	--	--	--	--	--	--	--	--	--	--	--	--	--
TR102864|c0_g1	--	--	--	--	--	--	--	--	--	--	--	--	--	--	--	--	--
TR102868|c0_g1	gi|113536022|dbj|BAF08405.1|	[Oryza sativa Japonica Group]	gi|1002236876|ref|XM_015767150.1|	PREDICTED: Oryza sativa Japonica Group disease resistance protein RGA2 (LOC4328946), transcript variant X2, mRNA	--	--	--	--	--	--	pper:PRUPE_ppa023090mg	hypothetical protein; K19613 leucine-rich repeat protein SHOC2	--	--	--	--	--
TR102869|c0_g1	--	--	--	--	--	--	--	--	--	--	--	--	--	--	--	--	--
TR102870|c0_g1	--	--	gi|756179186|gb|KM516122.1|	Lolium perenne 4-coumarate:coenzyme A ligase (4CL2) gene, promoter region and complete cds	--	--	--	--	--	--	--	--	--	--	--	--	--
TR102872|c0_g1	gi|475546606|gb|EMT10715.1|	domain-containing protein [Aegilops tauschii]	gi|960486883|ref|XM_003577379.3|	PREDICTED: Brachypodium distachyon BTB/POZ domain-containing protein At1g30440-like (LOC100830152), mRNA	sp|Q9S9Q9|Y1044_ARATH	domain-containing protein At1g30440 OS=Arabidopsis thaliana GN=At1g30440 PE=1 SV=2	--	--	--	--	--	--	GO:0006334 nucleosome assembly	GO:0003677 DNA binding	GO:0000786 nucleosome | GO:0005634 nucleus	--	IPR027356 NPH3 domain
TR102873|c0_g2	--	--	--	--	--	--	--	--	--	--	--	--	--	--	--	--	--
TR102876|c0_g1	--	--	--	--	--	--	--	--	--	--	--	--	--	--	--	--	--
TR102877|c0_g2	--	--	gi|242386370|emb|FP098975.1|	Phyllostachys edulis cDNA clone: bphyem114k06, full insert sequence	--	--	--	--	--	--	--	--	--	--	--	--	--
TR102879|c0_g1	--	--	gi|110734748|gb|DQ680849.1|	Avena strigosa beta-amyrin synthase (Sad1) and cytochrome P450 CYP51H10 (Sad2) genes, complete cds	--	--	--	--	--	--	--	--	--	--	--	--	--
TR102880|c0_g1	--	--	gi|669026884|emb|HG670306.1|	Triticum aestivum chromosome 3B, genomic scaffold, cultivar Chinese Spring	--	--	--	--	--	--	--	--	--	--	--	--	--
TR102882|c0_g1	--	--	--	--	--	--	--	--	--	--	--	--	--	--	--	--	--
TR102883|c0_g1	--	--	gi|669026884|emb|HG670306.1|	Triticum aestivum chromosome 3B, genomic scaffold, cultivar Chinese Spring	--	--	--	--	--	--	--	--	--	--	--	--	--
TR102884|c0_g1	--	--	--	--	--	--	--	--	--	--	--	--	--	--	--	--	--
TR102887|c0_g1	--	--	gi|11990498|gb|AF149113.1|AF149113	Triticum aestivum candidate stripe rust resistance Yr10 pseudogene 4E, complete sequence	--	--	--	--	--	--	--	--	--	--	--	--	--
TR102888|c0_g1	--	--	gi|241989800|dbj|AK330341.1|	Triticum aestivum cDNA, clone: SET4_D15, cultivar: Chinese Spring	--	--	--	--	--	--	--	--	--	--	--	--	--
TR102889|c0_g1	--	--	--	--	--	--	--	--	--	--	--	--	--	--	--	--	--
TR102890|c0_g1	--	--	--	--	--	--	--	--	--	--	--	--	--	--	--	--	--
TR102891|c0_g1	--	--	--	--	--	--	--	--	--	--	--	--	--	--	--	--	--
TR102896|c0_g1	--	--	gi|960451214|ref|XM_003562034.3|	PREDICTED: Brachypodium distachyon uncharacterized LOC100837755 (LOC100837755), mRNA	--	--	--	--	--	--	--	--	--	--	--	--	--
TR102899|c0_g1	gi|960464184|ref|XP_003567060.2|	putative disease resistance protein RGA3 [Brachypodium distachyon]	gi|960464183|ref|XM_003567012.3|	PREDICTED: Brachypodium distachyon putative disease resistance protein RGA3 (LOC100829390), mRNA	--	--	--	--	--	--	--	--	--	GO:0043531 ADP binding	--	--	--
TR10290|c0_g1	gi|357116192|ref|XP_003559867.1|	PRA1 family protein B6-like [Brachypodium distachyon] >gi|944077933|gb|KQK13285.1| hypothetical protein BRADI_1g09150 [Brachypodium distachyon]	gi|960450516|ref|XM_003559819.3|	PREDICTED: Brachypodium distachyon PRA1 family protein B6-like (LOC100831290), mRNA	--	--	COG0455	50.8	Cell cycle control, cell division, chromosome partitioning ;	ATPases involved in chromosome partitioning	--	--	--	--	--	--	--
TR102900|c0_g1	--	--	--	--	--	--	--	--	--	--	--	--	--	--	--	--	--
TR102902|c0_g1	--	--	--	--	--	--	--	--	--	--	--	--	--	--	--	--	--
TR102903|c0_g1	gi|32879776|dbj|BAC79360.1|	recognition particle 54kDa subunit [Oryza sativa Japonica Group] >gi|113533926|dbj|BAF06309.1| Os01g0772800 [Oryza sativa Japonica Group] >gi|937898592|dbj|BAS74572.1| Os01g0772800 [Oryza sativa Japonica Group]	--	--	sp|P49969|SR542_HORVU	recognition particle 54 kDa protein 2 OS=Hordeum vulgare GN=SRP54-2 PE=2 SV=1	COG0541	95.5	Intracellular trafficking, secretion, and vesicular transport ;	Signal recognition particle GTPase	dosa:Os01t0772800-01	Os01g0772800; Similar to Signal recognition particle 54 kDa protein 2 (SRP54).; K03106 signal recognition particle subunit SRP54 [EC:3.6.5.4]	--	--	--	PF02881.16 SRP54_N	IPR000897 Signal recognition particle, SRP54 subunit, GTPase domain | IPR013822 Signal recognition particle, SRP54 subunit, helical bundle | IPR027417 P-loop containing nucleoside triphosphate hydrolase
TR102905|c0_g1	--	--	--	--	--	--	--	--	--	--	--	--	--	--	--	--	--
TR102906|c0_g1	gi|514744056|ref|XP_004960538.1|	cytochrome b5 [Setaria italica] >gi|944249141|gb|KQL13404.1| hypothetical protein SETIT_023618mg [Setaria italica]	gi|955717348|ref|XM_004960481.3|	PREDICTED: Setaria italica cytochrome b5 (LOC101779295), mRNA	sp|O04354|CYB5_BOROF	b5 OS=Borago officinalis PE=2 SV=1	--	--	--	--	--	--	--	--	--	--	--
TR102908|c0_g1	--	--	--	--	--	--	--	--	--	--	--	--	--	--	--	--	--
TR102909|c0_g1	--	--	--	--	--	--	--	--	--	--	--	--	--	--	--	--	--
TR10291|c0_g2	--	--	--	--	--	--	--	--	--	--	--	--	--	--	--	--	--
TR102911|c0_g1	--	--	--	--	--	--	--	--	--	--	--	--	--	--	--	--	--
TR102913|c0_g1	gi|670423554|ref|XP_008652554.1|	putative ribonuclease H protein At1g65750 [Zea mays]	--	--	--	--	--	--	--	--	--	--	--	--	--	--	--
TR102914|c0_g1	--	--	--	--	--	--	--	--	--	--	--	--	--	--	--	--	--
TR102916|c0_g1	--	--	--	--	--	--	--	--	--	--	--	--	--	--	--	--	--
TR102917|c0_g1	--	--	--	--	--	--	--	--	--	--	--	--	--	--	--	--	--
TR10292|c0_g1	gi|721679241|ref|XP_010238042.1|	mediator of RNA polymerase II transcription subunit 25 [Brachypodium distachyon] >gi|944054149|gb|KQJ89787.1| hypothetical protein BRADI_4g27747 [Brachypodium distachyon]	gi|1016111779|gb|KU030834.1|	Triticum aestivum mediator complex subunit 25 (MED25) mRNA, complete cds	sp|Q7XYY2|MED25_ARATH	of RNA polymerase II transcription subunit 25 OS=Arabidopsis thaliana GN=MED25 PE=1 SV=1	--	--	--	--	bdi:100843505	mediator of RNA polymerase II transcription subunit 25; K15168 mediator of RNA polymerase II transcription subunit 25	GO:0045893 positive regulation of transcription, DNA-templated | GO:0010218 response to far red light | GO:0009867 jasmonic acid mediated signaling pathway | GO:0010114 response to red light | GO:0009585 red, far-red light phototransduction | GO:0009911 positive regulation of flower development | GO:0050832 defense response to fungus | GO:0031349 positive regulation of defense response	GO:0003713 transcription coactivator activity | GO:0003677 DNA binding	GO:0016592 mediator complex	PF11265.5 Med25_VWA	IPR021419 Mediator complex, subunit Med25, von Willebrand factor type A
TR102922|c0_g1	gi|357137604|ref|XP_003570390.1|	uncharacterized protein LOC100830114 [Brachypodium distachyon] >gi|944065752|gb|KQK01343.1| hypothetical protein BRADI_3g55287 [Brachypodium distachyon] >gi|944065753|gb|KQK01344.1| hypothetical protein BRADI_3g55287 [Brachypodium distachyon] >gi|944065754|gb|KQK01345.1| hypothetical protein BRADI_3g55287 [Brachypodium distachyon]	gi|1002844533|ref|XM_006648047.2|	PREDICTED: Oryza brachyantha uncharacterized LOC102717592 (LOC102717592), transcript variant X3, mRNA	--	--	--	--	--	--	--	--	--	--	--	--	--
TR102924|c0_g1	gi|222615641|gb|EEE51773.1|	protein OsJ_33218 [Oryza sativa Japonica Group]	gi|960488249|ref|XM_014903027.1|	PREDICTED: Brachypodium distachyon uncharacterized LOC100836368 (LOC100836368), transcript variant X1, mRNA	sp|P0C2F6|RNHX1_ARATH	ribonuclease H protein At1g65750 OS=Arabidopsis thaliana GN=At1g65750 PE=3 SV=1	--	--	--	--	ats:F775_32209	DNA replication licensing factor mcm2; K02540 DNA replication licensing factor MCM2 [EC:3.6.4.12]	--	--	--	--	--
TR102925|c0_g1	gi|285026156|dbj|BAI67988.1|	protein (mitochondrion) [Oryza sativa Indica Group] >gi|374277648|gb|AEZ03754.1| hypothetical protein (mitochondrion) [Oryza sativa Indica Group] >gi|374277660|gb|AEZ03765.1| hypothetical protein (mitochondrion) [Oryza sativa Indica Group]	--	--	--	--	--	--	--	--	--	--	--	--	--	--	--
TR102926|c0_g1	--	--	--	--	--	--	--	--	--	--	--	--	--	--	--	--	--
TR102928|c0_g1	--	--	--	--	--	--	--	--	--	--	--	--	--	--	--	--	--
TR102930|c0_g1	gi|218186284|gb|EEC68711.1|	protein OsI_37193 [Oryza sativa Indica Group]	--	--	--	--	--	--	--	--	--	--	--	--	GO:0016020 membrane	--	--
TR102933|c0_g1	gi|474398143|gb|EMS65874.1|	dehydrogenase-like protein 1 [Triticum urartu]	gi|669026884|emb|HG670306.1|	Triticum aestivum chromosome 3B, genomic scaffold, cultivar Chinese Spring	sp|Q9FYL6|KCR2_ARATH	3-oxoacyl-CoA reductase-like protein At1g24470 OS=Arabidopsis thaliana GN=KCR2 PE=2 SV=1	--	--	--	--	ats:F775_17456	Hydroxysteroid dehydrogenase-like protein 1; K10251 17beta-estradiol 17-dehydrogenase / very-long-chain 3-oxoacyl-CoA reductase [EC:1.1.1.62 1.1.1.330]	GO:0055114 oxidation-reduction process	GO:0016491 oxidoreductase activity	GO:0016021 integral component of membrane	--	--
TR102935|c0_g1	gi|475601881|gb|EMT24969.1|	protein F775_14694 [Aegilops tauschii]	gi|960466004|ref|XM_014898602.1|	PREDICTED: Brachypodium distachyon uncharacterized LOC106866070 (LOC106866070), mRNA	--	--	--	--	--	--	--	--	--	--	--	--	--
TR102936|c0_g1	--	--	--	--	--	--	--	--	--	--	--	--	--	--	--	--	--
TR102937|c0_g1	--	--	--	--	--	--	--	--	--	--	--	--	--	--	--	--	--
TR102938|c0_g1	--	--	--	--	--	--	--	--	--	--	--	--	--	--	--	--	--
TR102939|c0_g1	--	--	--	--	--	--	--	--	--	--	--	--	--	--	--	--	--
TR102940|c0_g1	gi|474356359|gb|EMS63133.1|	protein TRIUR3_28052 [Triticum urartu]	gi|960487952|ref|XM_014902968.1|	PREDICTED: Brachypodium distachyon uncharacterized LOC100835663 (LOC100835663), transcript variant X3, mRNA	--	--	COG1112	51.2	Replication, recombination and repair ;	Superfamily I DNA and RNA helicases and helicase subunits	ats:F775_02671	hypothetical protein; K10706 senataxin [EC:3.6.4.-]	--	--	--	PF13086.3 AAA_11	IPR027417 P-loop containing nucleoside triphosphate hydrolase
TR102941|c0_g1	--	--	--	--	--	--	--	--	--	--	--	--	--	--	--	--	IPR017849 Alkaline phosphatase-like, alpha/beta/alpha
TR102942|c0_g1	--	--	--	--	--	--	--	--	--	--	--	--	--	--	--	--	--
TR102944|c0_g1	--	--	--	--	--	--	--	--	--	--	--	--	--	--	--	--	--
TR102947|c0_g1	--	--	--	--	--	--	--	--	--	--	--	--	--	--	--	--	--
TR102948|c0_g1	gi|721627344|ref|XP_010229501.1|	uncharacterized protein LOC104581977 [Brachypodium distachyon]	gi|669026884|emb|HG670306.1|	Triticum aestivum chromosome 3B, genomic scaffold, cultivar Chinese Spring	--	--	--	--	--	--	mdm:103426072	beta-glucosidase 12-like; K01188 beta-glucosidase [EC:3.2.1.21]	--	--	--	PF14223.3 Retrotran_gag_2	--
TR102949|c0_g1	--	--	--	--	--	--	--	--	--	--	--	--	--	--	--	--	--
TR10295|c0_g1	--	--	gi|669026884|emb|HG670306.1|	Triticum aestivum chromosome 3B, genomic scaffold, cultivar Chinese Spring	--	--	--	--	--	--	--	--	--	--	--	--	--
TR102951|c0_g1	--	--	--	--	--	--	--	--	--	--	--	--	--	--	--	--	--
TR102952|c0_g1	gi|697115767|ref|XP_009611798.1|	40S ribosomal protein S15 [Nicotiana tomentosiformis]	gi|242389738|emb|FP100769.1|	Phyllostachys edulis cDNA clone: bphyst005c23, full insert sequence	sp|Q945U1|RS15_ELAOL	ribosomal protein S15 OS=Elaeis oleifera GN=RPS15 PE=2 SV=1	COG0185	148	Translation, ribosomal structure and biogenesis ;	Ribosomal protein S19	tcc:TCM_020788	40S ribosomal protein S15-like isoform 1; K02958 small subunit ribosomal protein S15e	GO:0006412 translation	GO:0003735 structural constituent of ribosome | GO:0003723 RNA binding	GO:0015935 small ribosomal subunit	PF00203.18 Ribosomal_S19	IPR002222 Ribosomal protein S19/S15 | IPR005713 Ribosomal protein S19A/S15e | IPR020934 Ribosomal protein S19 conserved site | IPR023575 Ribosomal protein S19, superfamily
TR102953|c0_g1	gi|721690192|ref|XP_010239790.1|	methyltransferase-like protein 13 isoform X2 [Brachypodium distachyon] >gi|944046571|gb|KQJ82212.1| hypothetical protein BRADI_5g07370 [Brachypodium distachyon]	gi|241985121|dbj|AK332381.1|	Triticum aestivum cDNA, clone: SET1_M22, cultivar: Chinese Spring	--	--	--	--	--	--	--	--	GO:0032259 methylation	GO:0008168 methyltransferase activity	--	--	--
TR102954|c0_g2	gi|514715731|ref|XP_004953320.1|	ubiquitin carboxyl-terminal hydrolase isozyme L3-like [Setaria italica]	gi|835910407|ref|XM_004953263.2|	PREDICTED: Setaria italica ubiquitin carboxyl-terminal hydrolase isozyme L3-like (LOC101776652), mRNA	--	--	--	--	--	--	zma:100272329	cl23489_1b, GRMZM2G145226; uncharacterized LOC100272329; K05609 ubiquitin carboxyl-terminal hydrolase L3 [EC:3.4.19.12]	--	--	--	--	--
TR102955|c0_g1	gi|944067468|gb|KQK02952.1|	protein BRADI_2g04626 [Brachypodium distachyon]	--	--	--	--	--	--	--	--	ats:F775_12605	Putative cysteine-rich receptor-like protein kinase 20; K04733 interleukin-1 receptor-associated kinase 4 [EC:2.7.11.1]	--	--	--	PF13456.3 RVT_3	IPR012337 Ribonuclease H-like domain
TR102957|c0_g1	--	--	--	--	--	--	--	--	--	--	--	--	--	--	--	--	--
TR102959|c0_g1	--	--	--	--	--	--	--	--	--	--	--	--	--	--	--	--	--
TR102964|c0_g1	--	--	--	--	--	--	--	--	--	--	--	--	--	--	--	--	--
TR102965|c0_g1	gi|78708690|gb|ABB47665.1|	protein, putative, unclassified, expressed [Oryza sativa Japonica Group] >gi|78708691|gb|ABB47666.1| retrotransposon protein, putative, unclassified, expressed [Oryza sativa Japonica Group]	gi|669026884|emb|HG670306.1|	Triticum aestivum chromosome 3B, genomic scaffold, cultivar Chinese Spring	sp|P10978|POLX_TOBAC	Pol polyprotein from transposon TNT 1-94 OS=Nicotiana tabacum PE=2 SV=1	--	--	--	--	zma:100279087	quinolinate synthase, chloroplastic; K03517 quinolinate synthase [EC:2.5.1.72]	GO:0051276 chromosome organization | GO:0000724 double-strand break repair via homologous recombination | GO:0015074 DNA integration	GO:0003676 nucleic acid binding | GO:0005524 ATP binding | GO:0016887 ATPase activity	GO:0030915 Smc5-Smc6 complex	PF13976.3 gag_pre-integrs	IPR001584 Integrase, catalytic core | IPR012337 Ribonuclease H-like domain | IPR025724 GAG-pre-integrase domain
TR102966|c0_g1	--	--	--	--	--	--	--	--	--	--	--	--	--	--	--	--	--
TR102967|c0_g1	--	--	gi|937928473|dbj|AP014964.1|	Oryza sativa Japonica Group DNA, chromosome 8, cultivar: Nipponbare, complete sequence	--	--	--	--	--	--	--	--	--	--	--	--	--
TR102969|c0_g1	gi|721606625|ref|XP_010230530.1|	abscisic acid 8'-hydroxylase 4-like [Brachypodium distachyon] >gi|944078049|gb|KQK13401.1| hypothetical protein BRADI_1g09917 [Brachypodium distachyon]	gi|960449596|ref|XM_010232228.2|	PREDICTED: Brachypodium distachyon abscisic acid 8'-hydroxylase 4-like (LOC100842597), mRNA	--	--	--	--	--	--	crb:CARUB_v10009004mg	hypothetical protein; K07437 cytochrome P450 family 26 subfamily A	GO:0044710 single-organism metabolic process	GO:0005488 binding | GO:0016491 oxidoreductase activity	--	--	--
TR102971|c0_g1	gi|731317591|ref|XP_010669270.1|	zinc finger MYM-type protein 1-like [Beta vulgaris subsp. vulgaris]	gi|669026884|emb|HG670306.1|	Triticum aestivum chromosome 3B, genomic scaffold, cultivar Chinese Spring	--	--	--	--	--	--	--	--	--	GO:0003676 nucleic acid binding | GO:0046983 protein dimerization activity	--	PF05699.11 Dimer_Tnp_hAT	IPR008906 HAT, C-terminal dimerisation domain
TR102974|c0_g1	--	--	--	--	--	--	--	--	--	--	--	--	--	--	--	--	--
TR102975|c0_g1	--	--	--	--	--	--	--	--	--	--	--	--	--	--	--	--	--
TR102976|c0_g1	--	--	--	--	--	--	--	--	--	--	--	--	--	--	--	--	--
TR102978|c0_g1	--	--	--	--	--	--	--	--	--	--	--	--	--	--	--	--	--
TR10298|c0_g1	gi|475557872|gb|EMT12936.1|	transporter-like protein 2 [Aegilops tauschii]	gi|920686145|gb|KR817581.1|	Hordeum vulgare subsp. vulgare cultivar Clipper boron transporter mRNA, complete cds	sp|Q9SUU1|BOR7_ARATH	boron transporter 7 OS=Arabidopsis thaliana GN=BOR7 PE=2 SV=3	--	--	--	--	vra:106763692	probable boron transporter 7; K06573 solute carrier family 4 (anion exchanger), member 1	GO:0098656 anion transmembrane transport	GO:0005452 inorganic anion exchanger activity	GO:0016021 integral component of membrane	PF00955.18 HCO3_cotransp	IPR003020 Bicarbonate transporter, eukaryotic | IPR011531 Bicarbonate transporter, C-terminal
TR102981|c0_g1	--	--	--	--	--	--	--	--	--	--	--	--	--	--	--	--	--
TR102982|c0_g1	--	--	--	--	--	--	--	--	--	--	--	--	--	--	--	--	--
TR102984|c0_g1	gi|326512382|dbj|BAJ99546.1|	protein [Hordeum vulgare subsp. vulgare]	gi|960454541|ref|XM_014896518.1|	PREDICTED: Brachypodium distachyon 6-hydroxynicotinate 3-monooxygenase-like (LOC100833147), mRNA	--	--	COG0654	80.9	Coenzyme transport and metabolism ; Energy production and conversion ;	2-polyprenyl-6-methoxyphenol hydroxylase and related FAD-dependent oxidoreductases	cre:CHLREDRAFT_53522	ZEP1; zeaxanthin epoxidase; K09838 zeaxanthin epoxidase [EC:1.14.15.21]	GO:0044550 secondary metabolite biosynthetic process | GO:0055114 oxidation-reduction process	GO:0071949 FAD binding | GO:0004497 monooxygenase activity	--	PF01494.16 FAD_binding_3	IPR002938 FAD-binding domain | IPR023753 FAD/NAD(P)-binding domain
TR102985|c0_g1	--	--	--	--	--	--	--	--	--	--	--	--	--	--	--	--	--
TR102986|c0_g1	--	--	--	--	--	--	--	--	--	--	ats:F775_09013	Serine/threonine-protein kinase SMG1; K08873 serine/threonine-protein kinase SMG1 [EC:2.7.11.1]	--	--	--	--	--
TR102987|c0_g1	--	--	--	--	--	--	--	--	--	--	--	--	--	--	--	--	--
TR102988|c0_g1	--	--	--	--	--	--	--	--	--	--	--	--	--	--	--	--	--
TR102989|c0_g1	gi|357138891|ref|XP_003571020.1|	uncharacterized protein LOC100834011 [Brachypodium distachyon] >gi|944058053|gb|KQJ93643.1| hypothetical protein BRADI_3g05960 [Brachypodium distachyon]	gi|721653469|ref|XM_003570972.2|	PREDICTED: Brachypodium distachyon uncharacterized LOC100834011 (LOC100834011), mRNA	--	--	--	--	--	--	--	--	--	--	--	--	--
TR102990|c0_g1	gi|475603092|gb|EMT25310.1|	receptor-like protein kinase 28 [Aegilops tauschii]	gi|669026884|emb|HG670306.1|	Triticum aestivum chromosome 3B, genomic scaffold, cultivar Chinese Spring	sp|O23081|CRK41_ARATH	receptor-like protein kinase 41 OS=Arabidopsis thaliana GN=CRK41 PE=3 SV=2	COG0515	67.8	General function prediction only ; Signal transduction mechanisms ; Transcription ; Replication, recombination and repair ;	Serine/threonine protein kinase	ats:F775_15211	Cysteine-rich receptor-like protein kinase 28; K04733 interleukin-1 receptor-associated kinase 4 [EC:2.7.11.1]	GO:0006468 protein phosphorylation	GO:0043169 cation binding | GO:0043531 ADP binding | GO:0004672 protein kinase activity | GO:0016787 hydrolase activity | GO:0005524 ATP binding	--	PF00069.22 Pkinase	IPR000719 Protein kinase domain | IPR008271 Serine/threonine-protein kinase, active site | IPR011009 Protein kinase-like domain | IPR017441 Protein kinase, ATP binding site
TR102991|c0_g1	--	--	--	--	--	--	--	--	--	--	--	--	--	--	--	--	--
TR102993|c0_g1	--	--	gi|960466719|ref|XM_003566049.3|	PREDICTED: Brachypodium distachyon uncharacterized LOC100825399 (LOC100825399), mRNA	--	--	--	--	--	--	--	--	--	--	--	--	--
TR102995|c0_g1	--	--	--	--	--	--	--	--	--	--	--	--	--	--	--	--	--
TR102996|c0_g1	--	--	--	--	--	--	--	--	--	--	--	--	--	--	--	--	--
TR102998|c0_g1	--	--	gi|158508742|gb|AC213016.1|	Populus trichocarpa clone POP038-D19, complete sequence	--	--	--	--	--	--	--	--	--	--	--	--	--
TR102999|c0_g1	--	--	--	--	--	--	--	--	--	--	--	--	--	--	--	--	--
TR103|c0_g1	--	--	--	--	--	--	--	--	--	--	--	--	--	--	--	--	--
TR103000|c0_g1	gi|357138265|ref|XP_003570717.1|	peamaclein-like [Brachypodium distachyon] >gi|944066509|gb|KQK02100.1| hypothetical protein BRADI_3g60370 [Brachypodium distachyon]	gi|721668924|ref|XM_003570669.2|	PREDICTED: Brachypodium distachyon peamaclein-like (LOC100828095), mRNA	--	--	--	--	--	--	--	--	--	--	--	PF02704.11 GASA	IPR003854 Gibberellin regulated protein
TR103003|c0_g1	--	--	gi|326500511|dbj|AK375150.1|	Hordeum vulgare subsp. vulgare mRNA for predicted protein, complete cds, clone: NIASHv3086I15	--	--	--	--	--	--	--	--	--	--	--	--	--
TR103005|c0_g1	--	--	gi|241985515|dbj|AK332776.1|	Triticum aestivum cDNA, clone: WT004_N15, cultivar: Chinese Spring	--	--	--	--	--	--	--	--	--	--	--	--	--
TR103006|c0_g1	gi|960488319|ref|XP_014758534.1|	uncharacterized protein LOC104584666 isoform X4 [Brachypodium distachyon]	gi|960488318|ref|XM_014903048.1|	PREDICTED: Brachypodium distachyon uncharacterized LOC104584666 (LOC104584666), transcript variant X4, mRNA	--	--	--	--	--	--	--	--	--	--	--	PF10382.6 DUF2439	IPR018838 Domain of unknown function DUF2439
TR103008|c0_g1	--	--	--	--	--	--	--	--	--	--	--	--	--	--	--	--	--
TR103013|c0_g1	gi|743755028|ref|XP_010930047.1|	SUMO-conjugating enzyme UBC9-A-like isoform X1 [Elaeis guineensis] >gi|743755030|ref|XP_010930134.1| PREDICTED: SUMO-conjugating enzyme UBC9-A-like isoform X1 [Elaeis guineensis] >gi|743755032|ref|XP_010930211.1| PREDICTED: SUMO-conjugating enzyme UBC9-A-like isoform X1 [Elaeis guineensis] >gi|743755034|ref|XP_010930289.1| PREDICTED: SUMO-conjugating enzyme UBC9-A-like isoform X1 [Elaeis guineens…	gi|1002863273|ref|XM_006657416.2|	PREDICTED: Oryza brachyantha ubiquitin-conjugating enzyme E2 2 (LOC102716512), mRNA	sp|P25866|UBC2_WHEAT	enzyme E2 2 OS=Triticum aestivum GN=UBC2 PE=1 SV=1	COG5078	45.1	Posttranslational modification, protein turnover, chaperones ;	Ubiquitin-protein ligase	smo:SELMODRAFT_228869	UBC1-2; ubiquitin-conjugating enzyme 1, E2; K10573 ubiquitin-conjugating enzyme E2 A [EC:2.3.2.23]	--	--	--	--	--
TR103014|c0_g1	--	--	--	--	--	--	--	--	--	--	--	--	--	--	--	--	--
TR103015|c0_g1	--	--	--	--	--	--	--	--	--	--	--	--	--	--	--	--	--
TR103019|c0_g1	--	--	--	--	--	--	--	--	--	--	--	--	--	--	--	--	--
TR10302|c0_g1	--	--	--	--	--	--	--	--	--	--	--	--	--	--	--	--	--
TR103020|c0_g1	gi|75706696|gb|ABA25899.1|	[Hordeum vulgare subsp. vulgare] >gi|75706698|gb|ABA25900.1| ZFP16-1 [Hordeum vulgare subsp. vulgare]	gi|75706697|gb|DQ151540.1|	Hordeum vulgare subsp. vulgare cultivar Optic ZFP16-1 (ZFP16-1) mRNA, complete cds	sp|Q681X4|ZAT5_ARATH	finger protein ZAT5 OS=Arabidopsis thaliana GN=ZAT5 PE=2 SV=1	--	--	--	--	--	--	--	GO:0046872 metal ion binding	--	PF13912.3 zf-C2H2_6	IPR007087 Zinc finger, C2H2 | IPR015880 Zinc finger, C2H2-like
TR103021|c0_g1	--	--	--	--	--	--	--	--	--	--	--	--	--	--	--	--	--
TR103023|c0_g1	--	--	--	--	--	--	--	--	--	--	--	--	--	--	--	--	--
TR103024|c0_g1	--	--	gi|669026884|emb|HG670306.1|	Triticum aestivum chromosome 3B, genomic scaffold, cultivar Chinese Spring	--	--	--	--	--	--	--	--	--	--	--	--	--
TR103026|c0_g1	--	--	--	--	--	--	--	--	--	--	--	--	--	--	--	--	--
TR103028|c0_g1	--	--	gi|960478768|ref|XM_014901052.1|	PREDICTED: Brachypodium distachyon uncharacterized LOC100825305 (LOC100825305), transcript variant X2, mRNA	--	--	--	--	--	--	--	--	--	--	--	--	--
TR103029|c0_g1	--	--	--	--	--	--	--	--	--	--	--	--	--	--	--	--	--
TR103031|c0_g1	gi|187236178|gb|ACD02025.1|	C2H2 zinc finger protein [Triticum aestivum]	gi|75706703|gb|DQ151543.1|	Hordeum vulgare subsp. vulgare cultivar Optic ZFP16-2 (ZFP16-2) mRNA, partial cds	--	--	--	--	--	--	--	--	--	--	--	--	--
TR103033|c0_g1	--	--	gi|387762549|ref|NR_048783.1|	Glycine max microRNA MIR169f (MIR169F), microRNA	--	--	--	--	--	--	--	--	--	--	--	--	--
TR103034|c0_g1	gi|992157873|gb|KXG21251.1|	protein SORBI_009G035400 [Sorghum bicolor]	--	--	--	--	--	--	--	--	zma:103646841	replication protein A 70 kDa DNA-binding subunit-like; K07466 replication factor A1	--	--	--	PF02721.11 DUF223	IPR003871 Domain of unknown function DUF223 | IPR012340 Nucleic acid-binding, OB-fold
TR103036|c0_g1	gi|116309912|emb|CAH66946.1|	[Oryza sativa Indica Group]	--	--	--	--	--	--	--	--	ats:F775_07480	hypothetical protein; K19043 E3 ubiquitin-protein ligase RHF [EC:2.3.2.27]	--	GO:0046872 metal ion binding	--	PF00098.20 zf-CCHC	IPR001878 Zinc finger, CCHC-type
TR103037|c0_g1	--	--	--	--	--	--	--	--	--	--	--	--	--	--	--	--	--
TR103039|c0_g1	--	--	--	--	--	--	--	--	--	--	--	--	--	--	--	--	--
TR103040|c0_g1	--	--	--	--	--	--	--	--	--	--	--	--	--	--	--	--	--
TR103042|c0_g1	--	--	--	--	--	--	--	--	--	--	--	--	--	--	--	--	--
TR103048|c0_g1	--	--	--	--	--	--	--	--	--	--	--	--	--	--	--	--	--
TR103049|c0_g1	gi|721629954|ref|XP_010230132.1|	DNA polymerase alpha catalytic subunit-like [Brachypodium distachyon]	--	--	--	--	--	--	--	--	--	--	--	--	--	--	--
TR103051|c0_g1	--	--	--	--	--	--	--	--	--	--	--	--	--	--	--	--	--
TR103052|c0_g1	--	--	--	--	--	--	--	--	--	--	--	--	--	--	--	--	--
TR103055|c0_g1	--	--	--	--	--	--	--	--	--	--	--	--	--	--	--	--	--
TR103056|c0_g1	--	--	--	--	--	--	--	--	--	--	--	--	--	--	--	--	--
TR103058|c0_g1	gi|475619595|gb|EMT30821.1|	[Aegilops tauschii]	gi|1002285851|ref|XM_015791740.1|	PREDICTED: Oryza sativa Japonica Group probable glycosyltransferase At5g03795 (LOC4342609), mRNA	sp|Q9FFN2|GLYT3_ARATH	glycosyltransferase At5g03795 OS=Arabidopsis thaliana GN=At5g03795 PE=3 SV=2	--	--	--	--	pper:PRUPE_ppa017605mg	hypothetical protein; K18789 xylogalacturonan beta-1,3-xylosyltransferase [EC:2.4.2.41]	--	--	GO:0016021 integral component of membrane	--	--
TR103059|c0_g1	--	--	gi|960455142|ref|XM_003564077.3|	PREDICTED: Brachypodium distachyon pantothenate kinase 1 (LOC100831219), transcript variant X2, mRNA	--	--	--	--	--	--	--	--	--	--	--	--	--
TR103060|c0_g1	gi|473860642|gb|EMS47517.1|	protein sorting-associated protein 8-like protein [Triticum urartu]	gi|1002243605|ref|XM_015770544.1|	PREDICTED: Oryza sativa Japonica Group uncharacterized LOC4328144 (LOC4328144), transcript variant X4, mRNA	--	--	--	--	--	--	ats:F775_24146	Vacuolar sorting-associated protein 8-like protein; K20178 vacuolar protein sorting-associated protein 8	GO:0016192 vesicle-mediated transport | GO:0006886 intracellular protein transport	GO:0008270 zinc ion binding	GO:0005622 intracellular	--	--
TR103061|c0_g1	gi|473981169|gb|EMS51583.1|	resistance protein RGA2 [Triticum urartu]	gi|28555886|emb|AJ507090.1|	Hordeum vulgare partial mRNA for NBS-LRR disease resistance protein homologue (rga S-217 gene)	--	--	--	--	--	--	--	--	--	GO:0043531 ADP binding	--	--	IPR032675 Leucine-rich repeat domain, L domain-like
TR103062|c0_g1	--	--	--	--	--	--	--	--	--	--	--	--	--	--	--	--	--
TR103063|c0_g1	--	--	--	--	--	--	--	--	--	--	--	--	--	--	--	--	--
TR103064|c0_g1	--	--	--	--	--	--	--	--	--	--	--	--	--	--	--	--	--
TR103065|c0_g1	--	--	--	--	--	--	--	--	--	--	--	--	--	--	--	--	--
TR103066|c0_g1	--	--	--	--	--	--	--	--	--	--	--	--	--	--	--	--	--
TR103067|c0_g1	--	--	--	--	--	--	--	--	--	--	--	--	--	--	--	--	--
TR103068|c0_g1	--	--	gi|670404221|ref|XM_008645537.1|	PREDICTED: Zea mays LOC100283751 (pco113787), transcript variant X1, mRNA	--	--	--	--	--	--	--	--	--	--	--	--	--
TR103070|c0_g1	--	--	--	--	--	--	--	--	--	--	--	--	--	--	--	--	--
TR103072|c0_g1	--	--	gi|669026884|emb|HG670306.1|	Triticum aestivum chromosome 3B, genomic scaffold, cultivar Chinese Spring	--	--	--	--	--	--	--	--	--	--	--	--	--
TR103074|c0_g1	--	--	--	--	--	--	--	--	--	--	--	--	--	--	--	--	--
TR103075|c0_g1	gi|474385259|gb|EMS64925.1|	protein TRIUR3_18342 [Triticum urartu]	gi|960464139|ref|XM_014898227.1|	PREDICTED: Brachypodium distachyon protein timeless homolog (LOC100823556), transcript variant X2, mRNA	--	--	--	--	--	--	ats:F775_07804	hypothetical protein; K03155 timeless	GO:0006261 DNA-dependent DNA replication	--	--	--	--
TR103076|c0_g1	gi|475601213|gb|EMT24745.1|	protein F775_14746 [Aegilops tauschii]	--	--	--	--	--	--	--	--	ats:F775_20383	Cytochrome b6-f complex iron-sulfur subunit, chloroplastic; K02636 cytochrome b6-f complex iron-sulfur subunit [EC:1.10.9.1]	--	--	--	--	--
TR103077|c0_g1	gi|242117496|dbj|BAH79979.1|	unclassified retrotransposon protein [Oryza sativa Indica Group]	gi|669026884|emb|HG670306.1|	Triticum aestivum chromosome 3B, genomic scaffold, cultivar Chinese Spring	--	--	--	--	--	--	ats:F775_24554	putative 4-diphosphocytidyl-2-C-methyl-D-erythritol kinase, chloroplastic/chromoplastic; K00919 4-diphosphocytidyl-2-C-methyl-D-erythritol kinase [EC:2.7.1.148]	GO:0006278 RNA-dependent DNA biosynthetic process | GO:0006887 exocytosis	GO:0003964 RNA-directed DNA polymerase activity	GO:0000145 exocyst	PF00078.24 RVT_1	IPR000477 Reverse transcriptase domain
TR103078|c0_g1	--	--	gi|669026884|emb|HG670306.1|	Triticum aestivum chromosome 3B, genomic scaffold, cultivar Chinese Spring	--	--	--	--	--	--	--	--	--	--	--	--	--
TR103079|c0_g1	--	--	--	--	--	--	--	--	--	--	--	--	--	--	--	--	--
TR103080|c0_g1	gi|242049322|ref|XP_002462405.1|	protein SORBIDRAFT_02g025125, partial [Sorghum bicolor]	--	--	--	--	--	--	--	--	--	--	--	--	--	--	--
TR103081|c0_g1	gi|475540930|gb|EMT09687.1|	protein F775_23105 [Aegilops tauschii]	--	--	--	--	--	--	--	--	--	--	--	GO:0043531 ADP binding	--	--	--
TR103082|c0_g1	--	--	--	--	--	--	--	--	--	--	--	--	--	--	--	--	--
TR103084|c0_g1	--	--	--	--	--	--	--	--	--	--	--	--	--	--	--	--	--
TR103086|c0_g1	--	--	--	--	--	--	--	--	--	--	--	--	--	--	--	--	--
TR103087|c0_g1	--	--	gi|1002849451|ref|XM_006649322.2|	PREDICTED: Oryza brachyantha cysteine--tRNA ligase, chloroplastic/mitochondrial-like (LOC102699478), mRNA	--	--	--	--	--	--	--	--	--	--	--	--	--
TR103088|c0_g1	--	--	--	--	--	--	--	--	--	--	--	--	--	--	--	--	--
TR10309|c0_g2	gi|1002250451|ref|XP_015629435.1|	uncharacterized protein LOC4331383 [Oryza sativa Japonica Group]	gi|1002250450|ref|XM_015773949.1|	PREDICTED: Oryza sativa Japonica Group uncharacterized LOC4331383 (LOC4331383), mRNA	--	--	--	--	--	--	--	--	--	--	--	--	--
TR103090|c0_g1	--	--	--	--	--	--	--	--	--	--	--	--	--	--	--	--	--
TR103092|c0_g1	--	--	--	--	--	--	--	--	--	--	--	--	--	--	--	--	--
TR103093|c0_g1	--	--	gi|1002247777|ref|XM_015772570.1|	PREDICTED: Oryza sativa Japonica Group phospholipase D delta (LOC4334732), mRNA	--	--	--	--	--	--	--	--	--	--	--	--	--
TR103094|c0_g1	gi|326499047|dbj|BAK06014.1|	protein [Hordeum vulgare subsp. vulgare]	gi|960454229|ref|XM_003558697.3|	PREDICTED: Brachypodium distachyon GDSL esterase/lipase EXL3 (LOC100832900), mRNA	sp|P0DKJ6|GDL4_ARATH	esterase/lipase At1g20120 OS=Arabidopsis thaliana GN=At1g20120 PE=2 SV=1	COG3240	48.9	Lipid transport and metabolism ; General function prediction only ;	Phospholipase/lecithinase/hemolysin	cic:CICLE_v10027727mg	hypothetical protein; K00679 phospholipid:diacylglycerol acyltransferase [EC:2.3.1.158]	GO:0008152 metabolic process	GO:0016788 hydrolase activity, acting on ester bonds	GO:0016021 integral component of membrane	PF00657.19 Lipase_GDSL	IPR001087 GDSL lipase/esterase | IPR013830 SGNH hydrolase-type esterase domain
TR103095|c0_g1	gi|1002875247|ref|XP_006663868.2|	aldehyde dehydrogenase family 3 member H1-like [Oryza brachyantha]	gi|1002875246|ref|XM_006663805.2|	PREDICTED: Oryza brachyantha aldehyde dehydrogenase family 3 member H1-like (LOC102718507), mRNA	sp|Q8W033|AL3I1_ARATH	dehydrogenase family 3 member I1, chloroplastic OS=Arabidopsis thaliana GN=ALDH3I1 PE=1 SV=2	COG1012	127	Energy production and conversion ;	NAD-dependent aldehyde dehydrogenases	obr:102718507	aldehyde dehydrogenase family 3 member H1-like; K00128 aldehyde dehydrogenase (NAD+) [EC:1.2.1.3]	GO:0006081 cellular aldehyde metabolic process | GO:0055114 oxidation-reduction process	GO:0004029 aldehyde dehydrogenase (NAD) activity | GO:0004030 aldehyde dehydrogenase [NAD(P)+] activity | GO:0004028 3-chloroallyl aldehyde dehydrogenase activity	--	PF00171.19 Aldedh	IPR015590 Aldehyde dehydrogenase domain | IPR016161 Aldehyde/histidinol dehydrogenase | IPR016162 Aldehyde dehydrogenase N-terminal domain
TR103097|c0_g1	--	--	--	--	--	--	--	--	--	--	--	--	--	--	--	--	--
TR1031|c0_g1	gi|77553922|gb|ABA96718.1|	protein, putative, Ty1-copia subclass [Oryza sativa Japonica Group]	gi|193848560|gb|EU730901.1|	Brachypodium distachyon clone BAC DH037O21, complete sequence	--	--	--	--	--	--	bvg:104905624	uncharacterized LOC104905624; K05658 ATP-binding cassette, subfamily B (MDR/TAP), member 1 [EC:3.6.3.44]	GO:0015074 DNA integration | GO:0006310 DNA recombination	GO:0003677 DNA binding | GO:0008270 zinc ion binding	--	--	--
TR103100|c0_g1	--	--	gi|937916895|dbj|AP014961.1|	Oryza sativa Japonica Group DNA, chromosome 5, cultivar: Nipponbare, complete sequence	--	--	--	--	--	--	--	--	--	--	--	--	--
TR103101|c0_g1	--	--	gi|670445490|ref|XR_560333.1|	PREDICTED: Zea mays uncharacterized LOC103641462 (LOC103641462), ncRNA	--	--	--	--	--	--	--	--	--	--	--	--	--
TR103102|c0_g1	--	--	--	--	--	--	--	--	--	--	--	--	--	--	--	--	--
TR103104|c0_g1	--	--	--	--	--	--	--	--	--	--	--	--	--	--	--	--	--
TR103106|c0_g1	--	--	gi|960468788|ref|XR_001406204.1|	PREDICTED: Brachypodium distachyon autophagy-related protein 18h-like (LOC100842038), transcript variant X2, misc_RNA	--	--	--	--	--	--	--	--	--	--	--	--	--
TR103108|c0_g1	--	--	--	--	--	--	--	--	--	--	--	--	--	--	--	--	--
TR103109|c0_g1	--	--	gi|960450277|ref|XM_010230647.2|	PREDICTED: Brachypodium distachyon uncharacterized LOC104581839 (LOC104581839), mRNA	--	--	--	--	--	--	--	--	--	--	--	--	--
TR10311|c0_g1	--	--	gi|1002852554|ref|XM_006652411.2|	PREDICTED: Oryza brachyantha uncharacterized LOC102717792 (LOC102717792), mRNA	--	--	--	--	--	--	--	--	--	--	--	--	--
TR103110|c0_g1	--	--	--	--	--	--	--	--	--	--	--	--	--	--	--	--	--
TR103111|c0_g1	--	--	--	--	--	--	--	--	--	--	--	--	--	--	--	--	--
TR103112|c0_g1	--	--	--	--	--	--	--	--	--	--	--	--	--	--	--	--	--
TR103113|c0_g1	gi|475539704|gb|EMT09454.1|	protein F775_26407 [Aegilops tauschii]	gi|326501977|dbj|AK375286.1|	Hordeum vulgare subsp. vulgare mRNA for predicted protein, complete cds, clone: NIASHv3089N20	--	--	--	--	--	--	ats:F775_42885	hypothetical protein; K04733 interleukin-1 receptor-associated kinase 4 [EC:2.7.11.1]	--	--	--	--	--
TR103118|c0_g1	gi|475581482|gb|EMT18840.1|	spindle-like microcephaly-associated protein-like protein [Aegilops tauschii]	gi|960452261|ref|XM_014901379.1|	PREDICTED: Brachypodium distachyon abnormal spindle-like microcephaly-associated protein homolog (LOC100833838), mRNA	--	--	--	--	--	--	ats:F775_02600	Abnormal spindle-like microcephaly-associated protein-like protein; K16743 abnormal spindle-like microcephaly-associated protein	--	--	--	--	--
TR103119|c0_g1	--	--	--	--	--	--	--	--	--	--	--	--	--	--	--	--	--
TR103122|c0_g1	gi|413920612|gb|AFW60544.1|	alpha-L-arabinofuranosidase family protein [Zea mays]	--	--	sp|P15268|MOSA_MAIZE	transposable element EN-1 mosaic protein OS=Zea mays PE=2 SV=1	--	--	--	--	--	--	--	--	--	--	--
TR103125|c0_g1	gi|357114607|ref|XP_003559090.1|	pentatricopeptide repeat-containing protein At1g77360, mitochondrial [Brachypodium distachyon] >gi|944077721|gb|KQK13073.1| hypothetical protein BRADI_1g07850 [Brachypodium distachyon]	gi|960456073|ref|XM_003559042.3|	PREDICTED: Brachypodium distachyon pentatricopeptide repeat-containing protein At1g77360, mitochondrial (LOC100838228), mRNA	sp|Q9FVX2|PP129_ARATH	repeat-containing protein At1g77360, mitochondrial OS=Arabidopsis thaliana GN=At1g77360 PE=2 SV=2	--	--	--	--	--	--	--	--	--	--	--
TR103127|c0_g1	--	--	--	--	--	--	--	--	--	--	--	--	--	--	--	--	--
TR103128|c0_g1	gi|242054517|ref|XP_002456404.1|	protein SORBIDRAFT_03g035720 [Sorghum bicolor] >gi|241928379|gb|EES01524.1| hypothetical protein SORBI_003G308700 [Sorghum bicolor]	gi|669026884|emb|HG670306.1|	Triticum aestivum chromosome 3B, genomic scaffold, cultivar Chinese Spring	--	--	--	--	--	--	sbi:SORBI_03g035720	SORBIDRAFT_03g035720, Sb03g035720; hypothetical protein; K14508 regulatory protein NPR1	--	--	GO:0009536 plastid	--	--
TR103129|c0_g1	--	--	--	--	--	--	--	--	--	--	--	--	--	--	--	--	--
TR10313|c0_g1	gi|326493210|dbj|BAJ85066.1|	protein [Hordeum vulgare subsp. vulgare]	gi|786333169|gb|KP852288.1|	Beckmannia syzigachne cytochrome P450 89A9-like mRNA, complete sequence	sp|Q9SRQ1|C89A9_ARATH	P450 89A9 OS=Arabidopsis thaliana GN=CYP89A9 PE=2 SV=1	--	--	--	--	bdi:100846212	cytochrome P450 89A2-like; K00512 steroid 17alpha-monooxygenase / 17alpha-hydroxyprogesterone deacetylase [EC:1.14.14.19 1.14.14.32]	GO:0044550 secondary metabolite biosynthetic process | GO:0055114 oxidation-reduction process	GO:0016709 oxidoreductase activity, acting on paired donors, with incorporation or reduction of molecular oxygen, NAD(P)H as one donor, and incorporation of one atom of oxygen | GO:0020037 heme binding | GO:0005506 iron ion binding	GO:0016021 integral component of membrane	--	IPR001128 Cytochrome P450
TR103130|c0_g1	--	--	--	--	--	--	--	--	--	--	--	--	--	--	--	--	--
TR103131|c0_g1	--	--	--	--	--	--	--	--	--	--	--	--	--	--	--	--	--
TR103133|c0_g1	--	--	gi|551623304|ref|XM_005791894.1|	Emiliania huxleyi CCMP1516 hypothetical protein partial mRNA	--	--	--	--	--	--	--	--	--	--	--	--	--
TR103134|c0_g1	--	--	--	--	--	--	--	--	--	--	--	--	--	--	--	--	--
TR103135|c0_g1	--	--	--	--	--	--	--	--	--	--	--	--	--	--	--	--	--
TR103136|c0_g1	--	--	--	--	--	--	--	--	--	--	--	--	--	--	--	--	--
TR103137|c0_g1	gi|414876237|tpg|DAA53368.1|	hypothetical protein ZEAMMB73_133509 [Zea mays]	gi|955722886|ref|XM_014805642.1|	PREDICTED: Setaria italica zinc finger MYM-type protein 1-like (LOC101767962), mRNA	--	--	--	--	--	--	--	--	--	--	--	--	--
TR103138|c0_g1	gi|357124597|ref|XP_003563984.1|	3-ketoacyl-CoA synthase 6-like [Brachypodium distachyon] >gi|944083328|gb|KQK18680.1| hypothetical protein BRADI_1g44030 [Brachypodium distachyon]	gi|960450582|ref|XM_003563936.3|	PREDICTED: Brachypodium distachyon 3-ketoacyl-CoA synthase 6-like (LOC100839678), mRNA	sp|Q9XF43|KCS6_ARATH	synthase 6 OS=Arabidopsis thaliana GN=CUT1 PE=1 SV=1	--	--	--	--	bdi:100839678	3-ketoacyl-CoA synthase 6-like; K15397 3-ketoacyl-CoA synthase [EC:2.3.1.199]	GO:0006633 fatty acid biosynthetic process	GO:0016747 transferase activity, transferring acyl groups other than amino-acyl groups	GO:0016021 integral component of membrane	--	--
TR103139|c0_g1	--	--	--	--	--	--	--	--	--	--	--	--	--	--	--	--	--
TR10314|c0_g1	--	--	--	--	--	--	--	--	--	--	--	--	--	--	--	--	--
TR103140|c0_g1	--	--	--	--	--	--	--	--	--	--	--	--	--	--	--	--	--
TR103142|c0_g1	--	--	--	--	--	--	--	--	--	--	--	--	--	--	--	--	--
TR103143|c0_g1	--	--	--	--	--	--	--	--	--	--	--	--	--	--	--	--	--
TR103144|c0_g1	gi|374921995|gb|AFA26175.1|	complex subunit 2-like protein, partial [Lolium perenne]	gi|374921994|gb|JQ283080.1|	Lolium perenne clone A 544 anaphase-promoting complex subunit 2-like protein mRNA, partial cds	sp|Q8H1U5|APC2_ARATH	complex subunit 2 OS=Arabidopsis thaliana GN=APC2 PE=1 SV=1	--	--	--	--	sbi:SORBI_10g029080	SORBIDRAFT_10g029080, Sb10g029080; hypothetical protein; K03349 anaphase-promoting complex subunit 2	GO:0007267 cell-cell signaling | GO:0042787 protein ubiquitination involved in ubiquitin-dependent protein catabolic process | GO:0051510 regulation of unidimensional cell growth | GO:0051302 regulation of cell division | GO:0032875 regulation of DNA endoreduplication | GO:0007276 gamete generation | GO:0035196 production of miRNAs involved in gene silencing by miRNA | GO:0010267 production of ta…	GO:0031625 ubiquitin protein ligase binding | GO:0061630 ubiquitin protein ligase activity	GO:0005680 anaphase-promoting complex | GO:0005819 spindle	--	--
TR103146|c0_g1	--	--	--	--	--	--	--	--	--	--	--	--	--	--	--	--	--
TR103147|c0_g1	gi|475577851|gb|EMT17942.1|	protein F775_02154 [Aegilops tauschii]	gi|1002313893|ref|XM_015764835.1|	PREDICTED: Oryza sativa Japonica Group E3 ubiquitin-protein ligase EL5-like (LOC107277589), mRNA	--	--	--	--	--	--	--	--	--	GO:0046872 metal ion binding	GO:0016020 membrane	--	--
TR103148|c0_g1	gi|629108187|gb|KCW73333.1|	protein EUGRSUZ_E01791 [Eucalyptus grandis]	gi|960485672|ref|XM_003575830.3|	PREDICTED: Brachypodium distachyon pentatricopeptide repeat-containing protein At4g19890 (LOC100834036), mRNA	--	--	--	--	--	--	--	--	--	--	--	PF12854.4 PPR_1	IPR002885 Pentatricopeptide repeat
TR103150|c0_g1	--	--	--	--	--	--	--	--	--	--	--	--	--	--	--	--	--
TR103153|c0_g1	--	--	--	--	--	--	--	--	--	--	--	--	--	--	--	--	--
TR103155|c0_g1	--	--	--	--	--	--	--	--	--	--	--	--	--	--	--	--	--
TR103156|c0_g1	gi|960469591|ref|XP_014754840.1|	uncharacterized protein LOC106866226 [Brachypodium distachyon]	--	--	--	--	--	--	--	--	--	--	GO:0006278 RNA-dependent DNA biosynthetic process | GO:0006508 proteolysis | GO:0006310 DNA recombination	GO:0003964 RNA-directed DNA polymerase activity | GO:0003677 DNA binding | GO:0003723 RNA binding | GO:0004190 aspartic-type endopeptidase activity	--	--	--
TR103157|c0_g1	--	--	--	--	--	--	COG0455	53.9	Cell cycle control, cell division, chromosome partitioning ;	ATPases involved in chromosome partitioning	--	--	--	--	--	--	--
TR103162|c0_g1	gi|357146090|ref|XP_003573872.1|	pentatricopeptide repeat-containing protein At3g12770-like [Brachypodium distachyon] >gi|721652297|ref|XP_010233751.1| PREDICTED: pentatricopeptide repeat-containing protein At3g12770-like [Brachypodium distachyon] >gi|960479470|ref|XP_014756664.1| PREDICTED: pentatricopeptide repeat-containing protein At3g12770-like [Brachypodium distachyon] >gi|944057485|gb|KQJ93075.1| hypothetical protein BRAD…	gi|960479471|ref|XM_003573824.3|	PREDICTED: Brachypodium distachyon pentatricopeptide repeat-containing protein At3g12770-like (LOC100832257), transcript variant X3, mRNA	sp|Q9FXA9|PPR83_ARATH	pentatricopeptide repeat-containing protein At1g56570 OS=Arabidopsis thaliana GN=PCMP-E64 PE=3 SV=1	--	--	--	--	sly:101251951	DExH-box ATP-dependent RNA helicase DExH17; K15271 ATP-dependent DNA helicase HFM1/MER3 [EC:3.6.4.12]	--	--	--	PF01535.17 PPR	IPR002885 Pentatricopeptide repeat | IPR011990 Tetratricopeptide-like helical domain
TR103164|c0_g1	--	--	--	--	--	--	--	--	--	--	--	--	--	--	--	--	--
TR103166|c0_g1	--	--	--	--	--	--	--	--	--	--	--	--	--	--	--	--	--
TR103167|c0_g1	gi|194239075|emb|CAP72299.1|	[Triticum aestivum] >gi|669031150|emb|CDM85943.1| unnamed protein product [Triticum aestivum]	gi|669026884|emb|HG670306.1|	Triticum aestivum chromosome 3B, genomic scaffold, cultivar Chinese Spring	--	--	--	--	--	--	--	--	--	--	--	--	--
TR103169|c0_g1	--	--	gi|219884638|gb|BT054087.1|	Zea mays full-length cDNA clone ZM_BFc0190D17 mRNA, complete cds	--	--	--	--	--	--	--	--	--	--	--	--	--
TR10317|c0_g1	--	--	--	--	--	--	--	--	--	--	--	--	--	--	--	--	--
TR103171|c0_g1	--	--	--	--	--	--	--	--	--	--	--	--	--	--	--	--	--
TR103173|c0_g1	gi|326507250|dbj|BAJ95702.1|	protein [Hordeum vulgare subsp. vulgare]	--	--	--	--	--	--	--	--	--	--	--	--	--	PF12274.5 DUF3615	IPR022059 Protein of unknown function DUF3615
TR103174|c1_g1	gi|475607478|gb|EMT26723.1|	protein F775_25684 [Aegilops tauschii]	--	--	--	--	--	--	--	--	--	--	--	--	--	PF07468.8 Agglutinin	IPR008998 Agglutinin domain
TR103176|c0_g1	gi|475593722|gb|EMT22468.1|	protein F775_10420 [Aegilops tauschii]	gi|241987939|dbj|AK335196.1|	Triticum aestivum cDNA, clone: WT012_E21, cultivar: Chinese Spring	--	--	--	--	--	--	--	--	--	--	--	--	--
TR103180|c0_g1	gi|18568245|gb|AAL75982.1|AF466203_11	prpol [Zea mays]	--	--	--	--	--	--	--	--	--	--	GO:0044260 cellular macromolecule metabolic process | GO:0090304 nucleic acid metabolic process	--	--	--	--
TR103181|c0_g1	gi|357126796|ref|XP_003565073.1|	CSC1-like protein At3g54510 [Brachypodium distachyon] >gi|944076071|gb|KQK11555.1| hypothetical protein BRADI_2g60810 [Brachypodium distachyon]	gi|960470461|ref|XM_003565025.3|	PREDICTED: Brachypodium distachyon CSC1-like protein At3g54510 (LOC100833981), mRNA	sp|F4JCY2|CSCL8_ARATH	protein At3g54510 OS=Arabidopsis thaliana GN=At3g54510 PE=2 SV=1	--	--	--	--	jcu:105650086	uncharacterized LOC105650086; K15601 lysine-specific demethylase 3 [EC:1.14.11.-]	GO:0009686 gibberellin biosynthetic process | GO:0009740 gibberellic acid mediated signaling pathway	--	GO:0016021 integral component of membrane	PF13967.3 RSN1_TM	IPR032880 Calcium permeable stress-gated cation channel 1, N-terminal transmembrane domain
TR103182|c0_g1	gi|475515724|gb|EMT05896.1|	chromatid cohesion PDS5-B-B-like protein [Aegilops tauschii]	gi|960456769|ref|XM_003563898.3|	PREDICTED: Brachypodium distachyon sister chromatid cohesion protein PDS5 homolog A (LOC100826424), transcript variant X4, mRNA	--	--	--	--	--	--	ats:F775_04873	Sister chromatid cohesion PDS5-B-B-like protein; K11267 sister chromatid cohesion protein PDS5	GO:0007067 mitotic nuclear division	--	GO:0005829 cytosol | GO:0005739 mitochondrion | GO:0005634 nucleus | GO:0009507 chloroplast	--	--
TR103185|c0_g1	--	--	gi|960488581|ref|XM_003575894.3|	PREDICTED: Brachypodium distachyon protease 2-like (LOC100839121), mRNA	--	--	--	--	--	--	--	--	--	--	--	--	--
TR103187|c0_g1	--	--	--	--	--	--	--	--	--	--	--	--	--	--	--	--	--
TR103188|c0_g1	--	--	gi|960458159|ref|XM_003559760.3|	PREDICTED: Brachypodium distachyon probable acyl-CoA dehydrogenase IBR3 (LOC100836704), transcript variant X3, mRNA	--	--	--	--	--	--	--	--	--	--	--	--	--
TR10319|c0_g1	--	--	gi|241990723|dbj|AK330879.1|	Triticum aestivum cDNA, clone: SET5_I17, cultivar: Chinese Spring	--	--	--	--	--	--	--	--	--	--	--	--	--
TR103194|c0_g1	--	--	--	--	--	--	--	--	--	--	--	--	--	--	--	--	--
TR103196|c0_g1	--	--	--	--	--	--	--	--	--	--	--	--	--	--	--	--	--
TR103197|c0_g1	gi|475570134|gb|EMT15942.1|	isozyme 3D [Aegilops tauschii]	gi|1002291399|ref|XM_015794560.1|	PREDICTED: Oryza sativa Japonica Group alpha-amylase isozyme 3D (LOC4345814), mRNA	sp|P27933|AMY3D_ORYSJ	isozyme 3D OS=Oryza sativa subsp. japonica GN=AMY1.3 PE=2 SV=2	COG0366	48.5	Carbohydrate transport and metabolism ;	Glycosidases	ats:F775_17475	Alpha-amylase isozyme 3D; K01176 alpha-amylase [EC:3.2.1.1]	GO:0005975 carbohydrate metabolic process	GO:0004556 alpha-amylase activity | GO:0005509 calcium ion binding	--	--	IPR013781 Glycoside hydrolase, catalytic domain | IPR015902 Glycoside hydrolase, family 13 | IPR017853 Glycoside hydrolase superfamily
TR103198|c0_g1	--	--	--	--	--	--	--	--	--	--	--	--	--	--	--	--	--
TR1032|c0_g1	--	--	gi|254039764|gb|AC237085.1|	Oryza brachyantha clone OB__Ba0008B23, complete sequence	--	--	--	--	--	--	--	--	--	--	--	--	--
TR103201|c0_g1	gi|326507488|dbj|BAK03137.1|	protein [Hordeum vulgare subsp. vulgare]	gi|1002856542|ref|XM_006654450.2|	PREDICTED: Oryza brachyantha probable monofunctional riboflavin biosynthesis protein RIBA 3, chloroplastic (LOC102713632), mRNA	sp|Q6L506|RIBA3_ORYSJ	monofunctional riboflavin biosynthesis protein RIBA 3, chloroplastic OS=Oryza sativa subsp. japonica GN=RIBA3 PE=2 SV=1	--	--	--	--	ats:F775_30965	Riboflavin biosynthesis protein ribBA, chloroplastic; K14652 3,4-dihydroxy 2-butanone 4-phosphate synthase / GTP cyclohydrolase II [EC:4.1.99.12 3.5.4.25]	GO:0006412 translation | GO:0009231 riboflavin biosynthetic process	GO:0003735 structural constituent of ribosome | GO:0003935 GTP cyclohydrolase II activity | GO:0008686 3,4-dihydroxy-2-butanone-4-phosphate synthase activity	GO:0005840 ribosome	--	IPR017945 DHBP synthase RibB-like alpha/beta domain
TR103207|c0_g1	--	--	--	--	--	--	--	--	--	--	--	--	--	--	--	--	--
TR103208|c0_g1	--	--	--	--	--	--	--	--	--	--	--	--	--	--	--	--	--
TR103210|c0_g1	gi|326514672|dbj|BAJ96323.1|	protein [Hordeum vulgare subsp. vulgare]	gi|960476532|ref|XM_003572859.3|	PREDICTED: Brachypodium distachyon uncharacterized LOC100829613 (LOC100829613), mRNA	--	--	--	--	--	--	--	--	--	--	--	--	--
TR103211|c0_g1	--	--	--	--	--	--	--	--	--	--	--	--	--	--	--	--	--
TR103213|c0_g1	--	--	--	--	--	--	--	--	--	--	--	--	--	--	--	--	--
TR103215|c0_g1	--	--	--	--	--	--	--	--	--	--	--	--	--	--	--	--	--
TR103223|c0_g1	gi|357111678|ref|XP_003557639.1|	probable LRR receptor-like serine/threonine-protein kinase At4g20940 [Brachypodium distachyon] >gi|944085681|gb|KQK21033.1| hypothetical protein BRADI_1g58260 [Brachypodium distachyon]	gi|932283106|gb|CP012615.1|	Oryza sativa Indica Group cultivar RP Bio-226 chromosome 7 sequence	sp|C0LGQ9|Y4294_ARATH	LRR receptor-like serine/threonine-protein kinase At4g20940 OS=Arabidopsis thaliana GN=At4g20940 PE=1 SV=1	--	--	--	--	lja:Lj2g3v2974830.1	Lj2g3v2974830.1; -; K04730 interleukin-1 receptor-associated kinase 1 [EC:2.7.11.1]	GO:0006468 protein phosphorylation	GO:0004672 protein kinase activity | GO:0005524 ATP binding	GO:0016021 integral component of membrane	PF07714.14 Pkinase_Tyr	IPR000719 Protein kinase domain | IPR001245 Serine-threonine/tyrosine-protein kinase catalytic domain | IPR011009 Protein kinase-like domain
TR103225|c0_g1	--	--	--	--	--	--	--	--	--	--	--	--	--	--	--	--	--
TR103226|c0_g1	--	--	--	--	--	--	--	--	--	--	--	--	--	--	--	--	--
TR103227|c0_g1	--	--	--	--	--	--	--	--	--	--	--	--	--	--	--	--	--
TR103228|c0_g1	--	--	--	--	--	--	--	--	--	--	--	--	--	--	--	--	--
TR103229|c0_g1	--	--	gi|669026884|emb|HG670306.1|	Triticum aestivum chromosome 3B, genomic scaffold, cultivar Chinese Spring	--	--	--	--	--	--	--	--	--	--	--	--	--
TR103230|c0_g1	gi|721612734|ref|XP_010239310.1|	probable disease resistance protein RF9 isoform X1 [Brachypodium distachyon]	--	--	--	--	--	--	--	--	--	--	--	--	--	--	--
TR103231|c0_g1	--	--	--	--	--	--	--	--	--	--	--	--	--	--	--	--	--
TR103232|c0_g1	--	--	--	--	--	--	COG1426	46.6	Function unknown ;	Uncharacterized protein conserved in bacteria	--	--	--	--	--	--	--
TR103233|c0_g1	gi|669029596|emb|CDM83851.1|	protein product [Triticum aestivum]	gi|669026884|emb|HG670306.1|	Triticum aestivum chromosome 3B, genomic scaffold, cultivar Chinese Spring	sp|Q9SD62|Y3471_ARATH	receptor-like protein kinase At3g47110 OS=Arabidopsis thaliana GN=At3g47110 PE=3 SV=1	COG4886	56.6	Function unknown ;	Leucine-rich repeat (LRR) protein	gra:105770776	probable LRR receptor-like serine/threonine-protein kinase At3g47570; K13420 LRR receptor-like serine/threonine-protein kinase FLS2 [EC:2.7.11.1]	GO:0006468 protein phosphorylation	GO:0005524 ATP binding | GO:0004674 protein serine/threonine kinase activity	GO:0016021 integral component of membrane	PF08263.9 LRRNT_2	IPR001611 Leucine-rich repeat | IPR013210 Leucine-rich repeat-containing N-terminal, plant-type | IPR032675 Leucine-rich repeat domain, L domain-like
TR103234|c0_g1	--	--	--	--	--	--	--	--	--	--	--	--	--	--	--	--	--
TR103237|c0_g1	--	--	--	--	--	--	--	--	--	--	--	--	--	--	--	--	--
TR103238|c0_g1	gi|514807263|ref|XP_004978488.1|	probable galacturonosyltransferase 7 [Setaria italica] >gi|944228929|gb|KQK93315.1| hypothetical protein SETIT_026080mg [Setaria italica]	gi|960489874|ref|XM_003578958.3|	PREDICTED: Brachypodium distachyon probable galacturonosyltransferase 7 (LOC100823522), mRNA	--	--	--	--	--	--	sita:101773869	probable galacturonosyltransferase 7; K13648 alpha-1,4-galacturonosyltransferase [EC:2.4.1.43]	--	--	--	--	--
TR103239|c0_g1	--	--	--	--	--	--	--	--	--	--	--	--	--	--	--	--	--
TR103243|c0_g1	--	--	--	--	--	--	--	--	--	--	--	--	--	--	--	--	--
TR103246|c0_g1	gi|669031605|emb|CDM86669.1|	protein product [Triticum aestivum]	gi|669026884|emb|HG670306.1|	Triticum aestivum chromosome 3B, genomic scaffold, cultivar Chinese Spring	sp|Q9C8J6|PLA17_ARATH	A1-Igamma3, chloroplastic OS=Arabidopsis thaliana GN=At1g51440 PE=1 SV=1	--	--	--	--	--	--	GO:0006629 lipid metabolic process	GO:0016787 hydrolase activity	--	--	--
TR103248|c0_g1	gi|474091865|gb|EMS54938.1|	protein TRIUR3_19809 [Triticum urartu]	gi|960492167|ref|XM_014895757.1|	PREDICTED: Brachypodium distachyon uncharacterized protein At4g15970-like (LOC100825076), transcript variant X3, mRNA	sp|P0C042|Y4597_ARATH	protein At4g15970 OS=Arabidopsis thaliana GN=At4g15970 PE=2 SV=1	--	--	--	--	--	--	--	--	GO:0016021 integral component of membrane	PF03407.13 Nucleotid_trans	IPR005069 Nucleotide-diphospho-sugar transferase | IPR029044 Nucleotide-diphospho-sugar transferases
TR103249|c0_g1	--	--	--	--	--	--	--	--	--	--	--	--	--	--	--	--	--
TR103251|c0_g1	--	--	--	--	--	--	--	--	--	--	--	--	--	--	--	--	--
TR103253|c0_g1	--	--	--	--	--	--	--	--	--	--	--	--	--	--	--	--	--
TR103254|c0_g1	gi|326511992|dbj|BAJ95977.1|	protein [Hordeum vulgare subsp. vulgare]	gi|514820097|ref|XM_004984682.1|	PREDICTED: Setaria italica probable mediator of RNA polymerase II transcription subunit 37c (LOC101764060), mRNA	sp|P22954|MD37D_ARATH	mediator of RNA polymerase II transcription subunit 37c OS=Arabidopsis thaliana GN=MED37D PE=1 SV=2	COG0443	124	Posttranslational modification, protein turnover, chaperones ;	Molecular chaperone	olu:OSTLU_28169	HSP70A; Heat Shock Protein 70, cytosolic; K03283 heat shock 70kDa protein 1/8	--	GO:0000166 nucleotide binding	--	PF00012.17 HSP70	IPR013126 Heat shock protein 70 family | IPR029047 Heat shock protein 70kD, peptide-binding domain | IPR029048 Heat shock protein 70kD, C-terminal domain
TR103255|c0_g1	--	--	--	--	--	--	--	--	--	--	--	--	--	--	--	--	--
TR103256|c0_g1	gi|326520643|dbj|BAJ96725.1|	protein [Hordeum vulgare subsp. vulgare]	gi|1002835527|ref|XM_006646049.2|	PREDICTED: Oryza brachyantha hydroquinone glucosyltransferase-like (LOC102714426), mRNA	--	--	--	--	--	--	bdi:100821096	hydroquinone glucosyltransferase-like; K08237 hydroquinone glucosyltransferase [EC:2.4.1.218]	GO:0009813 flavonoid biosynthetic process | GO:0052696 flavonoid glucuronidation	GO:0080043 quercetin 3-O-glucosyltransferase activity | GO:0080044 quercetin 7-O-glucosyltransferase activity	GO:0043231 intracellular membrane-bounded organelle	--	--
TR10326|c0_g1	gi|475592186|gb|EMT22006.1|	protein F775_08914 [Aegilops tauschii]	gi|960483225|ref|XM_010239576.2|	PREDICTED: Brachypodium distachyon ankyrin repeat-containing protein At5g02620-like (LOC100828735), mRNA	--	--	--	--	--	--	ats:F775_14507	hypothetical protein; K15502 serine/threonine-protein phosphatase 6 regulatory ankyrin repeat subunit A	--	--	GO:0016020 membrane	PF13857.3 Ank_5	IPR002110 Ankyrin repeat | IPR020683 Ankyrin repeat-containing domain | IPR026961 PGG domain
TR103260|c0_g1	--	--	gi|514735700|ref|XM_004958166.1|	PREDICTED: Setaria italica uncharacterized hydrolase YugF-like (LOC101766722), mRNA	--	--	--	--	--	--	--	--	--	--	--	--	--
TR103261|c0_g1	gi|475515571|gb|EMT05873.1|	protein F775_03999 [Aegilops tauschii]	gi|669026884|emb|HG670306.1|	Triticum aestivum chromosome 3B, genomic scaffold, cultivar Chinese Spring	--	--	--	--	--	--	ats:F775_00026	Chlorophyll synthase, chloroplastic; K04040 chlorophyll/bacteriochlorophyll a synthase [EC:2.5.1.62 2.5.1.133]	GO:0007155 cell adhesion | GO:0032922 circadian regulation of gene expression | GO:0010104 regulation of ethylene-activated signaling pathway | GO:0045010 actin nucleation | GO:0015074 DNA integration | GO:0048586 regulation of long-day photoperiodism, flowering | GO:0016926 protein desumoylation | GO:2000022 regulation of jasmonic acid mediated signaling pathway | GO:0006970 response to osmotic …	GO:0008168 methyltransferase activity | GO:0003676 nucleic acid binding | GO:0005524 ATP binding	GO:0016592 mediator complex	--	--
TR103262|c0_g1	gi|474008714|gb|EMS52474.1|	receptor kinase 2 [Triticum urartu]	--	--	--	--	--	--	--	--	bdi:100842007	putative wall-associated receptor kinase-like 16; K04733 interleukin-1 receptor-associated kinase 4 [EC:2.7.11.1]	GO:0016310 phosphorylation	GO:0043167 ion binding | GO:0004672 protein kinase activity	--	--	--
TR103264|c0_g1	--	--	--	--	--	--	--	--	--	--	--	--	--	--	--	--	--
TR103265|c0_g1	--	--	--	--	--	--	--	--	--	--	--	--	--	--	--	--	--
TR103267|c0_g1	gi|944052061|gb|KQJ87699.1|	protein BRADI_4g12970 [Brachypodium distachyon]	gi|960488438|ref|XR_001407914.1|	PREDICTED: Brachypodium distachyon uncharacterized LOC106866859 (LOC106866859), ncRNA	--	--	--	--	--	--	--	--	--	--	--	--	--
TR103268|c0_g1	--	--	--	--	--	--	--	--	--	--	--	--	--	--	--	--	--
TR103269|c0_g1	--	--	--	--	--	--	--	--	--	--	--	--	--	--	--	--	--
TR10327|c0_g1	--	--	--	--	--	--	--	--	--	--	--	--	--	--	--	--	IPR010979 Ribosomal protein S13-like, H2TH
TR103271|c0_g1	--	--	--	--	--	--	--	--	--	--	--	--	--	--	--	--	--
TR103273|c0_g1	gi|475542618|gb|EMT09998.1|	protein F775_03349 [Aegilops tauschii]	gi|241988384|dbj|AK335642.1|	Triticum aestivum cDNA, clone: WT013_G19, cultivar: Chinese Spring	--	--	--	--	--	--	--	--	--	--	--	--	--
TR103275|c0_g1	gi|474068982|gb|EMS54229.1|	nitrate excretion transporter 3 [Triticum urartu]	gi|835941092|ref|XM_004962369.2|	PREDICTED: Setaria italica protein NRT1/ PTR FAMILY 2.7-like (LOC101781453), mRNA	sp|Q9M175|PTR39_ARATH	NRT1/ PTR FAMILY 2.3 OS=Arabidopsis thaliana GN=NPF2.3 PE=2 SV=1	--	--	--	--	gra:105793384	protein NRT1/ PTR FAMILY 2.7-like; K14638 solute carrier family 15 (peptide/histidine transporter), member 3/4	GO:0006857 oligopeptide transport	GO:0005215 transporter activity	GO:0016021 integral component of membrane	--	IPR000109 Proton-dependent oligopeptide transporter family
TR103276|c0_g1	gi|475525778|gb|EMT07205.1|	LRR receptor-like serine/threonine-protein kinase [Aegilops tauschii]	gi|960488436|ref|XM_010239221.2|	PREDICTED: Brachypodium distachyon probable LRR receptor-like serine/threonine-protein kinase At3g47570 (LOC100835659), mRNA	sp|Q9SD62|Y3471_ARATH	receptor-like protein kinase At3g47110 OS=Arabidopsis thaliana GN=At3g47110 PE=3 SV=1	COG0515	81.3	General function prediction only ; Signal transduction mechanisms ; Transcription ; Replication, recombination and repair ;	Serine/threonine protein kinase	ats:F775_19192	Putative LRR receptor-like serine/threonine-protein kinase; K04730 interleukin-1 receptor-associated kinase 1 [EC:2.7.11.1]	GO:0006468 protein phosphorylation	GO:0005524 ATP binding | GO:0004674 protein serine/threonine kinase activity	GO:0016021 integral component of membrane | GO:0016023 cytoplasmic, membrane-bounded vesicle	PF00069.22 Pkinase	IPR000719 Protein kinase domain | IPR008271 Serine/threonine-protein kinase, active site | IPR011009 Protein kinase-like domain | IPR013320 Concanavalin A-like lectin/glucanase domain
TR103278|c0_g1	gi|110289541|gb|AAP54937.2|	protein, putative, unclassified [Oryza sativa Japonica Group]	--	--	--	--	--	--	--	--	rcu:8283272	peroxidase 10; K00430 peroxidase [EC:1.11.1.7]	GO:0006508 proteolysis | GO:0015074 DNA integration	GO:0003676 nucleic acid binding | GO:0004190 aspartic-type endopeptidase activity	--	--	--
TR103279|c0_g1	gi|473882775|gb|EMS48043.1|	protein TRIUR3_27701 [Triticum urartu]	gi|960484844|ref|XM_014902192.1|	PREDICTED: Brachypodium distachyon uncharacterized LOC100838506 (LOC100838506), mRNA	--	--	--	--	--	--	--	--	--	--	--	--	--
TR103280|c0_g1	--	--	--	--	--	--	--	--	--	--	--	--	--	--	--	--	--
TR103282|c0_g1	--	--	--	--	--	--	COG3064	68.9	Cell wall/membrane/envelope biogenesis ;	Membrane protein involved in colicin uptake	--	--	--	--	--	--	--
TR103283|c0_g1	--	--	--	--	--	--	--	--	--	--	--	--	--	--	--	--	--
TR103285|c0_g1	--	--	--	--	--	--	--	--	--	--	--	--	--	--	--	--	--
TR103286|c0_g1	--	--	gi|960455992|ref|XM_014896814.1|	PREDICTED: Brachypodium distachyon probable protein phosphatase 2C 60 (LOC100827941), transcript variant X3, mRNA	--	--	--	--	--	--	--	--	--	--	--	--	--
TR103287|c0_g1	--	--	gi|669026884|emb|HG670306.1|	Triticum aestivum chromosome 3B, genomic scaffold, cultivar Chinese Spring	--	--	--	--	--	--	--	--	--	--	--	--	--
TR103292|c0_g1	--	--	--	--	--	--	--	--	--	--	--	--	--	--	--	--	--
TR103293|c0_g1	--	--	--	--	--	--	--	--	--	--	--	--	--	--	--	--	--
TR103295|c0_g1	--	--	--	--	--	--	--	--	--	--	--	--	--	--	--	--	--
TR103298|c0_g1	gi|475521427|gb|EMT06623.1|	protein F775_25183 [Aegilops tauschii]	gi|591390447|gb|JX295577.2|	Aegilops tauschii chromosome 1Ds prolamin gene locus, complete sequence	--	--	--	--	--	--	ats:F775_25183	hypothetical protein; K12606 CCR4-NOT transcription complex subunit 9	GO:0044238 primary metabolic process | GO:0044260 cellular macromolecule metabolic process	--	GO:0016020 membrane	--	--
TR103299|c0_g1	--	--	gi|669026884|emb|HG670306.1|	Triticum aestivum chromosome 3B, genomic scaffold, cultivar Chinese Spring	--	--	--	--	--	--	--	--	--	--	--	--	--
TR1033|c0_g1	--	--	--	--	--	--	--	--	--	--	--	--	--	--	--	--	--
TR10330|c0_g1	gi|721660858|ref|XP_010235020.1|	uncharacterized protein LOC100844587 [Brachypodium distachyon] >gi|944062305|gb|KQJ97895.1| hypothetical protein BRADI_3g34000 [Brachypodium distachyon]	gi|960478488|ref|XM_010236718.2|	PREDICTED: Brachypodium distachyon uncharacterized LOC100844587 (LOC100844587), mRNA	--	--	--	--	--	--	ppp:PHYPADRAFT_79177	hypothetical protein; K13172 serine/arginine repetitive matrix protein 2	--	GO:0008270 zinc ion binding	--	--	--
TR103301|c0_g1	gi|357131261|ref|XP_003567257.1|	zinc finger protein ZAT12-like [Brachypodium distachyon] >gi|944075010|gb|KQK10494.1| hypothetical protein BRADI_2g54470 [Brachypodium distachyon]	gi|669026884|emb|HG670306.1|	Triticum aestivum chromosome 3B, genomic scaffold, cultivar Chinese Spring	sp|Q681X4|ZAT5_ARATH	finger protein ZAT5 OS=Arabidopsis thaliana GN=ZAT5 PE=2 SV=1	--	--	--	--	obr:102706672	WD repeat-containing protein DDB_G0290555; K14841 ribosome biogenesis protein NSA1	--	--	--	PF13912.3 zf-C2H2_6	IPR007087 Zinc finger, C2H2 | IPR013087 Zinc finger C2H2-type/integrase DNA-binding domain
TR103302|c0_g1	gi|944084575|gb|KQK19927.1|	protein BRADI_1g51320 [Brachypodium distachyon]	--	--	--	--	--	--	--	--	--	--	--	--	--	--	--
TR103303|c0_g1	--	--	--	--	--	--	--	--	--	--	--	--	--	--	--	--	--
TR103304|c0_g1	--	--	--	--	--	--	--	--	--	--	--	--	--	--	--	--	--
TR103305|c0_g1	gi|960477707|ref|XP_014756325.1|	putative disease resistance protein RGA3 [Brachypodium distachyon] >gi|944060376|gb|KQJ95966.1| hypothetical protein BRADI_3g19967 [Brachypodium distachyon] >gi|944060377|gb|KQJ95967.1| hypothetical protein BRADI_3g19967 [Brachypodium distachyon]	gi|669026884|emb|HG670306.1|	Triticum aestivum chromosome 3B, genomic scaffold, cultivar Chinese Spring	sp|Q7XA39|RGA4_SOLBU	disease resistance protein RGA4 OS=Solanum bulbocastanum GN=RGA4 PE=2 SV=1	--	--	--	--	sly:101251707	putative disease resistance protein RGA4; K19613 leucine-rich repeat protein SHOC2	--	--	--	PF00931.19 NB-ARC	IPR002182 NB-ARC | IPR002836 PDCD5-related protein | IPR027417 P-loop containing nucleoside triphosphate hydrolase
TR103306|c0_g2	--	--	--	--	--	--	--	--	--	--	--	--	--	--	--	--	--
TR103307|c0_g1	--	--	gi|960463843|ref|XM_003569751.3|	PREDICTED: Brachypodium distachyon mannan endo-1,4-beta-mannosidase 2-like (LOC100832038), mRNA	--	--	--	--	--	--	--	--	--	--	--	--	--
TR103308|c0_g1	--	--	gi|241983789|dbj|AK331731.1|	Triticum aestivum cDNA, clone: WT002_D13, cultivar: Chinese Spring	--	--	--	--	--	--	ats:F775_01630	Acyl-CoA synthetase family member 4; K00142 acyl-CoA synthetase [EC:6.2.1.-]	--	--	--	--	--
TR10331|c0_g1	--	--	--	--	--	--	--	--	--	--	--	--	--	--	--	--	--
TR103310|c0_g1	--	--	--	--	--	--	--	--	--	--	--	--	--	--	--	--	--
TR103311|c0_g1	--	--	--	--	--	--	--	--	--	--	--	--	--	--	--	--	--
TR103312|c0_g1	gi|960484657|ref|XP_010238914.2|	uncharacterized protein LOC104584851 [Brachypodium distachyon] >gi|960484659|ref|XP_014757644.1| PREDICTED: uncharacterized protein LOC104584851 [Brachypodium distachyon] >gi|944050789|gb|KQJ86427.1| hypothetical protein BRADI_4g05420 [Brachypodium distachyon]	gi|1002311608|ref|XM_015763677.1|	PREDICTED: Oryza sativa Japonica Group uncharacterized LOC107275819 (LOC107275819), mRNA	--	--	--	--	--	--	--	--	--	--	GO:0016021 integral component of membrane	PF13968.3 DUF4220	IPR025315 Domain of unknown function DUF4220
TR103315|c0_g1	--	--	--	--	--	--	--	--	--	--	--	--	--	--	--	--	--
TR103316|c0_g1	--	--	--	--	--	--	--	--	--	--	--	--	--	--	--	--	--
TR103319|c0_g1	gi|474050864|gb|EMS53643.1|	protein TRIUR3_33544 [Triticum urartu]	--	--	--	--	--	--	--	--	--	--	--	--	--	--	--
TR10332|c0_g1	gi|222640493|gb|EEE68625.1|	protein OsJ_27185 [Oryza sativa Japonica Group]	gi|669026884|emb|HG670306.1|	Triticum aestivum chromosome 3B, genomic scaffold, cultivar Chinese Spring	sp|Q84MB3|ACCH1_ARATH	oxidase homolog 1 OS=Arabidopsis thaliana GN=At1g06620 PE=2 SV=1	--	--	--	--	--	--	--	GO:0046872 metal ion binding	--	--	--
TR103320|c0_g1	--	--	--	--	--	--	--	--	--	--	--	--	--	--	--	--	--
TR103321|c0_g1	gi|27311287|gb|AAO00713.1|	protein, putative, unclassified [Oryza sativa Japonica Group]	--	--	--	--	--	--	--	--	--	--	--	--	--	--	--
TR103322|c0_g1	--	--	--	--	--	--	COG1584	45.4	Function unknown ;	Predicted membrane protein	--	--	--	--	--	PF01184.16 Grp1_Fun34_YaaH	IPR000791 Acetate transporter GPR1/FUN34/SatP family
TR103324|c0_g1	gi|960473863|ref|XP_003570217.3|	uncharacterized GPI-anchored protein At4g28100-like [Brachypodium distachyon] >gi|944065389|gb|KQK00980.1| hypothetical protein BRADI_3g53080 [Brachypodium distachyon]	gi|960473862|ref|XM_003570169.3|	PREDICTED: Brachypodium distachyon uncharacterized GPI-anchored protein At4g28100-like (LOC100830211), mRNA	--	--	--	--	--	--	--	--	--	--	--	--	--
TR103325|c0_g1	--	--	gi|960451745|ref|XM_003561409.3|	PREDICTED: Brachypodium distachyon uncharacterized LOC100831504 (LOC100831504), mRNA	--	--	--	--	--	--	--	--	--	--	--	--	--
TR103326|c0_g1	--	--	--	--	--	--	--	--	--	--	--	--	--	--	--	--	--
TR103329|c0_g1	gi|326510375|dbj|BAJ87404.1|	protein [Hordeum vulgare subsp. vulgare]	gi|960477451|ref|XM_014900792.1|	PREDICTED: Brachypodium distachyon uncharacterized LOC100830221 (LOC100830221), mRNA	--	--	--	--	--	--	--	--	GO:0016579 protein deubiquitination | GO:0006511 ubiquitin-dependent protein catabolic process	GO:0036459 thiol-dependent ubiquitinyl hydrolase activity | GO:0008270 zinc ion binding	--	--	--
TR10333|c0_g1	--	--	--	--	--	--	--	--	--	--	--	--	--	--	--	--	--
TR103330|c0_g1	gi|944054335|gb|KQJ89973.1|	protein BRADI_4g28810 [Brachypodium distachyon]	gi|960488318|ref|XM_014903048.1|	PREDICTED: Brachypodium distachyon uncharacterized LOC104584666 (LOC104584666), transcript variant X4, mRNA	--	--	--	--	--	--	--	--	--	--	--	--	--
TR103331|c0_g1	--	--	gi|151427436|dbj|AK249485.1|	Hordeum vulgare subsp. vulgare cDNA clone: FLbaf38n08, mRNA sequence	--	--	--	--	--	--	--	--	--	--	--	--	--
TR103332|c0_g1	gi|669027483|emb|CDM80875.1|	protein product [Triticum aestivum]	gi|669026884|emb|HG670306.1|	Triticum aestivum chromosome 3B, genomic scaffold, cultivar Chinese Spring	--	--	--	--	--	--	obr:102708374	probable receptor-like protein kinase At1g67000; K04733 interleukin-1 receptor-associated kinase 4 [EC:2.7.11.1]	--	GO:0005488 binding	GO:0016020 membrane	--	--
TR103332|c1_g1	gi|475503854|gb|EMT04571.1|	protein F775_33230 [Aegilops tauschii]	gi|669026884|emb|HG670306.1|	Triticum aestivum chromosome 3B, genomic scaffold, cultivar Chinese Spring	--	--	--	--	--	--	obr:102708374	probable receptor-like protein kinase At1g67000; K04733 interleukin-1 receptor-associated kinase 4 [EC:2.7.11.1]	--	--	--	PF13947.3 GUB_WAK_bind	IPR025287 Wall-associated receptor kinase, galacturonan-binding domain
TR103334|c0_g1	--	--	--	--	--	--	--	--	--	--	--	--	--	--	--	--	--
TR103335|c0_g1	gi|944085604|gb|KQK20956.1|	protein BRADI_1g57740 [Brachypodium distachyon]	gi|960453826|ref|XM_014896398.1|	PREDICTED: Brachypodium distachyon L-type lectin-domain containing receptor kinase IV.1-like (LOC100822922), mRNA	sp|Q9M345|LRK42_ARATH	lectin-domain containing receptor kinase IV.2 OS=Arabidopsis thaliana GN=LECRK42 PE=2 SV=1	--	--	--	--	sbi:SORBI_10g011160	SORBIDRAFT_10g011160, Sb10g011160; hypothetical protein; K04733 interleukin-1 receptor-associated kinase 4 [EC:2.7.11.1]	GO:0006468 protein phosphorylation	GO:0030246 carbohydrate binding | GO:0005524 ATP binding | GO:0004674 protein serine/threonine kinase activity	GO:0016021 integral component of membrane | GO:0016023 cytoplasmic, membrane-bounded vesicle	--	--
TR103337|c0_g1	--	--	--	--	--	--	--	--	--	--	--	--	--	--	--	--	--
TR103339|c0_g1	--	--	--	--	--	--	--	--	--	--	--	--	--	--	--	--	--
TR10334|c0_g1	gi|721603832|ref|XP_003563943.2|	uncharacterized protein LOC100825490 [Brachypodium distachyon] >gi|944076564|gb|KQK11916.1| hypothetical protein BRADI_1g00480 [Brachypodium distachyon]	--	--	--	--	--	--	--	--	--	--	--	--	--	--	--
TR103340|c0_g1	--	--	gi|960465205|ref|XM_003564477.3|	PREDICTED: Brachypodium distachyon uncharacterized protein At5g39865-like (LOC100823358), mRNA	--	--	--	--	--	--	--	--	--	--	--	--	--
TR103341|c0_g1	gi|944050145|gb|KQJ85783.1|	protein BRADI_4g01661 [Brachypodium distachyon]	gi|1002312288|ref|XR_001542031.1|	PREDICTED: Oryza sativa Japonica Group uncharacterized LOC4352787 (LOC4352787), transcript variant X6, ncRNA	--	--	--	--	--	--	ats:F775_25477	Wall-associated receptor kinase 5; K04733 interleukin-1 receptor-associated kinase 4 [EC:2.7.11.1]	GO:0006468 protein phosphorylation	GO:0030247 polysaccharide binding | GO:0005509 calcium ion binding | GO:0005524 ATP binding | GO:0004674 protein serine/threonine kinase activity	--	--	--
TR103342|c0_g1	--	--	--	--	--	--	--	--	--	--	--	--	--	--	--	--	--
TR103348|c0_g1	--	--	gi|960487191|ref|XM_003575434.3|	PREDICTED: Brachypodium distachyon cellulose synthase-like protein D4 (LOC100845417), mRNA	--	--	--	--	--	--	--	--	--	--	--	--	--
TR103349|c0_g1	--	--	--	--	--	--	--	--	--	--	--	--	--	--	--	--	--
TR10335|c0_g1	gi|357116002|ref|XP_003559774.1|	stem-specific protein TSJT1 [Brachypodium distachyon] >gi|944077904|gb|KQK13256.1| hypothetical protein BRADI_1g08930 [Brachypodium distachyon]	gi|960457180|ref|XM_003559726.3|	PREDICTED: Brachypodium distachyon stem-specific protein TSJT1 (LOC100823007), mRNA	--	--	--	--	--	--	--	--	GO:1901605 alpha-amino acid metabolic process	--	--	--	--
TR103352|c0_g1	gi|326522536|dbj|BAK07730.1|	protein [Hordeum vulgare subsp. vulgare]	gi|960477816|ref|XM_003570727.3|	PREDICTED: Brachypodium distachyon uncharacterized LOC100824088 (LOC100824088), mRNA	--	--	--	--	--	--	--	--	--	--	GO:0016020 membrane	--	--
TR103353|c0_g1	--	--	--	--	--	--	--	--	--	--	--	--	--	--	--	--	--
TR103354|c0_g1	--	--	--	--	--	--	--	--	--	--	--	--	--	--	--	--	--
TR103355|c0_g1	--	--	--	--	--	--	--	--	--	--	--	--	--	--	--	--	--
TR103358|c0_g1	--	--	--	--	--	--	--	--	--	--	--	--	--	--	--	--	--
TR10336|c0_g1	gi|475610214|gb|EMT27670.1|	carboxyl-terminal hydrolase 5 [Aegilops tauschii]	gi|960461038|ref|XM_010230073.2|	PREDICTED: Brachypodium distachyon ubiquitin carboxyl-terminal hydrolase 8 (LOC100838119), transcript variant X2, mRNA	--	--	--	--	--	--	ats:F775_10954	Ubiquitin carboxyl-terminal hydrolase 5; K11835 ubiquitin carboxyl-terminal hydrolase 4/11/15 [EC:3.4.19.12]	GO:0016579 protein deubiquitination | GO:0006511 ubiquitin-dependent protein catabolic process	GO:0036459 thiol-dependent ubiquitinyl hydrolase activity	--	--	--
TR103363|c0_g1	--	--	--	--	--	--	--	--	--	--	--	--	--	--	--	--	--
TR103364|c0_g1	--	--	--	--	--	--	--	--	--	--	--	--	--	--	--	--	--
TR103366|c0_g1	gi|196050465|gb|ACG68415.1|	stem rust resistance protein [Hordeum vulgare subsp. vulgare]	gi|196050470|gb|EU883792.1|	Hordeum vulgare subsp. vulgare cultivar Q21861 stem rust resistance protein (Rpg5) mRNA, complete cds	sp|Q9STE7|R13L3_ARATH	disease resistance RPP13-like protein 3 OS=Arabidopsis thaliana GN=RPP13L3 PE=3 SV=1	--	--	--	--	bdi:100829387	disease resistance protein RPP13-like; K13457 disease resistance protein RPM1	GO:0006468 protein phosphorylation	GO:0043531 ADP binding | GO:0004672 protein kinase activity | GO:0005524 ATP binding	--	PF00931.19 NB-ARC	IPR002182 NB-ARC | IPR027417 P-loop containing nucleoside triphosphate hydrolase
TR103370|c0_g1	gi|960453692|ref|XP_014751845.1|	uncharacterized protein LOC104582448 [Brachypodium distachyon]	--	--	--	--	--	--	--	--	--	--	--	--	--	--	--
TR103371|c0_g1	--	--	--	--	--	--	--	--	--	--	--	--	--	--	--	--	--
TR103374|c0_g1	--	--	--	--	--	--	--	--	--	--	--	--	--	--	--	--	--
TR103379|c0_g1	gi|475576442|gb|EMT17549.1|	protein F775_03033 [Aegilops tauschii]	gi|960485526|ref|XM_014902406.1|	PREDICTED: Brachypodium distachyon protein MEI2-like 6 (LOC100836067), mRNA	sp|Q652K6|OML6_ORYSJ	MEI2-like 6 OS=Oryza sativa subsp. japonica GN=ML6 PE=2 SV=1	--	--	--	--	--	--	--	GO:0000166 nucleotide binding	--	--	--
TR103382|c0_g1	gi|325186520|emb|CCA21060.1|	transcription factor Y subunit putative [Albugo laibachii Nc14]	--	--	sp|Q9FMV5|NFYC4_ARATH	transcription factor Y subunit C-4 OS=Arabidopsis thaliana GN=NFYC4 PE=2 SV=1	COG5208	76.6	Transcription ;	CCAAT-binding factor, subunit C	ppp:PHYPADRAFT_150383	hypothetical protein; K08066 nuclear transcription factor Y, gamma	GO:0006355 regulation of transcription, DNA-templated	GO:0046982 protein heterodimerization activity | GO:0003700 transcription factor activity, sequence-specific DNA binding	GO:0016602 CCAAT-binding factor complex	--	IPR009072 Histone-fold | IPR027170 Transcriptional activator NFYC/HAP5 subunit
TR103383|c0_g1	gi|514767532|ref|XP_004966267.1|	uncharacterized protein LOC101754733 [Setaria italica] >gi|514767536|ref|XP_004966268.1| PREDICTED: uncharacterized protein LOC101754733 [Setaria italica] >gi|944247622|gb|KQL11916.1| hypothetical protein SETIT_006367mg [Setaria italica]	gi|960462434|ref|XM_003563389.3|	PREDICTED: Brachypodium distachyon uncharacterized LOC100822206 (LOC100822206), mRNA	--	--	COG0443	51.6	Posttranslational modification, protein turnover, chaperones ;	Molecular chaperone	--	--	--	--	--	--	--
TR103384|c0_g1	--	--	--	--	--	--	--	--	--	--	--	--	--	--	--	--	--
TR103387|c0_g1	--	--	--	--	--	--	--	--	--	--	--	--	--	--	--	--	--
TR103390|c0_g1	--	--	--	--	--	--	--	--	--	--	--	--	--	--	--	--	--
TR103391|c0_g1	--	--	--	--	--	--	--	--	--	--	--	--	--	--	--	--	--
TR103397|c0_g1	--	--	gi|669026884|emb|HG670306.1|	Triticum aestivum chromosome 3B, genomic scaffold, cultivar Chinese Spring	--	--	--	--	--	--	--	--	--	--	--	--	--
TR1034|c0_g1	--	--	gi|530278719|gb|KF184741.1|	Saccharum hybrid cultivar R570 clone BAC 107F16 complete sequence	--	--	--	--	--	--	--	--	--	--	--	--	--
TR10340|c0_g1	--	--	gi|172041792|gb|EU379326.1|	Poa palustris isolate 1-2 phosphoglucose isomerase (PgiC) gene, partial cds	--	--	--	--	--	--	--	--	--	--	--	--	--
TR103401|c0_g1	gi|475551504|gb|EMT11657.1|	protein F775_02176 [Aegilops tauschii]	gi|960465713|ref|XM_014898487.1|	PREDICTED: Brachypodium distachyon uncharacterized LOC104583016 (LOC104583016), mRNA	--	--	COG3456	50.4	Signal transduction mechanisms ;	Uncharacterized conserved protein, contains FHA domain	--	--	--	--	--	--	--
TR103402|c0_g1	--	--	--	--	--	--	--	--	--	--	--	--	--	--	--	--	--
TR103404|c0_g1	gi|475603388|gb|EMT25407.1|	chromatid cohesion PDS5-A-like protein [Aegilops tauschii]	gi|960470753|ref|XM_010234313.2|	PREDICTED: Brachypodium distachyon sister chromatid cohesion protein PDS5 homolog A (LOC100841733), mRNA	--	--	--	--	--	--	ats:F775_09093	Sister chromatid cohesion PDS5-A-like protein; K11267 sister chromatid cohesion protein PDS5	--	--	--	--	--
TR103405|c0_g1	--	--	--	--	--	--	--	--	--	--	--	--	--	--	--	--	--
TR103407|c0_g1	--	--	--	--	--	--	--	--	--	--	--	--	--	--	--	--	--
TR103408|c0_g1	--	--	gi|731441919|ref|NR_126830.1|	Brachypodium distachyon microRNA MIR166a (MIR166A), microRNA	--	--	--	--	--	--	--	--	--	--	--	--	--
TR103409|c0_g1	--	--	--	--	--	--	--	--	--	--	--	--	--	--	--	--	--
TR10341|c0_g1	--	--	gi|960487148|ref|XM_014902787.1|	PREDICTED: Brachypodium distachyon uncharacterized LOC100827707 (LOC100827707), transcript variant X2, mRNA	--	--	--	--	--	--	--	--	--	--	--	--	--
TR103415|c0_g1	--	--	--	--	--	--	--	--	--	--	--	--	--	--	--	--	--
TR103416|c0_g1	gi|944070536|gb|KQK06020.1|	protein BRADI_2g23912 [Brachypodium distachyon]	--	--	--	--	--	--	--	--	--	--	--	--	--	--	--
TR103417|c0_g1	--	--	gi|183584118|gb|EU593536.1|	Hordeum vulgare subsp. vulgare clone lambda phage TD-N5, complete sequence	--	--	--	--	--	--	--	--	--	--	--	--	--
TR103419|c0_g1	gi|937917741|dbj|BAS92659.1|	[Oryza sativa Japonica Group]	--	--	--	--	--	--	--	--	--	--	--	--	--	--	--
TR10342|c0_g1	gi|326526825|dbj|BAK00801.1|	protein [Hordeum vulgare subsp. vulgare]	gi|242384000|emb|FP097799.1|	Phyllostachys edulis cDNA clone: bphylf061c15, full insert sequence	--	--	COG5651	45.4	Cell motility ;	PPE-repeat proteins	--	--	--	--	GO:0005639 integral component of nuclear inner membrane	--	--
TR103420|c0_g1	--	--	--	--	--	--	--	--	--	--	--	--	--	--	--	--	--
TR103421|c0_g1	--	--	--	--	--	--	--	--	--	--	--	--	--	--	--	--	--
TR103422|c0_g1	--	--	--	--	--	--	--	--	--	--	--	--	--	--	--	--	--
TR103423|c0_g1	gi|669028231|emb|CDM81970.1|	protein product [Triticum aestivum]	gi|669026884|emb|HG670306.1|	Triticum aestivum chromosome 3B, genomic scaffold, cultivar Chinese Spring	--	--	--	--	--	--	ats:F775_11165	Tyrosyl-tRNA synthetase; K01866 tyrosyl-tRNA synthetase [EC:6.1.1.1]	--	--	--	--	--
TR103424|c0_g1	--	--	--	--	--	--	--	--	--	--	--	--	--	--	--	--	--
TR103425|c0_g1	--	--	gi|960492984|ref|XM_010241487.2|	PREDICTED: Brachypodium distachyon phototropin-2 (LOC100844338), transcript variant X5, mRNA	--	--	--	--	--	--	--	--	--	--	--	--	--
TR103426|c0_g1	gi|573953559|ref|XP_006659050.1|	uncharacterized acetyltransferase At3g50280-like [Oryza brachyantha]	gi|1002865926|ref|XM_006658987.2|	PREDICTED: Oryza brachyantha uncharacterized acetyltransferase At3g50280-like (LOC102715324), mRNA	sp|Q9SND9|Y3028_ARATH	acetyltransferase At3g50280 OS=Arabidopsis thaliana GN=At3g50280 PE=3 SV=1	--	--	--	--	cic:CICLE_v10004977mg	hypothetical protein; K19747 BAHD acyltransferase [EC:2.3.1.-]	GO:0008152 metabolic process	GO:0016747 transferase activity, transferring acyl groups other than amino-acyl groups	--	--	--
TR103427|c0_g1	--	--	--	--	--	--	--	--	--	--	--	--	--	--	--	--	--
TR103428|c0_g1	--	--	--	--	--	--	--	--	--	--	--	--	--	--	--	--	--
TR103429|c0_g1	--	--	--	--	--	--	--	--	--	--	--	--	--	--	--	--	--
TR10343|c0_g1	--	--	--	--	--	--	--	--	--	--	--	--	--	--	--	--	--
TR103431|c0_g1	--	--	--	--	--	--	--	--	--	--	--	--	--	--	--	--	--
TR103433|c0_g1	--	--	gi|669026884|emb|HG670306.1|	Triticum aestivum chromosome 3B, genomic scaffold, cultivar Chinese Spring	--	--	--	--	--	--	--	--	--	--	--	--	--
TR103435|c0_g1	gi|1002872775|ref|XP_015697967.1|	putative disease resistance protein RGA1 [Oryza brachyantha]	--	--	--	--	--	--	--	--	ats:F775_25375	Cysteine-rich receptor-like protein kinase 15; K04733 interleukin-1 receptor-associated kinase 4 [EC:2.7.11.1]	--	--	--	--	IPR027417 P-loop containing nucleoside triphosphate hydrolase
TR103436|c0_g1	--	--	--	--	--	--	COG2730	80.1	Carbohydrate transport and metabolism ;	Endoglucanase	--	--	--	--	--	--	--
TR10344|c0_g2	--	--	gi|835924103|ref|XM_012843423.1|	PREDICTED: Setaria italica zinc-finger homeodomain protein 9-like (LOC101778593), mRNA	--	--	--	--	--	--	--	--	--	--	--	--	--
TR103440|c0_g1	gi|475546163|gb|EMT10633.1|	[Aegilops tauschii]	gi|960482974|ref|XR_001407373.1|	PREDICTED: Brachypodium distachyon uncharacterized LOC106866584 (LOC106866584), ncRNA	sp|Q39529|LEC2_CLAKE	OS=Cladrastis kentukea PE=1 SV=1	--	--	--	--	bdi:100841878	L-type lectin-domain containing receptor kinase IX.1-like; K04733 interleukin-1 receptor-associated kinase 4 [EC:2.7.11.1]	--	GO:0005488 binding	--	PF00139.16 Lectin_legB	IPR001220 Legume lectin domain | IPR013320 Concanavalin A-like lectin/glucanase domain
TR103441|c0_g1	--	--	--	--	--	--	--	--	--	--	--	--	--	--	--	--	--
TR103443|c0_g1	--	--	--	--	--	--	--	--	--	--	--	--	--	--	--	--	--
TR103444|c0_g1	gi|672129009|ref|XP_008788006.1|	protein MOR1-like isoform X1 [Phoenix dactylifera]	--	--	sp|Q5N749|MOR1_ORYSJ	MOR1 OS=Oryza sativa subsp. japonica GN=MOR1 PE=2 SV=1	--	--	--	--	pda:103705896	protein MOR1-like; K16803 cytoskeleton-associated protein 5	--	--	--	--	--
TR103445|c0_g1	gi|721649944|ref|XP_010233237.1|	uncharacterized protein LOC104583169 [Brachypodium distachyon]	gi|669026884|emb|HG670306.1|	Triticum aestivum chromosome 3B, genomic scaffold, cultivar Chinese Spring	--	--	--	--	--	--	ats:F775_18231	Myb-related protein Zm1; K09422 myb proto-oncogene protein, plant	--	--	--	--	--
TR103446|c0_g1	--	--	gi|960481578|ref|XM_014901586.1|	PREDICTED: Brachypodium distachyon pentatricopeptide repeat-containing protein At5g14770, mitochondrial (LOC100843166), transcript variant X15, mRNA	--	--	--	--	--	--	--	--	--	--	--	--	--
TR103447|c0_g1	--	--	--	--	--	--	--	--	--	--	--	--	--	--	--	--	--
TR103450|c0_g1	--	--	gi|835958277|ref|XM_004964371.2|	PREDICTED: Setaria italica histone H1-like (LOC101755942), mRNA	--	--	--	--	--	--	--	--	--	--	--	--	--
TR103454|c0_g1	--	--	gi|855311716|ref|XM_013042133.1|	Blastocystis hominis mRNA	--	--	COG0457	61.6	General function prediction only ;	FOG: TPR repeat	--	--	--	--	--	--	--
TR103456|c0_g1	gi|475608529|gb|EMT27064.1|	receptor-like protein kinase 8 [Aegilops tauschii]	gi|60393198|gb|AY924304.1|	Triticum aestivum serine/threonine protein kinase gene, complete cds	--	--	--	--	--	--	ats:F775_06813	Cysteine-rich receptor-like protein kinase 8; K04733 interleukin-1 receptor-associated kinase 4 [EC:2.7.11.1]	GO:0006468 protein phosphorylation	GO:0004672 protein kinase activity | GO:0005524 ATP binding	--	--	IPR011009 Protein kinase-like domain
TR103458|c0_g1	gi|944054380|gb|KQJ90018.1|	protein BRADI_4g29002, partial [Brachypodium distachyon]	--	--	--	--	--	--	--	--	ats:F775_12605	Putative cysteine-rich receptor-like protein kinase 20; K04733 interleukin-1 receptor-associated kinase 4 [EC:2.7.11.1]	--	--	--	PF13456.3 RVT_3	IPR012337 Ribonuclease H-like domain
TR103459|c0_g1	--	--	--	--	--	--	--	--	--	--	--	--	--	--	--	--	--
TR10346|c0_g1	--	--	gi|1002267437|ref|XM_015782552.1|	PREDICTED: Oryza sativa Japonica Group uncharacterized LOC4339166 (LOC4339166), transcript variant X5, mRNA	--	--	--	--	--	--	--	--	--	--	--	--	--
TR103460|c0_g1	--	--	gi|326504311|dbj|AK359779.1|	Hordeum vulgare subsp. vulgare mRNA for predicted protein, complete cds, clone: NIASHv1103A08	--	--	--	--	--	--	--	--	--	--	--	--	--
TR103461|c0_g1	gi|77552433|gb|ABA95230.1|	protein, putative, unclassified [Oryza sativa Japonica Group]	gi|40849982|gb|AY494981.1|	Triticum turgidum A genome HMW glutenin A gene locus, sequence	--	--	--	--	--	--	gra:105803458	uncharacterized LOC105803458; K07739 elongator complex protein 3 [EC:2.3.1.48]	GO:0015074 DNA integration	GO:0003676 nucleic acid binding | GO:0008270 zinc ion binding	--	--	--
TR103465|c0_g1	--	--	gi|151426714|dbj|AK253107.1|	Hordeum vulgare subsp. vulgare cDNA clone: FLbaf160p10, mRNA sequence	--	--	--	--	--	--	--	--	--	--	--	--	--
TR103466|c0_g1	--	--	gi|241983212|dbj|AK331152.1|	Triticum aestivum cDNA, clone: SET6_G20, cultivar: Chinese Spring	--	--	COG0452	45.1	Coenzyme transport and metabolism ;	Phosphopantothenoylcysteine synthetase/decarboxylase	--	--	--	--	--	--	--
[truncated: 154,840 more rows]
