# Supplementary material for: The Regulation of Adaptation to Cold and Drought Stresses in Poa crymophila Keng Revealed by Integrative Transcriptomics and Metabolomics Analysis
Source: Front Plant Sci. 2021 Apr 7;12:631117. doi: 10.3389/fpls.2021.631117 (PMC8058472; doi:10.3389/fpls.2021.631117)
Supplement: Supplementary Table 3 — Poa crymophila Keng cv. Qinghai metabolome data in response to cold and drought. [file Table_3.XLSX]

## Sheet: all data
Index	Q1 (Da)	Q3 (Da)	Rt (min)	Molecular Weight (Da)	Ionization model	KEGG ID	Compounds	Class	物质	物质类别	mix01	mix02	mix03	CK-m1	CK-m2	CK-m3	Cold-m1	Cold-m2	Cold-m3	Drought-m1	Drought-m2	Drought-m3	ReCold-m1	ReCold-m2	ReCold-m3	ReDrought-m1	ReDrought-m2	ReDrought-m3
pma0104	369.1	207.1	3.82	368.12	[M+H]+	-	N-sinapoyl hydroxycoumarin	Phenylpropanoids	芥子酰羟基香豆素	苯丙素	931000	1160000	1200000	1740000	1980000	1920000	275000	529000	352000	1250000	1200000	1090000	676000	564000	815000	1680000	1610000	2130000
pma0134	121	93.1	1.16	120.04	[M+H]+	-	D(-)-Threose	Carbohydrates	D(-)-苏阿糖	糖类	308000	313000	223000	331000	292000	266000	223000	331000	239000	185000	134000	121000	360000	307000	299000	280000	255000	252000
pma0149	341.1	207.1	2.28	340.08	[M+H]+	C02887	Sinapoyl malate	Organic acids and derivatives	芥子酰苹果酸	有机酸及衍生物	423000	503000	586000	734000	717000	655000	166000	144000	163000	347000	327000	334000	353000	328000	247000	1200000	1210000	1270000
pma0170	498.3	177.2	3.82	497.26	[M+H]+	-	"N', N''-Diferuloylspermidine"	Phenolamides	"N',N“-二阿魏酰亚精胺"	酚胺	122000	228000	201000	142000	112000	124000	215000	170000	233000	298000	154000	212000	95000	84000	128000	121000	111000	128000
pma0214	479	317.1	3.91	478	[M+H]+	-	methylQuercetin O-hexoside	Flavonol	甲基槲皮素 O-己糖苷	黄酮醇	605000	494000	706000	735000	683000	395000	473000	519000	397000	393000	451000	593000	322000	317000	190000	566000	1010000	982000
pma0249	479.1	317.1	3.52	478.12	[M+H]+	-	Selgin 5-O-hexoside	Flavone	羟甲基黄酮 5-O-己糖苷	黄酮	480000	779000	745000	550000	648000	801000	361000	314000	278000	1000000	1130000	1150000	468000	385000	502000	643000	702000	724000
pma0294	463.1	301	4.04	462.12	[M+H]+	-	Chrysoeriol 5-O-hexoside	Flavone	金圣草黄素 5-O-己糖苷	黄酮	7610000	8780000	8530000	9480000	10500000	9740000	7880000	7810000	7930000	7090000	7480000	7720000	7270000	7230000	7740000	5380000	3330000	8990000
pma0359	535.1	331.1	4.69	534.11	[M+H]+	-	Tricin 5-O-acetylglucoside	Flavone	麦黄酮 5-O-乙酰基己糖苷	黄酮	309000	385000	638000	493000	373000	379000	483000	476000	363000	449000	471000	343000	295000	469000	324000	469000	390000	459000
pma0461	277.2	93.1	8.52	276.22	[M+H]+	-	"14,15-Dehydrocrepenynic acid"	Lipids	"14,15-脱氢还阳参油酸"	脂质	37200000	35500000	32600000	4550000	4790000	4850000	27600000	25700000	26700000	7690000	7320000	7940000	125000000	121000000	126000000	4200000	4370000	4230000
pma0692	438.2	147.2	3.67	437.24	[M+H]+	-	"N', N''-di-p-coumaroylspermidine"	Phenolamides	二香豆酰亚精胺	酚胺	57700	84500	77400	106000	84800	86200	114000	96300	117000	114000	110000	80000	74900	103000	64500	49700	66100	68400
pma0702	558.3	207.2	3.75	557.28	[M+H]+	-	"N', N''-disinapoylspermidine"	Phenolamides	二芥子酰亚精胺	酚胺	416000	492000	514000	552000	484000	474000	699000	673000	647000	358000	463000	419000	371000	386000	406000	436000	450000	398000
pma0724	435.1	285.1	3.79	434.1	[M+H]+	-	Naringenin C-hexoside	Flavone	柚皮素 C-己糖苷	黄酮	2640000	2940000	3310000	3210000	3440000	3300000	2600000	2500000	2500000	3780000	3870000	3950000	2060000	1860000	1880000	3550000	3730000	4170000
pma0757	565.3	331	4.27	564.3	[M+H]+	-	Tricin O-oxalylhexoside	Flavone	麦黄酮 O-草酸酰己糖苷	黄酮	112000	151000	162000	99000	64100	93500	114000	148000	157000	45900	37400	49700	160000	106000	153000	128000	86400	9
pma0760	565	317	4.33	564	[M+H]+	-	Selgin O-malonylhexoside	Flavone	羟甲基黄酮 O-丙二酰己糖苷	黄酮	767000	1050000	843000	3020000	2750000	2490000	342000	369000	385000	386000	461000	456000	773000	710000	631000	534000	563000	777000
pma0779	725.2	331.1	4.5	724.2	[M+H]+	-	Tricin O-rhamnosyl-O-malonylhexoside	Flavone	麦黄酮 O-鼠李糖-丙二酰己糖苷	黄酮	243000	198000	220000	357000	317000	339000	190000	175000	197000	306000	298000	318000	176000	193000	183000	241000	233000	314000
pma0791	521	273	4.5	520	[M+H]+	-	Naringenin O-malonylhexoside	Flavanone	柚皮素 O-丙二酰己糖苷	黄烷酮	786000	899000	895000	986000	940000	934000	744000	841000	879000	943000	850000	747000	721000	682000	743000	985000	1010000	1070000
pma0795	551	303.1	4.56	550	[M+H]+	-	Tricetin O-malonylhexoside	Flavone	五羟黄酮 O-丙二酰己糖苷	黄酮	1970000	2420000	2280000	2320000	2190000	2160000	2410000	2810000	2210000	1850000	2050000	1810000	1910000	2190000	2280000	3240000	3410000	3310000
pma0825	503	255	5.24	502	[M+H]+	-	Chrysin O-malonylhexoside	Flavone	白杨素 O-丙二酰己糖苷	黄酮	242000	254000	266000	241000	175000	264000	375000	310000	385000	275000	271000	255000	318000	380000	316000	139000	168000	248000
pma0948	138.1	121.1	1.26	137.09	[M+H]+	-	Hydroxyphenethylamine	Others	二羟苯乙胺	其它	2640000	2790000	2930000	3170000	3230000	3230000	4070000	4070000	4000000	2450000	2310000	2140000	1890000	2140000	2290000	2100000	2080000	2500000
pma1087	565.2	499.2	3.77	564.16	[M+H]+	-	C-pentosyl-C-hexosyl-apigenin	Flavone	C-戊糖基C-己糖芹菜素	黄酮	2300000	3180000	3340000	3970000	3600000	3760000	2290000	2190000	2330000	4130000	4630000	5220000	4290000	3870000	3790000	1730000	1680000	1820000
pma1108	433.1	283.1	3.78	432.11	[M+H]+	-	Apigenin C-glucoside	Flavone	芹菜素 C-葡萄糖苷	黄酮	487000	637000	624000	616000	523000	670000	541000	465000	499000	601000	748000	765000	395000	349000	342000	774000	763000	764000
pma1116	301.1	286	4.13	300.1	[M+H]+	C10098	Kaempferide	Flavonol	山奈素	黄酮醇	7080000	8380000	7330000	11000000	11000000	10200000	8060000	7480000	7730000	2840000	3130000	3330000	5840000	6620000	5610000	10000000	10900000	11700000
pma1751	286	124	1.95	285	[M+H]+	-	Nicotinic acid-hexoside	Vitamins and derivatives	烟酸己糖苷	维生素及衍生物	1280000	1070000	984000	195000	161000	156000	1070000	1090000	871000	1390000	1340000	1130000	2080000	1970000	1840000	843000	895000	927000
pma1840	250	147	2.73	250	Protonated	-	Coumaroyl choline	Alkaloids	香豆酰胆碱	生物碱	177000	263000	189000	115000	130000	36600	9	9	9	272000	200000	240000	9	91800	106000	638000	615000	774000
pma2088	627.1	465	4.83	626.1	[M+H]+	-	"Quercetin-3,4'-O-di-beta-glucopyranoside"	Flavonol	槲皮素吡喃葡萄糖苷	黄酮醇	509000	557000	595000	855000	810000	918000	514000	473000	547000	631000	640000	712000	458000	513000	461000	410000	377000	441000
pma2400	167.1	95	2.8	166.1	[M+H]+	-	Dihydrojasmone	Others	二氢茉莉酮	其它	232000	275000	275000	205000	212000	208000	212000	238000	233000	428000	408000	461000	196000	208000	214000	267000	299000	361000
pma2987	142.1	83.1	0.62	141.1	[M+H]+	C00860	Histidinol	Alcohols	组氨醇	醇类	19100000	16000000	15700000	17100000	16400000	15800000	13500000	16400000	16600000	18800000	15200000	15900000	18600000	18900000	15400000	15900000	17400000	17400000
pma3101	256.2	124.1	0.84	255.2	[M+H]+	C05841	Nicotinate ribonucleoside	Vitamins and derivatives	烟酸核糖核苷	维生素及衍生物	6610000	6280000	6060000	5640000	4440000	5010000	8130000	8440000	8010000	7570000	6350000	6150000	5250000	5420000	5500000	6900000	7070000	7240000
pma3606	295.2	179.2	9.22	294.2	[M+H]+	-	"9-Hydroxy-(10E,12Z,15Z)-octadecatrienoic acid"	Lipids	"9-羟基-(10E,12Z,15Z)十八碳三烯酸"	脂质	8060000	7880000	7990000	2400000	2490000	2360000	5830000	5880000	5680000	2720000	2500000	2880000	22900000	22500000	22400000	2430000	2480000	2450000
pma3724	369.1	177.1	3.42	368.1	[M+H]+	-	1-O-Feruloyl quinic acid	Organic acids and derivatives	1-O-阿魏酰奎宁酸	有机酸及衍生物	2650000	4280000	4090000	5460000	4540000	5300000	2570000	2460000	2190000	3210000	2870000	3340000	1720000	2200000	2230000	6740000	7100000	6940000
pma6216	447.1	297.1	3.84	446.1	[M+H]+	-	Acacetin C-hexoside	Flavone	金合欢素 C-己糖苷	黄酮	7050000	7600000	8190000	15200000	15800000	16600000	6740000	7440000	7240000	7460000	6960000	7410000	3430000	3400000	3370000	4750000	4740000	5530000
pma6218	419.1	383.1	3.84	418.1	[M+H]+	-	O-methylnaringenin C-pentoside	Flavone	氧甲基柚皮素 C-戊糖苷	黄酮	3810000	5530000	5490000	1730000	2310000	2020000	3780000	3510000	4630000	9610000	9630000	9690000	4170000	4390000	3500000	3400000	3460000	3590000
pma6270	258.2	104.2	0.78	258.2	Protonated	C00670	sn-Glycero-3-phosphocholine	Alkaloids	sn-甘油-3-磷酸胆碱	生物碱	2340000	1830000	1870000	3710000	3700000	3440000	1350000	1300000	1200000	2000000	1740000	1880000	1940000	2400000	2090000	1760000	1640000	1830000
pma6281	145.1	101.1	0.75	146.06	[M-H]-	-	Methylglutaric acid	Organic acids and derivatives	甲基戊二酸	有机酸及衍生物	14800	18000	15500	11000	11900	13600	18400	18800	20500	13100	13900	15500	12700	11800	20100	14500	16700	16100
pma6298	96	68.1	1.16	95.04	[M+H]+	-	3-Hydroxypyridine	Others	3-羟基吡啶	其它	166000	140000	121000	251000	254000	272000	146000	147000	144000	92200	77300	80200	109000	67800	77200	179000	189000	225000
pma6360	477.1	297.2	4.06	476.1	[M+H]+	-	O-methylChrysoeriol 8-C-hexoside	Flavone	甲基金圣草黄素 8-C-己糖苷	黄酮	908000	1130000	985000	904000	833000	960000	439000	422000	413000	1400000	1430000	1640000	831000	796000	853000	1510000	1550000	1800000
pma6371	611.2	473.1	3.08	610.2	[M+H]+	-	"di-C,C-hexosyl-luteolin"	Flavone	"木犀草素 C,C-二己糖苷"	黄酮	13000000	18500000	19100000	20200000	20300000	20400000	11900000	12200000	12200000	26500000	28200000	29900000	11700000	11300000	11300000	20500000	20200000	21600000
pma6372	643.1	331	5.01	642.1	[M+H]+	-	Tricin O-vanilloylhexoside	Flavone	麦黄酮 O-香草酰己糖苷	黄酮	298000	346000	359000	202000	195000	202000	491000	440000	511000	495000	471000	492000	362000	384000	380000	162000	159000	180000
pma6455	229	97	0.86	230.02	[M-H]-	C00117	Ribulose-5-phosphate	Carbohydrates	核酮糖-5-磷酸	糖类	21100	24300	22400	8330	12700	7670	48400	66500	54700	11700	14900	18600	22500	24000	21000	15300	12200	12600
pma6460	337	163.1	3.26	338	[M-H]-	-	5-O-p-Coumaroylquinic acid	Organic acids and derivatives	5-O-对香豆酰奎宁酸	有机酸及衍生物	490000	460000	537000	498000	564000	473000	504000	408000	445000	517000	592000	539000	549000	541000	565000	406000	488000	450000
pma6496	449.1	299.1	3.45	448.1	[M+H]+	-	Luteolin 6-C-glucoside	Flavone	木犀草素 6-C-葡萄糖苷	黄酮	2400000	3260000	3460000	3190000	3060000	3340000	2730000	2890000	2790000	3480000	3940000	4280000	2150000	2370000	2230000	3640000	3690000	3740000
pma6499	509.3	347.1	3.41	508.3	[M+H]+	-	Limocitrin O-hexoside	Flavone	檬黄素 O-己糖苷	黄酮	8230000	8850000	8340000	9190000	9390000	9740000	8510000	7830000	7730000	10500000	10800000	10300000	7640000	7750000	7550000	7890000	8520000	8810000
pma6515	755.2	177.1	4.73	754.2	[M+H]+	-	C-hexosyl-chrysin O-feruloylhexoside	Flavone	C-己糖基白杨素 O-阿魏酰己糖苷	黄酮	127000	129000	144000	79700	54900	65000	297000	331000	367000	33400	9	9	372000	380000	290000	9	9	9
pma6516	757.3	595.2	3.55	756.3	[M+H]+	-	C-hexosyl-apigenin O-hexosyl-O-hexoside	Flavone	C-己糖基-芹菜素 O-二己糖苷	黄酮	918000	1140000	1090000	1020000	972000	1020000	901000	935000	928000	830000	851000	858000	1030000	877000	897000	1590000	1750000	1630000
pma6518	771.2	177.1	4.25	770.21	[M+H]+	-	C-pentosyl-chrysoeriol 7-O-feruloylhexoside	Flavone	C-戊糖基金圣草黄素 7-O-阿魏酰己糖苷	黄酮	219000	271000	259000	280000	207000	205000	217000	288000	267000	442000	358000	386000	181000	158000	181000	247000	240000	252000
pma6520	835.5	331.1	4.21	834.5	[M+H]+	-	Tricin 4'-O-(β-guaiacylglyceryl) ether-O-rutinoside	Flavone	麦黄酮 4'-O-(β-愈创木酰甘油) 醚 O-芸香糖苷	黄酮	724000	710000	700000	963000	945000	987000	746000	644000	582000	871000	802000	825000	689000	704000	699000	774000	689000	726000
pma6561	341	135	2.86	342	[M-H]-	-	Caffeic acid O-glucoside	Phenylpropanoids	咖啡酰 O-葡萄糖苷	苯丙素	4900000	4500000	4500000	7190000	7510000	7400000	2880000	2950000	2730000	5620000	5490000	5440000	3190000	3240000	3130000	3600000	3590000	3940000
pma6586	567.3	405.2	4.04	566.3	[M+H]+	-	Tricin O-glycerylhexoside	Flavone	麦黄酮 O-甘油酰己糖苷	黄酮	21600000	24200000	25800000	25300000	24200000	25200000	25300000	26800000	25200000	27300000	30000000	28200000	18400000	18500000	19100000	24200000	23300000	22900000
pma6599	207.1	85	3.31	206.1	[M+H]+	-	6-Hydroxymethylherniarin	Phenylpropanoids	6-羟甲基脱肠草素	苯丙素	4330000	5480000	5400000	4390000	4710000	4470000	4580000	4510000	4380000	6490000	6910000	6800000	4170000	4330000	4360000	5880000	6080000	6190000
pma6639	479.2	317.2	4.17	478.2	[M+H]+	-	Isorhamnetin O-hexoside	Flavonol	异鼠李素 O-己糖苷	黄酮醇	1770000	2070000	2140000	4380000	5040000	4660000	1360000	1330000	1250000	1110000	1120000	1190000	1260000	1260000	1380000	1910000	1680000	1500000
pma6647	625.2	607.1	3.37	624.2	[M+H]+	-	C-hexosyl-chrysoeriol O-hexoside	Flavone	C-己糖基金圣草黄素 O-己糖苷	黄酮	15300000	19300000	19800000	20400000	22000000	22300000	15400000	13900000	14100000	26200000	27700000	30400000	14400000	15800000	14300000	17500000	17600000	18700000
pma6687	557.2	331	4.44	556.2	[M+H]+	-	Tricin 4'-O-(syringyl glyceryl)ether	Flavone	麦黄酮 4'-O-紫丁香木基甘油醚	黄酮	1740000	2040000	1920000	2840000	2500000	2690000	2140000	1930000	2010000	1520000	1530000	2390000	1830000	1580000	1280000	1090000	764000	1530000
pmb0064	374.1	198.2	2.05	373.1	[M+H]+	C04831	DIMBOA glucoside	Others	"2,4-二羟基-7-甲氧基-1,4-苯并恶嗪-3-酮 葡糖苷"	其它	8730000	11800000	12500000	10200000	10400000	10100000	13200000	12100000	12600000	11200000	11900000	11900000	13600000	13600000	13800000	11200000	11000000	11900000
pmb0069	122	105	2.26	121	[M+H]+	C09815	Benzamide	Others	苯甲酰胺	其它	1320000	1580000	1560000	2760000	2580000	2670000	910000	887000	811000	1470000	1390000	1420000	1910000	1870000	1890000	947000	971000	1130000
pmb0142	165.1	95.2	6.04	164.1	[M+H]+	C10945	Caffeic aldehyde	Phenylpropanoids	咖啡醛	苯丙素	6050000	6730000	6650000	3330000	3380000	3390000	12800000	12500000	12400000	1590000	1620000	1500000	12800000	12900000	12500000	2520000	2640000	2900000
pmb0159	696.4	355.2	7.6	695.4	[M+H]+	-	DGMG (18:2) isomer2	Lipids	单酰甘油酯二糖 (18:2) 异构2	脂质	5870000	7140000	7060000	5580000	5080000	5600000	7660000	7650000	7550000	7820000	8260000	8120000	6100000	6760000	6230000	8690000	8250000	8080000
pmb0160	353.3	261.1	7.6	352.3	[M+H]+	-	MAG (18:3) isomer5	Lipids	单酰甘油酯 (酰基 18:3) 异构5	脂质	9890000	10600000	10400000	7680000	8350000	7580000	10800000	10300000	10300000	11900000	11500000	12200000	8760000	8900000	8980000	13600000	14000000	13600000
pmb0161	696.4	355.3	8.12	695.4	[M+H]+	-	DGMG (18:2) isomer1	Lipids	单酰甘油酯二糖 (18:2) 异构1	脂质	14900000	19000000	18900000	16200000	14500000	14500000	21300000	21400000	21400000	18300000	19100000	20700000	13100000	17600000	15300000	23800000	24400000	24100000
pmb0163	696.4	355.4	8.11	695.4	[M+H]+	-	DGMG (18:2) isomer3	Lipids	单酰甘油酯二糖 (18:2) 异构3	脂质	15400000	18200000	18200000	14600000	14700000	14300000	19800000	20300000	20500000	18900000	17700000	22300000	12800000	16600000	15100000	22200000	22200000	24800000
pmb0164	355.1	147.2	8.46	354.1	[M+H]+	-	MAG (18:2) isomer1	Lipids	单酰甘油酯 (酰基 18:2) 异构1	脂质	640000	746000	797000	563000	672000	634000	737000	726000	764000	1090000	1130000	906000	454000	496000	495000	1030000	1180000	1090000
pmb0165	494.3	184.1	8.55	493.3	[M+H]+	-	LysoPC 16:1	Lipids	溶血磷脂酰胆碱 16:1	脂质	2750000	2850000	2880000	530000	548000	522000	4450000	4100000	4300000	1540000	1620000	1440000	8940000	8990000	8380000	923000	1080000	1210000
pmb0197	298.1	166.3	1.16	297.1	[M+H]+	-	N2-methylguanosine	Nucleotide and derivates	甲基鸟苷	核苷酸及衍生物	3220000	2790000	2880000	1050000	928000	889000	1480000	1690000	1380000	558000	469000	472000	9260000	9540000	9040000	913000	927000	1080000
pmb0202	153	110	1.18	152	[M+H]+	C00385	Xanthine	Nucleotide and derivates	黄嘌呤	核苷酸及衍生物	2400000	2660000	2310000	988000	1030000	964000	1020000	1430000	1120000	976000	923000	830000	7150000	6550000	5470000	851000	732000	1100000
pmb0287	351.4	334.3	7.47	350.4	[M+H]+	-	MAG (18:4) isomer2	Lipids	单酰甘油酯 (酰基 18:4) 异构2	脂质	427000	429000	380000	269000	254000	259000	719000	651000	597000	223000	193000	209000	479000	461000	443000	594000	623000	676000
pmb0292	387.1	331.1	7.65	386.1	[M+H]+	C00187	Cholesterol	Lipids	胆固醇	脂质	753000	846000	836000	720000	821000	1250000	445000	691000	732000	527000	728000	501000	539000	391000	730000	1160000	1410000	1190000
pmb0296	357.2	265.4	8.97	356.2	[M+H]+	-	MAG (18:1) isomer2	Lipids	单酰甘油酯 (酰基 18:2) 异构2	脂质	1360000	1640000	1630000	1580000	1370000	1440000	1660000	1700000	1590000	1640000	1700000	1620000	1590000	1620000	1560000	1670000	1970000	1770000
pmb0302	126.1	96	3.69	125.1	[M+H]+	C03557	2-Aminoethylphosphonate	Lipids	2-氨基乙基磷酸酯	脂质	198000	251000	234000	286000	306000	335000	180000	154000	143000	191000	244000	202000	259000	280000	243000	187000	229000	226000
pmb0322	653.3	344.9	4.76	652.3	[M+H]+	-	"3’,4’,5’-Tricetin O-rutinoside"	Flavone	"3',4',5'-三羟黄酮 O-芸香糖苷"	黄酮	13600000	14300000	15200000	16900000	16700000	17800000	20200000	18100000	20100000	8260000	7850000	8630000	17600000	18800000	16500000	13500000	12700000	13900000
pmb0325	321.1	177.2	2.87	320.1	[M+H]+	-	N-Feruloyl spermidine	Phenolamides	阿魏酰亚精胺	酚胺	240000	212000	224000	174000	154000	210000	174000	139000	172000	396000	406000	474000	163000	249000	185000	218000	219000	226000
pmb0358	641.1	479.1	4.39	640.1	[M+H]+	-	Selgin O-hexosyl-O-hexoside	Flavone	羟甲基黄酮 O-己糖基己糖苷	黄酮	835000	862000	970000	1130000	1010000	1020000	719000	711000	695000	1010000	1100000	1190000	690000	710000	665000	998000	1190000	1270000
pmb0374	136.1	118.9	1.82	135.1	[M+H]+	-	Aminopurine	Others	乙酰苯胺	其它	17100000	17100000	17100000	12600000	12200000	12400000	26200000	21000000	23500000	9950000	9690000	9450000	20100000	20700000	20900000	15300000	16100000	18300000
pmb0378	625.2	177.2	4.47	624.2	[M+H]+	-	Luteolin O-feruloylhexoside	Flavone	木犀草素C-阿魏酰基己糖苷	黄酮	90800	168000	137000	119000	96300	153000	133000	135000	124000	74500	61700	9	25500	44900	49200	203000	210000	187000
pmb0382	339.1	177.2	3.88	338.1	[M+H]+	-	O-Feruloyl 4-hydroxylcoumarin	Phenylpropanoids	阿魏酸 4-羟基香豆素	苯丙素	10900000	14500000	14700000	31400000	28300000	30200000	2380000	2510000	3020000	13400000	14000000	16100000	12500000	14100000	13500000	11900000	12600000	13400000
pmb0423	195.1	145.3	3.22	194.1	[M+H]+	-	Hydroxy-methoxycinnamate	Phenylpropanoids	反式-4-羟基-3-甲氧基肉桂酸	苯丙素	1490000	1830000	1830000	2820000	2560000	2630000	940000	973000	828000	2250000	2290000	2390000	1440000	1370000	1520000	2030000	1840000	2170000
pmb0426	219.1	174.4	3.84	218.1	[M+H]+	C08309	"5-Methoxy-N,N-dimethyltryptamine"	Alkaloids	"5-甲氧基-N,N-二甲基色胺"	生物碱	222000	220000	144000	221000	215000	239000	239000	191000	218000	294000	192000	226000	156000	168000	177000	229000	261000	235000
pmb0449	162.1	97.9	0.8	161.1	[M+H]+	C00956	2-Aminoadipic acid (L-Homoglutamic acid)	Amino acid and derivatives	2-氨基己二酸 (L-高谷氨酸)	氨基酸及衍生物	1790000	1880000	1620000	1090000	972000	1020000	2200000	2170000	2060000	2020000	1660000	1610000	3340000	2850000	2910000	924000	1170000	1010000
pmb0464	458.1	116.3	0.81	457.1	[M+H]+	-	Aspartic acid di-O-glucoside	Amino acid and derivatives	天门冬氨酸 二葡糖苷	氨基酸及衍生物	1590000	1330000	1450000	346000	369000	428000	308000	393000	236000	4890000	5180000	5070000	571000	586000	677000	1520000	2000000	1500000
pmb0475	671.2	509	2.85	670.2	[M+H]+	-	Gallic acid O-feruloyl-O-hexosyl-O-hexoside	Phenylpropanoids	没食子酸 O-阿魏酰己糖苷-O-己糖苷	苯丙素	1820000	2550000	2390000	2550000	2640000	2780000	2190000	1840000	2020000	2290000	2150000	2430000	1670000	1850000	1740000	2780000	3050000	2860000
pmb0484	104.1	60.1	0.76	103.1	[M+H]+	C00114	Choline	Alkaloids	胆碱	生物碱	3960000	4040000	3890000	3610000	3190000	3170000	3990000	4210000	4010000	4380000	4160000	4160000	3120000	2960000	2920000	3720000	4110000	3930000
pmb0489	397.1	147.3	1.73	396.1	[M+H]+	-	N-hexosyl-p-coumaroyl putrescine	Phenolamides	对香豆酰腐胺己糖苷	酚胺	1840000	2370000	2240000	330000	277000	278000	107000	90200	9	4850000	5120000	4740000	1960000	1940000	2160000	3710000	4230000	4610000
pmb0490	235.1	146.8	2.29	234.1	[M+H]+	C18326	N-p-Coumaroyl putrescine	Phenolamides	N-对香豆酰基腐胺	酚胺	8250000	10800000	10800000	7570000	7070000	7710000	360000	425000	403000	15400000	12500000	13200000	6460000	6620000	7000000	20300000	21300000	19800000
pmb0492	584.2	325	2.42	583.2	[M+H]+	-	"N',N"",N""'-p-coumaroyl-cinnamoyl-caffeoyl spermidine"	Phenolamides	"N',N"",N""'-对香豆酰阿魏酰咖啡酰亚精胺"	酚胺	3460000	4700000	4630000	2090000	2220000	2280000	9780000	9740000	9610000	1310000	1400000	1380000	4570000	4560000	4900000	3800000	3940000	4490000
pmb0493	277.2	147.2	2.58	276.2	[M+H]+	-	N'-p-Coumaroyl agmatine	Phenolamides	N'-对香豆酰基胍丁胺	酚胺	6950000	6850000	6370000	12400000	13100000	12400000	9	9	9	5450000	4070000	4310000	7000000	6910000	8050000	8950000	9480000	10300000
pmb0500	411.1	177.5	4.75	410.1	[M+H]+	-	"N',N""-p-coumaroyl-feruloyl putrescine"	Phenolamides	"N',N""-对香豆酰阿魏酰基腐胺"	酚胺	506000	595000	633000	695000	800000	670000	146000	156000	183000	557000	612000	538000	513000	430000	503000	849000	845000	1070000
pmb0501	131.1	114.1	0.75	130.1	[M+H]+	C00179	Agmatine	Phenolamides	胍丁胺	酚胺	952000	766000	886000	456000	495000	462000	749000	653000	629000	849000	687000	614000	1530000	1620000	1460000	442000	458000	531000
pmb0502	292.1	147.4	1.82	291.1	[M+H]+	-	N-p-Coumaroyl spermidine	Phenolamides	香豆酰亚精胺	酚胺	1410000	1360000	1370000	995000	1100000	1090000	965000	1060000	1010000	2380000	1560000	1770000	1410000	1120000	1090000	1370000	1120000	1400000
pmb0503	439.1	147.4	2.11	438.1	[M+H]+	-	N-(4'-O-glycosyl)-p-coumaroyl agmatine	Phenolamides	N-(4'-O-糖基)-对香豆酰胺丁胺	酚胺	29600	34300	28900	44700	9	48100	9	9	9	56400	9	55300	41500	28200	38500	85100	68400	76900
pmb0505	235.1	147.2	2.38	234.1	[M+H]+	-	N'-p-Coumaroyl putrescine	Phenolamides	N'-对香豆酰基腐胺	酚胺	11900000	13200000	11900000	10200000	9690000	9960000	668000	574000	555000	19400000	17600000	16400000	8670000	8350000	9000000	25100000	26100000	29400000
pmb0508	277.1	147.5	2.43	276.1	[M+H]+	C04498	N-p-Coumaroyl agmatine	Phenolamides	N-对香豆酰丁胺	酚胺	311000	300000	309000	617000	652000	602000	9	9	9	272000	217000	227000	320000	353000	351000	481000	435000	546000
pmb0514	348.1	136.1	0.85	347.1	[M+H]+	C01367	Adenosine 3'-monophosphate	Nucleotide and derivates	腺苷 3'-单磷酸	核苷酸及衍生物	111000	185000	128000	149000	115000	104000	133000	143000	93900	141000	112000	148000	120000	108000	101000	141000	116000	121000
pmb0530	664.2	136.2	1.16	663.2	[M+H]+	C00003	Nicotinic acid adenine dinucleotide	Nucleotide and derivates	烟酰胺腺嘌呤二核苷	核苷酸及衍生物	5330000	6250000	5660000	7460000	6740000	7040000	4070000	5280000	4380000	5350000	5220000	5210000	5340000	4800000	5540000	5730000	5730000	5980000
pmb0532	349.1	137.3	1.16	348.1	[M+H]+	C00130	Inosine 5'-monophosphate	Nucleotide and derivates	5'-肌苷酸	核苷酸及衍生物	25400	28500	26800	43000	47200	29400	21600	48600	25800	27200	9	25600	41900	9	31100	27000	39600	45600
pmb0563	301.1	286	3.95	301.1	Protonated	C08726	Peonidin	Anthocyanins	芍药花青素	花青素	4780000	4950000	5360000	6850000	8250000	9250000	5110000	5770000	5370000	2500000	3150000	2480000	4300000	3780000	4280000	6420000	5130000	5860000
pmb0565	509.1	347.2	3.41	508.1	[M+H]+	-	Syringetin 3-O-hexoside	Flavonol	丁香亭 O-己糖苷	黄酮醇	7880000	8700000	8840000	9160000	9350000	8970000	7810000	7570000	7440000	10300000	10300000	10800000	7880000	6420000	7440000	7720000	8350000	8100000
pmb0566	581.2	383.2	3.74	580.2	[M+H]+	-	Luteolin O-hexosyl-O-pentoside	Flavone	木犀草素 O-己糖基-O-戊糖苷	黄酮	194000	157000	326000	50800	7660	90600	492000	508000	466000	576000	400000	424000	111000	134000	126000	90100	326000	291000
pmb0569	509.2	347.1	4.17	508.2	[M+H]+	-	Syringetin 5-O-hexoside	Flavone	丁香亭 5-O-己糖苷	黄酮	351000	400000	388000	589000	558000	541000	353000	384000	367000	374000	295000	448000	356000	371000	371000	311000	334000	411000
pmb0576	519	271	4.23	518	[M+H]+	-	Apigenin O-malonylhexoside	Flavone	芹菜素 O-丙二酰己糖苷	黄酮	6030000	6350000	5020000	7320000	7060000	5400000	5700000	6380000	6570000	1770000	1740000	1700000	2860000	2950000	2960000	9320000	10200000	11000000
pmb0578	655	207	4.67	654	[M+H]+	-	Luteolin O-sinapoylhexoside	Flavone	木犀草素 O-芥子酰己糖苷	黄酮	66700	76200	98200	89000	72700	54400	49900	61600	70800	105000	124000	102000	29100	9	9	222000	191000	233000
pmb0588	611.1	449.3	3.32	610.1	[M+H]+	-	"Luteolin 3',7-di-O-glucoside"	Flavone	"木犀草素 3‘,7-二氧葡萄糖苷"	黄酮	2230000	2840000	2820000	2010000	2290000	2530000	2420000	2670000	2550000	3420000	3770000	3470000	1590000	1410000	1500000	4380000	4220000	4690000
pmb0592	771.1	463.2	3.92	770.1	[M+H]+	-	Chrysoeriol O-hexosyl-O-rutinoside	Flavone	金圣草黄素 O-己糖基-O-芸香糖苷	黄酮	2650000	3460000	3280000	3140000	3120000	3130000	2790000	2910000	2870000	2240000	2010000	2260000	4040000	3960000	3510000	3500000	3480000	4280000
pmb0595	479.2	317.2	4.17	478.2	[M+H]+	-	Isorhamnetin 5-O-hexoside	Flavonol	异鼠李素 5-O-己糖苷	黄酮醇	1730000	2100000	1870000	4470000	4460000	4850000	1190000	1160000	1230000	960000	1270000	1110000	1250000	1120000	1280000	1670000	1420000	1670000
pmb0601	595.1	301.4	4.12	594.1	[M+H]+	-	Chrysoeriol O-hexosyl-O-pentoside	Flavone	金圣草黄素 O-己糖基-O-戊糖苷	黄酮	495000	617000	674000	948000	897000	967000	557000	565000	452000	126000	214000	174000	450000	451000	524000	1010000	1020000	1090000
pmb0602	509.3	347.2	4.17	508.3	[M+H]+	-	Syringetin 7-O-hexoside	Flavone	丁香亭 7-O-己糖苷	黄酮	420000	399000	310000	579000	562000	451000	371000	272000	333000	234000	298000	362000	382000	310000	330000	311000	409000	385000
pmb0603	625.1	301.6	4.17	624.1	[M+H]+	-	Chrysoeriol O-hexosyl-O-hexoside	Flavone	金圣草黄素 O-二己糖苷	黄酮	379000	458000	560000	882000	1010000	833000	401000	438000	391000	182000	228000	257000	302000	312000	273000	697000	601000	636000
pmb0604	449.1	287.6	3.93	448.1	[M+H]+	C12249	Kaempferol 3-O-glucoside (Astragalin)	Flavonol	紫云英苷	黄酮醇	829000	949000	1000000	1680000	1560000	1490000	884000	782000	833000	484000	536000	508000	446000	414000	372000	1460000	1320000	1620000
pmb0605	433.1	271.1	4.21	432.1	[M+H]+	C04608	Apigenin 7-O-glucoside (Cosmosiin)	Flavone	芹菜素 7-O-葡萄糖苷	黄酮	3260000	3930000	3890000	5600000	5250000	4880000	5910000	6290000	6150000	1750000	1450000	1840000	1910000	1980000	1670000	4270000	4390000	5180000
pmb0607	463.2	301.1	4.3	462.2	[M+H]+	-	Chrysoeriol 7-O-hexoside	Flavone	金圣草黄素 7-O-己糖苷	黄酮	856000	850000	959000	1270000	1330000	1300000	1420000	1440000	1400000	328000	328000	349000	424000	384000	395000	708000	893000	957000
pmb0608	549.1	301.4	4.55	548.1	[M+H]+	-	Chrysoeriol O-malonylhexoside	Flavone	金圣草黄素 O-丙二酰己糖苷	黄酮	30400000	36200000	36400000	40400000	39400000	40300000	34500000	31700000	33000000	16700000	17400000	17600000	28900000	28900000	28800000	55800000	58500000	61100000
pmb0613	757.1	577.2	2.68	756.1	[M+H]+	-	Apigenin 6-C-hexosyl-8-C-hexosyl-O-hexoside	Flavone	芹菜素 6-C-己糖基-8-C-己糖基O-己糖苷	黄酮	271000	293000	345000	243000	221000	295000	207000	203000	182000	666000	650000	710000	162000	159000	174000	344000	393000	443000
pmb0616	743.1	593	2.8	742.1	[M+H]+	-	C-hexosyl-luteolin O-hexosyl-O-pentoside	Flavone	C-己糖基木犀草素 O-己糖基戊糖苷	黄酮	164000	244000	266000	115000	119000	109000	113000	133000	140000	349000	416000	440000	195000	242000	219000	341000	338000	331000
pmb0620	787.1	625.1	2.77	786.1	[M+H]+	-	Chrysoeriol 6-C-hexoside 8-C-hexoside-O-hexoside	Flavone	金圣草黄素 6-C-己糖基 8-C-己糖基-O-己糖苷	黄酮	335000	423000	375000	215000	180000	171000	254000	205000	185000	800000	852000	824000	330000	314000	314000	414000	385000	419000
pmb0622	611.2	473.1	3.09	610.2	[M+H]+	-	C-hexosyl-luteolin O-hexoside	Flavone	C-己糖基木犀草素 O-己糖苷	黄酮	385000	575000	650000	603000	638000	615000	380000	382000	376000	743000	922000	928000	374000	321000	344000	587000	633000	648000
pmb0623	625.2	607.1	2.96	624.2	[M+H]+	-	6-C-hexosyl chrysoeriol O-hexoside	Flavone	6-C-己糖基-金圣草黄素 O-己糖苷	黄酮	597000	913000	883000	647000	900000	960000	637000	747000	575000	1080000	1210000	1230000	734000	688000	947000	963000	826000	947000
pmb0624	611.1	431.3	3.09	610.1	[M+H]+	-	6-C-hexosyl-luteolin O-hexoside	Flavone	6-C-己糖基-木犀草素 O-己糖苷	黄酮	17500000	24800000	25400000	10900000	11600000	11400000	22300000	22000000	22400000	35100000	39000000	40900000	16000000	15900000	15500000	33100000	32500000	33200000
pmb0628	613.1	451.1	3.09	612.1	[M+H]+	-	Eriodictiol C-hexosyl-O-hexoside	Flavone	圣草酚 C-己糖基-O-己糖苷	黄酮	1350000	2080000	2190000	911000	849000	908000	1690000	1710000	1740000	3030000	3510000	3480000	1420000	1330000	1390000	2490000	2530000	2660000
pmb0631	581.1	515.4	3.17	580.1	[M+H]+	-	C-hexosyl-luteolin C-pentoside	Flavone	C-己糖基-木犀草素 C-戊糖苷	黄酮	2400000	3310000	3370000	3260000	3260000	3240000	2500000	2400000	2640000	2860000	3150000	3310000	2620000	2560000	2710000	4490000	4400000	4830000
pmb0636	581.1	431.3	3.18	580.1	[M+H]+	-	6-C-hexosyl luteolin O-pentoside	Flavone	6-C-己糖基木犀草素O-戊糖苷	黄酮	900000	1220000	1280000	1120000	1100000	1140000	818000	926000	872000	1080000	1140000	1320000	892000	1000000	903000	1750000	1500000	1650000
pmb0639	757.2	595.2	3.13	756.2	[M+H]+	-	8-C-hexosyl-apigenin O-hexosyl-O-hexoside	Flavone	8-C-己糖苷-芹菜素 O-己糖苷-O-己糖苷	黄酮	372000	587000	696000	916000	669000	707000	405000	466000	422000	554000	532000	488000	408000	381000	455000	623000	734000	716000
pmb0645	627.1	465.2	3.41	626.1	[M+H]+	-	6-C-hexosyl-hesperetin O-hexoside	Flavone	6-C-己糖基-橙皮素 O-己糖苷	黄酮	657000	800000	922000	753000	670000	622000	723000	630000	856000	1110000	1010000	1200000	610000	525000	567000	1170000	1030000	1090000
pmb0647	581.1	419.1	3.46	580.1	[M+H]+	-	8-C-hexosyl-luteolin O-pentoside	Flavone	8-C-己糖基-木犀草素 O-戊糖苷	黄酮	2860000	4080000	4180000	2620000	2580000	2400000	3050000	2820000	2910000	7790000	8680000	9060000	3740000	3890000	3840000	2510000	2270000	2570000
pmb0652	565.1	433.3	3.6	564.1	[M+H]+	-	C-hexosyl-apigenin O-pentoside	Flavone	C-己糖基-芹菜素 O-戊糖苷	黄酮	858000	1010000	1050000	622000	665000	631000	501000	508000	498000	910000	1130000	1100000	950000	959000	874000	1880000	1810000	2210000
pmb0653	595.1	463.1	3.68	594.1	[M+H]+	-	"di-C,C-hexosyl-apigenin"	Flavone	"芹菜素 C,C-二己糖苷"	黄酮	8040000	11000000	11600000	6130000	6600000	6670000	4960000	4780000	5180000	11300000	12600000	11900000	7230000	6670000	7340000	22100000	23500000	25300000
pmb0661	609.1	463.3	3.87	608.1	[M+H]+	-	Chrysoeriol C-hexosyl-O-rhamnoside	Flavone	金圣草黄素 C-己糖基-O-鼠李糖苷	黄酮	13700000	19300000	20000000	16700000	15200000	15600000	45800000	45000000	43400000	6970000	7240000	7900000	21400000	20800000	22200000	3190000	3270000	4760000
pmb0662	787.2	463.1	3.64	786.2	[M+H]+	-	C-hexosyl-luteolin O-feruloylhexoside	Flavone	C-己糖基-木犀草素 O-阿魏酰己糖苷	黄酮	546000	503000	644000	576000	646000	642000	620000	589000	533000	386000	329000	598000	431000	416000	427000	522000	625000	541000
pmb0663	611.1	317.1	3.75	610.1	[M+H]+	-	8-C-hexosyl-luteolin O-hexoside	Flavone	8-C-己糖苷-木犀草素 O-己糖苷	黄酮	171000	186000	200000	114000	125000	126000	284000	224000	242000	137000	212000	149000	181000	209000	149000	170000	165000	190000
pmb0665	611.2	465.1	3.78	610.2	[M+H]+	-	Luteolin 8-C-hexosyl-O-hexoside	Flavone	木犀草素 8-C-己糖苷-O-己糖苷	黄酮	476000	676000	777000	494000	626000	677000	1390000	1350000	1520000	240000	235000	239000	707000	681000	653000	64600	270000	129000
pmb0666	801.1	639.1	3.82	800.1	[M+H]+	-	6-C-hexosyl-apigenin O-sinapoylhexoside	Flavone	6-C-己糖基芹菜素 O-芥子酰基己糖苷	黄酮	1660000	1950000	2030000	2420000	2310000	2630000	1570000	1440000	1600000	1720000	1730000	1910000	1750000	1670000	1440000	2160000	2200000	2540000
pmb0667	757.1	177.1	3.87	756.1	[M+H]+	-	C-hexosyl-luteolin O-feruloylpentoside	Flavone	C-己糖基-木犀草素 O-阿魏酰戊糖苷	黄酮	83600	86600	111000	81300	78700	72100	72800	120000	87300	47400	9	58500	48200	61400	49300	108000	109000	123000
pmb0672	771.1	463.1	4.02	770.1	[M+H]+	-	6-C-hexosyl-apigenin O-feruloylhexoside	Flavone	6-C-己糖苷-芹菜素 O-阿魏酰己糖苷	黄酮	4450000	5380000	5440000	5270000	5680000	5130000	5160000	4800000	4950000	3420000	3510000	3680000	6490000	6450000	6450000	6200000	6270000	6780000
pmb0673	403.1	367.1	4.3	402.1	[M+H]+	-	Apigenin 6-C-pentoside	Flavone	芹菜素 6-C-戊糖苷	黄酮	451000	596000	475000	252000	265000	296000	612000	634000	620000	530000	580000	549000	631000	615000	478000	433000	545000	562000
pmb0674	685.1	367.5	4.1	684.1	[M+H]+	-	C-pentosyl apigenin O-salicyloyl hexoside	Flavone	C-戊糖基芹菜素O-水杨酰基己糖苷	黄酮	212000	245000	165000	172000	159000	186000	159000	185000	170000	309000	292000	247000	219000	237000	251000	231000	194000	162000
pmb0677	831	207.1	3.84	830	[M+H]+	-	C-hexosyl-chrysoeriol O-sinapoylhexoside	Flavone	C-己糖基-金圣草黄素 O-芥子酰己糖苷	黄酮	52400	96700	77200	55100	110000	95800	35400	34300	21200	132000	118000	9	83500	75100	76300	96300	88100	123000
pmb0678	771.2	177.1	4.26	770.2	[M+H]+	-	8-C-hexosyl-apigenin O-feruloylhexoside	Flavone	8-C-己糖基芹菜素 O-阿魏酰己糖苷	黄酮	232000	222000	252000	204000	258000	204000	222000	250000	239000	410000	432000	420000	186000	190000	136000	204000	215000	263000
pmb0681	403.1	367	4.32	402.1	[M+H]+	-	Apigenin 8-C-pentoside	Flavone	芹菜素 8-C-戊糖苷	黄酮	484000	586000	521000	279000	270000	248000	637000	606000	648000	603000	624000	559000	555000	622000	641000	530000	453000	568000
pmb0684	655.2	207.2	4.42	654.2	[M+H]+	-	C-hexosyl-luteolin O-sinapic acid	Flavone	C-己糖基-木犀草素 O-芥子酸	黄酮	64100	79000	86700	9	78400	9	55200	9	58400	85200	102000	125000	32300	32000	9	158000	197000	211000
pmb0686	537	289	4.41	536	[M+H]+	-	Eriodictyol O-malonylhexoside	Flavanone	圣草酚 O-丙二酰己糖苷	黄烷酮	658000	700000	753000	571000	389000	405000	790000	916000	890000	1040000	999000	1060000	671000	567000	647000	730000	681000	636000
pmb0691	757.1	431.4	3.09	756.1	[M+H]+	-	Luteolin C-hexosyl-O-rhamnoside O-hexoside	Flavone	木犀草素C-己糖基O-鼠李糖苷O-己糖苷	黄酮	847000	1120000	1080000	1650000	1610000	1720000	842000	782000	844000	809000	888000	866000	494000	546000	547000	1500000	1610000	1650000
pmb0693	565.1	433.3	3.39	564.1	[M+H]+	-	C-hexosyl-apigenin C-pentoside	Flavone	芹菜素 C-己糖基 C-戊糖苷	黄酮	1460000	1630000	1770000	1960000	1710000	1810000	1350000	1380000	1260000	1420000	1680000	1780000	1610000	1540000	1610000	2350000	2670000	2500000
pmb0695	771.1	606.8	3.44	770.1	[M+H]+	-	C-hexosyl-chrysoeriol O-rutinoside	Flavone	C-己糖基金圣草黄素 O-芸香糖苷	黄酮	376000	463000	448000	631000	631000	686000	380000	363000	381000	286000	302000	311000	395000	402000	385000	534000	506000	539000
pmb0696	625	463	3.46	624	[M+H]+	-	8-C-hexosyl chrysoeriol O-hexoside	Flavone	8-C-己糖基金圣草黄素 O-己糖苷	黄酮	340000	456000	463000	366000	429000	567000	599000	562000	549000	247000	427000	534000	390000	558000	456000	531000	525000	376000
pmb0701	463.1	313.2	3.89	462.1	[M+H]+	-	Chrysoeriol 8-C-hexoside	Flavone	金圣草黄素 8-C-己糖苷	黄酮	13300000	14800000	14700000	13300000	14000000	13300000	11200000	11900000	11300000	15700000	16400000	16700000	11100000	10700000	10400000	21100000	21100000	24300000
pmb0706	713.1	465.1	2.96	712.1	[M+H]+	-	Quercetin 5-O-malonylhexosyl-hexoside	Flavonol	槲皮素 5-O-己糖苷-O-丙二酰己糖苷	黄酮醇	119000	143000	141000	89300	99500	88600	9	70300	83200	72300	123000	148000	301000	352000	345000	55500	9	59400
pmb0711	611.2	303.1	3.7	610.2	[M+H]+	-	Quercetin 7-O-rutinoside	Flavonol	槲皮素 7-O-芸香糖苷	黄酮醇	4570000	4810000	5480000	6550000	7600000	7670000	3840000	3580000	3470000	6180000	6660000	7280000	4240000	4480000	4340000	3590000	3130000	3870000
pmb0712	655.2	331.1	3.5	654.2	[M+H]+	-	Tricin 5-O-hexosyl-O-hexoside	Flavone	麦黄酮 5-O-己糖基-O-己糖苷	黄酮	1030000	1130000	1290000	1460000	1340000	1300000	1150000	1220000	1080000	912000	1140000	1070000	972000	1070000	1040000	1490000	1490000	1580000
pmb0713	655.2	331.2	3.37	654.2	[M+H]+	-	Tricin 7-O-hexosyl-O-hexoside	Flavone	麦黄酮 7-O-己糖基-O-己糖苷	黄酮	2960000	3780000	3810000	4080000	4150000	3950000	3890000	3910000	3880000	3430000	3720000	3700000	3990000	4100000	3850000	1850000	1830000	2110000
pmb0714	689.2	331.1	4.01	688.2	[M+H]+	-	Tricin 4'-O-(β-guaiacylglyceryl) ether 5-O-hexoside	Flavone	麦黄酮 4'-O-(β-愈创木酰甘油) 醚 5-O-己糖苷	黄酮	14100000	15500000	17600000	23600000	22200000	19900000	18100000	18400000	19900000	17400000	18800000	20200000	14300000	12800000	11700000	11900000	12900000	16200000
pmb0716	655.2	330.9	4.16	654.2	[M+H]+	-	Tricin di-O-hexoside	Flavone	麦黄酮 O-二己糖苷	黄酮	102000	108000	103000	89300	73000	51100	65300	74400	75900	108000	157000	128000	196000	151000	209000	117000	118000	121000
pmb0717	527.2	331	4.11	526.2	[M+H]+	-	Tricin 5-O-β-guaiacylglycerol	Flavone	麦黄酮 5-O-愈创木基甘油醚	黄酮	18800000	23100000	19000000	26700000	23400000	23700000	18800000	18500000	19200000	21900000	21400000	23200000	15700000	15400000	16800000	13800000	13900000	17600000
pmb0720	579.1	331.1	4.56	578.1	[M+H]+	-	Tricin O-malonylhexoside	Flavone	麦黄酮 O-丙二酰己糖苷	黄酮	678000	774000	818000	754000	766000	760000	579000	589000	603000	861000	913000	977000	641000	708000	688000	1040000	936000	1070000
pmb0723	689.2	331	4.97	688.2	[M+H]+	-	Tricin 4'-O-(β-guaiacylglyceryl) ether O-hexoside	Flavone	麦黄酮 4'-O-(β-愈创木酰甘油) 醚 O-己糖苷	黄酮	802000	885000	930000	1140000	1190000	1200000	776000	756000	789000	917000	893000	949000	653000	614000	592000	914000	953000	1020000
pmb0732	669.1	331	3.72	668.1	[M+H]+	-	Tricin 5-O-feruloylhexoside	Flavone	麦黄酮 5-O-阿魏酰己糖苷	黄酮	10400000	12300000	13100000	18700000	16900000	18100000	9490000	8770000	9510000	7900000	8830000	9580000	7900000	8290000	8220000	20400000	19200000	20600000
pmb0738	699.2	331.1	4.88	698.2	[M+H]+	-	Tricin O-sinapoylhexoside	Flavone	麦黄酮 O-芥子酰己糖苷	黄酮	153000	201000	208000	249000	255000	240000	88200	128000	109000	271000	279000	220000	219000	218000	198000	123000	92600	163000
pmb0739	659.3	331	4.92	658.3	[M+H]+	-	Tricin O-hexosyl-O-syringin alcohol	Flavone	麦黄酮 O-己糖基-O-丁香醇	黄酮	4710000	5140000	5040000	5880000	5960000	5710000	4640000	4730000	4750000	4200000	4090000	4400000	4310000	4480000	4170000	5380000	5670000	6020000
pmb0744	435.3	330.8	5.48	434.3	[M+H]+	-	Tricin O-phenylformic acid	Flavone	苯甲酰麦黄酮	黄酮	3520000	3700000	3740000	5440000	5580000	5420000	2640000	2450000	2520000	2330000	2250000	2370000	3660000	3690000	3580000	3720000	3890000	4310000
pmb0745	497.1	331.3	5.75	496.1	[M+H]+	-	Tricin 4'-O-syringyl alcohol	Flavone	麦黄酮 4'-O-丁香醇醚	黄酮	27000000	28600000	29000000	38900000	38800000	36700000	16900000	16200000	16600000	14500000	13900000	14700000	21400000	21800000	20500000	37100000	38900000	41800000
pmb0746	527.1	331	5.84	526.1	[M+H]+	-	Tricin 4'-O-β-guaiacylglycerol	Flavone	麦黄酮 4'-O-愈创木基甘油醚	黄酮	1520000	1620000	1670000	2670000	2650000	2620000	982000	950000	963000	1020000	1040000	1160000	1210000	1280000	1130000	1760000	1790000	1950000
pmb0749	369.1	177.2	2.12	368.1	[M+H]+	-	O-Feruloyl quinic acid	Organic acids and derivatives	O-阿魏酰奎尼酸	有机酸及衍生物	355000	442000	463000	702000	677000	750000	320000	307000	374000	626000	603000	639000	277000	303000	306000	726000	697000	832000
pmb0751	321.1	147.3	3.81	320.1	[M+H]+	-	5-O-p-Coumaroyl shikimic acid	Organic acids and derivatives	5-O-对香豆酰莽草酸	有机酸及衍生物	5100000	6370000	5900000	15400000	15000000	14600000	4670000	5160000	4440000	597000	736000	780000	6780000	7160000	7690000	3060000	3010000	3260000
pmb0752	369.1	177.1	3.01	368.1	[M+H]+	C02572	3-O-Feruloyl quinic acid	Organic acids and derivatives	3-O-阿魏酰奎宁酸	有机酸及衍生物	4420000	6660000	7850000	12300000	13800000	13800000	3240000	3620000	3350000	5440000	5220000	5430000	4580000	3470000	3370000	9500000	9600000	10500000
pmb0758	491.1	329	3.09	490.1	[M+H]+	-	Anisic acid O-feruloyl hexoside	Organic acids and derivatives	茴香酸O-阿魏酰基己糖苷	有机酸及衍生物	1230000	1360000	1180000	674000	681000	730000	1170000	1180000	1260000	1650000	1630000	1900000	801000	857000	749000	1750000	1830000	1900000
pmb0764	144.1	113.2	2.6	143.1	[M+H]+	C04294	4-Methyl-5-thiazoleethanol	Alcohols	4-甲基-5-噻唑乙醇	醇类	665000	823000	769000	1420000	1450000	1430000	976000	952000	850000	238000	261000	276000	564000	577000	523000	699000	669000	680000
pmb0766	390.4	328.3	7.2	389.4	[M+H]+	-	Azoxystrobin acid	Organic acids and derivatives	嘧菌酯酸	有机酸及衍生物	3110000	3340000	3370000	3860000	4050000	4010000	1980000	2150000	2560000	2810000	2890000	2490000	2400000	2030000	2660000	2980000	3270000	2200000
pmb0767	302.4	60.2	7.25	301.4	[M+H]+	-	D-erythro-Dihydrosphingosine	Alcohols	二氢鞘氨醇	醇类	20300000	21000000	19700000	45100000	48600000	43600000	49600000	50400000	45800000	96900000	94900000	103000000	61800000	61600000	55500000	46700000	70100000	66200000
pmb0769	485.1	323.1	3.79	484.1	[M+H]+	-	N-hexosyl-p-coumaroyl serotonin	Alkaloids	对香豆酰五羟色胺己糖苷	生物碱	767000	703000	711000	916000	973000	946000	557000	445000	601000	1280000	1030000	1010000	608000	560000	538000	667000	474000	548000
pmb0770	353.1	177.1	4.79	352.1	[M+H]+	-	N-Feruloyl serotonin	Alkaloids	阿魏酰五羟色胺	生物碱	1300000	1630000	1550000	1190000	1400000	1280000	1400000	1660000	1500000	1760000	1950000	1530000	1580000	1220000	1080000	1630000	2050000	2500000
pmb0771	314	177	4.91	313	[M+H]+	C02717	N-Feruloyl tyramine	Phenolamides	阿魏酰酪胺	酚胺	170000	218000	207000	192000	175000	216000	82000	78300	82200	274000	254000	224000	211000	186000	200000	325000	336000	392000
pmb0774	177.2	160.3	1.63	176.2	[M+H]+	C17203	N-hydroxy tryptamine	Alkaloids	羟基色胺	生物碱	1900000	1110000	1110000	2280000	2810000	2200000	911000	676000	825000	773000	745000	588000	933000	1040000	1010000	3160000	4090000	4990000
pmb0782	86.1	69.2	1.19	85.1	[M+H]+	C01746	Piperidine	Alkaloids	哌啶	生物碱	17000000	21000000	17800000	19300000	18200000	18500000	24000000	26600000	24600000	17300000	16500000	16900000	22600000	20500000	21200000	8890000	8790000	8900000
pmb0786	180	162	0.69	179	[M+H]+	C00329	Glucosamine	Carbohydrates	氨基葡萄糖	糖类	163000	275000	367000	228000	182000	328000	270000	298000	276000	331000	378000	227000	252000	312000	283000	299000	309000	303000
pmb0789	332.1	314.3	1.16	331.1	[M+H]+	-	Pyridoxine O-glucoside	Vitamins and derivatives	吡哆醇葡萄糖苷	维生素及衍生物	18700000	18800000	19100000	30900000	28200000	28700000	14100000	14700000	13600000	14800000	13800000	13800000	10400000	11200000	10100000	30500000	29900000	32600000
pmb0800	123.1	79.9	1.52	122.1	[M+H]+	C00153	Niacinamide	Vitamins and derivatives	烟酰胺	维生素及衍生物	11800000	12000000	12600000	10400000	10300000	10600000	18000000	16900000	17700000	7150000	6830000	6210000	14000000	13400000	12900000	7000000	7760000	9080000
pmb0801	346	184.1	1.58	345	[M+H]+	-	4-Pyridoxic acid O-hexoside	Vitamins and derivatives	吡哆醇O-己糖苷	维生素及衍生物	21800000	26400000	26200000	30800000	31400000	33400000	20100000	21400000	18700000	28000000	26900000	24600000	18100000	17700000	17000000	32500000	35500000	38900000
pmb0802	220.2	202.1	2.15	219.2	[M+H]+	C00864	D-Pantothenic acid	Vitamins and derivatives	泛酸	维生素及衍生物	3580000	3760000	4020000	3040000	3120000	2990000	5380000	4870000	5420000	2970000	3020000	3090000	4600000	4510000	4480000	3130000	3170000	3470000
pmb0803	508.1	152.4	3.22	507.1	[M+H]+	-	Pyridoxine O-feruloyl hexoside	Vitamins and derivatives	吡哆醇 O-阿魏酰己糖苷	维生素及衍生物	135000	139000	162000	124000	107000	183000	109000	108000	114000	158000	184000	169000	89300	77700	79600	139000	143000	177000
pmb0808	353.1	179	2.83	352.1	[M+H]+	-	"6,7-dihydroxycoumarin 6-O-quinic acid"	Phenylpropanoids	二羟香豆素 6-O-奎宁酸	苯丙素	3330000	4680000	4480000	3850000	4220000	4330000	3240000	3960000	3330000	6660000	8270000	8140000	3440000	3920000	3960000	6230000	5750000	5330000
pmb0812	127.1	81.2	2.85	126.1	[M+H]+	C02835	Imidazole-4-acetate	Indole derivatives	咪唑-4-乙酸酯	吲哚及衍生物	325000	373000	485000	519000	423000	327000	497000	439000	328000	456000	620000	296000	431000	523000	316000	355000	577000	360000
pmb0818	206.1	147.5	2.39	205.1	[M+H]+	C05660	Methoxyindoleacetic acid	Indole derivatives	甲氧基吲哚乙酸	吲哚及衍生物	13100000	15800000	16700000	13600000	13900000	13500000	16800000	15800000	16500000	21700000	20900000	20200000	15400000	14900000	15300000	12400000	12800000	14200000
pmb0819	157	130	2.39	156	[M+H]+	C02938	3-Indoleacetonitrile	Indole derivatives	3-吲哚乙腈	吲哚及衍生物	7710000	13000000	13700000	8030000	7920000	7770000	12700000	12900000	13600000	17300000	17400000	17500000	12700000	13400000	13200000	9490000	8670000	8460000
pmb0829	98.9	80.9	0.88	97.9	[M+H]+	C00009	Phosphoric acid	Organic acids and derivatives	磷酸	有机酸及衍生物	13500000	10500000	9700000	11100000	11400000	11100000	15000000	14600000	15000000	9820000	8520000	8200000	10900000	10100000	10100000	8710000	8110000	7980000
pmb0848	494.3	184.2	7.88	493.3	[M+H]+	-	LysoPC 16:1 (2n isomer)	Lipids	溶血磷脂酰胆碱 16:1(2n异构)	脂质	1360000	1510000	1410000	1680000	1680000	1660000	1490000	1380000	1570000	392000	468000	364000	2070000	2120000	1970000	1390000	1670000	2030000
pmb0852	520.3	502.2	8.43	519.3	[M+H]+	-	LysoPC 18:2	Lipids	溶血磷脂酰胆碱 18:2	脂质	1320000	1440000	1370000	965000	918000	949000	2580000	2440000	2560000	514000	671000	493000	1910000	1860000	1870000	784000	911000	1110000
pmb0854	518.3	459.3	8.79	517.3	[M+H]+	-	LysoPC 18:3	Lipids	溶血磷脂酰胆碱 18:3	脂质	6860000	5820000	5820000	7530000	7340000	7130000	19200000	18200000	17000000	5960000	5950000	5270000	22100000	20500000	18700000	6410000	9210000	9300000
pmb0855	496.3	184.2	8.8	495.3	[M+H]+	-	LysoPC 16:0	Lipids	溶血磷脂酰胆碱 16:0	脂质	1180000	1120000	1130000	1320000	1320000	1280000	3460000	3560000	3370000	971000	1060000	895000	3920000	4090000	3540000	1100000	1620000	1670000
pmb0856	480.5	339.2	8.86	479.5	[M+H]+	-	LysoPE 18:1 (2n isomer)	Lipids	溶血磷脂酰乙醇胺 18:1(2n异构)	脂质	25200000	24500000	24800000	26400000	27500000	25500000	28300000	19900000	28300000	5650000	7530000	4140000	29600000	29300000	29100000	52200000	55200000	64000000
pmb0859	522.4	184	8.91	521.4	[M+H]+	-	LysoPC 18:1 (2n isomer)	Lipids	溶血磷脂酰胆碱 18:1(2n异构)	脂质	1430000	1500000	1440000	1530000	1540000	1480000	1600000	1540000	1680000	173000	275000	157000	2070000	2130000	1980000	2140000	2520000	3080000
pmb0862	440.1	184.5	6.77	439.1	[M+H]+	-	LysoPC 12:1	Lipids	溶血磷脂酰胆碱 12:1	脂质	89300	97800	97700	62300	68800	50600	114000	109000	118000	93700	88600	82300	173000	161000	153000	44900	52200	64600
pmb0863	492.3	184	7.34	491.3	[M+H]+	-	LysoPC 16:2 (2n isomer)	Lipids	溶血磷脂酰胆碱 16:2	脂质	241000	224000	216000	223000	266000	267000	192000	218000	219000	85200	85000	79500	467000	485000	480000	245000	271000	355000
pmb0864	426.3	285.2	7.69	425.3	[M+H]+	-	LysoPE 14:0	Lipids	溶血磷脂酰乙醇胺 14:0	脂质	1050000	1140000	1090000	964000	1010000	926000	2480000	2430000	2410000	507000	668000	375000	2290000	2220000	2160000	953000	1130000	1240000
pmb0865	518.2	184.1	7.71	517.2	[M+H]+	-	LysoPC 18:3 (2n isomer)	Lipids	溶血磷脂酰胆碱 18:3(2n异构)	脂质	2850000	3050000	2910000	2590000	2700000	2660000	3020000	2750000	3090000	819000	946000	741000	4320000	4030000	4200000	3390000	3650000	4770000
pmb0866	468.1	184.4	7.74	467.1	[M+H]+	-	LysoPC 14:0	Lipids	溶血磷脂酰胆碱 14:0	脂质	5010000	5490000	5210000	3490000	3560000	3510000	9180000	8610000	8830000	4500000	4600000	4150000	7560000	7380000	7350000	3290000	3580000	4290000
pmb0873	520	184.5	8.25	519	[M+H]+	-	LysoPC 18:2 (2n isomer)	Lipids	溶血磷脂酰胆碱 18:2(2n异构)	脂质	39800000	45300000	40100000	43700000	46400000	42000000	42700000	39800000	43400000	7950000	10100000	6680000	67100000	65900000	63300000	48600000	55100000	67300000
pmb0874	478.6	460.6	8.38	477.6	[M+H]+	-	LysoPE 18:2 (2n isomer)	Lipids	溶血磷脂酰乙醇胺 18:2(2n异构)	脂质	5110000	5480000	5740000	4710000	4860000	4410000	10900000	10200000	10400000	777000	1370000	448000	7760000	8150000	8030000	3980000	4420000	5040000
pmb0876	454.2	313.3	8.74	453.2	[M+H]+	-	LysoPE 16:0	Lipids	溶血磷脂酰乙醇胺 16:0	脂质	23400000	23600000	22900000	40400000	42300000	37000000	107000000	105000000	98600000	11800000	17000000	7580000	120000000	117000000	108000000	33100000	49400000	46600000
pmb0877	480.1	339.9	8.87	479.1	[M+H]+	-	LysoPE 18:1	Lipids	溶血磷脂酰乙醇胺 18:1	脂质	1070000	1090000	1060000	1150000	1240000	1080000	1230000	1260000	1290000	238000	321000	174000	1310000	1430000	1300000	2170000	2530000	2530000
pmb0882	522.1	504.2	9.07	521.1	[M+H]+	-	LysoPC 18:1	Lipids	溶血磷脂酰胆碱 18:1	脂质	16000000	16900000	15900000	11900000	12400000	12600000	31900000	28000000	27800000	5100000	6440000	4130000	26900000	26800000	26300000	12200000	13300000	15700000
pmb0883	482.1	341.7	9.86	481.1	[M+H]+	-	LysoPE 18:0	Lipids	溶血磷脂酰乙醇胺 18:0	脂质	92200	87100	82200	172000	190000	144000	501000	483000	459000	43300	67900	30400	617000	565000	500000	142000	185000	211000
pmb0885	291	190.9	6.71	290	[M+H]+	-	"4-oxo-9Z,11Z,13E,15E-octadecatetraenoic acid"	Lipids	4-氧代-十八碳四烯酸	脂质	2130000	2230000	2230000	1360000	1300000	1250000	3610000	3540000	3570000	1270000	1240000	1430000	3360000	3450000	3350000	1050000	1050000	1110000
pmb0889	279.3	95.1	8.96	278.3	[M+H]+	C08364	Punicic acid	Lipids	石榴酸	脂质	25900000	25100000	23100000	6230000	6400000	6090000	26600000	25300000	25100000	4960000	4600000	5510000	64600000	65100000	64200000	4090000	4120000	4130000
pmb0890	355.1	263.3	10.52	354.1	[M+H]+	-	MAG (18:2)	Lipids	单酰甘油酯 (18:2)	脂质	32100000	27900000	28900000	23500000	25000000	23700000	19100000	18400000	17000000	35700000	31900000	35500000	47800000	43500000	44900000	30000000	31300000	28000000
pmb0896	265.1	177.5	2.33	264.1	[M+H]+	-	N'-Feruloyl putrescine	Phenolamides	N'-阿魏酰腐胺	酚胺	560000	515000	462000	335000	430000	453000	114000	104000	114000	593000	565000	434000	317000	469000	466000	1110000	1060000	1240000
pmb0907	265.1	177.1	2.29	264.1	[M+H]+	C10497	N-Feruloyl putrescine	Phenolamides	阿魏酸腐胺	酚胺	1460000	1560000	1320000	1150000	1310000	1210000	366000	297000	363000	1820000	1500000	1500000	1140000	1430000	1320000	3120000	3190000	3700000
pmb0952	265.1	122.1	0.74	264.1	[M+H]+	C00378	Thiamine	Vitamins and derivatives	硫胺素	维生素及衍生物	602000	822000	770000	716000	846000	867000	927000	922000	927000	554000	690000	578000	523000	720000	692000	417000	502000	536000
pmb0962	235.1	118.3	0.8	234.1	[M+H]+	-	Lysine butyrate	Amino acid and derivatives	赖氨酸丁酸	氨基酸及衍生物	208000	187000	191000	176000	160000	157000	267000	283000	307000	216000	211000	237000	294000	268000	268000	93700	106000	119000
pmb0964	366.2	204.1	0.8	365.2	[M+H]+	-	iP7G	Nucleotide and derivates	异戊烯基-7-葡糖苷	核苷酸及衍生物	3080000	3640000	3370000	3110000	3320000	3390000	2230000	2240000	2070000	3890000	3360000	3540000	3400000	3020000	3020000	4400000	4130000	4720000
pmb0981	348.2	136	1.16	347.2	[M+H]+	C00020	Adenosine 5'-monophosphate	Nucleotide and derivates	腺苷 5'-单磷酸	核苷酸及衍生物	321000	380000	331000	406000	327000	331000	217000	484000	286000	339000	328000	367000	290000	320000	328000	522000	400000	373000
pmb1096	118	91	2.39	117	[M+H]+	C00463	Indole	Indole derivatives	吲哚	吲哚及衍生物	19200000	17200000	18100000	14700000	15600000	15700000	19000000	18200000	18000000	24700000	23500000	23500000	17500000	16900000	16800000	13700000	14000000	14600000
pmb1108	773.1	593	2.66	772.1	[M+H]+	-	Luteolin 6-C-hexoside 8-C-hexosyl-O-hexoside	Flavone	木犀草素 6-C-己糖基 8-C-己糖基-O-己糖苷	黄酮	360000	466000	471000	195000	184000	127000	280000	264000	289000	888000	852000	952000	387000	359000	366000	402000	339000	462000
pmb1207	339.1	153	3.34	338.1	[M+H]+	-	O-Feruloyl 3-hydroxylcoumarin	Phenylpropanoids	阿魏酸 3-羟基香豆素	苯丙素	201000	289000	315000	303000	336000	248000	167000	226000	205000	250000	252000	281000	172000	230000	198000	276000	238000	325000
pmb1240	503.2	311.1	3.79	502.2	[M+H]+	-	Phellodensin F	Others	黄体素F	其它	7020000	8330000	7890000	12800000	11600000	13100000	4130000	3870000	3630000	8500000	9160000	9390000	5580000	5460000	5340000	8750000	9880000	9890000
pmb1270	851.6	331	4.04	850.6	[M+H]+	-	Tricin 4'-O-(β-guaiacylglyceryl) ether 5-O-hexosyl-O-hexoside	Flavone	麦黄酮 4'-O-(β-愈创木酰甘油) 醚 5-O-二己糖苷	黄酮	791000	991000	886000	1490000	1700000	1560000	534000	551000	585000	499000	518000	553000	512000	591000	519000	1480000	1540000	1560000
pmb1312	689.2	331.2	4.43	688.2	[M+H]+	-	Tricin 4'-O-(β-guaiacylglyceryl) ether 7-O-hexoside	Flavone	麦黄酮 4'-O-(β-愈创木酰甘油) 醚 7-O-己糖苷	黄酮	1060000	1270000	1310000	1140000	1100000	1350000	922000	809000	929000	1170000	1110000	1240000	824000	843000	796000	1300000	1290000	1400000
pmb1318	457.2	209.2	4.48	456.2	[M+H]+	-	8-Methyl-2-oxo-4-phenyl-2H-chromen-7-yl 4-(hexyloxy)benzoate	Organic acids and derivatives	8-甲基-2-氧代-4-苯基-2H-色烯-7-基4-(己氧基)苯甲酸酯	有机酸及衍生物	2150000	2740000	2650000	2190000	2150000	2010000	2380000	2430000	2850000	2510000	2680000	2700000	2440000	2030000	1940000	3260000	3250000	4050000
pmb1452	275.1	213.2	6.23	274.1	[M+H]+	-	N-Lauryldiethanolamine	Others	十二烷基乙醇胺	其它	1010000	1030000	922000	2840000	3220000	2980000	400000	439000	447000	601000	488000	375000	424000	424000	374000	430000	590000	308000
pmb1466	511.2	331.1	6.38	510.2	[M+H]+	-	Tricin 4'-O-syringic acid	Flavone	麦黄酮 4'-O-丁香酸	黄酮	1450000	1580000	1510000	1860000	1780000	1790000	1310000	1300000	1330000	838000	801000	856000	1120000	1010000	1060000	1980000	2030000	2010000
pmb1530	317.1	137.1	7.34	316.1	[M+H]+	-	Phytocassane D	Terpene	植保素D	萜类	1270000	1330000	1270000	903000	917000	930000	1430000	1390000	1400000	789000	711000	784000	1140000	1130000	1040000	768000	725000	820000
pmb1562	351	146.9	7.8	350	[M+H]+	-	MAG (18:4) isomer3	Lipids	单酰甘油酯 (酰基 18:4) 异构3	脂质	5100000	5640000	5360000	784000	1020000	884000	4490000	4520000	4220000	1980000	1790000	2550000	19500000	18800000	19500000	1070000	968000	751000
pmb1574	277.2	93	8.21	276.2	[M+H]+	-	Octadecadien-6-ynoic acid	Lipids	十八碳二烯-6-炔酸	脂质	366000	383000	313000	354000	321000	302000	409000	450000	295000	620000	423000	534000	387000	393000	435000	303000	374000	343000
pmb1587	207.2	165.2	8.41	206.2	[M+H]+	-	"4-Hydroxy-3,5-diisopropylbenzaldehyde"	Organic acids and derivatives	"4-羟基-3,5-二异丙基苯甲醛"	有机酸及衍生物	620000	651000	720000	376000	450000	428000	1190000	1110000	1130000	209000	217000	209000	1120000	1110000	1080000	314000	304000	336000
pmb1605	353.3	261.4	8.45	352.3	[M+H]+	-	MAG (18:3) isomer3	Lipids	单酰甘油酯 (酰基 18:3) 异构3	脂质	23600000	23400000	24000000	17000000	17600000	17600000	22800000	22500000	21900000	30700000	31500000	31300000	15100000	15000000	15200000	34300000	35000000	34200000
pmb1626	534.4	263.3	9.22	533.4	[M+H]+	-	MGMG (18:2) isomer1	Lipids	单酰甘油酯单糖 (18:2) 异构1	脂质	21000000	24200000	20800000	14200000	16200000	18000000	22100000	21800000	21400000	33600000	32000000	29900000	11300000	14000000	14000000	28600000	35100000	29100000
pmb1650	279.2	149.4	9.71	278.2	[M+H]+	-	"Octadeca-11E,13E,15Z-trienoic acid"	Lipids	"十八碳-9E,13E,15Z-三烯酸"	脂质	53700000	52200000	52400000	54000000	81200000	64500000	52600000	54500000	48500000	51300000	54400000	46300000	54700000	56900000	54700000	58600000	54900000	54000000
pmb1652	149	121	9.71	148	[M+H]+	-	Phthalic anhydride	Others	邻苯二甲酸酐	其它	11500000	10300000	10200000	11400000	17400000	14300000	11100000	11200000	9920000	10300000	11100000	9630000	10500000	11200000	10700000	12400000	11200000	10300000
pmb1656	353.1	335.1	9.9	352.1	[M+H]+	-	MAG (18:3) isomer4	Lipids	单酰甘油酯 (酰基 18:3) 异构4	脂质	11800000	11200000	11000000	7220000	7600000	7440000	9520000	9360000	9020000	13600000	12600000	14100000	15300000	15000000	14500000	9510000	9910000	9150000
pmb1912	474.2	327	2.3	473.2	[M+H]+	C00234	10-Formyl-THF	Organic acids and derivatives	甲酰四氢叶酸	有机酸及衍生物	1270000	1530000	1470000	1500000	1450000	1400000	1810000	1880000	1780000	959000	1120000	1190000	1470000	1460000	1420000	1500000	1570000	1620000
pmb2211	343.1	240.7	6.59	342.1	[M+H]+	-	Cocamidopropyl betaine	Alkaloids	椰油酰胺丙基甜菜碱	生物碱	1390000	1640000	1570000	1510000	1780000	1800000	1250000	9630000	1340000	1610000	1750000	1440000	1770000	1630000	2110000	2180000	1940000	2160000
pmb2221	318.3	60.1	6.95	317.3	[M+H]+	C12144	4-Hydroxysphinganine	Lipids	4-羟基鞘氨醇	脂质	25200000	26300000	26500000	30200000	31400000	29200000	34700000	36300000	33400000	110000000	103000000	114000000	55500000	52800000	49900000	39600000	55600000	52200000
pmb2222	319.1	283.7	7.07	318.1	[M+H]+	-	Phytocassane C	Terpene	植保素C	萜类	2740000	2940000	2950000	3360000	3500000	3130000	3850000	3830000	3620000	11400000	10900000	12700000	6150000	5960000	5490000	4340000	6040000	5740000
pmb2251	694.1	353.7	7.6	693.1	[M+H]+	-	DGMG (18:1)	Lipids	单酰甘油酯二糖 (18:1)	脂质	6100000	6710000	7650000	5580000	6390000	5970000	7650000	7580000	7640000	8330000	8320000	9400000	6050000	6270000	6010000	9230000	9080000	8040000
pmb2260	480.1	184.5	7.76	479.1	[M+H]+	-	LysoPC 15:1	Lipids	溶血磷脂酰胆碱 15:1	脂质	1100000	1210000	1170000	552000	573000	575000	2070000	1970000	2040000	1150000	1160000	947000	1490000	1540000	1500000	470000	581000	693000
pmb2319	482.3	184.1	8.26	481.3	[M+H]+	-	LysoPC 15:0	Lipids	溶血磷脂酰胆碱 15:0	脂质	15600000	17400000	16400000	9880000	9760000	9840000	36100000	35500000	33900000	19900000	20700000	17800000	35600000	36300000	33400000	9170000	11700000	12700000
pmb2325	353.1	261.8	8.42	352.1	[M+H]+	-	MAG (18:3) isomer2	Lipids	单酰甘油酯 (酰基 18:3) 异构2	脂质	13900000	14000000	14000000	10100000	11400000	10900000	13600000	13600000	13200000	18600000	19300000	19200000	8620000	8810000	8880000	20500000	20500000	20400000
pmb2363	357.2	265.3	8.76	356.2	[M+H]+	-	MAG (18:1) isomer1	Lipids	单酰甘油酯 (酰基 18:1) 异构1	脂质	3940000	4000000	3880000	3960000	4250000	3760000	3650000	3700000	3580000	3610000	3470000	3350000	3480000	3600000	3410000	5730000	6090000	5660000
pmb2383	534.1	337.7	9.04	533.1	[M+H]+	-	MGMG (18:2) isomer2	Lipids	单酰甘油酯单糖 (18:2) 异构2	脂质	7740000	7790000	6630000	4130000	5240000	5870000	6730000	7090000	6460000	9260000	9000000	9690000	3840000	4310000	4040000	9120000	11100000	9360000
pmb2388	524.1	184	8.91	523.1	[M+H]+	-	LysoPC 18:0 (2n isomer)	Lipids	溶血磷脂酰胆碱 18:0(2n异构)	脂质	4730000	4960000	4790000	4920000	5360000	5000000	5290000	4970000	5530000	596000	859000	516000	6490000	6460000	6580000	7120000	7930000	10400000
pmb2406	510.1	184.4	9.34	509.1	[M+H]+	-	LysoPC 17:0	Lipids	溶血磷脂酰胆碱 17:0	脂质	4290000	4450000	4250000	6030000	6560000	5890000	21900000	23300000	20900000	5660000	6280000	4780000	26100000	23900000	20500000	4060000	7780000	7960000
pmb2444	353.2	261.3	10.06	352.2	[M+H]+	-	MAG (18:3) isomer1	Lipids	单酰甘油酯 (酰基 18:3) 异构1	脂质	7050000	6340000	6130000	3430000	3550000	3520000	5980000	6070000	5860000	6950000	6870000	6070000	9700000	10100000	9980000	3700000	3770000	3900000
pmb2497	197	153	0.71	198	[M-H]-	C05584	4-Hydroxy-3-methoxymandelate	Organic acids and derivatives	4-羟基-3- 甲氧基扁桃酸	有机酸及衍生物	85900	89600	86700	91200	89100	98000	75800	87600	76200	80400	95800	82700	82200	79700	90600	70200	75100	85800
pmb2507	213.1	97	0.92	214.1	[M-H]-	C00672	2-Deoxyribose 1-phosphate	Others	2-脱氧核糖 1-磷酸	其它	46000	46700	28800	24200	33500	23100	25300	19900	51200	99300	54800	102000	45400	35300	51100	32200	32000	35500
pmb2554	529.1	193.1	2.16	530.1	[M-H]-	-	5-O-Feruloyl quinic acid glucoside	Organic acids and derivatives	5-O-阿魏酰奎宁酸葡糖苷	有机酸及衍生物	2180000	2370000	2210000	2120000	2030000	1990000	2330000	2020000	2240000	2430000	2520000	2400000	2270000	2250000	2280000	2190000	2150000	2380000
pmb2556	345.1	167.1	2.27	346.1	[M-H]-	-	Syringaldehyde O-glucoside	Organic acids and derivatives	丁香酰甲醛 O-葡萄糖苷	有机酸及衍生物	124000	140000	140000	137000	123000	144000	128000	107000	91000	104000	103000	111000	137000	166000	150000	138000	135000	153000
pmb2561	190.1	84	2.37	191.1	[M-H]-	C02712	N-Acetylmethionine	Amino acid and derivatives	N-乙酰基蛋氨酸	氨基酸及衍生物	1240000	1330000	1320000	1230000	1200000	1180000	1460000	1350000	1360000	1490000	1520000	1460000	1160000	1120000	1100000	1300000	1370000	1480000
pmb2586	593.1	285.6	3.72	594.1	[M-H]-	-	Gallocatechin-catechin	Polyphenol	没食子儿茶素-儿茶素	多酚	287000	306000	293000	519000	553000	505000	278000	254000	256000	129000	124000	114000	54500	69900	63800	500000	484000	540000
pmb2591	245	203.2	3.87	246	[M-H]-	C03137	Acetyl tryptophan	Amino acid and derivatives	乙酰色氨酸	氨基酸及衍生物	13400000	13100000	13000000	11200000	11300000	10100000	17300000	17400000	16400000	11600000	11400000	11500000	12400000	12800000	13200000	11400000	12000000	12900000
pmb2620	207.1	133.1	5.52	208.1	[M-H]-	-	"3,4-Dimethoxycinnamic acid"	Phenylpropanoids	"3,4-二甲氧基肉桂酸"	苯丙素	33400	33000	25100	28100	28100	33600	9	9	9	36900	31800	36200	9	9	9	26400	32800	26800
pmb2640	199	181	9.66	200	[M-H]-	C02679	Lauric acid (C12:0)	Lipids	月桂酸	脂质	35900	33700	33600	35800	37000	34800	29300	26600	28800	45900	45800	41300	28800	27700	27800	42500	38200	37000
pmb2653	649.1	145	0.76	650.1	[M-H]-	-	D(+)-Melezitose O-rhamnoside	Carbohydrates	松三糖 O-鼠李糖苷	糖类	96000	97900	99000	63900	53900	75900	52600	37100	54400	141000	166000	154000	54200	49600	59400	212000	263000	246000
pmb2654	460.1	117.9	0.78	461.1	[M-H]-	-	Anthranilate O-hexosyl-O-hexoside	Organic acids and derivatives	邻氨基苯甲酸 二己糖苷	有机酸及衍生物	702000	624000	550000	545000	491000	501000	406000	482000	373000	933000	822000	724000	406000	426000	448000	868000	854000	884000
pmb2684	328.1	134.2	1.68	329.1	[M-H]-	C00575	Cyclic AMP	Nucleotide and derivates	腺苷-3'-5'-环单磷酸	核苷酸及衍生物	1040000	1030000	1050000	1820000	1790000	1730000	1430000	1400000	1300000	311000	354000	337000	692000	648000	716000	882000	873000	909000
pmb2723	485.1	323.2	3.44	486.1	[M-H]-	-	4-hydroxycoumarin di-glucoside	Phenylpropanoids	4-羟基香豆素 二葡糖苷	苯丙素	75500	85100	75700	69500	60400	66300	107000	104000	92000	59700	60800	69400	25600	43200	36100	75300	81000	78300
pmb2778	295	277.3	8.96	296	[M-H]-	-	"9,10-EODE"	Lipids	"9,10-环氧十八碳二烯酸"	脂质	19700000	18000000	17800000	4610000	4780000	4630000	22100000	20400000	21000000	2990000	3000000	3150000	43900000	43800000	43500000	2840000	2670000	2880000
pmb2786	293	275	8.42	294	[M-H]-	-	9-HOTrE	Lipids	9-羟基十八碳三烯酸	脂质	7940000	7030000	6520000	954000	1000000	938000	7640000	7230000	7260000	1060000	1000000	1130000	18700000	18700000	18200000	662000	650000	653000
pmb2787	293.2	275.1	9.19	294.2	[M-H]-	-	9-KODE	Lipids	13-酮十八碳二烯酸	脂质	1960000	1840000	1770000	450000	472000	436000	1400000	1390000	1330000	726000	688000	726000	4990000	4940000	4970000	363000	339000	363000
pmb2789	309	209	7.54	310	[M-H]-	-	13-HpOTrE(r)	Lipids	13-过氧十八碳三烯酸	脂质	1050000	986000	1060000	292000	256000	444000	982000	791000	681000	156000	197000	203000	3370000	3390000	2960000	291000	126000	139000
pmb2791	309.1	209.1	7.55	310.1	[M-H]-	-	9-HpOTrE	Lipids	9-羟基过氧十八碳三烯酸	脂质	1060000	937000	984000	229000	253000	346000	860000	755000	825000	210000	207000	232000	3400000	3500000	3340000	261000	161000	149000
pmb2792	293	193.1	7.81	294	[M-H]-	-	13-HOTrE(r)	Lipids	13-羟基十八碳三烯酸2	脂质	621000	591000	555000	425000	666000	1460000	1020000	730000	296000	377000	537000	541000	670000	347000	303000	1150000	327000	346000
pmb2795	177	145	5.5	178	[M-H]-	-	4-Methoxycinnamic acid	Phenylpropanoids	4-甲氧基肉桂酸	苯丙素	135000	132000	152000	107000	95900	87700	89500	87100	86500	135000	136000	136000	116000	116000	123000	106000	98700	108000
pmb2799	295	195.2	9.74	296	[M-H]-	-	"12,13-EODE"	Lipids	"12,13-环氧十八碳二烯酸"	脂质	619000	573000	557000	228000	227000	235000	363000	361000	341000	313000	295000	312000	1660000	1620000	1640000	226000	209000	219000
pmb2804	311.1	171.3	7.87	312.1	[M-H]-	C04717	13-HPODE	Lipids	13-过氧十八碳二烯酸	脂质	1270000	1100000	1200000	279000	298000	260000	1150000	1120000	1140000	128000	192000	178000	3080000	3480000	3120000	155000	135000	150000
pmb2819	665.1	218.1	2.16	666.1	[M-H]-	-	O-Caffeoyl maltotriose	Phenylpropanoids	咖啡酰麦芽三糖	苯丙素	78200	83900	75700	52000	47700	49300	162000	163000	165000	51400	49300	55100	68300	63600	60800	63100	64100	72600
pmb2826	147	87.1	1.03	148	[M-H]-	C00815	Citramalate	Organic acids and derivatives	甲基苹果酸	有机酸及衍生物	272000	302000	426000	210000	269000	390000	423000	382000	411000	205000	176000	289000	356000	475000	384000	444000	400000	378000
pmb2831	315.1	153.1	2.44	316.1	[M-H]-	-	Protocatechuic acid O-glucoside	Polyphenol	咖啡酰原儿茶酸	多酚	14200000	15000000	15100000	15800000	15600000	16000000	13500000	12000000	11800000	13200000	13500000	13400000	13400000	13000000	12700000	17700000	18100000	19300000
pmb2833	529	193.1	2.13	530	[M-H]-	-	3-O-Feruloyl quinic acid glucoside	Organic acids and derivatives	3-O-阿魏酰奎宁酸葡糖苷	有机酸及衍生物	2080000	2280000	2270000	2080000	1930000	2050000	2160000	1900000	2070000	2490000	2360000	2180000	2150000	2050000	2030000	2000000	2080000	2230000
pmb2850	329	314	5.73	330	[M-H]-	-	Tricin	Flavone	麦黄酮	黄酮	9390000	9510000	8990000	15700000	15700000	12700000	3710000	3910000	3970000	3710000	3940000	4100000	5120000	5300000	4580000	11800000	11200000	12600000
pmb2855	307	145	0.77	308	[M-H]-	-	L-Glutamine O-hexside	Amino acid and derivatives	L-谷氨酰胺 O-己糖苷	氨基酸及衍生物	466000	446000	374000	518000	593000	503000	347000	423000	499000	309000	258000	267000	491000	438000	471000	480000	446000	366000
pmb2857	308.1	146.1	0.8	309.1	[M-H]-	-	L-Glutamic acid O-glucoside	Amino acid and derivatives	L-谷氨酸 O-己糖苷	氨基酸及衍生物	88800	33600	49300	88700	91000	52900	54200	54900	47300	39500	58200	9	74900	48000	52900	69500	62300	56100
pmb2867	350.1	144.1	1.72	351.1	[M-H]-	-	Kynurenic acid O-hexside	Organic acids and derivatives	犬尿酸 O-己糖苷	有机酸及衍生物	12000000	12200000	13000000	9920000	9720000	9860000	11600000	10900000	10500000	16000000	15900000	15600000	11800000	11600000	11000000	12100000	12800000	14300000
pmb2871	315.1	153	1.84	316.1	[M-H]-	-	"2,5-dihydroxy benzoic acid O-hexside"	Organic acids and derivatives	"2,5-二羟基苯甲酸 O-己糖苷"	有机酸及衍生物	32100000	35100000	33800000	32000000	29500000	29900000	35400000	32100000	33700000	29800000	29000000	31900000	38500000	38800000	40200000	29000000	29200000	33900000
pmb2873	214.1	134	3.65	215.1	[M-H]-	-	3-(2-Naphthyl)-D-alanine	Amino acid and derivatives	3-(2-萘基)-D-丙氨酸	氨基酸及衍生物	507000	549000	469000	493000	627000	405000	544000	561000	506000	440000	475000	427000	546000	704000	601000	433000	581000	489000
pmb2922	565.1	323.1	1.11	566.1	[M-H]-	C00029	Uridine 5'-diphospho-D-glucose	Nucleotide and derivates	尿苷 5'-二磷酸葡萄糖	核苷酸及衍生物	4740000	4710000	4770000	5500000	5800000	5670000	3630000	3640000	3810000	2730000	3090000	4170000	5560000	5900000	5800000	5550000	5890000	5850000
pmb2928	331	313.1	2.02	332	[M-H]-	-	Gallic acid O-Hexoside	Organic acids and derivatives	没食子酸 O-己糖苷	有机酸及衍生物	9680000	10700000	11400000	14000000	14900000	15900000	7310000	6530000	6390000	9540000	10300000	9830000	7640000	7660000	7210000	14400000	16500000	17500000
pmb2933	311.1	149.1	2.16	312.1	[M-H]-	-	Caftaric acid	Phenylpropanoids	咖啡酰酒石酸	苯丙素	709000	647000	685000	699000	642000	666000	727000	641000	685000	761000	831000	741000	585000	576000	603000	639000	622000	696000
pmb2936	591.1	367.2	4.95	592.1	[M-H]-	-	Disinapoyl hexoside	Phenylpropanoids	二芥子酰葡萄糖苷	苯丙素	26600	26900	21800	31800	33400	35200	6270	9	9	24800	24600	19600	9	9	9	47300	52200	49000
pmb2938	353.1	100.9	3	354.1	[M-H]-	-	4-O-Caffeoyl quinic acid (criptochlorogenic acid)	Organic acids and derivatives	4-O-咖啡酰奎宁酸	有机酸及衍生物	6480000	7390000	7080000	5640000	5580000	5620000	5160000	5010000	5030000	8550000	8860000	8970000	5700000	5540000	5330000	8080000	8420000	9190000
pmb2940	385.1	205	3.26	386.1	[M-H]-	-	1-O-beta-D-Glucopyranosyl sinapate	Phenylpropanoids	芥子酸吡喃葡萄糖苷	苯丙素	547000	509000	512000	422000	425000	438000	110000	189000	162000	788000	780000	876000	310000	272000	293000	793000	801000	824000
pmb2954	771.1	609.3	2.83	772.1	[M-H]-	-	Luteolin O-hexosyl-O-hexosyl-O-hexoside	Flavone	矢车菊素 O-己糖基-O-己糖基-O-己糖苷	黄酮	393000	389000	371000	219000	227000	215000	252000	249000	249000	678000	703000	646000	397000	362000	389000	298000	288000	349000
pmb2961	547.1	503.1	3	548.1	[M-H]-	-	Peonidin O-malonylhexoside	Anthocyanins	芍药花青素 O-丙二酰基己糖苷	花青素	446000	340000	316000	316000	330000	354000	197000	194000	235000	343000	395000	461000	412000	398000	326000	603000	620000	558000
pmb2970	625.2	565.3	2.19	626.2	[M-H]-	-	Hesperetin O-hexosyl-O-hexoside	Flavanone	橙皮素 O-二己糖苷	黄烷酮	480000	488000	515000	363000	360000	362000	443000	424000	436000	715000	680000	690000	447000	419000	406000	399000	383000	418000
pmb2973	740.1	431.4	3.34	741.1	[M-H]-	-	Chrysoeriol 6-C-pentosyl-O-rutinoside	Flavone	金圣草黄素 6-C-戊糖基-O-芸香糖苷	黄酮	58200	76000	61500	104000	93800	105000	52900	52900	56100	35200	35700	39800	71500	47100	58000	86300	92500	101000
pmb2976	755.1	447.2	3.74	756.1	[M-H]-	-	Chrysoeriol C-pentosyl-O-hexosyl-O-hexoside	Flavone	金圣草黄素 C-戊糖基-O-二己糖苷	黄酮	42400	40100	53000	37800	35800	37300	33400	36800	41100	41000	37000	37900	48900	42100	39600	41000	42600	35700
pmb2977	739.2	431.3	3.87	740.2	[M-H]-	-	Chrysoeriol 8-C-pentosyl-O-rutinoside	Flavone	金圣草黄素 8-C-戊糖基-O-芸香糖苷	黄酮	159000	143000	140000	97900	89800	86600	96200	116000	104000	300000	290000	311000	144000	113000	125000	81700	80000	79600
pmb2979	549.2	387.1	3.91	550.2	[M-H]-	-	Hesperetin O-malonylhexoside	Flavanone	橙皮素 O-丙二酰基己糖苷	黄烷酮	546000	692000	596000	795000	750000	823000	488000	564000	534000	516000	582000	551000	417000	422000	433000	712000	1000000	828000
pmb2984	491.1	287.1	5.09	492.1	[M-H]-	-	Acetyl-eriodictyol O-hexoside	Flavone	乙酰基圣草酚 O-己糖苷	黄酮	54600	49100	42200	48000	34400	41200	36100	23300	40500	64800	75000	66000	32900	36400	34000	40600	43200	43500
pmb2987	487.1	163	2.63	488.1	[M-H]-	-	Acacetin O-acetyl hexoside	Flavone	金合欢素 O-乙酰己糖苷	黄酮	3800000	3560000	3440000	1710000	1780000	1790000	6840000	6060000	6970000	3030000	2760000	2770000	2020000	2090000	1840000	2920000	3090000	3410000
pmb2992	459.1	255.2	3.75	460.1	[M-H]-	-	Acacetin O-glucuronic acid	Flavone	金合欢素 O-葡萄糖醛酸	黄酮	40600	36500	29500	109000	100000	9	13200	14600	9	9	18000	9	9	10900	23000	9	9	18900
pmb3000	503.1	341.1	3.94	504.1	[M-H]-	-	Chrysoeriol O-acetylhexoside	Flavone	金圣草黄素 O-乙酰基己糖苷	黄酮	214000	157000	192000	118000	112000	114000	191000	206000	173000	229000	239000	230000	194000	160000	217000	201000	168000	178000
pmb3002	607.1	299	3.98	608.1	[M-H]-	-	Chrysoeriol 7-O-rutinoside	Flavone	金圣草黄素 7-O-芸香糖苷	黄酮	15700000	16000000	15700000	20900000	20000000	19500000	16500000	16500000	16200000	6170000	6400000	6510000	12400000	13000000	12600000	18600000	19900000	20300000
pmb3005	621.1	299.2	4.07	622.1	[M-H]-	-	Chrysoeriol O-rhamnosyl-O-glucuronic acid	Flavone	金圣草黄素 O-鼠李糖基-O-葡萄糖醛酸	黄酮	367000	353000	358000	915000	963000	815000	219000	218000	191000	141000	137000	121000	306000	283000	255000	382000	401000	384000
pmb3007	475.1	284.1	4.18	476.1	[M-H]-	-	Chrysoeriol O-glucuronic acid	Flavone	金圣草黄素 O-葡萄糖醛酸	黄酮	383000	323000	357000	810000	789000	779000	194000	181000	204000	45400	29900	48100	819000	805000	813000	39800	51400	45100
pmb3013	519.1	314.2	4.32	520.1	[M-H]-	-	Isorhamnetin O-acetyl-hexoside	Flavonol	异鼠李素 O-乙酰己糖苷	黄酮醇	84800	83100	72400	280000	254000	204000	38600	28400	29500	32000	9	9	53500	54200	62500	47200	46200	50000
pmb3023	449.1	287	3.37	450.1	[M-H]-	-	Eriodictyol C-hexoside	Flavone	圣草酚 C-己糖	黄酮	143000	160000	149000	175000	177000	169000	58000	75600	88300	262000	238000	223000	97000	63600	78700	180000	192000	144000
pmb3024	447.1	327.1	3.45	448.1	[M-H]-	-	Luteolin C-hexoside	Flavone	木犀草素 C-己糖苷	黄酮	2130000	2090000	1920000	2420000	2440000	2180000	1730000	1830000	1900000	2180000	2080000	2240000	1490000	1460000	1490000	2240000	2460000	2280000
pmb3026	505.1	301.2	3.8	506.1	[M-H]-	-	Quercetin O-acetylhexoside	Flavonol	槲皮素 O-乙酰基己糖苷	黄酮醇	100000	94600	80300	194000	182000	151000	9	39700	9	74100	77700	61300	67200	78100	61400	9	9	45000
pmb3028	535	491.3	3.75	536	[M-H]-	-	Tricin O-sinapic acid	Flavone	麦黄酮 O-芥子酸	黄酮	5520000	5270000	4490000	7060000	7230000	7200000	3360000	4090000	3880000	3040000	2970000	2930000	4360000	4440000	4400000	6240000	6100000	6340000
pmb3031	403.1	313.1	5.23	404.1	[M-H]-	-	Tricin O-glycerol	Flavone	麦黄酮 O-甘油	黄酮	2410000	2350000	2340000	2600000	2550000	2460000	1810000	1820000	1780000	1360000	1310000	1330000	3500000	3680000	3570000	1940000	1940000	2050000
pmb3032	561.1	329.1	5.69	562.1	[M-H]-	-	Tricin O-malonyl rhamnoside	Flavone	麦黄酮 O-丙二酰基鼠李糖苷	黄酮	415000	454000	513000	928000	874000	868000	211000	218000	209000	339000	329000	337000	290000	320000	264000	519000	626000	624000
pmb3039	703.1	329.2	5.99	704.1	[M-H]-	-	Tricin O-oxalic acid O-coumaroyl shikimic acid	Flavone	麦黄酮 O-草酸 O-香豆酰莽草酸	黄酮	1290000	1230000	1090000	2300000	2250000	2100000	748000	737000	792000	712000	700000	700000	745000	762000	760000	1320000	1220000	1350000
pmb3041	521.1	329.2	3.81	522.1	[M-H]-	-	Tricin O-saccharic acid	Flavone	麦黄酮 O-葡萄糖二酸	黄酮	361000	329000	323000	542000	532000	499000	270000	299000	260000	269000	281000	235000	218000	251000	203000	459000	459000	467000
pmb3042	491.1	329.1	4	492.1	[M-H]-	-	Tricin 5-O-hexoside	Flavone	麦黄酮 5-O-己糖苷	黄酮	8680000	8700000	7840000	10600000	10100000	8850000	8590000	8040000	8900000	8710000	8470000	7570000	7940000	8110000	7660000	6170000	6180000	6720000
pmb3043	637.1	329.2	4.07	638.1	[M-H]-	-	Tricin 5-O-rutinoside	Flavone	麦黄酮 5-O-芸香糖苷	黄酮	9590000	9380000	9340000	11100000	10800000	11100000	7800000	7750000	7340000	5210000	4940000	5120000	5820000	6000000	5980000	14000000	14900000	15000000
pmb3045	505.1	329.1	4.17	506.1	[M-H]-	-	Tricin O-glucuronic acid	Flavone	麦黄酮 O-葡萄糖醛酸	黄酮	2250000	2170000	2020000	3240000	3210000	3440000	3280000	2920000	3430000	1150000	1160000	1220000	1840000	1720000	1850000	818000	884000	790000
pmb3046	491.1	315.1	4.3	492.1	[M-H]-	-	Tricin 7-O-hexoside	Flavone	麦黄酮 7-O-己糖苷	黄酮	246000	221000	224000	316000	324000	338000	147000	127000	124000	140000	111000	98400	221000	204000	195000	269000	236000	265000
pmb3047	657.1	495.1	4.5	658.1	[M-H]-	-	Tricin 4'-O-(syringyl alcohol) ether 5-O-hexoside	Flavone	麦黄酮 4'-O-丁香醇醚 5-O-己糖苷	黄酮	819000	768000	757000	543000	622000	580000	758000	714000	781000	864000	847000	777000	763000	804000	847000	675000	731000	767000
pmb3049	657.1	329.2	4.72	658.1	[M-H]-	-	Tricin 4'-O-(syringyl alcohol) ether 7-O-hexoside	Flavone	麦黄酮 4'-O-丁香醇醚 7-O-己糖苷	黄酮	921000	873000	881000	869000	949000	953000	659000	720000	647000	793000	790000	835000	637000	653000	658000	997000	1050000	1030000
pmb3053	523.1	329.2	6	524.1	[M-H]-	-	Tricin O-eudesmic acid	Flavone	麦黄酮 O-三甲氧基苯甲酸	黄酮	5430000	4920000	4800000	7340000	7200000	6310000	2670000	2660000	2480000	3410000	3430000	3380000	3460000	3470000	3350000	6520000	6330000	6880000
pmb3055	513.1	191.1	1.82	514.1	[M-H]-	-	p-Coumaroyl quinic acid O-glucuronic acid	Organic acids and derivatives	对香豆酰奎宁酸-葡萄糖醛酸	有机酸及衍生物	34400	29000	20900	26600	25300	44300	43400	32100	46500	112000	100000	134000	59900	61600	54100	75900	82700	77900
pmb3056	355.1	121.1	1.89	356.1	[M-H]-	-	Homovanilloyl quinic acid	Organic acids and derivatives	高香草酰奎宁酸	有机酸及衍生物	156000	182000	215000	172000	153000	192000	225000	186000	210000	306000	296000	257000	151000	181000	161000	156000	224000	215000
pmb3061	499.1	163.1	2.1	500.1	[M-H]-	-	5-O-p-coumaroyl quinic acid O-hexoside	Organic acids and derivatives	5-O-对香豆酰奎尼酸己糖苷	有机酸及衍生物	5630000	6080000	6220000	4980000	4850000	5110000	6160000	5360000	5550000	8700000	9320000	7910000	6080000	5740000	5810000	4530000	4460000	5000000
pmb3062	385.1	151.1	2.12	386.1	[M-H]-	-	Eudesmoyl quinic acid	Organic acids and derivatives	菊酯酰奎宁酸	有机酸及衍生物	833000	931000	956000	1110000	1070000	1080000	640000	552000	576000	1060000	1090000	1040000	533000	526000	527000	1070000	1070000	1200000
pmb3064	499.2	163.2	2.5	500.2	[M-H]-	-	3-O-p-coumaroyl quinic acid O-hexoside	Organic acids and derivatives	3-O-对香豆酰奎尼酸-己糖苷	有机酸及衍生物	958000	909000	884000	716000	724000	728000	923000	869000	819000	1380000	1350000	1430000	866000	905000	883000	784000	802000	911000
pmb3066	481.1	319.2	2.62	482.1	[M-H]-	-	5-O-p-coumaroyl shikimic acid O-hexoside	Organic acids and derivatives	5-O-对香豆酰莽草酸 O-己糖苷	有机酸及衍生物	117000	108000	94500	113000	121000	131000	133000	133000	111000	134000	114000	103000	78200	47500	65200	98900	103000	125000
pmb3068	337.1	173.1	2.85	338.1	[M-H]-	-	1-O-p-Coumaroyl quinic acid	Organic acids and derivatives	1-O-对-香豆酰奎尼酸	有机酸及衍生物	16700000	16700000	16700000	15600000	15500000	15900000	20400000	20100000	20200000	15300000	15500000	14200000	18300000	18600000	18200000	13600000	13400000	14400000
pmb3072	481.1	319.3	3.23	482.1	[M-H]-	-	3-O-p-coumaroyl shikimic acid O-hexoside	Organic acids and derivatives	3-O-对香豆酰莽草酸 O-己糖苷	有机酸及衍生物	132000	197000	133000	158000	198000	221000	161000	170000	113000	190000	213000	157000	155000	165000	164000	144000	149000	150000
pmb3073	709.1	337.1	3.46	710.1	[M-H]-	-	O-p-Coumaroyl quinic acid O-rutinoside derivative	Organic acids and derivatives	对香豆酰奎尼酸 O-芸香糖苷衍生物	有机酸及衍生物	139000	125000	133000	143000	143000	150000	139000	132000	136000	115000	151000	125000	157000	165000	130000	138000	157000	97300
pmb3074	337.1	191.1	3.3	338.1	[M-H]-	-	3-O-p-Coumaroyl quinic acid	Organic acids and derivatives	3-O-对-香豆酰奎尼酸	有机酸及衍生物	106000000	122000000	107000000	85400000	85300000	70400000	127000000	126000000	130000000	97300000	99400000	104000000	81900000	99700000	93500000	89900000	98600000	96400000
pmb3075	319	145.1	3.93	320	[M-H]-	-	3-O-p-Coumaroyl shikimic acid	Organic acids and derivatives	3-O-对香豆酰莽草酸	有机酸及衍生物	388000	328000	298000	930000	953000	890000	254000	273000	305000	24800	24000	25500	348000	359000	422000	151000	144000	173000
pmb3081	289.1	97	1.08	290.1	[M-H]-	-	Glucarate O-Phosphoric acid	Others	磷酸葡糖酸	其它	5420000	5530000	5090000	11300000	9640000	10400000	6790000	7580000	7350000	6650000	6680000	6840000	6640000	6070000	6480000	6320000	6530000	6170000
pmb3088	421.1	241.1	0.71	422.1	[M-H]-	C00689	Trehalose 6-phosphate	Carbohydrates	海藻糖 6-磷酸	糖类	67900	59800	64600	29100	25700	9	54500	78800	63400	128000	140000	128000	51700	56300	63900	52700	36900	41600
pmb3093	351.1	105.1	2.39	352.1	[M-H]-	-	"6,7-dihydroxycoumarin 7-O-quinic acid"	Phenylpropanoids	二羟香豆素 7-O-奎宁酸	苯丙素	25300000	25700000	25600000	26100000	25700000	24900000	17800000	17200000	17000000	36100000	35200000	34500000	22500000	21300000	21800000	21200000	20100000	20000000
pmb3094	703.4	351.1	2.35	704.4	[M-H]-	-	Esculetin O-quinacyl esculetin O-quinic acid	Phenylpropanoids	七叶苷 6-O-葡萄糖酸 7-O-奎宁酰奎宁酸	苯丙素	6650000	7360000	7090000	7400000	7080000	6610000	3730000	2910000	3430000	12000000	12400000	11700000	5440000	5240000	5630000	4830000	4470000	4850000
pmb3099	153	125	1.56	154	[M-H]-	C06608	Diethyl phosphate	Organic acids and derivatives	磷酸二乙酯	有机酸及衍生物	1620000	1660000	1680000	1410000	1430000	2540000	1740000	1150000	1330000	2150000	1780000	1620000	1630000	1530000	1440000	2320000	1840000	1190000
pmb3101	175.1	115	2.75	176.1	[M-H]-	C02504	2-Isopropylmalate	Organic acids and derivatives	2-异丙基苹果酸	有机酸及衍生物	3250000	3890000	4040000	1110000	1160000	1180000	2170000	1990000	1970000	1920000	2030000	1960000	5950000	5900000	5980000	6190000	6200000	7030000
pmb3107	359.1	182.1	2.26	360.1	[M-H]-	-	Syringic acid O-glucoside	Organic acids and derivatives	丁香酰己糖苷	有机酸及衍生物	2420000	2270000	2320000	2470000	2450000	2580000	2750000	2510000	2540000	2800000	2910000	2930000	1990000	2040000	1880000	1810000	1840000	1840000
pmb3110	167	108	3.31	168	[M-H]-	C06672	Vanillic acid	Phenylpropanoids	香草酸	苯丙素	629000	662000	620000	276000	268000	226000	1160000	1130000	1180000	270000	223000	235000	1380000	1280000	1370000	174000	196000	177000
pmb3317	371.1	179.1	1.85	372.1	[M-H]-	-	Quinacyl syringic acid	Organic acids and derivatives	奎宁酰丁香酸	有机酸及衍生物	77300	101000	111000	104000	96100	95100	60600	9	9	130000	149000	146000	64400	9	9	93200	147000	141000
pmb3649	706.1	558.3	3.93	707.1	[M-H]-	-	L-Cysteinyl-L-leucylglycyl-L-alanylglycylglycyl-L-alanylglycyl-L-cysteine	Amino acid and derivatives	L-半胱氨酰-L-亮氨酰甘氨酰-L-丙氨酰甘氨酰甘氨酰-L-丙氨酰甘氨酰-L-半胱氨酸	氨基酸及衍生物	12800	20000	17100	13800	10100	16300	10400	9	9	20500	15200	21100	17200	17800	17400	22400	23000	21100
pmb3894	329.1	229.1	5.91	330.1	[M-H]-	-	Di-O-methylquercetin	Flavonol	"3,7-二氧-甲基槲皮素"	黄酮醇	18100000	16400000	16800000	2000000	1990000	1980000	26900000	25400000	25500000	814000	838000	796000	38800000	40800000	39900000	1070000	1020000	1170000
pmb5304	277.1	241.2	10.62	278.1	[M-H]-	C06427	α-Linolenic acid	Lipids	α-亚麻酸	脂质	54700	52700	51900	46000	45400	45800	49000	48600	49400	58900	58400	53000	67200	63400	63000	49100	45900	51800
pmc0066	333.1	137.1	0.7	332.05	[M+H]+	C06196	2'-Deoxyinosine-5'-monophosphate	Nucleotide and derivates	2'-脱氧肌苷-5'-磷酸	核苷酸及衍生物	216000	142000	121000	67900	70800	61700	181000	232000	189000	484000	332000	305000	129000	139000	149000	157000	154000	83600
pmc0274	167.1	121.1	1.92	166.1	[M+H]+	C16614	6-Methylmercaptopurine	Nucleotide and derivates	6-甲基巯嘌呤	核苷酸及衍生物	18300000	25300000	26300000	23700000	23700000	23400000	30700000	30600000	30000000	23200000	25700000	24900000	29900000	29300000	29000000	14900000	15200000	15400000
pmc0281	400.2	136.1	1.94	399.2	[M+H]+	-	Adenosine O-ribose	Nucleotide and derivates	核糖腺苷酸	核苷酸及衍生物	5800000	7330000	7440000	5540000	5630000	5530000	7740000	7550000	7230000	6620000	7480000	6930000	11900000	11000000	10800000	4600000	4570000	4840000
pmc0304	384.1	252	2.06	383.12	[M+H]+	-	Succinyladenosine	Nucleotide and derivates	琥珀酰腺苷	核苷酸及衍生物	16900000	23400000	25900000	14700000	14900000	14900000	22700000	21800000	23300000	19100000	19800000	20500000	36900000	36000000	35700000	21900000	23200000	24000000
pmc0682	133.1	105.1	4.32	132.1	[M+H]+	-	4-Aminoindole	Indole derivatives	4-氨基吲哚	吲哚及衍生物	296000	387000	265000	299000	241000	279000	383000	364000	345000	364000	299000	292000	277000	276000	331000	368000	376000	293000
pmc0960	544.4	485.2	8.91	543.4	[M+H]+	-	LysoPC 20:4	Lipids	溶血磷脂酰胆碱 20:4	脂质	10100000	8210000	8390000	10300000	10200000	9400000	9060000	8460000	8390000	1180000	1640000	811000	11300000	10500000	10700000	12400000	14300000	17900000
pmc1990	299.1	223.1	6.78	300.1	[M-H]-	-	"4'-Hydroxy-5,7-dimethoxyflavanone"	Flavanone	"4'-羟基-5,7- 二甲氧基黄酮"	黄烷酮	626000	843000	953000	68100	70200	64000	105000	159000	95600	82500	80900	70100	126000	153000	94700	63700	58300	71200
pmd0017	203	83	0.62	202	[M+H]+	C00750	Spermine	Phenolamides	精胺	酚胺	4030000	4330000	3890000	4000000	4030000	4030000	4130000	4050000	4170000	4810000	3940000	3900000	4210000	3850000	4090000	3730000	3580000	3910000
pmd0130	468.3	184	7.73	467.3	[M+H]+	-	LysoPC 14:0 (2n isomer)	Lipids	溶血磷脂酰胆碱 14:0(2n异构)	脂质	7570000	8430000	8210000	5500000	5370000	5350000	14100000	13600000	13600000	7070000	7340000	6300000	11500000	11500000	11200000	4930000	5610000	6730000
pmd0132	496.3	184	8.8	495.33	[M+H]+	-	LysoPC 16:0 (2n isomer)	Lipids	溶血磷脂酰胆碱 16:0(2n异构)	脂质	9040000	9750000	9280000	10400000	10700000	10100000	27400000	28600000	26200000	8500000	8230000	7610000	30100000	31900000	28400000	8790000	13300000	13600000
pmd0136	524.4	184	9.91	523.36	[M+H]+	-	LysoPC 18:0	Lipids	溶血磷脂酰胆碱 18:0	脂质	15100000	15200000	15400000	29400000	32500000	29100000	94800000	97200000	88300000	15600000	19500000	13700000	110000000	109000000	93700000	21100000	35800000	35100000
pmd0145	550.4	184.1	10	549.37	[M+H]+	-	LysoPC 20:1	Lipids	溶血磷脂酰胆碱 20:1	脂质	1210000	1220000	1400000	815000	896000	906000	2600000	2460000	2580000	264000	438000	202000	3000000	3350000	2920000	802000	1040000	1040000
pmd0158	424.2	227.2	7.51	425.2	[M-H]-	-	LysoPE 14:0 (2n isomer)	Lipids	溶血磷脂酰乙醇胺 14:0(2n异构)	脂质	453000	397000	377000	401000	370000	372000	908000	884000	876000	182000	243000	122000	862000	846000	793000	325000	357000	410000
pmd0160	452.3	255.2	8.73	453.3	[M-H]-	-	LysoPE 16:0 (2n isomer)	Lipids	溶血磷脂酰乙醇胺 16:0(2n异构)	脂质	4860000	4460000	4180000	7680000	7910000	6910000	20900000	20000000	18200000	1880000	3110000	1280000	23900000	23800000	20900000	5440000	7750000	7650000
pme0001	609.2	301	4.07	610.19	[M-H]-	C09806	Hesperetin 7-O-neohesperidoside (Neohesperidin)	Flavanone	新橙皮苷	黄烷酮	4440000	4350000	4120000	6360000	6240000	6530000	4210000	4140000	4290000	2160000	2140000	2220000	3340000	3240000	3390000	4990000	4840000	5020000
pme0004	190.1	127	0.84	189.11	[M+H]+	C02427	L-Homocitrulline	Amino acid and derivatives	L-高瓜氨酸	氨基酸及衍生物	206000	377000	302000	188000	231000	199000	226000	287000	267000	546000	483000	511000	340000	361000	381000	150000	120000	190000
pme0005	121	94	1.44	120.04	[M+H]+	C15587	Purine	Nucleotide and derivates	嘌呤碱	核苷酸及衍生物	1440000	1540000	1440000	1560000	1620000	1500000	2130000	2130000	2130000	1340000	1120000	1100000	1160000	1200000	1070000	1140000	1110000	1270000
pme0006	116.1	70.1	0.81	115.06	[M+H]+	C00148	L-Proline	Amino acid and derivatives	L-脯氨酸	氨基酸及衍生物	27300000	23900000	23600000	7810000	7900000	7840000	7240000	8180000	7430000	59700000	57600000	55200000	15500000	15300000	15700000	25600000	28000000	26500000
pme0008	176.1	113	0.79	175.1	[M+H]+	C00327	L-Citrulline	Amino acid and derivatives	L-瓜氨酸	氨基酸及衍生物	9380000	10600000	10500000	11600000	11000000	10600000	6000000	7120000	6680000	8690000	7990000	7080000	9290000	9340000	9600000	17800000	19200000	16900000
pme0009	104	73.7	0.79	105.04	[M-H]-	C00065	L-Serine	Amino acid and derivatives	L-丝氨酸	氨基酸及衍生物	1340000	1300000	1320000	1220000	1190000	1190000	1880000	1780000	1650000	1520000	1450000	1460000	1340000	1320000	1230000	1030000	994000	988000
pme0011	132	88	0.8	133.04	[M-H]-	C00049	L-Aspartic acid	Amino acid and derivatives	L-天冬氨酸	氨基酸及衍生物	4540000	4440000	3960000	3840000	3710000	3650000	6720000	6800000	6320000	4100000	4240000	4020000	3740000	3690000	3770000	3750000	3840000	3680000
pme0013	146.1	102	0.75	147.05	[M-H]-	C00025	L-Glutamic acid	Amino acid and derivatives	L-谷氨酸	氨基酸及衍生物	11600000	11300000	10700000	10200000	10400000	10200000	10800000	10700000	9800000	12100000	12000000	11800000	10000000	9880000	9800000	11200000	11600000	11800000
pme0015	239	62	0.78	240.02	[M-H]-	C00491	L-(-)-Cystine	Amino acid and derivatives	L-(-)-胱氨酸	氨基酸及衍生物	361000	299000	342000	417000	425000	430000	354000	338000	402000	217000	208000	222000	351000	360000	364000	303000	312000	306000
pme0018	130.1	84	1.27	131.09	[M-H]-	C00123	L-Leucine	Amino acid and derivatives	L-亮氨酸	氨基酸及衍生物	2490000	2420000	2470000	2350000	2340000	2350000	3330000	3550000	3140000	1730000	1640000	1650000	3860000	3690000	3830000	713000	672000	788000
pme0020	164.1	103	1.92	165.08	[M-H]-	C00079	L-Phenylalanine	Amino acid and derivatives	L-苯丙氨酸	氨基酸及衍生物	2650000	2710000	2760000	2270000	2180000	2290000	3500000	3080000	3320000	2710000	2770000	2650000	3110000	3180000	3050000	1290000	1380000	1420000
pme0022	118	73.9	0.76	119.06	[M-H]-	C00188	L-Threonine	Amino acid and derivatives	L-(-)-苏氨酸	氨基酸及衍生物	1030000	1010000	938000	1090000	1060000	1010000	995000	1030000	964000	967000	889000	936000	972000	967000	996000	1100000	1160000	1160000
pme0024	124	80	0.83	125.02	[M-H]-	C00245	2-Aminoethanesulfonic acid	Organic acids and derivatives	2-氨基乙烷磺酸	有机酸及衍生物	32700	28300	25200	34500	27500	23800	38500	44300	38300	27500	37100	35500	29200	35100	30500	30200	24100	32400
pme0026	147	84	0.78	146.11	[M+H]+	C00047	L-(+)-Lysine	Amino acid and derivatives	L-(+)-赖氨酸	氨基酸及衍生物	30900000	25800000	25500000	30600000	29600000	27300000	32800000	30300000	36000000	28100000	19600000	25000000	36600000	41600000	39700000	32000000	24700000	25200000
pme0031	127	110	1.59	126.04	[M+H]+	C00178	Thymine	Nucleotide and derivates	胸腺嘧啶	核苷酸及衍生物	1060000	1140000	1100000	1810000	1840000	1860000	1180000	1170000	1120000	486000	468000	522000	1390000	1310000	1220000	741000	932000	927000
pme0032	135	92	1.16	136.04	[M-H]-	C00262	Hypoxanthine	Nucleotide and derivates	次黄嘌呤	核苷酸及衍生物	369000	366000	458000	34700	36700	37400	231000	227000	212000	55700	68100	58800	1530000	1390000	1400000	46700	57200	68500
pme0037	156.1	110	0.72	155.07	[M+H]+	C00135	L-Histidine	Amino acid and derivatives	L-组氨酸	氨基酸及衍生物	6910000	7120000	6280000	9150000	9160000	8490000	8900000	8280000	8700000	8950000	7300000	7320000	7810000	6690000	7410000	4900000	4760000	3860000
pme0038	112	95	0.82	111.04	[M+H]+	C00380	Cytosine	Nucleotide and derivates	胞嘧啶	核苷酸及衍生物	8980000	7280000	7570000	2410000	2450000	2530000	3910000	3670000	3810000	2540000	2210000	1930000	24900000	24800000	23200000	2270000	2200000	2320000
pme0039	118.1	72.1	0.85	117.08	[M+H]+	C00183	L-Valine	Amino acid and derivatives	L-缬氨酸	氨基酸及衍生物	13500000	11700000	10700000	10700000	10100000	10300000	15000000	17600000	15400000	12800000	11300000	10800000	13500000	12900000	13300000	4770000	4750000	4880000
pme0042	173.1	131.1	0.73	174.11	[M-H]-	C00062	L-(+)-Arginine	Amino acid and derivatives	L-(+)-精氨酸	氨基酸及衍生物	466000	498000	439000	429000	407000	366000	715000	942000	817000	699000	684000	695000	510000	396000	423000	280000	248000	256000
pme0050	203	116	2.39	204.09	[M-H]-	C00078	L-Tryptophan	Amino acid and derivatives	L-色氨酸	氨基酸及衍生物	6000000	6030000	5830000	5120000	5080000	5000000	6300000	6020000	6220000	7630000	7790000	7270000	5830000	5870000	5870000	4430000	4510000	4810000
pme0056	145.1	101	2.57	146.06	[M-H]-	-	"2,3-dimethylsuccinic acid"	Amino acid and derivatives	"2,3-二甲基丁氨酸"	氨基酸及衍生物	216000	202000	200000	172000	177000	159000	103000	115000	155000	324000	237000	317000	301000	286000	357000	111000	160000	173000
pme0057	136	118.1	0.87	135.04	[M+H]+	C00155	DL-Homocysteine	Amino acid and derivatives	L-高半胱氨酸	氨基酸及衍生物	1230000	726000	878000	949000	1100000	770000	1100000	1350000	1070000	581000	548000	498000	1100000	907000	955000	516000	445000	389000
pme0059	325.2	160	3.59	324.18	[M+H]+	C06526	Quinine	Alkaloids	奎宁	生物碱	35600	49100	53600	66500	58000	9	36600	54700	40600	61400	9	30700	40100	42900	9	54900	9	52800
pme0076	190.1	130	1.16	189.06	[M+H]+	C00624	N-Acetyl-L-glutamic acid	Amino acid and derivatives	N-乙酰-L-谷氨酸	氨基酸及衍生物	1480000	1520000	1260000	1430000	1230000	988000	523000	839000	714000	760000	760000	431000	1060000	987000	946000	6230000	5040000	4710000
pme0085	359.3	196.7	3.87	360.3	[M-H]-	C01850	Rosmarinic acid	Organic acids and derivatives	迷迭香酸	有机酸及衍生物	75800	78700	79600	55400	65200	65500	81500	94400	93700	80500	89200	78800	82100	103000	82000	47200	42000	47100
pme0089	287.1	153	5	286.1	[M+H]+	C01514	Luteolin	Flavone	木犀草素	黄酮	1070000	1170000	1100000	2140000	2140000	2070000	928000	903000	825000	801000	723000	783000	739000	821000	836000	1290000	1210000	1640000
pme0109	212.2	166	1.45	211.08	[M+H]+	C07194	"(-)-3-(3,4-Dihydroxyphenyl)-2-methylalanine"	Amino acid and derivatives	"(-)-3-(3,4-二羟基苯基)-2-甲基丙氨酸"	氨基酸及衍生物	930000	986000	946000	1180000	1070000	1180000	898000	1170000	919000	1060000	961000	819000	809000	879000	921000	824000	915000	912000
pme0113	251.3	84	1.13	250.06	[M+H]+	C00669	γ-Glu-Cys	Amino acid and derivatives	γ-L-谷氨酸-L-半胱氨酸	氨基酸及衍生物	421000	462000	407000	1280000	1110000	1110000	157000	9	177000	725000	873000	789000	614000	572000	544000	597000	744000	536000
pme0118	110.1	66	3	111.03	[M-H]-	C05942	Pyrrole-2-carboxylic acid	Amino acid and derivatives	吡咯-2-羧酸	氨基酸及衍生物	353000	316000	358000	208000	216000	217000	352000	314000	245000	469000	434000	412000	472000	436000	439000	324000	302000	391000
pme0120	118.2	101	0.84	117.08	[M+H]+	C00431	5-Aminovaleric acid	Amino acid and derivatives	5-氨基戊酸	氨基酸及衍生物	80600	78400	77500	105000	74500	77300	95200	128000	95200	9	44700	42900	95200	108000	98400	61000	66500	68300
pme0122	189.2	126	1.14	188.12	[M+H]+	C02727	N6-Acetyl-L-lysine	Amino acid and derivatives	N6-乙酰-L-赖氨酸	氨基酸及衍生物	2110000	3020000	2180000	2450000	2050000	2270000	2290000	3250000	2540000	3620000	3800000	3810000	4400000	3510000	3600000	1870000	1300000	1070000
pme0128	159.2	88	0.75	160.08	[M-H]-	C00993	D-Alanyl-D-Alanine	Amino acid and derivatives	D-丙氨酰-D-丙氨酸	氨基酸及衍生物	262000	247000	268000	220000	208000	243000	297000	274000	227000	380000	335000	416000	230000	225000	231000	243000	255000	190000
pme0132	279.3	164	2.37	280.11	[M-H]-	-	Asp-phe	Amino acid and derivatives	天冬氨酸-苯丙氨酸	氨基酸及衍生物	742000	868000	840000	123000	132000	107000	631000	663000	642000	79000	74500	78700	3290000	3210000	3270000	115000	143000	134000
pme0137	187.2	125	1.11	188.08	[M-H]-	-	Nα-Acetyl-L-glutamine	Amino acid and derivatives	N-乙酰-L-谷氨酰胺	氨基酸及衍生物	268000	292000	322000	248000	255000	226000	399000	278000	269000	292000	328000	331000	392000	334000	319000	261000	166000	177000
pme0161	118.1	72	0.75	119.06	[M-H]-	C00263	L-Homoserine	Amino acid and derivatives	同型丝氨酸	氨基酸及衍生物	38000	39200	33800	38700	23700	25800	36000	41400	41000	40700	34800	27600	26200	36300	34800	44900	43400	46000
pme0174	132.1	57	1.29	131.06	[M+H]+	-	N-Propionylglycine	Amino acid and derivatives	丙甘氨酸	氨基酸及衍生物	4420000	4500000	3900000	4180000	3900000	3890000	4940000	5930000	5240000	3900000	3660000	3630000	4940000	4640000	4660000	1990000	1920000	1960000
pme0180	168.1	151.1	0.72	169.09	[M-H]-	C01152	1-Methylhistidine	Amino acid and derivatives	1-甲基组氨酸	氨基酸及衍生物	13200	14000	13200	9810	9	9	12200	24100	14700	9	16600	9	9	12000	13300	15000	9	9
pme0183	152.1	135	0.86	151.05	[M+H]+	-	2-Hydroxy-6-aminopurine	Nucleotide and derivates	2-羟基-6-氨基嘌呤	核苷酸及衍生物	6450000	6870000	7260000	2120000	2380000	2230000	3060000	2940000	3400000	1310000	1200000	1140000	22200000	23000000	22300000	1710000	2430000	2230000
pme0190	187.1	130	1.91	188.12	[M-H]-	C02155	N-Glycyl-L-leucine	Amino acid and derivatives	N-甘氨酰-L-亮氨酸	氨基酸及衍生物	1570000	1630000	1770000	245000	263000	270000	1530000	1400000	1450000	174000	166000	152000	5830000	6120000	5730000	201000	229000	229000
pme0195	120	62	0.77	121.02	[M-H]-	C00097	L-Cysteine	Amino acid and derivatives	L-半胱氨酸	氨基酸及衍生物	656000	655000	692000	993000	991000	1030000	483000	466000	393000	327000	349000	363000	759000	741000	785000	775000	819000	841000
pme0196	285	151	5.73	286.05	[M-H]-	C05903	Kaempferol	Flavonol	山奈酚	黄酮醇	22300	20200	20000	34800	30500	29600	19300	20200	16300	12600	11900	11700	25000	30400	21600	23600	17500	21000
pme0197	609.2	301	3.7	610.15	[M-H]-	C05625	Quercetin 3-O-rutinoside (Rutin)	Flavonol	槲皮素 3-O-芸香糖苷 (芦丁)	黄酮醇	1410000	1360000	1390000	2130000	2070000	1940000	1080000	898000	941000	1510000	1480000	1610000	1070000	1050000	1130000	886000	851000	938000
pme0207	103	59.1	1.29	104.05	[M-H]-	-	3-Hydroxybutyrate	Organic acids and derivatives	3-羟基丁酸	有机酸及衍生物	6250000	5650000	6060000	7030000	5930000	7490000	6340000	6040000	6060000	4990000	4890000	4440000	6530000	5930000	6060000	4800000	4620000	5180000
pme0226	131.1	114	0.78	132.05	[M-H]-	C00152	L-Asparagine	Amino acid and derivatives	L-天冬酰胺	氨基酸及衍生物	4690000	4600000	4540000	3570000	3890000	3680000	8080000	8250000	7620000	2890000	2910000	2900000	3870000	3710000	3880000	4070000	4180000	4130000
pme0230	268.1	136	1.83	267.1	[M+H]+	C00212	Adenosine	Nucleotide and derivates	腺苷	核苷酸及衍生物	1140000	1190000	1210000	880000	878000	884000	1660000	1510000	1630000	788000	713000	659000	1200000	1280000	1270000	1100000	1220000	1310000
pme0233	188	144	2.64	189.04	[M-H]-	C01717	Kynurenic acid	Organic acids and derivatives	犬尿酸	有机酸及衍生物	858000	863000	774000	850000	1010000	1020000	857000	820000	910000	545000	486000	460000	732000	698000	599000	781000	762000	814000
pme0240	121	77	4.57	122.04	[M-H]-	C00180	Benzoic acid	Organic acids and derivatives	苯甲酸	有机酸及衍生物	1050000	1260000	1210000	676000	1180000	831000	1030000	1030000	967000	655000	655000	635000	1380000	1730000	1390000	639000	453000	488000
pme0243	131	87	1.86	132.04	[M-H]-	C00489	Glutaric acid	Organic acids and derivatives	戊二酸	有机酸及衍生物	1280000	1290000	1250000	744000	718000	710000	1200000	989000	1120000	931000	918000	947000	1980000	1980000	1970000	701000	666000	733000
pme0245	145.1	101	2.58	146.06	[M-H]-	C06104	Adipic acid	Organic acids and derivatives	己二酸	有机酸及衍生物	458000	413000	456000	286000	348000	322000	668000	520000	606000	420000	426000	415000	461000	465000	411000	348000	304000	326000
pme0250	187.1	125	4.47	188.1	[M-H]-	C08261	Azelaic acid	Organic acids and derivatives	壬二酸	有机酸及衍生物	13900000	13300000	13000000	3430000	3520000	3460000	20600000	20600000	20300000	3040000	2940000	2980000	36600000	36500000	37100000	2820000	2810000	2800000
pme0252	172.1	130	3.51	173.11	[M-H]-	C02710	N-Acetyl-l-leucine	Amino acid and derivatives	N-乙酰-L-亮氨酸	氨基酸及衍生物	4230000	4520000	4500000	4140000	3980000	4210000	4700000	4770000	4790000	3910000	3980000	3790000	4210000	4050000	4210000	5030000	4790000	5520000
pme0258	113	70	1.23	112.03	[M+H]+	C00106	Uracil	Nucleotide and derivates	尿嘧啶	核苷酸及衍生物	10400000	11700000	7580000	5930000	4740000	4750000	5820000	7590000	6520000	4010000	3460000	3800000	15300000	15100000	15800000	9870000	8530000	8710000
pme0264	243.1	127	1.99	242.09	[M+H]+	C00214	Thymidine	Nucleotide and derivates	胸苷	核苷酸及衍生物	803000	989000	841000	203000	212000	221000	346000	351000	375000	253000	269000	238000	2430000	2550000	2330000	291000	256000	230000
pme0267	131	87	2.12	132.04	[M-H]-	-	2-Methylsuccinic acid	Organic acids and derivatives	甲基丁二酸	有机酸及衍生物	1550000	1670000	1650000	1720000	1640000	1640000	2350000	2260000	2260000	1160000	1130000	1170000	1570000	1530000	1540000	1280000	1330000	1460000
pme0274	132.1	69	1.2	131.09	[M+H]+	C02378	6-Aminocaproic acid	Organic acids and derivatives	6-氨基己酸	有机酸及衍生物	1870000	2370000	2020000	2290000	2050000	2010000	2800000	3200000	2880000	1740000	1810000	1810000	2480000	2400000	2500000	983000	938000	1060000
pme0278	191.1	128	0.79	190.1	[M+H]+	C00666	"2,6-Diaminooimelic acid"	Amino acid and derivatives	"2,6-二氨基庚二酸"	氨基酸及衍生物	809000	806000	919000	1020000	1040000	994000	1270000	1570000	1250000	546000	514000	439000	943000	904000	930000	763000	787000	661000
pme0281	165	121	2.96	166.03	[M-H]-	C06337	Terephthalic acid	Organic acids and derivatives	对苯二甲酸	有机酸及衍生物	3590000	3700000	3600000	2810000	2730000	2960000	4470000	4000000	4140000	2980000	3040000	2980000	4700000	4600000	4790000	3230000	3170000	3150000
pme0282	165	77	2.95	166.03	[M-H]-	C01606	Phthalic acid	Organic acids and derivatives	邻苯二甲酸	有机酸及衍生物	336000	348000	341000	271000	250000	261000	435000	426000	432000	294000	296000	274000	476000	473000	466000	302000	300000	315000
pme0285	146.1	87	0.84	145.09	[M+H]+	C01035	4-Guanidinobutyric acid	Organic acids and derivatives	4-胍基丁酸	有机酸及衍生物	8410000	9440000	9730000	11500000	10400000	10700000	12400000	10700000	11200000	4600000	4980000	5100000	10100000	9590000	9210000	8400000	8620000	8460000
pme0300	149.1	103	5.45	148.05	[M+H]+	C00423	trans-Cinnamate	Phenylpropanoids	反式肉桂酸	苯丙素	505000	632000	571000	414000	431000	438000	576000	517000	555000	468000	490000	420000	641000	721000	634000	726000	838000	838000
pme0303	179	135	3.23	180.04	[M-H]-	C01197	Caffeate	Phenylpropanoids	咖啡酸	苯丙素	4940000	4980000	4690000	9410000	9180000	9260000	2900000	2860000	2810000	3100000	3250000	3070000	2480000	2480000	2420000	8500000	8600000	7980000
pme0305	193.1	134	4.07	194.06	[M-H]-	C01494	Ferulic acid	Phenylpropanoids	阿魏酸	苯丙素	2010000	1900000	1900000	3100000	2930000	3050000	1770000	1850000	1740000	860000	931000	943000	1250000	1320000	1370000	1960000	1990000	2510000
pme0330	579.2	271	4.17	580.18	[M-H]-	C09789	Naringenin 7-O-neohesperidoside (Naringin)	Flavanone	柚皮素 7-O-新橘皮糖苷 (柚皮苷)	黄烷酮	523000	507000	517000	705000	699000	679000	529000	463000	500000	236000	199000	203000	411000	409000	428000	621000	658000	638000
pme0332	577.2	269	4.01	578.16	[M-H]-	C12627	Apigenin 7-O-neohesperidoside (Rhoifolin)	Flavone	芹菜素 7-O-新橘皮糖苷 (野漆树苷)	黄酮	14500000	14300000	13800000	19700000	20700000	19200000	13200000	14500000	14800000	4780000	4290000	4270000	11500000	10300000	11300000	19400000	21400000	20700000
pme0359	433.1	271	3.81	432.11	[M+H]+	-	Apigenin 5-O-glucoside	Flavone	芹菜素 5-O-葡萄糖苷	黄酮	4490000	5640000	5990000	5470000	6090000	6140000	4660000	4540000	4670000	6500000	6940000	6740000	3630000	3680000	3940000	6710000	6940000	7520000
pme0364	301.1	286	5.77	300.06	[M+H]+	C04293	Chrysoeriol	Flavone	金圣草(黄)素	黄酮	3440000	3640000	3650000	4590000	4610000	3600000	3060000	3160000	3060000	511000	546000	572000	4360000	4580000	3760000	1820000	1800000	1940000
pme0367	577.2	269	4.01	578.16	[M-H]-	-	Apigenin 7-rutinoside (Isorhoifolin)	Flavone	异野漆树苷	黄酮	14600000	13800000	14000000	19700000	20500000	19500000	13700000	14300000	14700000	4750000	4540000	4310000	11500000	10700000	12000000	18800000	20700000	20600000
pme0369	593.2	285	3.83	594.16	[M-H]-	-	Kaempferol 3-O-rutinoside (Nicotiflorin)	Flavonol	山奈酚 3-O-芸香糖苷	黄酮醇	4130000	4110000	3870000	6970000	6730000	6870000	3310000	3210000	3170000	1830000	1670000	1830000	770000	804000	768000	6240000	7390000	7920000
pme0372	435.1	273	4.22	434.12	[M+H]+	C09099	Naringenin 7-O-glucoside (Prunin)	Flavanone	柚皮素-7-O-葡萄糖苷 (樱黄素)	黄烷酮	308000	395000	353000	9	152000	170000	270000	278000	341000	9	9	9	750000	1040000	664000	560000	545000	649000
pme0374	431.1	311	3.79	432.11	[M-H]-	C01714	Isovitexin	Flavone	异牧荆素	黄酮	11300000	10900000	9650000	9870000	9560000	9400000	11400000	11800000	12000000	11200000	11400000	11300000	8290000	8840000	8630000	11600000	11300000	11400000
pme0377	273.1	153	5.59	272.07	[M+H]+	C00509	Naringenin	Flavanone	柚皮素	黄烷酮	198000	239000	200000	258000	211000	267000	175000	169000	150000	141000	9	9	181000	211000	161000	218000	194000	9
pme0379	271.1	153	5.63	270.05	[M+H]+	C01477	Apigenin	Flavone	芹菜素	黄酮	397000	369000	379000	455000	538000	417000	92000	95700	187000	9	108000	94000	555000	539000	360000	205000	169000	205000
pme0388	183.1	137	3.25	182.06	[M+H]+	C05582	Homovanillic acid	Phenylpropanoids	高香草酸	苯丙素	72700	152000	106000	132000	75000	9	200000	138000	198000	105000	102000	9	227000	114000	178000	103000	88000	110000
pme0397	173.1	93	0.81	174.05	[M-H]-	C00493	Shikimic acid	Organic acids and derivatives	(-)-莽草酸	有机酸及衍生物	1280000	1150000	1430000	1440000	1390000	1670000	1120000	1020000	1050000	753000	816000	787000	1410000	1360000	1310000	1530000	1990000	2040000
pme0398	353.1	191	2.72	354.1	[M-H]-	C00852	Chlorogenic acid (3-O-Caffeoylquinic acid)	Organic acids and derivatives	绿原酸	有机酸及衍生物	22500000	15600000	25100000	7490000	7530000	6600000	2060000	2300000	2190000	3450000	4500000	3870000	11300000	7990000	6870000	63300000	65200000	73600000
pme0413	151	136	4	152.05	[M-H]-	C00755	Vanillin	Organic acids and derivatives	香兰素	有机酸及衍生物	2670000	2710000	2680000	3590000	3610000	3610000	3100000	2960000	2950000	1890000	1950000	1860000	2110000	2060000	2040000	2290000	2420000	2640000
pme0418	165.1	119	3.71	166.06	[M-H]-	C01744	3-(4-Hydroxyphenyl)propionic acid	Phenylpropanoids	对羟基苯丙酸	苯丙素	101000	103000	115000	91300	105000	97300	84500	100000	100000	45800	52500	44700	135000	158000	146000	56300	52900	60300
pme0421	275.1	169	5.56	274.08	[M+H]+	C00774	Phloretin	Flavanone	根皮素	黄烷酮	1900000	1960000	1950000	145000	151000	132000	3170000	3010000	2980000	119000	94300	106000	4620000	4840000	4650000	107000	111000	142000
pme0422	193.1	134	4.08	194.06	[M-H]-	-	3-Hydroxy-4-methoxycinnamic acid	Phenylpropanoids	异阿魏酸	苯丙素	2050000	2040000	1850000	3510000	3350000	3200000	1810000	1830000	1910000	941000	968000	876000	1520000	1490000	1370000	2150000	2170000	2440000
pme0433	577	287	4.06	576.13	[M+H]+	C10237	Procyanidin A2	Proanthocyanidins	原花青素A2	原花青素	120000	98300	128000	256000	202000	242000	53300	9	74900	49900	56900	40300	83800	89600	77900	237000	281000	293000
pme0443	493	331	2.94	493	Protonated	-	Malvidin 3-O-galactoside	Anthocyanins	锦葵色素 3-O-半乳糖苷	花青素	4590000	6290000	5770000	6820000	6310000	6820000	5030000	4170000	4170000	7410000	6560000	6900000	4310000	4960000	5310000	5380000	5580000	5000000
pme0444	493.2	331	2.92	493.2	Protonated	C12140	Malvidin 3-O-glucoside (Oenin)	Anthocyanins	锦葵色素 3-O-葡糖苷	花青素	4810000	6380000	5930000	6630000	7020000	6380000	5070000	4190000	4320000	7460000	6890000	6740000	4390000	5420000	4980000	4880000	5250000	5010000
pme0486	117	73	1.33	118.03	[M-H]-	C02170	Methylmalonic acid	Organic acids and derivatives	甲基丙二酸	有机酸及衍生物	5820000	6220000	6050000	3660000	3790000	3560000	6230000	6260000	5660000	4210000	4220000	4150000	7190000	7270000	7430000	5370000	5140000	5220000
pme0489	137	108	1.97	136	[M+H]+	-	N-Methylnicotinamide	Vitamins and derivatives	N-甲基烟酰胺	维生素及衍生物	142000	142000	129000	82400	116000	97000	68400	80600	72500	163000	146000	144000	224000	216000	198000	96600	78500	128000
pme0491	138	94	1.47	139	[M-H]-	C01020	6-hydroxynicotinic acid	Vitamins and derivatives	6-羟基烟酸	维生素及衍生物	70800	106000	165000	110000	80400	157000	153000	145000	99000	107000	121000	81400	150000	109000	139000	101000	129000	116000
pme0496	122	78	1.16	123	[M-H]-	C00253	Nicotinic acid	Vitamins and derivatives	烟酸	维生素及衍生物	1320000	1180000	1260000	537000	521000	566000	1450000	1460000	1500000	514000	448000	479000	2880000	2790000	2700000	483000	523000	558000
pme0516	179.2	87	0.74	180.06	[M-H]-	C00137	Inositol	Alcohols	肌醇	醇类	152000	135000	113000	103000	125000	116000	110000	147000	143000	139000	153000	144000	167000	141000	197000	126000	126000	120000
pme0519	341	119	0.8	342.12	[M-H]-	-	D-(+)-Sucrose	Carbohydrates	D-(+)-蔗糖	糖类	6240000	6130000	6380000	3770000	3620000	3680000	4840000	3700000	4370000	12000000	10800000	10200000	4090000	4400000	4140000	7310000	6320000	6530000
pme0524	505.2	163	0.81	504.17	[M+H]+	-	D(+)-Melezitose	Carbohydrates	D(+)-松三糖	糖类	310000	187000	158000	219000	216000	221000	159000	218000	183000	270000	257000	263000	116000	145000	149000	185000	224000	200000
pme0534	195.2	74.9	0.63	196.06	[M-H]-	C00257	Gluconic acid	Others	葡萄糖酸	其它	2050000	2060000	2250000	880000	987000	948000	2530000	2380000	2260000	2700000	2750000	2670000	1920000	1940000	1900000	1760000	1800000	1700000
pme0543	160.1	116	4.37	161.05	[M-H]-	-	Indole-5-carboxylic acid	Indole derivatives	吲哚-5-甲酸	吲哚及衍生物	497000	489000	480000	141000	172000	144000	528000	458000	473000	243000	263000	262000	1570000	1490000	1430000	155000	156000	143000
pme1002	138.1	103	1.26	137.08	[M+H]+	C00483	L-Tyramine	Amino acid and derivatives	酪胺	氨基酸及衍生物	5090000	5620000	5130000	6270000	5830000	5960000	7680000	7700000	7860000	4480000	4130000	4120000	4250000	4320000	4250000	3940000	3870000	4400000
pme1018	613.2	484	1.16	612.15	[M+H]+	C00127	Glutathione oxidized	Amino acid and derivatives	氧化谷胱甘肽	氨基酸及衍生物	846000	1040000	921000	715000	628000	626000	1250000	1820000	1360000	696000	790000	840000	1110000	1000000	1070000	915000	921000	815000
pme1021	177.1	99	0.86	178.05	[M-H]-	C00198	"D-(+)-Glucono-1,5-lactone"	Carbohydrates	葡糖酸内酯	糖类	44600	46900	42500	21200	26900	19200	62600	57500	46800	73100	72800	65700	36800	50700	42900	54200	47600	43600
pme1055	207.1	144	1.92	208.09	[M-H]-	C00328	L-Kynurenine	Amino acid and derivatives	L-犬尿氨酸	氨基酸及衍生物	42000	44500	44700	38100	38700	39100	41000	41200	40300	40200	45700	46400	39100	41100	32200	28000	37700	42200
pme1063	243.1	110	1.24	244.07	[M-H]-	C00299	Uridine	Nucleotide and derivates	尿嘧啶核苷	核苷酸及衍生物	11100000	10800000	11900000	6150000	6340000	6710000	11500000	11700000	11300000	3720000	3630000	3510000	26400000	25500000	24700000	5940000	6690000	7030000
pme1070	180.1	119.3	1.16	181.07	[M-H]-	C00082	L-(-)-Tyrosine	Amino acid and derivatives	L-(-)-酪氨酸	氨基酸及衍生物	10200000	10700000	12500000	12600000	12900000	15200000	16800000	15900000	15900000	7470000	7580000	7200000	14800000	13800000	13700000	3990000	5200000	5780000
pme1086	306	143	1.17	307.08	[M-H]-	C00051	Glutathione reduced form	Amino acid and derivatives	谷胱甘肽还原型	氨基酸及衍生物	2710000	2540000	2410000	5880000	6520000	6340000	463000	500000	487000	3280000	3670000	3610000	3610000	3360000	3100000	4200000	5060000	5730000
pme1097	134.1	107	1.17	135.06	[M-H]-	C00147	Adenine	Nucleotide and derivates	腺嘌呤	核苷酸及衍生物	2210000	2310000	2240000	673000	655000	586000	1340000	1430000	1360000	886000	856000	909000	8260000	7340000	8010000	488000	495000	610000
pme1104	130.1	82	1.26	131.1	[M-H]-	C00407	L-Isoleucine	Amino acid and derivatives	L-异亮氨酸	氨基酸及衍生物	1520000	1540000	1560000	1480000	1540000	1530000	2070000	2190000	1980000	1160000	1190000	1130000	2250000	2150000	2220000	457000	469000	529000
pme1109	152	135	1.32	151.05	[M+H]+	C00242	Guanine	Nucleotide and derivates	鸟嘌呤	核苷酸及衍生物	937000	871000	909000	372000	320000	313000	427000	488000	470000	237000	242000	223000	2360000	2170000	2130000	303000	233000	240000
pme1115	267.1	135	0.83	268.08	[M-H]-	C00294	Inosine	Nucleotide and derivates	肌苷	核苷酸及衍生物	31300	28600	20900	23200	22500	23900	14500	24200	18900	30600	24600	29700	21200	20200	25600	19300	23500	18200
pme1178	284.1	152	1.52	283.09	[M+H]+	C00387	Guanosine	Nucleotide and derivates	鸟苷	核苷酸及衍生物	15700000	15900000	15600000	10800000	10100000	9720000	14400000	14900000	14200000	5610000	5720000	5580000	30700000	29500000	27800000	13800000	14400000	16100000
pme1181	266.1	150	1.68	267.1	[M-H]-	C00330	Deoxyguanosine	Nucleotide and derivates	2'-脱氧鸟苷	核苷酸及衍生物	2300000	2470000	2540000	222000	231000	240000	841000	776000	806000	370000	427000	421000	10500000	9950000	9570000	275000	285000	349000
pme1187	257.1	124	1.76	258.09	[M-H]-	-	5-Methyluridine	Nucleotide and derivates	5-甲基尿苷	核苷酸及衍生物	90300	85600	85300	9	9	9	9	9	9	9	9	9	247000	246000	246000	9	9	9
pme1194	228	112	1.16	227.09	[M+H]+	C00881	Deoxycytidine	Nucleotide and derivates	脱氧胞苷	核苷酸及衍生物	2210000	2390000	2210000	392000	338000	342000	957000	1240000	1100000	453000	417000	406000	8000000	8150000	7450000	343000	362000	399000
pme1210	150	61	1.15	149.05	[M+H]+	C00073	L-Methionine	Amino acid and derivatives	L-蛋氨酸	氨基酸及衍生物	15600000	13700000	14100000	13900000	11700000	12400000	14500000	16700000	16100000	19300000	16100000	15700000	17500000	17700000	17200000	8190000	8230000	8850000
pme1218	124	106	1.15	123.03	[M+H]+	C10164	2-Picolinic acid	Organic acids and derivatives	2-吡啶甲酸	有机酸及衍生物	2330000	1950000	1850000	1550000	1330000	1370000	1830000	2450000	2080000	926000	877000	872000	2750000	2510000	2620000	1360000	1110000	1230000
pme1225	219.1	144	1.66	220.09	[M-H]-	C00643	5-Hydroxy-L-tryptophan	Amino acid and derivatives	5-羟基色氨酸	氨基酸及衍生物	109000	116000	110000	85100	75300	78500	135000	122000	118000	83000	90100	90500	117000	125000	127000	98500	88400	96600
pme1261	206.1	76	2.18	205.13	[M+H]+	C05944	Pantothenol	Alcohols	DL-泛酰醇	醇类	107000	125000	129000	68000	68800	56700	173000	174000	168000	73100	76400	91200	193000	180000	172000	138000	132000	160000
pme1283	383	134	1.36	384.12	[M-H]-	C00021	S-(5'-Adenosy)-L-homocysteine	Amino acid and derivatives	S-(5-腺苷)-L-高半胱氨酸	氨基酸及衍生物	222000	263000	296000	317000	313000	277000	256000	260000	223000	314000	299000	280000	334000	327000	307000	334000	343000	352000
pme1292	167.1	123	2.12	168.04	[M-H]-	C00544	Homogentisic acid	Organic acids and derivatives	尿黑酸	有机酸及衍生物	317000	291000	284000	452000	435000	482000	235000	255000	245000	471000	410000	357000	280000	224000	200000	387000	374000	344000
pme1294	283	151	1.75	284.08	[M-H]-	C01762	Xanthosine	Nucleotide and derivates	黄苷	核苷酸及衍生物	11900000	11800000	12600000	4790000	4760000	5230000	8770000	8680000	8370000	8760000	9770000	8750000	22100000	22800000	22700000	10200000	11200000	11400000
pme1313	237.1	192	1.98	236.08	[M+H]+	C02700	N'-Formylkynurenine	Amino acid and derivatives	N’-甲酰基犬尿氨酸	氨基酸及衍生物	1310000	1530000	1490000	700000	697000	783000	2120000	1960000	2050000	665000	633000	750000	2720000	2640000	2580000	766000	760000	814000
pme1322	215.1	173	1.14	216.12	[M-H]-	-	Nα-Acetyl-L-arginine	Amino acid and derivatives	Nα-乙酰-L-精氨酸	氨基酸及衍生物	524000	543000	654000	713000	684000	706000	588000	547000	568000	337000	427000	370000	548000	491000	520000	518000	553000	518000
pme1346	300.1	168	1.59	299.09	[M+H]+	-	8-Hydroxyguanosine	Nucleotide and derivates	8-羟基鸟苷	核苷酸及衍生物	1040000	1000000	1080000	543000	9	567000	791000	725000	741000	473000	415000	383000	2330000	2260000	2360000	662000	712000	822000
pme1368	128	82	1.16	129.08	[M-H]-	C00408	L-Pipecolic acid	Amino acid and derivatives	L-哌啶酸	氨基酸及衍生物	135000	119000	116000	123000	96600	83300	89900	99100	98400	60100	61300	75800	147000	128000	158000	91800	109000	106000
pme1376	308	112	1.2	307.06	[M+H]+	C00239	2'-Deoxycytidine-5'-monophosphate	Nucleotide and derivates	2'-脱氧胞苷-5'-单磷酸	核苷酸及衍生物	83600	75300	72600	110000	71000	75500	91100	105000	85600	62900	45300	52200	69100	55400	57700	95200	114000	91800
pme1378	282.1	149.6	2.27	281.11	[M+H]+	C02494	1-Methyladenosine	Nucleotide and derivates	1-甲基腺苷	核苷酸及衍生物	257000	288000	273000	149000	160000	151000	292000	281000	335000	105000	96000	106000	656000	600000	555000	147000	143000	160000
pme1383	170.1	134.1	1.16	169.07	[M+H]+	C00314	Pyridoxine	Vitamins and derivatives	吡哆素	维生素及衍生物	17700000	22000000	20600000	15000000	14200000	14000000	27800000	30400000	29300000	22900000	22300000	22200000	20500000	19700000	19600000	14500000	14000000	16000000
pme1399	355.2	178.5	8.4	354.15	[M+H]+	C16417	Xanthohumol	Flavanone	黄腐醇	黄烷酮	165000	173000	164000	118000	136000	127000	164000	160000	154000	216000	222000	232000	98500	92900	101000	255000	226000	240000
pme1408	145.1	109	0.76	146.07	[M-H]-	C00064	L-Glutamine	Amino acid and derivatives	L-谷氨酰胺	氨基酸及衍生物	1630000	1410000	1560000	1030000	1100000	1080000	1720000	1820000	1790000	1350000	1530000	1430000	1960000	1900000	1880000	1480000	1470000	1500000
pme1416	159.2	129	2.74	160.1	[M-H]-	C00398	L-Tryptamine	Alkaloids	色胺	生物碱	67300	52700	77800	46300	60600	64200	106000	105000	9	86300	97900	90900	105000	67500	59100	62400	9	52200
pme1419	164	104	1.77	163	[M+H]+	-	L-Methionine methyl ester	Amino acid and derivatives	L-蛋氨酸甲酯	氨基酸及衍生物	278000	399000	455000	367000	415000	394000	283000	257000	312000	496000	467000	454000	405000	422000	406000	486000	487000	531000
pme1434	371.1	209	2.58	372.14	[M-H]-	C01533	Syringin	Phenylpropanoids	紫丁香苷	苯丙素	698000	951000	841000	601000	562000	776000	911000	925000	927000	557000	534000	501000	657000	547000	455000	1030000	985000	1080000
pme1436	163	119	3.86	164.05	[M-H]-	C00811	p-Coumaric acid	Phenylpropanoids	4-香豆酸	苯丙素	8560000	8430000	8490000	9920000	10000000	9920000	8130000	7790000	7070000	3310000	3530000	3500000	15800000	15900000	15800000	5260000	5460000	5930000
pme1453	233	159	4.16	232.12	[M+H]+	C01598	Melatonin	Alkaloids	褪黑激素(N-乙酰-5-甲氧基色胺)	生物碱	161000	147000	175000	122000	149000	168000	231000	149000	186000	221000	9	153000	113000	74100	126000	169000	76800	84200
pme1473	296	134	2.9	297.09	[M-H]-	C00170	5'-Deoxy-5'-(methylthio)adenosine	Nucleotide and derivates	5-脱氧-5-甲硫腺苷	核苷酸及衍生物	206000	219000	226000	266000	248000	262000	247000	237000	230000	125000	143000	131000	266000	277000	277000	170000	169000	184000
pme1506	433.1	287	4.94	432.11	[M+H]+	-	Kaempferol 7-O-rhamnoside	Flavonol	山奈酚 7-O-鼠李糖苷	黄酮醇	134000	162000	165000	272000	273000	263000	125000	148000	105000	98400	105000	9	114000	118000	110000	192000	177000	217000
pme1516	307	139	2.76	306	[M+H]+	C12136	Epigallocatechin (EGC)	Polyphenol	表没食子酸儿茶素	多酚	133000	133000	164000	122000	100000	152000	147000	136000	140000	184000	156000	177000	137000	111000	156000	9	154000	141000
pme1518	403.1	373	7.06	402.13	[M+H]+	C10112	Nobiletin	Flavone	川陈皮素	黄酮	4680000	5290000	5300000	1990000	2080000	1690000	3930000	4190000	4030000	2170000	2040000	2220000	12400000	11700000	11700000	4820000	4600000	6520000
pme1535	305	125	2.28	306.07	[M-H]-	C12127	(+)-Gallocatechin (GC)	Polyphenol	没食子儿茶素	多酚	41800	38900	29800	56800	42600	55100	41200	32700	34400	29500	9	22800	9	9	37100	45900	44600	52000
pme1540	625.2	317	3.66	624.17	[M+H]+	-	Isorhamnetin 3-O-neohesperidoside	Flavonol	异鼠李素-3-O-新橙皮糖苷	黄酮醇	344000	411000	451000	4100000	4110000	3950000	357000	238000	319000	935000	1410000	705000	168000	223000	208000	4260000	4700000	5220000
pme1544	285.1	270	7.06	284.07	[M+H]+	C01470	Acacetin	Flavone	金合欢素	黄酮	1150000	1210000	1230000	2810000	2780000	2120000	621000	660000	631000	139000	133000	129000	798000	797000	656000	842000	785000	898000
pme1547	445.1	269	4.09	446.09	[M-H]-	C10025	Baicalein-7-O-glucuronide (Baicalin)	Flavone	黄芩苷	黄酮	829000	732000	688000	2790000	2930000	2870000	59900	58700	49700	38000	41100	43400	480000	379000	445000	47700	45500	52400
pme1550	373.1	343	7.54	372.12	[M+H]+	C10190	Tangeretin	Flavone	桔皮素	黄酮	4170000	4580000	4420000	2310000	2390000	2220000	3420000	3460000	3430000	1800000	1790000	1990000	9820000	9270000	9510000	3920000	3800000	5670000
pme1580	287.1	135	5.05	288.06	[M-H]-	C05631	Eriodictyol	Flavanone	圣草酚	黄烷酮	26900	22500	20300	16400	11600	8580	22100	16500	21600	32400	32400	26900	35900	37900	34000	19200	21800	19400
pme1598	463.1	301	3.85	464.13	[M-H]-	-	Hesperetin 5-O-glucoside	Flavanone	橙皮素 5-O-葡萄糖苷	黄烷酮	205000	212000	167000	240000	251000	217000	170000	211000	200000	217000	265000	203000	224000	198000	215000	134000	151000	149000
pme1600	303.1	167	6.28	302.08	[M+H]+	-	7-O-Methyleriodictyol	Flavanone	7-氧甲基圣草酚	黄烷酮	61300	67200	77500	54500	52200	44400	76700	101000	90800	73400	51000	54000	130000	108000	120000	52700	42100	58800
pme1605	593.2	285	3.76	594.16	[M-H]-	-	Kaempferol 3-O-robinobioside (Biorobin)	Flavonol	山奈酚 3-O-洋槐糖苷	黄酮醇	3910000	4030000	3930000	6490000	6840000	6880000	3160000	3240000	3100000	1830000	1690000	1750000	742000	758000	701000	6550000	7430000	7220000
pme1611	433.1	313	3.75	434.12	[M-H]-	-	Isohemiphloin	Flavone	异柚葡糖苷	黄酮	311000	297000	317000	260000	278000	272000	347000	394000	362000	328000	353000	362000	226000	230000	249000	357000	371000	336000
pme1635	533.3	371	4.85	534.21	[M-H]-	C16915	Arctiin	Phenylpropanoids	牛蒡子苷	苯丙素	82400	71400	75700	76500	70400	89300	63900	63100	77500	132000	105000	117000	71700	95200	93500	67000	107000	109000
pme1637	179.1	146	3.88	180.08	[M-H]-	C00590	Coniferyl alcohol	Phenylpropanoids	松柏醇	苯丙素	71300	67200	67200	193000	212000	219000	9	37000	34700	9	26900	25000	28600	35700	26800	59700	63000	70300
pme1640	371.1	267	11.9	370.11	[M+H]+	-	sesamolin	Phenylpropanoids	芝麻林素	苯丙素	14100000	42500000	38500000	2400000	2020000	1600000	1740000	1620000	2090000	3390000	382000	487000	1350000	821000	724000	1030000	630000	702000
pme1646	357.1	151	5.41	358.14	[M-H]-	-	Pinoresinol	Phenylpropanoids	松脂醇	苯丙素	143000	134000	137000	76100	82900	83700	138000	135000	133000	60000	55600	60800	258000	250000	246000	111000	109000	124000
pme1665	593.2	311	3.36	594.16	[M-H]-	C08064	Isovitexin 7-O-glucoside (Saponarin)	Flavonoid	皂草苷	黄酮类	1000000	1050000	974000	606000	652000	594000	720000	745000	752000	1670000	1570000	1640000	813000	783000	767000	1140000	1020000	1120000
pme1682	99.1	81	5.68	98.07	[M+H]+	C08497	trans-2-Hexenal	Others	反式-2-己烯醛	其它	557000	636000	602000	694000	582000	944000	726000	554000	396000	749000	713000	658000	547000	613000	705000	718000	890000	538000
pme1683	477.2	258	2.15	476.17	[M+H]+	C12276	D-Pantothenic dcid	Organic acids and derivatives	D-泛酸	有机酸及衍生物	790000	794000	741000	1210000	1180000	1150000	1400000	1330000	1220000	406000	339000	382000	655000	687000	594000	507000	532000	589000
pme1691	147.1	87.2	0.85	146.12	[M+H]+	C08201	Acetylcholine	Alkaloids	乙酰胆碱	生物碱	20200000	20200000	20500000	25100000	23200000	23500000	21900000	25500000	20800000	10700000	10200000	10200000	19400000	18800000	16200000	15500000	18100000	15900000
pme1698	225.1	147	4.06	224.07	[M+H]+	C00482	Sinapic acid	Phenylpropanoids	芥子酸	苯丙素	144000	184000	153000	154000	68100	146000	161000	204000	179000	84600	125000	101000	214000	140000	156000	170000	153000	140000
pme1709	138.1	78	3.73	137.05	[M+H]+	-	Nicotinic Acid Methyl Ester (Methyl Nicotinate)	Vitamins and derivatives	烟酸甲酯	维生素及衍生物	230000	278000	270000	191000	166000	154000	220000	241000	214000	254000	303000	275000	218000	222000	194000	254000	245000	260000
pme1711	117.1	59	2.03	118.06	[M-H]-	-	3-Hydroxy-3-methyl butyric acid	Organic acids and derivatives	β-羟基异戊酸	有机酸及衍生物	455000	430000	418000	379000	373000	356000	647000	655000	630000	362000	378000	350000	581000	518000	522000	297000	289000	299000
pme1715	277	259	0.79	276.13	[M+H]+	C00449	L-Saccharopine	Amino acid and derivatives	L-酵母氨酸	氨基酸及衍生物	624000	663000	878000	638000	770000	890000	623000	377000	499000	972000	602000	734000	563000	587000	885000	705000	646000	565000
pme1730	117	59	0.74	118.03	[M-H]-	-	D-Erythronolactone	Organic acids and derivatives	赤酮酸内酯	有机酸及衍生物	34000	37800	33500	21800	32700	33000	32900	32700	29400	30400	28900	20100	45900	39500	44500	44600	32600	44900
pme1786	655.2	331.1	2.61	655.2	Protonated	C08718	"Malvidin 3,5-diglucoside (Malvin)"	Anthocyanins	锦葵色素苷	花青素	80900	120000	119000	239000	231000	264000	154000	128000	140000	82100	106000	112000	110000	117000	113000	98800	72800	103000
pme1806	367	190.9	3.64	368.11	[M-H]-	-	Chlorogenic acid methyl ester	Organic acids and derivatives	绿原酸甲酯	有机酸及衍生物	1460000	1580000	1560000	1450000	1460000	1440000	1340000	1270000	1350000	1030000	1190000	1150000	1050000	1050000	1030000	2220000	2340000	2520000
pme1814	153	108	2.5	154.03	[M-H]-	C00628	"2,5-dihydroxybenzoic acid (Gentisic acid)"	Organic acids and derivatives	龙胆酸	有机酸及衍生物	278000	370000	349000	9	247000	9	218000	448000	390000	265000	270000	167000	405000	302000	245000	297000	309000	380000
pme1816	353	191	2.35	354.1	[M-H]-	C17147	Neochlorogenic acid (5-O-Caffeoylquinic acid)	Organic acids and derivatives	新绿原酸	有机酸及衍生物	1710000	1880000	1950000	2630000	2580000	2720000	1070000	979000	957000	2450000	2520000	2350000	1410000	1460000	1440000	2100000	2040000	2400000
pme1820	151	106.9	3.21	152.05	[M-H]-	C00642	p–Hydroxyphenyl acetic acid	Organic acids and derivatives	对-羟基苯乙酸	有机酸及衍生物	110000	128000	121000	146000	113000	123000	132000	105000	107000	74800	9	57900	266000	264000	280000	90000	92300	80700
pme1824	153.1	109	2.48	154.03	[M-H]-	C00230	Protocatechuic acid	Polyphenol	原儿茶酸	多酚	1390000	1240000	1510000	997000	894000	966000	1730000	1550000	1560000	1040000	1090000	1130000	1580000	1370000	1520000	1180000	1220000	1280000
pme1828	118.1	59	0.79	117.08	[M+H]+	C00719	Betaine	Alkaloids	甜菜碱	生物碱	3210000	2800000	2810000	1910000	1840000	1880000	4070000	3720000	3530000	2310000	1810000	2110000	5440000	5090000	4990000	1590000	1640000	1810000
pme1830	117	73	1.35	118.03	[M-H]-	C00042	Succinic acid	Organic acids and derivatives	琥珀酸	有机酸及衍生物	5950000	6200000	6080000	3980000	3760000	3730000	6340000	6550000	6300000	4420000	4280000	4400000	7660000	7810000	7830000	5210000	5260000	5620000
pme1841	103	86	0.76	102.12	[M+H]+	C01672	"1,5-Diaminopentane"	Phenolamides	尸胺	酚胺	148000	125000	130000	122000	92100	112000	127000	104000	139000	126000	101000	96900	168000	201000	187000	62600	63200	97700
pme1846	179	71	0.77	180.06	[M-H]-	C00031	D(+)-Glucose	Carbohydrates	D(+)-无水葡萄糖	糖类	468000	350000	422000	408000	421000	364000	456000	469000	437000	592000	501000	489000	372000	449000	390000	303000	292000	357000
pme1851	130.1	88	0.81	131.07	[M-H]-	C00300	Creatine	Organic acids and derivatives	肌酸	有机酸及衍生物	21600000	22500000	26800000	15000000	14400000	15000000	33800000	27000000	28000000	22700000	26700000	23200000	25700000	25200000	22300000	16600000	18800000	20600000
pme1894	183	83	0.76	182.08	[M+H]+	C00794	D-Sorbitol	Alcohols	D-山梨糖醇	醇类	2460000	2500000	2580000	2580000	2840000	2750000	2420000	2460000	2610000	3140000	2590000	2500000	2760000	2600000	2670000	2570000	2560000	2740000
pme1936	114.1	86	0.62	113.06	[M+H]+	C00791	Creatinine	Organic acids and derivatives	肌酸酐	有机酸及衍生物	1240000	967000	961000	872000	894000	886000	1070000	948000	936000	1140000	952000	1010000	1040000	976000	1000000	941000	872000	940000
pme1944	183.1	69	0.8	182.08	[M+H]+	C00392	D-Mannitol	Alcohols	D-甘露醇	醇类	92500	124000	122000	102000	86500	95900	128000	119000	86700	174000	119000	9	154000	181000	151000	143000	137000	181000
pme1949	375	255	3.26	376.14	[M-H]-	C00255	Riboflavin	Vitamins and derivatives	核黄素	维生素及衍生物	1610000	1630000	1510000	2130000	2190000	2140000	1480000	1550000	1580000	1050000	1030000	1010000	1790000	1910000	1800000	1520000	1540000	1470000
pme1980	175.1	83	3.86	174.09	[M+H]+	C08278	Suberic acid	Organic acids and derivatives	辛二酸	有机酸及衍生物	81000	132000	96300	83000	107000	99000	105000	99400	144000	108000	177000	134000	174000	158000	130000	124000	140000	118000
pme1988	90	44	0.78	89.05	[M+H]+	C00041	L-Alanine	Amino acid and derivatives	L-丙氨酸	氨基酸及衍生物	1380000	1160000	1090000	1580000	1780000	1730000	1640000	2060000	2780000	615000	747000	543000	2310000	1930000	2360000	836000	920000	751000
pme2024	177	160	1.63	176.1	[M+H]+	C00780	serotonin	Alkaloids	五羟色胺	生物碱	1670000	1340000	1310000	2250000	2930000	2910000	1070000	826000	892000	804000	777000	645000	1050000	1220000	1060000	3560000	4270000	5330000
pme2033	133	71	0.85	134.02	[M-H]-	C00497	L(-)-Malic acid	Organic acids and derivatives	L-苹果酸	有机酸及衍生物	10800000	10100000	10900000	8130000	7910000	8200000	8950000	8440000	8730000	15800000	16700000	16300000	8940000	9160000	8540000	10200000	11100000	10500000
pme2036	191	85	0.92	192.06	[M-H]-	C00296	Quinic acid	Organic acids and derivatives	奎宁酸	有机酸及衍生物	11800000	12500000	14600000	11000000	10200000	10200000	13700000	13200000	12400000	9360000	9650000	9540000	13600000	15200000	13300000	15100000	15900000	15400000
pme2046	170	96	0.79	169.18	[M+H]+	-	3-N-Methyl-L-histidine	Amino acid and derivatives	3-N-甲基-L-组氨酸	氨基酸及衍生物	220000	267000	251000	298000	250000	326000	160000	267000	173000	141000	171000	169000	138000	147000	165000	149000	239000	119000
pme2049	103	57	1.56	104.05	[M-H]-	C05984	2-Hydroxybutanoic acid	Organic acids and derivatives	2-羟基丁酸	有机酸及衍生物	290000	286000	287000	221000	181000	218000	282000	223000	253000	271000	310000	323000	371000	338000	289000	193000	162000	206000
pme2050	191	111	0.86	192.03	[M-H]-	C00158	Citric acid	Organic acids and derivatives	柠檬酸	有机酸及衍生物	13700000	16100000	19100000	12700000	12100000	13200000	19500000	17300000	17400000	12700000	13200000	12600000	18400000	20700000	19700000	19800000	19300000	19900000
pme2108	163	104	0.68	162.11	[M+H]+	C00318	L-Carnitine	Alkaloids	L-肉碱	生物碱	462000	481000	451000	446000	394000	440000	588000	586000	588000	310000	291000	284000	404000	395000	384000	547000	545000	595000
pme2111	175	87	0.85	176.12	[M-H]-	C00072	L-ascorbate	Vitamins and derivatives	抗坏血酸	维生素及衍生物	3470000	3430000	3700000	17300000	18800000	22000000	3350000	2710000	2850000	1930000	1940000	1690000	2420000	2330000	2070000	10600000	12100000	15000000
pme2122	112.1	95	0.84	111.08	[M+H]+	C00388	Histamine	Amino acid and derivatives	组胺	氨基酸及衍生物	6810000	5410000	6160000	1980000	2090000	1910000	2970000	2960000	2950000	1850000	1810000	1490000	19300000	19300000	18200000	1520000	1530000	1580000
pme2129	131.1	85	3.58	132.08	[M-H]-	-	(S)-(-)-2-Hydroxyisocaproic acid	Organic acids and derivatives	羟基异己酸乙酯	有机酸及衍生物	595000	469000	495000	326000	160000	336000	185000	653000	208000	171000	382000	397000	208000	536000	249000	361000	353000	118000
pme2167	157	111	1.18	156.02	[M+H]+	C00295	Orotic acid	Vitamins and derivatives	乳清酸	维生素及衍生物	1710000	2440000	2090000	2110000	2280000	2420000	2320000	3060000	2090000	1910000	1790000	1630000	1760000	2410000	2310000	2560000	2470000	1870000
pme2169	115	71	1.19	116.01	[M-H]-	C00122	Fumaric acid	Organic acids and derivatives	延胡索酸	有机酸及衍生物	1380000	979000	1300000	1560000	1640000	1710000	1200000	921000	1020000	901000	825000	698000	712000	677000	715000	971000	1190000	1540000
pme2237	181.1	101	0.76	182.08	[M-H]-	C01697	Dulcitol	Alcohols	己六醇	醇类	57200	44200	69500	33000	49800	35800	66100	53200	58500	101000	106000	119000	73400	75400	68900	45600	59200	53900
pme2241	129	85	1.62	130.03	[M-H]-	C02226	Citraconic acid	Organic acids and derivatives	甲基马来酸	有机酸及衍生物	1080000	1420000	1620000	1710000	1840000	1980000	1830000	1760000	1430000	1560000	1210000	740000	1390000	1330000	1220000	1550000	2010000	1680000
pme2253	177.1	59	0.79	178.05	[M-H]-	C01040	L-Gulonic-γ-lactone	Others	古洛糖酸内酯	其它	369000	414000	387000	679000	663000	591000	162000	128000	153000	328000	334000	365000	359000	304000	277000	409000	450000	459000
pme2266	245.1	227	3.37	244.09	[M+H]+	C00120	Biotin	Vitamins and derivatives	D-生物素	维生素及衍生物	794000	917000	989000	1120000	1230000	1240000	1520000	1540000	1570000	336000	409000	411000	654000	691000	684000	700000	657000	872000
pme2268	138	94	0.79	137.05	[M+H]+	C01004	Trigonelline	Alkaloids	葫芦巴碱	生物碱	19100000	16200000	16000000	17500000	17900000	17700000	14200000	15600000	13900000	19200000	17400000	15900000	14900000	14600000	15100000	17800000	18900000	17800000
pme2292	89	72	0.64	88.1	[M+H]+	C00134	Putrescine	Phenolamides	腐胺	酚胺	1930000	2260000	2210000	1370000	1230000	1290000	2610000	2770000	2700000	3440000	3200000	3070000	1770000	1800000	1650000	1970000	2030000	2050000
pme2362	151	107	2.89	152.05	[M-H]-	C01984	Mandelic acid	Organic acids and derivatives	扁桃酸	有机酸及衍生物	164000	179000	157000	120000	136000	117000	168000	146000	184000	98600	79700	84800	208000	241000	172000	202000	201000	202000
pme2366	122.1	105	2.26	121.09	[M+H]+	C05332	Phenethylamine	Others	2-苯乙胺	其它	6120000	7030000	6700000	11600000	11500000	11500000	3970000	3620000	3550000	6250000	6100000	6010000	8240000	8060000	8030000	4210000	4250000	4620000
pme2367	109	81	3.22	108.02	[M+H]+	C00472	Quinone	Quinones	苯醌	醌类	1380000	1510000	1490000	1420000	1900000	1920000	1270000	1130000	1240000	1290000	1870000	1090000	963000	1440000	1330000	1560000	1520000	1710000
pme2380	145	101	1.14	146.02	[M-H]-	-	A-Ketoglutaric acid	Organic acids and derivatives	α-酮戊二酸	有机酸及衍生物	2180000	2210000	2120000	1430000	1660000	1510000	2610000	2420000	2270000	1890000	1910000	2190000	2120000	2050000	1960000	3070000	3200000	3220000
pme2427	222.1	180	2.61	223.09	[M-H]-	-	N-Acetyl-L-tyrosine	Amino acid and derivatives	N-乙酰-L-酪氨酸	氨基酸及衍生物	5420000	5970000	6090000	4780000	5110000	4930000	6310000	6190000	6480000	5580000	5590000	5230000	5860000	6290000	5680000	6400000	6650000	7280000
pme2433	106	88	0.79	105.08	[M+H]+	C06772	Diethanolamine	Others	二乙醇胺	其它	46600	72200	59500	143000	119000	82000	140000	76000	80300	42700	9	9	99000	97100	56900	78900	66900	9
pme2457	447.3	285.2	3.87	448.1	[M-H]-	-	Luteolin 7-O-glucoside (Cynaroside)	Flavone	木犀草苷	黄酮	1370000	1420000	1280000	2130000	2280000	1940000	1080000	1220000	1500000	666000	576000	685000	659000	477000	615000	1790000	1830000	2010000
pme2478	137.1	108.4	3.06	138.03	[M-H]-	C16700	Protocatechuic aldehyde	Polyphenol	原儿茶醛	多酚	145000	143000	146000	120000	129000	129000	147000	159000	168000	130000	113000	109000	106000	120000	129000	78000	103000	107000
pme2527	133	116	0.78	132.16	[M+H]+	C00077	L(+)-Ornithine	Amino acid and derivatives	L-鸟氨酸	氨基酸及衍生物	677000	389000	397000	761000	660000	650000	774000	765000	637000	321000	234000	316000	403000	406000	366000	694000	589000	452000
pme2559	174	88	1.27	175.05	[M-H]-	C01042	N-Acetylaspartate	Amino acid and derivatives	N-乙酰天冬氨酸	氨基酸及衍生物	1570000	1560000	1710000	1270000	1420000	1460000	2100000	2290000	2140000	1700000	1750000	1530000	1560000	1700000	1510000	1100000	1440000	1350000
pme2566	217	199	1.16	218.09	[M-H]-	C03740	(5-L-Glutamyl)-L-amino acid	Amino acid and derivatives	5-L-谷氨酰-L-丙氨酸	氨基酸及衍生物	7360000	7140000	6790000	6700000	7960000	7710000	7040000	6510000	7100000	7210000	6900000	8430000	6600000	6650000	6610000	6180000	6260000	6800000
pme2589	159.1	87	1.24	160.04	[M-H]-	C00322	Oxoadipic acid	Organic acids and derivatives	2-氧代己二酸	有机酸及衍生物	549000	457000	572000	731000	741000	782000	454000	461000	421000	360000	368000	332000	642000	640000	610000	441000	523000	463000
pme2594	182.1	138	1.66	183.05	[M-H]-	C00847	4-Pyridoxic acid	Alkaloids	4-吡哆酸	生物碱	4000000	4360000	4410000	1680000	1680000	1730000	7640000	7040000	7090000	1260000	1320000	1260000	8870000	8570000	8260000	1490000	1740000	1920000
pme2598	167.1	123	2.44	168.04	[M-H]-	-	"3,4-Dihydroxybenzeneacetic acid"	Organic acids and derivatives	"3,4-二羟基苯乙酸"	有机酸及衍生物	192000	168000	111000	264000	188000	233000	9	9	9	186000	134000	125000	91000	137000	119000	90400	122000	9
pme2603	152	108	2.66	153.04	[M-H]-	C00632	3-Hydroxyanthranilic acid	Organic acids and derivatives	3-羟基-2-氨基苯甲酸	有机酸及衍生物	950000	1100000	1120000	1390000	1300000	1280000	663000	630000	620000	661000	768000	727000	2240000	2100000	2060000	471000	483000	582000
pme2617	166	102	0.76	165.05	[M+H]+	-	Methionine sulfoxide	Amino acid and derivatives	蛋氨酸亚砜	氨基酸及衍生物	297000	444000	339000	360000	419000	458000	493000	395000	591000	208000	278000	308000	9	333000	478000	214000	153000	196000
pme2634	118	72	0.85	117.08	[M+H]+	C01826	Dl-Norvaline	Amino acid and derivatives	缬氨酸	氨基酸及衍生物	13800000	11500000	10800000	10400000	9950000	9760000	15000000	17800000	15200000	13600000	11000000	10800000	13100000	12900000	12700000	4700000	4770000	4660000
pme2651	742.1	620.1	1.15	743.08	[M-H]-	C00006	NADP	Nucleotide and derivates	烟酰胺腺嘌呤二核苷酸磷酸	核苷酸及衍生物	240000	313000	367000	213000	232000	223000	271000	257000	281000	313000	446000	468000	383000	313000	316000	319000	410000	399000
pme2658	175	144	2.96	174.12	[M+H]+	C06213	N-Methyltryptamine	Alkaloids	N-甲基色胺	生物碱	6560000	11500000	10700000	9970000	10300000	10500000	12200000	12200000	12100000	12600000	14500000	14600000	4200000	3920000	3960000	14000000	13800000	15900000
pme2670	121	92	3.72	122.04	[M-H]-	C00633	4-Hydroxybenzaldehyde	Organic acids and derivatives	4-羟基苯甲醛	有机酸及衍生物	10600000	10800000	10900000	11800000	12100000	11700000	9340000	9130000	8770000	2420000	2450000	2290000	18700000	17800000	21000000	3370000	3570000	3800000
pme2693	131	114	0.8	130.11	[M+H]+	C02714	N-Acetylputrescine	Phenolamides	N-乙酰丁二胺	酚胺	792000	538000	600000	335000	385000	346000	558000	521000	567000	715000	588000	550000	1310000	1270000	1140000	393000	411000	435000
pme2695	311.4	164.2	3.61	312.15	[M-H]-	-	Phe-Phe	Amino acid and derivatives	L-苯丙氨酸-L-苯丙氨酸	氨基酸及衍生物	33400	32000	30200	26800	39200	29500	56200	38800	52400	18500	20800	14900	45100	9	50600	22700	25900	21800
pme2702	144.1	102	1.62	145.07	[M-H]-	C02946	4-Acetamidobutyric acid	Organic acids and derivatives	4-乙酰氨基丁酸	有机酸及衍生物	8610000	8820000	8690000	6750000	6650000	6550000	13400000	12400000	12800000	6010000	6440000	6040000	10000000	9180000	9170000	6530000	7130000	7860000
pme2706	153.2	109	2.42	154.03	[M-H]-	C00196	"2,3-Dihydroxybenzoic acid"	Organic acids and derivatives	"2,3-二羟基苯甲酸"	有机酸及衍生物	1090000	1050000	1020000	700000	797000	767000	1360000	1160000	1280000	769000	716000	818000	1440000	1370000	1310000	815000	898000	945000
pme2720	144.1	126	4.53	145.05	[M-H]-	C08493	Indole-3-carboxaldehyde	Indole derivatives	吲哚-3-甲醛	吲哚及衍生物	100000	85700	91800	83600	91900	73500	105000	112000	101000	40600	47900	9	125000	133000	119000	46900	54400	59700
pme2735	399.2	250	0.77	398.14	[M+H]+	C00019	S-(5'-Adenosyl)-L-methionine	Amino acid and derivatives	S-腺苷蛋氨酸	氨基酸及衍生物	2340000	3160000	2630000	2660000	3180000	3000000	3960000	3720000	3330000	2450000	2290000	3500000	3260000	2670000	3570000	2900000	2200000	2650000
pme2740	192.1	73	3.66	193.07	[M-H]-	C05598	N-Phenylacetylglycine	Amino acid and derivatives	苯乙酰甘氨酸	氨基酸及衍生物	172000	221000	221000	177000	190000	188000	235000	215000	241000	219000	233000	235000	217000	224000	200000	185000	184000	185000
pme2746	784.2	437	2.79	785.16	[M-H]-	C00016	Flavin adenine dinucleotide (FAD)	Nucleotide and derivates	黄素腺嘌呤二核苷酸	核苷酸及衍生物	1730000	1790000	1620000	1820000	1660000	1810000	1410000	1650000	1660000	1580000	1730000	1500000	1660000	1470000	1450000	2010000	2190000	2530000
pme2755	222	144	0.62	221.09	[M+H]+	C00140	N-Acetyl-D-glucosamine	Carbohydrates	N-乙酰氨基葡萄糖	糖类	927000	1100000	942000	978000	1040000	936000	1070000	1020000	1150000	1220000	1190000	927000	915000	1210000	1020000	983000	1080000	1120000
pme2758	162	144	0.73	163.13	[M-H]-	C03079	4-Hydroxy-L-glutamic acid	Amino acid and derivatives	4-羟基-L-谷氨酸	氨基酸及衍生物	12500	8430	15200	19200	14800	19300	11500	7910	7770	7410	11800	12200	13200	9780	8770	9740	9960	15600
pme2765	181.1	124	2.69	180.07	[M+H]+	C13747	"1,7-Dimethylxanthine"	Nucleotide and derivates	"1,7-二甲基黄嘌呤"	核苷酸及衍生物	97200	111000	117000	70500	9	9	137000	135000	149000	9	9	9	267000	265000	243000	9	42700	9
pme2776	253.1	137	1.67	252.09	[M+H]+	C05512	2'-Deoxyinosine	Nucleotide and derivates	2-脱氧肌苷	核苷酸及衍生物	4360000	4470000	4670000	981000	1000000	845000	1820000	1880000	1840000	548000	598000	514000	16500000	16800000	16700000	669000	850000	828000
pme2786	219	160	3.32	218.11	[M+H]+	C00978	N-Acetyl-5-hydroxytryptamine	Alkaloids	N-乙酰基五羟色胺	生物碱	740000	848000	997000	850000	825000	815000	825000	874000	698000	1160000	1030000	997000	933000	929000	869000	749000	758000	953000
pme2798	165	122	1.85	166.05	[M-H]-	C16353	7-Methylxanthine	Nucleotide and derivates	7-甲基黄嘌呤	核苷酸及衍生物	263000	266000	310000	175000	195000	235000	427000	450000	431000	212000	172000	186000	283000	296000	326000	239000	221000	282000
pme2827	239	223	6.77	240.25	[M-H]-	C00517	Palmitaldehyde	Lipids	棕榈醛	脂质	32800000	41100000	43900000	3000000	3170000	3050000	4930000	7730000	4330000	3730000	3640000	2870000	5770000	7410000	4360000	2900000	2670000	2990000
pme2828	140	99	0.63	139.03	[M+H]+	C00870	4-Nitrophenol	Others	4-硝基苯酚	其它	35100000	30700000	28600000	38300000	37900000	37400000	22200000	23300000	23200000	36000000	29900000	28700000	25700000	24400000	24500000	31200000	32200000	32100000
pme2830	140	79	0.75	141.02	[M-H]-	-	O-Phosphorylethanolamine	Others	邻磷酰乙醇胺	其它	9140	10300	6930	3370	1360	2370	10500	12400	14600	9	4230	4900	13800	13500	13500	3040	9	1690
pme2836	178.1	160	2.95	177.08	[M+H]+	-	5-Hydroxytryptophol	Indole derivatives	5-羟基吲哚-3-乙醇	吲哚及衍生物	754000	1040000	998000	858000	766000	755000	943000	882000	957000	1740000	1720000	1750000	649000	689000	681000	1270000	1170000	1310000
pme2884	166	124	0.85	167.04	[M-H]-	-	Guanidinoethyl sulfonate	Organic acids and derivatives	眯基牛磺酸	有机酸及衍生物	108000	97500	145000	99900	76200	49100	169000	77500	98000	203000	134000	299000	126000	138000	67600	91800	97600	73900
pme2890	269	136	0.85	268.06	[M+H]+	C01817	L-Homocystine	Amino acid and derivatives	L-高胱氨酸	氨基酸及衍生物	302000	248000	176000	19300	48900	23300	224000	195000	225000	51900	31600	43100	640000	496000	552000	47100	57100	57100
pme2898	321.1	303	3.52	320.05	[M+H]+	C02906	Dihydromyricetin	Flavonol	二氢杨梅素	黄酮醇	261000	223000	487000	239000	274000	334000	129000	262000	305000	243000	189000	185000	374000	197000	356000	1180000	1530000	1250000
pme2901	353.1	191.1	2.38	354.1	[M-H]-	-	1-O-Caffeoyl quinic acid	Organic acids and derivatives	1-咖啡酰奎宁酸	有机酸及衍生物	1820000	1900000	1940000	2610000	2790000	2750000	1020000	984000	942000	2540000	2440000	2450000	1360000	1440000	1420000	2040000	2050000	2380000
pme2903	137	93	3.1	138.03	[M-H]-	C00156	4-Hydroxybenzoic acid	Organic acids and derivatives	对羟基苯甲酸	有机酸及衍生物	21300000	20600000	21000000	3850000	4010000	3990000	13100000	12400000	12200000	5860000	5530000	5450000	78900000	79000000	79300000	2840000	2870000	3040000
pme2915	163	103	1.59	162.05	[M+H]+	C03761	"3-Hydroxy-3-methylpentane-1,5-dioic acid"	Amino acid and derivatives	3-羟基-3-甲基谷氨酸	氨基酸及衍生物	664000	774000	695000	1090000	898000	1130000	726000	729000	667000	936000	913000	991000	549000	485000	423000	948000	890000	952000
pme2949	609.2	301	4.08	610.19	[M-H]-	C09755	Hesperetin 7-rutinoside (Hesperidin)	Flavanone	橙皮苷	黄烷酮	4340000	4400000	4490000	6720000	6550000	6540000	4370000	4180000	4350000	2460000	2340000	2330000	3630000	3380000	3470000	5370000	5180000	5330000
pme2960	273.1	153	5.57	272.07	[M+H]+	C06561	Naringenin chalcone	Flavanone	柚皮苷查尔酮	黄烷酮	230000	238000	194000	194000	265000	266000	148000	172000	174000	125000	146000	92000	237000	187000	207000	196000	214000	246000
pme2984	593	285	5.09	594.2	[M-H]-	C09830	Isosakuranetin-7-neohesperidoside (Poncirin)	Flavanone	枸橘苷	黄烷酮	2720000	2780000	2650000	4990000	4900000	5160000	1940000	2010000	1890000	1670000	1620000	1560000	1730000	1850000	1730000	3220000	3160000	3250000
pme2988	149.2	107.1	5.63	148.05	[M+H]+	C02274	"3,4-Dihydrocoumarin"	Phenylpropanoids	二氢香豆素	苯丙素	4120000	4410000	4390000	402000	348000	448000	7140000	6790000	6880000	280000	170000	253000	10400000	10300000	10200000	225000	229000	263000
pme2993	193.1	133	4.16	192.04	[M+H]+	C01752	Scopoletin (7-Hydroxy-5-methoxycoumarin)	Phenylpropanoids	东莨菪内酯	苯丙素	242000	321000	371000	250000	229000	262000	366000	366000	405000	299000	348000	412000	386000	403000	501000	396000	496000	450000
pme3009	175	99	0.63	174.02	[M+H]+	-	trans-Citridic acid	Organic acids and derivatives	反式乌头酸	有机酸及衍生物	446000	417000	434000	683000	600000	574000	309000	295000	296000	1090000	598000	608000	343000	1280000	1120000	602000	562000	551000
pme3011	104.1	68.8	0.77	103.06	[M+H]+	C00334	γ-aminobutyric acid	Organic acids and derivatives	γ-氨基丁酸	有机酸及衍生物	3520000	3330000	3220000	1720000	1770000	1670000	5260000	6280000	5860000	2360000	1940000	1860000	5840000	6270000	6160000	1380000	1490000	1390000
pme3017	104	58	0.76	103.06	[M+H]+	C03665	2-Aminoisobutyric acid	Amino acid and derivatives	2-氨基异丁酸	氨基酸及衍生物	22900000	22200000	20900000	18900000	19000000	18800000	22500000	22300000	21500000	29100000	25800000	23400000	17300000	17500000	17700000	23100000	22300000	21500000
pme3033	104	86	0.76	103.06	[M+H]+	C01026	"N,N-Dimethylglycine"	Amino acid and derivatives	"N,N-二甲基甘氨酸"	氨基酸及衍生物	4180000	3950000	3680000	2720000	2740000	2780000	5120000	5410000	5200000	3820000	3470000	3240000	5240000	5500000	5190000	2820000	2880000	2820000
pme3069	556.3	371	10.27	555.28	[M+H]+	C05122	Taurocholic acid	Organic acids and derivatives	牛磺胆酸	有机酸及衍生物	3920000	3510000	3320000	3810000	3730000	3610000	3290000	3510000	3390000	3490000	3780000	3640000	3860000	3420000	3510000	3660000	3600000	3610000
pme3081	169.1	134	0.77	168.09	[M+H]+	C00534	4-(Aminomethyl)-5-(hydroxymethyl)-2-methylpyridin-3-ol	Alcohols	4-(氨甲基)-5-(羟甲基)-2-甲基吡啶-3-醇	醇类	267000	234000	258000	422000	411000	448000	281000	214000	276000	125000	9	292000	227000	203000	239000	257000	274000	168000
pme3083	164	120	3.87	165.04	[M-H]-	-	2-(Formylamino)benzoic acid	Organic acids and derivatives	2-(甲酰氨基)苯甲酸	有机酸及衍生物	1030000	1030000	982000	1180000	1130000	1140000	977000	988000	942000	452000	448000	423000	1890000	1920000	1870000	610000	642000	692000
pme3096	118	74	1.34	119.02	[M-H]-	C00872	Aminomalonic acid	Organic acids and derivatives	氨基丙二酸	有机酸及衍生物	2870000	2890000	2940000	1800000	1720000	1700000	2880000	2910000	2580000	1980000	1940000	1990000	3400000	3330000	3370000	2570000	2470000	2580000
pme3104	150	133	1.15	149.07	[M+H]+	C02216	1-Methyladenine	Nucleotide and derivates	1-甲基腺嘌呤	核苷酸及衍生物	910000	1030000	962000	751000	730000	747000	838000	913000	935000	993000	775000	976000	1290000	1460000	1260000	497000	520000	506000
pme3125	211	168	3.88	210.09	[M+H]+	C02325	Sinapyl alcohol	Phenylpropanoids	芥子醇	苯丙素	130000	121000	140000	165000	146000	162000	111000	74900	123000	134000	157000	103000	65600	124000	60000	105000	168000	122000
pme3129	463	301	3.86	464.1	[M-H]-	-	Quercetin 4'-O-glucoside (Spiraeoside)	Flavonol	绣线菊甙	黄酮醇	179000	191000	192000	208000	223000	205000	182000	182000	176000	162000	153000	174000	199000	208000	178000	111000	149000	121000
pme3140	175	131	4.11	176.05	[M-H]-	-	6-Hydroxy-4-methylcoumarin	Phenylpropanoids	6-羟基-4-甲基香豆素	苯丙素	484000	455000	499000	434000	415000	389000	620000	549000	533000	472000	433000	417000	529000	536000	527000	379000	362000	439000
pme3151	213	97	1.2	214.02	[M-H]-	-	Deoxyribose 5-phosphate	Nucleotide and derivates	2 -脱氧核糖-5-磷酸钠	核苷酸及衍生物	61600	56000	46000	49300	66400	64000	51200	93000	58100	63200	39200	63400	54500	72000	57500	46500	37600	30400
pme3154	147.1	59	1.22	148.07	[M-H]-	-	(Rs)-Mevalonic acid	Organic acids and derivatives	"3,5-二羟基-3-甲基戊酸"	有机酸及衍生物	242000	257000	317000	237000	324000	316000	288000	310000	252000	175000	221000	202000	291000	272000	314000	276000	319000	324000
pme3160	259	97	0.71	260.03	[M-H]-	C00092	D-Glucose 6-phosphate	Carbohydrates	D-葡萄糖-6-磷酸	糖类	317000	330000	306000	36600	41900	43500	941000	932000	935000	186000	225000	214000	287000	260000	244000	73000	65300	80300
pme3163	289	97	1.07	290.04	[M-H]-	-	D-Sedoheptuiose 7-phosphate	Carbohydrates	D-景天庚酮糖 7-磷酸	糖类	6440000	6210000	5730000	12600000	11700000	10800000	8590000	9460000	8010000	7810000	7350000	8470000	6710000	6350000	6470000	7630000	7440000	7420000
pme3174	324	112	0.83	323.05	[M+H]+	C00055	Cytidine 5'-monophosphate (Cytidylic acid)	Nucleotide and derivates	胞苷-5-单磷酸	核苷酸及衍生物	29000	26200	24800	24300	28000	12700	21300	33500	50400	11600	9	9	44300	9	24700	9	16700	9
pme3179	179	76	0.86	178.04	[M+H]+	C01419	CYS-GLY	Amino acid and derivatives	半胱氨酰甘氨酸	氨基酸及衍生物	83900	75800	78400	115000	179000	155000	33400	13500	35300	145000	129000	96000	77700	115000	73600	199000	219000	225000
pme3184	332	136	1.17	331.07	[M+H]+	C00360	2'-Deoxyadenosine-5'-monophosphate	Nucleotide and derivates	5'-单磷酸-2'-脱氧腺苷	核苷酸及衍生物	1190000	1300000	1260000	1970000	1790000	1860000	934000	940000	873000	1110000	875000	910000	646000	558000	666000	2080000	1950000	2070000
pme3188	323	211	1.18	324.04	[M-H]-	C00105	Uridine 5'-monophosphate	Nucleotide and derivates	5-尿嘧啶核苷酸(5-UMP)	核苷酸及衍生物	212000	212000	230000	82700	75500	87700	458000	437000	452000	96500	9	100000	395000	355000	355000	124000	155000	142000
pme3193	116	74	1.16	117.04	[M-H]-	-	N-acetylglycine	Amino acid and derivatives	N-乙酰基甘氨酸	氨基酸及衍生物	108000	113000	126000	112000	98300	118000	127000	84700	97900	66900	88000	99800	177000	153000	155000	93800	116000	120000
pme3198	153	109	2.75	154.03	[M-H]-	-	"2,4-Dihydroxybenzoic acid"	Organic acids and derivatives	"2,4-二羟基苯甲酸"	有机酸及衍生物	1130000	1410000	1240000	1010000	859000	1000000	1700000	1500000	1280000	1110000	1010000	1280000	1710000	1620000	1530000	1560000	1230000	1200000
pme3200	74	57	0.71	73.1	[M+H]+	-	1-methylguanidine	Nucleotide and derivates	1-甲基胍	核苷酸及衍生物	158000	313000	281000	793000	626000	714000	306000	342000	398000	170000	98500	95400	291000	292000	369000	298000	259000	291000
pme3207	141	59	0.69	142.03	[M-H]-	-	"trans,trans-Muconic acid"	Organic acids and derivatives	"反,反-粘康酸"	有机酸及衍生物	344000	292000	336000	242000	231000	223000	381000	420000	370000	324000	309000	335000	402000	375000	401000	393000	378000	283000
pme3208	445	283	3.54	446.12	[M-H]-	C16195	Glycitin	Isoflavone	黄豆黄苷	异黄酮	133000	126000	114000	170000	92400	123000	99200	111000	134000	76400	122000	119000	80200	109000	99900	135000	150000	134000
pme3210	433	271	4.01	432.11	[M+H]+	C09126	Genistein 7-O-Glucoside (Genistin)	Isoflavone	染料木苷	异黄酮	3800000	4360000	4320000	8000000	5850000	6920000	3690000	3630000	3850000	1300000	1500000	1460000	2830000	3030000	3290000	6480000	6370000	6620000
pme3212	465	303	3.87	464.1	[M+H]+	C05623	Quercetin 3-O-glucoside (Isotrifoliin)	Flavonol	异槲皮甙	黄酮醇	1020000	1110000	1210000	1600000	1320000	1490000	868000	655000	737000	1370000	1320000	1610000	889000	925000	1120000	1350000	1090000	1170000
pme3224	577	413	3.67	578.16	[M-H]-	C12628	Vitexin 2''-O-beta-L-rhamnoside	Flavone	牡荆素-2-O-鼠李糖苷	黄酮	456000	464000	424000	599000	660000	543000	1010000	1010000	1060000	179000	160000	151000	419000	378000	430000	148000	145000	157000
pme3233	285	270	5	284.07	[M+H]+	C01562	Calycosin	Isoflavone	毛蕊异黄酮	异黄酮	10000000	9790000	10400000	13800000	14500000	14700000	9160000	8860000	9100000	5420000	5510000	5670000	7760000	7710000	7410000	11700000	12000000	14100000
pme3246	341	179	2.72	342.13	[M-H]-	C00761	Coniferin	Phenylpropanoids	松柏苷	苯丙素	9790000	9990000	9620000	15700000	15900000	16400000	6310000	6340000	6360000	11800000	12100000	12300000	6750000	7060000	6780000	8180000	8010000	8350000
pme3250	285	270	7	284.07	[M+H]+	C00814	Biochanin A	Isoflavone	鹰嘴豆素	异黄酮	791000	871000	869000	1890000	1860000	1470000	423000	473000	410000	92700	101000	104000	540000	551000	462000	582000	530000	641000
pme3251	283	268	5.13	284.07	[M-H]-	C14536	Glycitein	Isoflavone	黄豆黄素	异黄酮	9200000	8200000	9360000	11600000	10400000	10400000	8190000	8120000	7350000	2650000	2800000	2780000	8110000	8170000	8020000	13200000	13800000	13800000
pme3267	447	285	3.86	448.1	[M-H]-	C12626	Kaempferol 3-O-galactoside (Trifolin)	Flavonol	三叶豆甙	黄酮醇	1260000	1100000	1000000	2020000	1910000	1940000	1150000	1160000	1200000	589000	478000	364000	513000	556000	464000	1580000	1490000	1440000
pme3279	287	153	4.89	286.05	[M+H]+	C12134	2'-Hydroxygenistein	Isoflavone	羟基金雀异黄素	异黄酮	1080000	1170000	1110000	1560000	2180000	1910000	951000	772000	883000	754000	726000	692000	819000	836000	648000	1310000	1350000	1580000
pme3282	273	229	3.4	274.08	[M-H]-	C09320	"Afzelechin (3,5,7,4'-Tetrahydroxyflavan)"	Flavanone	阿福豆素	黄烷酮	486000	423000	482000	9	9	9	1370000	1320000	1250000	9	9	9	541000	555000	569000	9	9	9
pme3292	283	268	6.97	284.07	[M-H]-	C10521	Prunetin	Isoflavone	李属异黄酮	异黄酮	2300000	2170000	2180000	5650000	5390000	4180000	1100000	1090000	1070000	233000	250000	246000	1290000	1380000	1130000	1450000	1360000	1620000
pme3305	149	131	3.67	150.07	[M-H]-	C02646	p-Coumaryl alcohol	Phenylpropanoids	对-香豆醇	苯丙素	58400	59500	42100	99100	104000	94600	47100	45900	42600	37200	39900	44800	28200	24400	23600	52600	52200	69000
pme3309	145.1	101	2.58	146.06	[M-H]-	-	2-Methylglutaric acid	Organic acids and derivatives	2-甲基戊二酸	有机酸及衍生物	762000	752000	834000	620000	544000	559000	996000	957000	975000	760000	774000	806000	970000	905000	896000	463000	493000	573000
pme3313	259	97	0.83	260.03	[M-H]-	C00085	D-Fructose 6-phosphate	Carbohydrates	D-果糖-6-磷酸	糖类	154000	160000	162000	72700	48600	53400	368000	340000	324000	110000	99900	91500	137000	154000	150000	60900	66300	84200
pme3333	153.1	136.1	1.51	152.06	[M+H]+	-	"1,4-dihydro-1-Methyl-4-oxo-3-pyridinecarboxamide"	Alkaloids	"1,4-二氢-1-甲基-4-氧代-3-吡啶甲酰胺"	生物碱	1840000	1810000	1940000	1330000	1450000	1350000	1690000	1750000	1580000	679000	748000	522000	3260000	3050000	3100000	1920000	2010000	2100000
pme3336	382	206	2.06	383.11	[M-H]-	-	N6-Succinyl Adenosine	Nucleotide and derivates	N6-琥珀酰腺苷	核苷酸及衍生物	3860000	3580000	3800000	2620000	2440000	2350000	3660000	3440000	3520000	2920000	3040000	2950000	6090000	6020000	6120000	3360000	3380000	3370000
pme3346	131.1	85	2.76	132.08	[M-H]-	-	5-hydroxyhexanoic acid	Organic acids and derivatives	5-羟基己酸	有机酸及衍生物	526000	516000	551000	233000	205000	253000	273000	273000	285000	292000	262000	245000	949000	883000	846000	796000	919000	995000
pme3367	161	105	5.96	160.05	[M+H]+	-	6-MethylCoumarin	Phenylpropanoids	6-甲基香豆素	苯丙素	270000	313000	329000	405000	456000	418000	9	9	9	649000	631000	570000	312000	303000	299000	344000	389000	389000
pme3382	160	98	1.16	161.07	[M-H]-	-	N-Acetylthreonine	Amino acid and derivatives	N-乙酰基苏氨酸	氨基酸及衍生物	664000	632000	714000	697000	702000	746000	666000	654000	668000	529000	511000	534000	799000	783000	726000	492000	565000	685000
pme3388	189	144	0.75	188.13	[M+H]+	C01924	H-HomoArg-OH	Amino acid and derivatives	高精氨酸	氨基酸及衍生物	410000	431000	452000	457000	446000	508000	361000	424000	654000	513000	449000	341000	242000	189000	477000	451000	402000	322000
pme3392	433.1	271	2.83	433.1	Protonated	-	Pelargonidin 3-O-beta-D-glucoside（Callistephin chloride)	Anthocyanins	天竺葵素-3-O-葡萄糖苷	花青素	551000	738000	799000	438000	486000	615000	824000	791000	766000	587000	735000	711000	880000	870000	876000	785000	741000	773000
pme3400	447.1	285	5.16	446.12	[M+H]+	C05376	Sissotrin	Isoflavone	鹰嘴豆素 7-O-葡萄糖苷(印度黄檀苷)	异黄酮	8830000	9320000	9530000	21200000	18500000	20100000	5790000	5430000	5350000	2190000	2000000	2130000	4690000	4500000	4510000	7290000	7800000	8260000
pme3401	345	330	5.78	346.07	[M-H]-	C11620	Syringetin	Flavonol	丁香亭	黄酮醇	20400	20200	20500	31200	35000	21100	9	9	9	10500	9	9	9	9	9	23800	20200	28300
pme3413	147.1	103	5.14	146.04	[M+H]+	C05851	Coumarin	Phenylpropanoids	香豆素	苯丙素	226000	231000	204000	82900	85500	96700	201000	194000	195000	191000	183000	190000	181000	184000	183000	439000	414000	486000
pme3416	177	133.2	3.24	178.03	[M-H]-	C09263	"Esculetin (6,7-dihydroxycoumarin)"	Phenylpropanoids	秦皮乙素	苯丙素	2280000	1940000	1990000	1280000	1240000	1430000	1740000	2040000	2120000	2640000	2390000	2660000	2180000	2080000	2100000	1620000	1810000	1740000
pme3425	209.2	149.1	3.56	208.04	[M+H]+	C09265	"6-Methoxy-7,8-DihydroxyCoumarin"	Phenylpropanoids	秦皮素	苯丙素	2080000	2670000	2990000	3460000	3090000	3670000	2640000	2380000	3230000	3150000	3000000	2640000	2040000	2080000	2250000	2690000	2470000	2770000
pme3428	339.1	177	2.72	340.08	[M-H]-	C09264	"Esculin (6,7-Dihydroxycoumarin-6-glucoside)"	Phenylpropanoids	秦皮甲素	苯丙素	2970000	2830000	2810000	2210000	2150000	2180000	1960000	1950000	2010000	4160000	3940000	3970000	1790000	1850000	1690000	3320000	3410000	3530000
pme3443	207.1	192	4.61	208.07	[M-H]-	-	Sinapinaldehyde	Phenylpropanoids	芥子醛	苯丙素	116000	118000	106000	173000	170000	157000	96900	138000	105000	54400	56900	75600	81000	53900	65500	109000	96700	96400
pme3459	317.2	299	7.47	316.2	[M+H]+	C09066	Caffeyl alcohol	Phenylpropanoids	咖啡醇	苯丙素	256000	335000	356000	142000	157000	9	9	9	9	9	9	188000	568000	9	9	193000	9	9
pme3464	285.1	164	6.98	286.08	[M-H]-	C05334	Isosakuranetin (4'-Methylnaringenin)	Flavanone	异樱花亭	黄烷酮	9110	8040	9670	23600	23300	21600	4890	5170	9	9	9	9	9360	10500	8740	6400	9	9
pme3469	741.2	433	3.35	740.22	[M+H]+	C10178	Kaempferol-3-O-robinoside-7-O-rhamnoside (Robinin)	Flavonol	刺槐素	黄酮醇	2610000	3060000	3050000	3490000	3580000	3720000	3040000	3010000	2880000	2050000	2180000	2320000	2410000	2270000	2250000	4270000	4070000	4640000
pme3473	271.1	151	5.59	272.07	[M-H]-	C09614	Butin	Flavone	紫铆素	黄酮	30800	27600	27700	33000	32700	9	9	17700	9	9	17900	19300	29600	39800	35500	41000	38800	44900
pme3478	277.1	146	2.84	278.13	[M-H]-	C00831	Pantetheine	Vitamins and derivatives	泛酰巯基乙胺	维生素及衍生物	336000	330000	290000	395000	393000	382000	275000	266000	232000	205000	192000	203000	410000	359000	398000	444000	436000	420000
pme3564	179	133	3.19	178.03	[M+H]+	C03093	Daphnetin	Phenylpropanoids	瑞香素	苯丙素	2330000	3130000	3360000	2630000	2570000	2720000	2490000	2580000	2500000	5320000	6080000	5670000	2230000	2510000	2140000	5090000	5020000	5110000
pme3705	193.1	73	0.72	194.04	[M-H]-	C00191	D-glucoronic acid	Others	葡萄糖醛酸	其它	50400	50900	53800	28700	34600	24900	72500	68200	55300	48000	49300	58600	85100	97700	103000	45000	34400	46900
pme3719	165.1	75	0.75	166.05	[M-H]-	-	D-Xylonic acid	Organic acids and derivatives	木糖酸	有机酸及衍生物	2150000	2140000	2030000	1410000	1250000	1080000	2800000	2850000	2530000	2640000	3020000	3230000	1910000	2010000	2030000	1910000	1750000	1740000
pme3732	244.1	112	0.83	243.09	[M+H]+	C00475	Cytidine	Nucleotide and derivates	胞苷	核苷酸及衍生物	22600000	18600000	20000000	5140000	5520000	4600000	9420000	10400000	9610000	5400000	4930000	4490000	63500000	61600000	63000000	4620000	5280000	5170000
pme3827	198.2	152.2	1.16	197.07	[M+H]+	C00355	"3,4-Dihydroxy-DL-phenylalanine"	Amino acid and derivatives	DL-多巴	氨基酸及衍生物	3920000	3370000	3480000	5160000	5030000	5160000	4620000	6380000	5220000	2810000	3210000	3380000	3630000	4290000	3670000	2820000	2700000	3410000
pme3835	344.2	150	1.33	345.05	[M-H]-	C00942	"Guanosine 3',5'-cyclic monophosphate"	Nucleotide and derivates	"鸟苷 3',5'-环一磷酸"	核苷酸及衍生物	928000	918000	1000000	1330000	1440000	1290000	1380000	1480000	1310000	230000	220000	257000	983000	1030000	1020000	903000	962000	953000
pme3882	227.1	184	1.43	228.08	[M-H]-	C00526	2'-Deoxyuridine	Nucleotide and derivates	2'-脱氧尿苷	核苷酸及衍生物	43900	64800	44800	9	9	9	9	9	9	9	9	16200	213000	244000	204000	9	9	9
pme3960	250	134	1.88	251.1	[M-H]-	C00559	Deoxyadenosine	Nucleotide and derivates	2-脱氧腺苷	核苷酸及衍生物	76800	77400	85200	24300	9	11200	36600	52400	29700	9	9	9	253000	251000	251000	9	9	9
pme3965	310	178	2.18	311.12	[M-H]-	-	2-(dimethylamino)guanosine	Nucleotide and derivates	二甲基鸟苷	核苷酸及衍生物	344000	364000	368000	97700	103000	92600	76300	74600	83700	52600	51400	54300	1250000	1260000	1260000	87200	92300	94200
pme3970	243	153	1.21	244.07	[M-H]-	C02067	β-Pseudouridine	Nucleotide and derivates	假尿苷	核苷酸及衍生物	1040000	1030000	1080000	629000	627000	628000	1070000	1030000	1060000	348000	315000	346000	2390000	2360000	2380000	588000	670000	700000
pme3982	267.1	135	1.48	268.08	[M-H]-	-	Hypoxanthine-9-β-D-arabinofuranoside	Nucleotide and derivates	阿糖肌苷	核苷酸及衍生物	2860000	2900000	2910000	698000	728000	715000	2880000	2900000	2630000	519000	519000	550000	7030000	7270000	7420000	2570000	2380000	2570000
pmf0005	579.2	271	4.05	580.53	[M-H]-	C09793	Narirutin	Flavone	芸香柚皮苷	黄酮	549000	533000	612000	776000	748000	775000	571000	543000	541000	266000	269000	275000	482000	443000	463000	712000	713000	780000
pmf0011	593.2	473	3.19	594.16	[M-H]-	-	"Apigenin 6,8-C-diglucoside"	Flavone	芹菜素-6，8-二-C-葡萄糖苷	黄酮	21300000	21300000	19900000	27900000	26400000	25800000	19400000	20300000	19900000	18800000	18700000	18500000	16000000	15500000	15700000	18700000	18700000	19400000
pmf0012	595.2	457.2	3.18	594.16	[M+H]+	-	"6,8-di-C-glucoside Apigenine"	Flavone	芹菜素-6，8-二-C-葡萄糖苷	黄酮	830000	1180000	1210000	1420000	1340000	1440000	1170000	1210000	1050000	994000	1270000	1300000	762000	860000	854000	1390000	1370000	1310000
pmf0014	355.1	193	3.01	354.31	[M+H]+	C01527	Scopolin	Phenylpropanoids	东莨菪苷	苯丙素	185000	234000	280000	293000	263000	238000	162000	224000	224000	418000	355000	441000	258000	270000	220000	318000	9	387000
pmf0016	150.1	61	0.87	149.05	[M+H]+	-	DL-Methionine	Amino acid and derivatives	DL-蛋氨酸	氨基酸及衍生物	5790000	5970000	6060000	3370000	4380000	3990000	5690000	4830000	5940000	5690000	7240000	6060000	5570000	8540000	8160000	2940000	2430000	3130000
pmf0018	102.1	56	0.76	101.05	[M+H]+	-	1-Aminocyclopropanecarboxylic acid	Amino acid and derivatives	1-氨基环丙烷羧酸	氨基酸及衍生物	11700000	11900000	11200000	12600000	13300000	14000000	11700000	12600000	10800000	12600000	10400000	10900000	12200000	11900000	12600000	10700000	10600000	11900000
pmf0032	341.1	179	0.75	342.12	[M-H]-	-	Galactinol	Carbohydrates	肌醇半乳糖苷	糖类	10800000	10500000	9510000	5580000	6150000	6040000	7050000	7230000	7130000	17500000	20100000	22100000	7240000	6830000	7790000	10800000	10600000	10300000
pmf0035	259	97	0.78	260.03	[M-H]-	-	Glucose-1-phosphate	Carbohydrates	葡萄糖-1-磷酸	糖类	340000	337000	318000	42600	46500	39900	963000	1020000	957000	208000	203000	237000	288000	249000	268000	80600	84900	65100
pmf0057	271.1	151	5.66	272.07	[M-H]-	C06561	"4,2',4',6'-Tetrahydroxychalcone "	Flavone	"4,2',4',6'-四羟基查尔酮"	黄酮	33900	30800	31500	29600	29200	33300	9	16000	9	15500	16400	17500	34100	34300	35200	41600	46700	39100
pmf0058	271	150.9	5.66	272.07	[M-H]-	C00509	"4',5,7-Trihydroxyflavanone"	Flavanone	"4',5,7-三羟基黄烷酮"	黄烷酮	32100	24500	24200	27600	28300	30200	15400	9	9	9	25100	9	34700	28100	34500	37400	34600	44900
pmf0062	623.1	160.7	4.01	624.21	[M-H]-	C10501	Verbascoside	Phenylpropanoids	毛蕊花糖苷	苯丙素	2900000	2870000	2790000	6220000	6520000	6380000	1120000	1130000	1140000	2380000	2350000	2390000	1720000	1880000	1830000	2160000	2100000	2150000
pmf0066	665.2	160.9	4.28	666.62	[M-H]-	-	2'-Acetylacteoside	Organic acids and derivatives	2'-乙酰毛蕊花糖苷	有机酸及衍生物	5120000	4800000	5120000	9680000	9500000	10200000	3680000	3010000	3310000	4900000	4950000	5030000	3200000	3090000	3570000	4920000	4900000	5150000
pmf0067	623.2	160.9	3.84	624.21	[M-H]-	-	Isoacteoside	Phenylpropanoids	异类叶升麻苷	苯丙素	2510000	2180000	2110000	5340000	5140000	4990000	986000	884000	965000	1790000	1840000	1880000	1590000	1470000	1490000	1810000	1580000	1690000
pmf0068	183.2	147	0.78	182.08	[M+H]+	C00392	Mannitol	Alcohols	甘露醇	醇类	38300	38000	44800	47300	46200	53100	24500	25900	32500	34200	21900	32100	42100	23300	42100	45800	26000	54900
pmf0070	415.4	119.2	7.75	414.39	[M+H]+	C01753	β-Sitosterol	Sterides	β-谷甾醇	甾体	1900000	1930000	1940000	1510000	970000	1330000	1140000	792000	1380000	1240000	1630000	1080000	1040000	750000	765000	1280000	1070000	9400000
pmf0073	399.4	235	12.28	400.37	[M-H]-	C01789	Campesterol	Sterides	菜油甾醇	甾体	32500	26700	26000	29100	25500	29400	29300	28200	25800	30100	28700	26900	27900	28400	30600	26100	26000	27100
pmf0079	457.4	375.1	12.32	458.38	[M-H]-	C08980	Soyasapogenol B	Sterides	大豆皂醇B	甾体	74500	67600	64400	75800	72400	72800	61300	52200	56500	69600	66400	63500	60200	60000	60300	60000	57000	57200
pmf0085	427.4	345	12.26	426.39	[M+H]+	C01902	Cycloartenol	Sterides	环阿屯醇	甾体	65100	62500	66000	64000	72500	63300	69600	58600	50100	71600	63800	61900	68400	58800	69800	53800	51300	58900
pmf0091	427.4	345	12.26	426.39	[M+H]+	-	"2,3-Oxidosqualene"	Sterides	2-3-氧鲨烯	甾体	71900	61400	64700	67400	80100	73600	62800	68100	64500	85600	75100	75600	61100	56400	67800	58400	61200	64200
pmf0094	179.1	147.1	5.48	178.18	[M+H]+	-	Methyl p-coumarate	Phenylpropanoids	对香豆酸甲酯	苯丙素	381000	436000	395000	301000	435000	391000	269000	269000	209000	330000	358000	372000	344000	340000	376000	333000	295000	340000
pmf0095	207.1	133.1	5.72	208.21	[M-H]-	-	Methyl ferulate	Phenylpropanoids	反式-阿魏酸甲酯	苯丙素	60600	52100	63500	65900	72200	65600	27200	28700	27900	78100	70100	76200	39300	42300	52700	63700	65200	50200
pmf0098	177	145	5.53	178.18	[M-H]-	-	trans-4-Hydroxycinnamic acid Methyl Ester	Phenylpropanoids	反式-4-羟基肉桂酸甲酯	苯丙素	236000	245000	250000	161000	162000	181000	167000	160000	155000	245000	223000	235000	217000	208000	214000	179000	183000	188000
pmf0118	565.1	322.9	0.8	610.02	[M-2Na+H]-	-	Uridine 5'-diphosphoglucose disodium salt	Nucleotide and derivates	尿甘 5’-二磷酸葡萄糖二钠盐	核苷酸及衍生物	2080000	1930000	2020000	2410000	2300000	2170000	1680000	1770000	1860000	1350000	1350000	1360000	2060000	2040000	2160000	2740000	3040000	2780000
pmf0131	353.1	135.1	2.92	354.1	[M-H]-	-	Cryptochlorogenic acid	Organic acids and derivatives	隐绿原酸	有机酸及衍生物	15100000	16200000	15900000	18000000	13100000	18700000	7630000	7370000	7490000	17800000	18400000	16900000	9590000	10100000	8900000	21000000	20500000	20700000
pmf0136	565.1	322.9	0.8	566.06	[M-H]-	C00029	UDP-α-D-glucose	Nucleotide and derivates	尿苷二磷酸葡萄糖	核苷酸及衍生物	2030000	2000000	2080000	2370000	2380000	1970000	1600000	1760000	1700000	1280000	1460000	1220000	2230000	2120000	2180000	2660000	3270000	2650000
pmf0138	179	59	0.87	180.063	[M-H]-	C00159	D-(+)-Mannose	Carbohydrates	甘露糖	糖类	453000	664000	646000	411000	375000	397000	619000	725000	721000	898000	893000	896000	547000	672000	677000	429000	464000	426000
pmf0141	121	76.9	4.58	122.07	[M-H]-	C05853	2-Phenylethanol	Others	苯乙醇	其它	2030000	2180000	2230000	1320000	2090000	1610000	2220000	2170000	2190000	1680000	1740000	1450000	2540000	2810000	2250000	1370000	1340000	1480000
pmf0159	451.2	391.1	8.34	450.24	[M+H]+	-	Azadiradione	Sterides	印苦楝二酮	甾体	78400	74000	74000	9	9	9	62100	71900	66400	27900	9	25200	148000	158000	133000	9	9	705
pmf0166	433.2	415.2	7.38	432.51	[M+H]+	C17064	Schizandrin	Phenylpropanoids	五味子醇甲	苯丙素	1410000	1340000	1320000	9	9	9	1170000	1130000	1200000	3130000	2990000	2940000	784000	858000	807000	972000	1040000	1060000
pmf0174	157.2	157.2	7.72	158.28	[M-H]-	C01633	1-Decanol	Alcohols	1-癸醇	醇类	15800000	15600000	15200000	15200000	26700000	24600000	14100000	12400000	12100000	13200000	16700000	14300000	17600000	16200000	12600000	18400000	12300000	11800000
pmf0175	157.2	157.2	7.84	158.28	[M-H]-	-	2-Decanol	Alcohols	2-癸醇	醇类	17700000	16200000	15800000	15500000	27600000	25100000	15200000	12900000	13200000	14400000	17300000	15000000	18400000	16800000	12900000	19500000	12300000	12700000
pmf0179	623.2	315.1	4.04	624.17	[M-H]-	-	Narcissoside	Flavonoid	水仙苷	黄酮类	1370000	1270000	1290000	3400000	3190000	3030000	827000	925000	896000	638000	668000	665000	867000	899000	836000	867000	764000	746000
pmf0204	465.1	303	3.73	464.1	[M+H]+	-	Hyperoside	Flavonoid	金丝桃苷	黄酮类	1570000	1780000	1460000	2470000	2560000	2600000	1330000	997000	1300000	2740000	2060000	2070000	1610000	1410000	1120000	1090000	1050000	1020000
pmf0208	465.1	303	3.9	464.1	[M+H]+	-	Isoquercitroside	Flavonoid	异槲皮苷	黄酮类	932000	985000	1080000	1650000	1160000	1340000	715000	682000	758000	1800000	1670000	1380000	748000	913000	944000	1030000	1120000	1440000
pmf0213	195.1	83	3.14	194.08	[M+H]+	C07481	Caffeine	Alkaloids	咖啡碱	生物碱	87200	117000	105000	9	63700	58100	134000	134000	141000	9	9	9	143000	131000	155000	9	9	9
pmf0217	259	78.9	0.79	304.1	[M-2Na+H]-	-	D-Glucose-6-phosphate disodium salt	Others	6-磷酸葡萄糖二钠	其它	365000	308000	298000	9	9	82700	775000	923000	870000	286000	271000	288000	285000	267000	252000	138000	109000	131000
pmf0220	259	97	0.8	303.99	[M-2Na+H]-	-	D-Fructose 6-phosphate-disodium salt	Carbohydrates	D-果糖-6-磷酸二钠盐	糖类	343000	316000	324000	38900	40800	47400	937000	1050000	994000	222000	266000	239000	289000	310000	292000	74700	74000	82400
pmf0232	593.1	285	4.92	594.14	[M-H]-	C17140	Tiliroside	Flavonoid	银锻苷	黄酮类	2910000	2690000	2660000	5210000	5300000	5450000	1940000	1960000	1960000	1830000	1770000	1630000	1790000	1850000	1900000	3010000	3330000	3280000
pmf0234	563.1	443.1	3.53	564.15	[M-H]-	-	Isoschaftoside	Flavonoid	异夏佛塔苷	黄酮类	5950000	5880000	5200000	8040000	7550000	7540000	3850000	3850000	3340000	3570000	3600000	3650000	5300000	5460000	5290000	8070000	7630000	8170000
pmf0243	271.1	98.9	12.27	270.11	[M+H]+	-	Benzyl β-D-Glucopyranoside	Others	苄基 β-D-吡喃葡萄糖苷	其它	2820000	1930000	1820000	2360000	2270000	2310000	2100000	1940000	1920000	2110000	1930000	1790000	1900000	1790000	1770000	1810000	1770000	1760000
pmf0246	449.1	327	3.56	448.1	[M-H]-	C10114	Orientin	Flavonoid	荭草苷	黄酮类	777000	715000	749000	837000	801000	840000	616000	591000	644000	823000	772000	791000	482000	520000	527000	904000	864000	938000
pmf0256	101.1	84.7	1.28	102.1	[M-H]-	-	3-Methyl-1-pentanol	Alcohols	3-甲基-1-戊醇	醇类	19200000	17400000	15300000	13400000	14300000	13300000	12800000	14000000	12300000	31300000	26000000	29000000	16700000	16000000	16600000	15600000	14700000	16300000
pmf0267	160	115.9	4.37	161.05	[M-H]-	C19837	Indole-3-carboxylic	Alkaloids	吲哚-3-羧酸	生物碱	557000	554000	535000	180000	172000	172000	530000	500000	496000	284000	286000	274000	1670000	1630000	1580000	180000	168000	184000
pmf0271	165	146.8	3.86	164.05	[M+H]+	C00811	(E)-p-coumaric acid	Phenylpropanoids	对羟基肉桂酸	苯丙素	956000	1040000	859000	1220000	1720000	1310000	915000	662000	585000	602000	751000	840000	1850000	1890000	1540000	822000	920000	1160000
pmf0279	465.1	229.2	3.81	464.1	[M+H]+	-	Gossypitrin	Flavonoid	槲皮素-7-O-葡萄糖苷	黄酮类	192000	167000	171000	138000	96100	164000	65600	9	9	263000	262000	314000	141000	137000	115000	263000	211000	245000
pmf0280	193	113.1	0.79	194.04	[M-H]-	C00333	D-Galacturonic acid	Organic acids and derivatives	D-半乳糖醛酸	有机酸及衍生物	3120000	3950000	4200000	2980000	3070000	3010000	4040000	3790000	3580000	2550000	2930000	2840000	4150000	4430000	4100000	4590000	4590000	4460000
pmf0282	341.1	113	0.73	342.12	[M-H]-	C05402	Melibiose	Carbohydrates	蜜二糖水合物	糖类	2430000	2140000	2410000	1450000	1270000	1480000	1800000	1560000	1430000	4340000	4590000	4340000	1800000	1590000	1660000	2320000	2680000	2810000
pmf0284	177.1	162	4.65	178.06	[M-H]-	C02666	4-Hydroxy-3-methoxycinnamaldehyde	Phenylpropanoids	松柏醛	苯丙素	60600	49300	49500	99900	98600	97800	42500	43900	45400	9	22000	9	41100	45300	37400	9	30100	9
pmf0286	295.3	195.2	8.95	296.31	[M-H]-	C01389	Phytol	Terpene	植醇	萜类	5900000	5520000	5390000	1650000	1670000	1600000	4120000	4030000	3920000	1840000	1850000	2010000	15700000	15400000	15300000	1500000	1380000	1450000
pmf0287	686.1	339	2.16	687.15	[M-H]-	C00882	3'-dephospho-CoA	Nucleotide and derivates	3'-脱磷酸辅酶A	核苷酸及衍生物	437000	542000	551000	791000	862000	923000	236000	177000	196000	560000	598000	580000	355000	361000	348000	1220000	1290000	1510000
pmf0292	302.3	109.2	7.49	301.3	[M+H]+	C00836	D-erythro-sphinganine	Amino acid and derivatives	刺氨酸	氨基酸及衍生物	6890000	6900000	6920000	14800000	15900000	14500000	15900000	17000000	15300000	30100000	29500000	31800000	20600000	20500000	18000000	15600000	23100000	22200000
pmf0293	269.3	209.2	12.27	270.29	[M-H]-	-	1-Octadecanol	Lipids	十八醇	脂质	488000	482000	500000	471000	470000	491000	482000	479000	475000	484000	486000	480000	479000	475000	481000	463000	467000	478000
pmf0295	325.1	163	2.83	324.08	[M+H]+	-	Skimmin	Phenylpropanoids	茵芋苷	苯丙素	7310000	9710000	9320000	7210000	8180000	7900000	5580000	5130000	5600000	10800000	11800000	12500000	6050000	5900000	5740000	15200000	16200000	16100000
pmf0302	435.1	289.1	4.3	434.12	[M+H]+	-	Engeletin	Flavonoid	黄杞苷	黄酮类	68000	115000	137000	73900	50500	47400	163000	137000	191000	9	9	38400	190000	153000	162000	74200	88800	108000
pmf0312	164	148.8	4.5	165.04	[M-H]-	-	Coixol	Alkaloids	薏苡素	生物碱	58700	50800	72700	9	9	9	9	9	9	136000	120000	113000	9	9	9	9	9	9
pmf0314	289.3	157	4.92	290.26	[M-H]-	-	ABIENOL	Others	(+)-cis-Abienol	其它	19400	17800	21500	15400	23300	22400	16500	18500	22900	23100	16500	22200	20300	14000	20700	9	21500	16400
pmf0323	177.1	118	1.98	176.1	[M+H]+	-	(-)-Cotinine	Alkaloids	吡啶吡咯酮	生物碱	8730000	11600000	10900000	13400000	13600000	13700000	6740000	6580000	6880000	17800000	17800000	17300000	6250000	6130000	6500000	12600000	12800000	13900000
pmf0328	243.1	145	4.46	242.08	[M+H]+	C01727	lumichrome	Alkaloids	"7,8-二甲基咯嗪"	生物碱	91100	123000	144000	118000	84800	113000	134000	133000	92000	9	9	9	307000	299000	287000	78800	65400	82400
pmf0336	160	116	4.39	161.05	[M-H]-	C19837	Indole-3-carboxylic acid	Alkaloids	3-吲哚甲酸	生物碱	575000	534000	540000	162000	164000	168000	523000	512000	513000	232000	269000	259000	1570000	1580000	1590000	150000	180000	164000
pmf0338	385.2	153	3.37	386.19	[M-H]-	-	Roseoside	Terpene	长寿花糖甙	萜类	621000	589000	506000	610000	619000	644000	537000	525000	576000	523000	529000	538000	558000	521000	500000	677000	661000	673000
pmf0347	215.1	137	6.34	214.1	[M+H]+	C10254	Dihydropinosylvin	Others	二氢赤松素	其它	70400	73100	118000	86200	90700	94900	9	9	9	156000	156000	155000	101000	97900	96500	85800	105000	92600
pmf0348	187.1	97	4.43	188.14	[M-H]-	-	"2,6-Dimethyl-7-octene-2,3,6-triol"	Alcohols	"2,6-二甲基-7-辛烯-2,3,6-三醇"	醇类	1500000	1500000	1440000	380000	379000	402000	2310000	2170000	2240000	345000	318000	309000	4260000	4020000	4020000	302000	326000	315000
pmf0349	223.1	161	3.97	224.14	[M-H]-	C04166	Vomifoliol	Others	吐叶醇	其它	4780000	4860000	4850000	2430000	2700000	2520000	8850000	8350000	8290000	4370000	4300000	4330000	4370000	4250000	4340000	3430000	3770000	4280000
pmf0353	287.3	97.2	10.31	286.29	[M+H]+	-	"1,18-Octadecanediol"	Lipids	"1,18-十八烷二醇"	脂质	53300	48900	50500	51800	50700	55500	40200	36500	38100	93400	85300	81100	58600	58100	54200	38600	40800	44500
pmf0359	325.1	119	2.89	324.08	[M+H]+	-	Skimmine	Phenylpropanoids	茵芋苷	苯丙素	910000	1340000	1220000	751000	691000	769000	925000	1060000	1070000	1950000	1980000	2020000	1580000	1590000	1600000	1210000	1080000	1220000
pmf0360	449.1	151	3.97	450.12	[M-H]-	C17449	Astilbin	Flavonoid	落新妇苷	黄酮类	83900	62800	75200	78800	70900	78300	62200	67800	75900	101000	87300	85000	81800	47100	52200	74100	79400	68700
pmf0363	301.1	258	6.28	300.06	[M+H]+	-	Hydroxygenkwanin	Flavonoid	羟基芫花素	黄酮类	361000	412000	361000	234000	241000	224000	401000	459000	426000	362000	348000	358000	603000	568000	579000	256000	255000	234000
pmf0375	479.1	317	4.18	478.11	[M+H]+	-	Isorhamnetin 3-O-glucoside	Flavonoid	异鼠李素-3-O-葡萄糖苷	黄酮类	2130000	2750000	2420000	5550000	4330000	6550000	1150000	1410000	1480000	1390000	1330000	1450000	1670000	1640000	1440000	1710000	2100000	2190000
pmf0381	563.1	353	3.5	564.15	[M-H]-	-	Vicenin-3	Flavonoid	维采宁-3	黄酮类	11400000	10400000	9660000	13800000	13400000	14200000	6800000	6570000	7390000	7490000	7350000	7120000	9800000	10300000	9460000	15000000	13800000	14300000
pmf0382	343.1	313	6.81	344.09	[M-H]-	C19807	"5,7-Dihydroxy-3',4',5'-trimethoxyflavone"	Flavonoid	"5,7-二羟基-3',4',5'-三甲氧基黄酮"	黄酮类	272000	264000	266000	400000	385000	361000	122000	114000	122000	52100	44900	53300	493000	501000	457000	156000	135000	165000
pmf0384	163.1	130	1.25	162.12	[M+H]+	C00745	Nicotine	Alkaloids	尼古丁	生物碱	6080000	6440000	7240000	7040000	7040000	7340000	5890000	5440000	5210000	12300000	11300000	10700000	7050000	7070000	6510000	5790000	6120000	6760000
pmf0388	221.1	206	4.38	222.13	[M-H]-	-	Dehydrovomifoliol	Alcohols	去氢催吐萝芙木醇	醇类	46600	50500	52500	9	9	9	53600	59100	65900	9	9	9	176000	141000	159000	9	9	9
pmf0393	317.1	177	7.15	316.09	[M+H]+	-	Persicogenin	Flavonoid	桃苷元	黄酮类	78600	83800	77100	61700	58200	71000	126000	94000	114000	52700	54600	62700	96600	95600	108000	51000	50100	49000
pmf0399	309.3	227.3	10.72	310.29	[M-H]-	C16526	cis-Gondoic acid	Lipids	二十碳烯酸(顺-11)(C20:1)	脂质	323000	308000	281000	397000	327000	310000	280000	319000	253000	499000	458000	365000	241000	238000	235000	306000	260000	280000
pmf0407	285.1	253	7.05	284.11	[M+H]+	C10484	Phenethyl caffeate	Phenylpropanoids	咖啡酸苯乙酯	苯丙素	352000	438000	328000	473000	442000	456000	328000	353000	312000	345000	324000	296000	324000	374000	317000	328000	302000	377000
pmf0408	639.2	161	3.62	640.2	[M-H]-	C10485	Plantamajoside	Organic acids and derivatives	大车前苷	有机酸及衍生物	1540000	1560000	1580000	3110000	3140000	3280000	281000	300000	266000	1460000	1500000	1430000	1500000	1400000	1400000	1440000	1420000	1430000
pmf0416	193.2	175	9	192.15	[M+H]+	C12286	α-Ionone	Others	α-紫罗酮	其它	3080000	3150000	2930000	1990000	2000000	1880000	5970000	5460000	6090000	1100000	1060000	1120000	4780000	4730000	4570000	1440000	1430000	1630000
pmf0417	595.2	287	3.7	596.17	[M-H]-	C09732	Eriocitrin	Flavonoid	圣草次苷	黄酮类	108000	102000	115000	173000	140000	149000	69400	73200	61500	91100	75100	57800	59900	52900	55200	168000	146000	157000
pmf0419	285.1	121	2.65	286.11	[M-H]-	C01451	Salicin	Organic acids and derivatives	水杨苷	有机酸及衍生物	94600	108000	112000	141000	106000	127000	94300	103000	101000	53700	54600	49100	80600	67600	63800	126000	127000	146000
pmf0420	149	74.9	4.37	150.07	[M-H]-	C15513	Benzyl acetate	Organic acids and derivatives	乙酸苄酯	有机酸及衍生物	267000	330000	318000	60800	9	9	305000	309000	228000	78600	73300	70000	166000	197000	203000	64200	66100	57600
pmf0423	359.1	197	3.33	358.13	[M+H]+	C17071	Sweroside	Terpene	獐牙菜苷	萜类	2010000	2410000	2720000	2230000	2310000	2290000	3140000	2910000	2900000	2060000	2250000	2290000	2680000	2690000	2770000	2570000	2490000	2630000
pmf0433	375.1	195.1	3.08	374.12	[M+H]+	C09800	Swertiamarin	Terpene	獐牙菜苦苷	萜类	406000	849000	731000	572000	522000	666000	564000	597000	584000	898000	1130000	1060000	608000	636000	655000	982000	874000	917000
pmf0435	391.2	179	3.25	390.15	[M+H]+	C01433	Loganin	Terpene	马钱苷	萜类	196000	316000	303000	245000	210000	275000	289000	279000	294000	239000	276000	352000	269000	292000	297000	319000	300000	288000
pmf0440	163.1	91.1	6.04	162.07	[M+H]+	C10475	4-Methoxycinna Maldehyde	Phenylpropanoids	4-甲氧基肉桂醛	苯丙素	524000	631000	637000	615000	721000	924000	655000	458000	461000	763000	744000	516000	631000	531000	685000	821000	866000	545000
pmf0441	206.1	147.1	3.84	207.09	[M-H]-	C03519	N-Acetyl-L-phenylalanine	Amino acid and derivatives	N-乙酰基-L-苯丙氨酸	氨基酸及衍生物	33600000	32400000	30700000	23900000	23600000	22700000	34700000	32900000	32700000	32500000	33200000	31800000	34800000	34100000	34600000	30100000	30900000	33400000
pmf0443	249.1	185.1	7.06	248.14	[M+H]+	C07609	Parthenolide	Others	小白菊内酯	其它	96500	112000	113000	186000	164000	153000	30300	27200	26600	87500	71500	86400	36500	9	9	182000	158000	153000
pmf0449	375.1	169.1	2.61	376.14	[M-H]-	C01512	Loganic acid	Terpene	马钱苷酸	萜类	115000	94200	100000	87200	72800	99100	103000	115000	115000	84600	88400	83800	95700	94800	115000	105000	90800	95000
pmf0451	823.4	643.5	4.4	800.49	[M+Na]+	C08946	Ginsenoside Rg1	Terpene	人参皂苷Rg1	萜类	144000	79800	86000	181000	114000	145000	42900	25100	21400	199000	207000	161000	118000	129000	212000	208000	178000	237000
pmf0455	432.3	415	3.4	431.34	[M+H]+	C10830	Peimine	Alkaloids	贝母甲素	生物碱	858000	1070000	1060000	637000	695000	766000	1170000	1110000	1220000	737000	849000	861000	1240000	1390000	1440000	1320000	1370000	1410000
pmf0458	295.2	277	7.08	294.18	[M+H]+	C10462	6-Gingerol	Polyphenol	6-姜酚	多酚	6380000	6750000	6640000	2260000	1800000	1650000	4780000	4890000	4870000	1720000	1700000	1680000	19600000	18500000	18800000	1680000	1460000	1360000
pmf0460	351.3	137	9.34	350.25	[M+H]+	C17496	10-Gingerol	Phenylpropanoids	10-姜酚	苯丙素	102000	86100	91800	9	58300	42900	9	9	9	97900	118000	114000	145000	143000	140000	73300	90200	109000
pmf0461	300.1	145.2	2.64	301.14	[M-H]-	C10677	Febrifugine	Alkaloids	常山乙素	生物碱	78700	83700	79400	29800	9	30100	111000	104000	101000	9	9	9	191000	181000	174000	19400	9	9
pmf0465	387.1	122.9	3.26	388.14	[M-H]-	C09781	Geniposide	Terpene	栀子苷	萜类	82200	74900	73500	74600	63900	72500	84000	81400	94800	77700	79300	77400	45600	56100	46700	86800	92700	86300
pmf0474	373.1	123	2.15	374.12	[M-H]-	C11673	Geniposidic acid	Terpene	京尼平苷酸	萜类	142000	143000	136000	140000	100000	135000	123000	131000	140000	174000	217000	183000	144000	118000	119000	114000	167000	144000
pmf0482	515.1	191	3.13	516.13	[M-H]-	C10445	Cynarin	Organic acids and derivatives	1，3-O-二咖啡酰奎宁酸	有机酸及衍生物	99800	72400	78300	126000	110000	113000	85100	82500	80700	71300	69900	75600	68100	72600	71200	58200	79300	77000
pmf0484	132.1	86	1.35	131.09	[M+H]+	C01933	alpha-Aminocaproic acid	Amino acid and derivatives	L-正亮氨酸	氨基酸及衍生物	15700000	17500000	14400000	15300000	14300000	14300000	18000000	19800000	18800000	14700000	12700000	12800000	18200000	17300000	17200000	6900000	6460000	7030000
pmf0485	503.2	179	0.8	504.17	[M-H]-	C00713	Panose	Carbohydrates	D-潘糖	糖类	98600	80800	84800	64100	63700	76000	9	9	31600	165000	221000	193000	51800	50000	56400	162000	146000	141000
pmf0498	741	579.1	3.39	742.27	[M-H]-	C20786	Eleutheroside E	Phenylpropanoids	刺五加苷E	苯丙素	46800	35900	41300	33000	40000	44200	40200	9	35100	40200	38900	41100	9	25100	30500	43100	46600	47100
pmf0504	275.2	109	6.52	274.19	[M+H]+	C07254	Nandrolone	Others	诺龙	其它	135000	138000	120000	9	9	9	287000	257000	277000	9	9	9	168000	166000	138000	9	9	9
pmf0506	191.1	173.4	8.26	190.1	[M+H]+	C16987	Ligustilide	Others	藁本内酯	其它	179000	181000	155000	94000	129000	141000	205000	195000	179000	195000	218000	176000	139000	78900	114000	169000	251000	222000
pmf0509	153.2	71	12.43	152.12	[M+H]+	C00809	(-)-Camphor	Terpene	(-)-樟脑	萜类	1140000	1070000	1040000	1140000	1160000	1100000	1030000	1070000	1000000	1120000	1070000	1040000	1120000	1040000	1070000	1030000	1050000	998000
pmf0511	585.4	371	11.29	584.42	[M+H]+	C08584	Capsanthin	Terpene	辣椒红	萜类	343000	316000	316000	372000	349000	304000	314000	324000	297000	359000	305000	315000	348000	296000	320000	303000	317000	321000
pmf0516	421.1	301	3.16	422.08	[M-H]-	C10077	Mangiferin	Others	芒果苷	其它	228000	257000	262000	189000	204000	194000	279000	263000	270000	277000	259000	282000	227000	244000	208000	197000	172000	217000
pmf0532	533	371	4.76	534.21	[M-H]-	C17048	Phillyroside	Phenylpropanoids	连翘苷	苯丙素	109000	103000	97900	82300	76500	98500	82800	86100	82900	136000	126000	142000	92100	96500	83100	94900	81000	107000
pmf0534	165.1	123	7.13	164.08	[M+H]+	C09904	Hinokitiol	Others	桧木醇	其它	245000	219000	198000	209000	319000	336000	242000	244000	185000	272000	309000	209000	165000	181000	167000	340000	241000	179000
pmf0537	113.1	95	2.56	112.05	[M+H]+	C01066	"Cyclohexane-1,3-dione"	Others	1，4-环己二酮	其它	477000	498000	447000	455000	533000	479000	519000	434000	462000	567000	546000	622000	305000	285000	261000	482000	507000	491000
pmf0541	287.1	155	4.87	288.1	[M-H]-	C17412	Shikonin	Quinones	紫草素	醌类	234000	213000	207000	231000	250000	228000	204000	216000	220000	229000	227000	239000	216000	196000	193000	204000	191000	218000
pmf0543	415.1	145	5.96	414.13	[M+H]+	C10874	Podophyllotoxin	Phenylpropanoids	鬼臼毒素	苯丙素	1600000	1590000	1600000	1610000	1520000	1660000	363000	351000	371000	2180000	2150000	2050000	675000	600000	633000	3410000	3450000	3840000
pmf0548	563	353	3.34	596.14	[M-H]-	C10181	Schaftoside	Flavonoid	夏佛塔苷	黄酮类	16000000	16400000	15500000	22000000	21500000	22400000	11400000	10700000	10800000	11600000	11000000	11800000	16900000	15300000	15100000	23300000	24000000	23900000
pmf0549	607.2	299	4.14	608.17	[M-H]-	C10039	Diosmin	Flavonoid	地奥司明	黄酮类	16800000	17300000	16800000	23100000	21900000	21200000	18300000	18300000	17800000	6640000	7030000	7230000	13600000	13800000	13800000	21100000	22000000	21500000
pmf0557	327	171	6.09	350.03	[M]-	C19371	Acid orange 20	Alkaloids	橙黄Ⅰ	生物碱	17300000	16200000	15900000	727000	795000	757000	17400000	16700000	17000000	221000	224000	210000	51300000	50400000	50000000	187000	159000	201000
pmf0560	219.1	146	2.68	218.11	[M+H]+	C02983	Abrine	Alkaloids	相思豆毒素	生物碱	6160000	8490000	7330000	5310000	5100000	5910000	7780000	8320000	8870000	10700000	9680000	10000000	8500000	7870000	7290000	5390000	5800000	4750000
pmf0565	175	112.9	0.79	176.04	[M-H]-	-	L-Dencichin	Alkaloids	三七素	生物碱	273000	288000	275000	848000	918000	777000	204000	215000	218000	89100	135000	177000	198000	171000	146000	337000	392000	771000
pmf0570	419.1	257	3.87	418.13	[M+H]+	C16978	Liquiritin	Flavonoid	甘草苷	黄酮类	401000	488000	447000	552000	661000	567000	494000	362000	402000	255000	307000	226000	271000	310000	205000	726000	736000	811000
pmf0578	191	111	1.18	192.03	[M-H]-	-	Citric acid monohydrate	Organic acids and derivatives	柠檬酸一水合物	有机酸及衍生物	13400000	19000000	15300000	10600000	16300000	16100000	18500000	17600000	19200000	11100000	6340000	12000000	21100000	20700000	21700000	20900000	19800000	22100000
pmf0583	435.1	167	4.36	436.14	[M-H]-	C01604	Phloridzin	Flavonoid	根皮苷	黄酮类	119000	94100	89900	111000	156000	88400	61300	62700	83500	51800	104000	66500	81800	67400	159000	59000	31700	96600
pmf0585	116.1	70	0.79	115.06	[M+H]+	C16435	Proline	Amino acid and derivatives	DL-脯氨酸	氨基酸及衍生物	25700000	23000000	21800000	7480000	7250000	6980000	6990000	7840000	6890000	55400000	53100000	53300000	15100000	14600000	14800000	24900000	26900000	25500000
pmf0587	132	88	0.78	133.04	[M-H]-	C16433	Aspartic acid	Amino acid and derivatives	DL-天冬氨酸	氨基酸及衍生物	4230000	4000000	4200000	3580000	3420000	3270000	6260000	6320000	5810000	3770000	3910000	3770000	3400000	3490000	3600000	3420000	3380000	3350000
pmf0589	146	102	0.76	147.05	[M-H]-	-	Glutamic acid	Amino acid and derivatives	DL-谷氨酸	氨基酸及衍生物	12500000	11300000	11300000	11100000	10600000	10400000	11200000	11300000	10300000	12600000	12800000	12400000	10500000	10600000	10400000	11900000	12100000	12000000
pmf0591	149.2	102.8	5.44	148.16	[M+H]+	C10438	Cinnamic acid	Phenylpropanoids	肉桂酸	苯丙素	487000	573000	512000	374000	463000	387000	448000	461000	453000	427000	391000	452000	656000	583000	611000	778000	767000	696000
pmf0593	118.2	55.1	0.84	117.15	[M+H]+	C06417	D-(-)-Valine	Amino acid and derivatives	D-缬氨酸	氨基酸及衍生物	2460000	2260000	2160000	2050000	2100000	1940000	3020000	3600000	3090000	2300000	2140000	2100000	2620000	2660000	2750000	900000	911000	933000
pmf0594	166.2	77	1.92	165.19	[M+H]+	C02265	D-(+)-Phenylalanine	Amino acid and derivatives	D-苯丙氨酸	氨基酸及衍生物	8040000	10800000	10700000	9840000	9350000	9490000	12600000	12900000	12700000	9390000	10200000	10100000	12600000	12300000	12400000	5750000	6190000	6100000
pmf0596	252.2	69	1.95	251.24	[M+H]+	C08431	Cordycepin	Nucleotide and derivates	虫草素	核苷酸及衍生物	411000	396000	464000	89100	74100	86300	188000	189000	172000	45400	60900	67900	1680000	1650000	1500000	67400	84500	87400
pmf0598	135.1	99.8	12.49	136.13	[M-H]-	C06306	(+)-alpha-Pinene	Terpene	(1R)-(+)-α-蒎烯	萜类	1080000	1190000	1170000	1160000	1060000	1090000	1160000	1170000	1160000	1070000	1100000	1250000	1080000	1150000	1220000	1150000	1170000	1110000
pmf0604	205.2	149	9.69	204.19	[M+H]+	C09629	β-Caryophyllene	Terpene	β-丁香烯	萜类	5700000	6000000	5890000	6400000	10200000	7190000	5570000	5980000	5340000	5450000	5730000	4780000	6030000	6400000	6110000	6380000	6100000	6130000
pmf0605	355.1	102.8	8.45	354.15	[M+H]+	C17499	Notopterol	Phenylpropanoids	羌活醇	苯丙素	63600	63200	55500	69500	66200	76100	48700	57300	52200	61400	59100	63200	56000	62300	32800	43600	38800	31700
pmf0606	177	133.1	7.19	178.05	[M-H]-	-	Pectin (Technical Grade)	Others	果胶	其它	2190000	2000000	2000000	2070000	3100000	2280000	1750000	1700000	1820000	1980000	2110000	1840000	1780000	2270000	1820000	2100000	1930000	1870000
pmf0613	155.1	114	12.35	154.14	[M+H]+	C16772	α-Terpineol	Terpene	α-萜品醇	萜类	5740000	4730000	4720000	5300000	5460000	5090000	4810000	4850000	4630000	4890000	4820000	4690000	4680000	4420000	4370000	4720000	4650000	4550000
pmf0616	697.1	535.1	3.03	697.1	Protonated	-	Malvidin 3-acetyl-5-diglucoside	Anthocyanins	锦葵色素-3-乙酰-5-双葡萄糖苷	花青素	1960000	2760000	2390000	1610000	1740000	1610000	1880000	1940000	1960000	3230000	3250000	3330000	2410000	2470000	2350000	2650000	2790000	2870000
pmf0619	963.28	301.1	3.4	963.28	Protonated	-	Peonidin 3-feruloylsophoroside-5-glucoside.	Anthocyanins	芍药色素-3-阿魏酰槐糖苷-5-葡萄糖苷	花青素	66500	116000	74000	196000	253000	220000	58500	83500	47200	44800	43700	51200	78200	49400	72300	82000	114000	113000

## Sheet: Cold-vs-CK
cold-vs-ck	Compounds	Class	物质	物质类别	CK-m1	CK-m2	CK-m3	Cold-m1	Cold-m2	Cold-m3	VIP	Fold_Change	Log2FC	Type
pma0461	14,15-Dehydrocrepenynic acid	Lipids	14,15-脱氢还阳参油酸	脂质	4550000	4790000	4850000	27600000	25700000	26700000	1.14984	5.63777	2.49513	up
pma3606	9-Hydroxy-(10E,12Z,15Z)-octadecatrienoic acid	Lipids	9-羟基-(10E,12Z,15Z)十八碳三烯酸	脂质	2400000	2490000	2360000	5830000	5880000	5680000	1.14935	2.39862	1.26221	up
pmb0165	LysoPC 16:1	Lipids	溶血磷脂酰胆碱 16:1	脂质	530000	548000	522000	4450000	4100000	4300000	1.15005	8.03125	3.00562	up
pmb0287	MAG (18:4) isomer2	Lipids	单酰甘油酯 (酰基 18:4) 异构2	脂质	269000	254000	259000	719000	651000	597000	1.14194	2.51535	1.33076	up
pmb0852	LysoPC 18:2	Lipids	溶血磷脂酰胆碱 18:2	脂质	965000	918000	949000	2580000	2440000	2560000	1.14924	2.67655	1.42038	up
pmb0854	LysoPC 18:3	Lipids	溶血磷脂酰胆碱 18:3	脂质	7530000	7340000	7130000	19200000	18200000	17000000	1.14628	2.47273	1.3061	up
pmb0855	LysoPC 16:0	Lipids	溶血磷脂酰胆碱 16:0	脂质	1320000	1320000	1280000	3460000	3560000	3370000	1.14956	2.65051	1.40627	up
pmb0864	LysoPE 14:0	Lipids	溶血磷脂酰乙醇胺 14:0	脂质	964000	1010000	926000	2480000	2430000	2410000	1.14856	2.52414	1.33579	up
pmb0866	LysoPC 14:0	Lipids	溶血磷脂酰胆碱 14:0	脂质	3490000	3560000	3510000	9180000	8610000	8830000	1.14944	2.52083	1.3339	up
pmb0874	LysoPE 18:2 (2n isomer)	Lipids	溶血磷脂酰乙醇胺 18:2(2n异构)	脂质	4710000	4860000	4410000	10900000	10200000	10400000	1.14628	2.25322	1.17199	up
pmb0876	LysoPE 16:0	Lipids	溶血磷脂酰乙醇胺 16:0	脂质	40400000	42300000	37000000	107000000	105000000	98600000	1.14503	2.59482	1.37563	up
pmb0882	LysoPC 18:1	Lipids	溶血磷脂酰胆碱 18:1	脂质	11900000	12400000	12600000	31900000	28000000	27800000	1.1435	2.37669	1.24896	up
pmb0883	LysoPE 18:0	Lipids	溶血磷脂酰乙醇胺 18:0	脂质	172000	190000	144000	501000	483000	459000	1.13576	2.85178	1.51186	up
pmb0885	4-oxo-9Z,11Z,13E,15E-octadecatetraenoic acid	Lipids	4-氧代-十八碳四烯酸	脂质	1360000	1300000	1250000	3610000	3540000	3570000	1.14904	2.74169	1.45506	up
pmb0889	Punicic acid	Lipids	石榴酸	脂质	6230000	6400000	6090000	26600000	25300000	25100000	1.14983	4.11325	2.04028	up
pmb1562	MAG (18:4) isomer3	Lipids	单酰甘油酯 (酰基 18:4) 异构3	脂质	784000	1020000	884000	4490000	4520000	4220000	1.14482	4.92188	2.29921	up
pmb2260	LysoPC 15:1	Lipids	溶血磷脂酰胆碱 15:1	脂质	552000	573000	575000	2070000	1970000	2040000	1.14991	3.57647	1.83854	up
pmb2319	LysoPC 15:0	Lipids	溶血磷脂酰胆碱 15:0	脂质	9880000	9760000	9840000	36100000	35500000	33900000	1.14992	3.5787	1.83943	up
pmb2406	LysoPC 17:0	Lipids	溶血磷脂酰胆碱 17:0	脂质	6030000	6560000	5890000	21900000	23300000	20900000	1.1475	3.57684	1.83869	up
pmb2778	9,10-EODE	Lipids	9,10-环氧十八碳二烯酸	脂质	4610000	4780000	4630000	22100000	20400000	21000000	1.14978	4.52924	2.17927	up
pmb2786	9-HOTrE	Lipids	9-羟基十八碳三烯酸	脂质	954000	1000000	938000	7640000	7230000	7260000	1.15007	7.65214	2.93586	up
pmb2787	9-KODE	Lipids	13-酮十八碳二烯酸	脂质	450000	472000	436000	1400000	1390000	1330000	1.14896	3.03387	1.60116	up
pmb2789	13-HpOTrE(r)	Lipids	13-过氧十八碳三烯酸	脂质	292000	256000	444000	982000	791000	681000	1.05805	2.47379	1.30672	up
pmb2791	9-HpOTrE	Lipids	9-羟基过氧十八碳三烯酸	脂质	229000	253000	346000	860000	755000	825000	1.11933	2.94686	1.55918	up
pmb2804	13-HPODE	Lipids	13-过氧十八碳二烯酸	脂质	279000	298000	260000	1150000	1120000	1140000	1.14857	4.07407	2.02647	up
pmd0130	LysoPC 14:0 (2n isomer)	Lipids	溶血磷脂酰胆碱 14:0(2n异构)	脂质	5500000	5370000	5350000	14100000	13600000	13600000	1.14988	2.54624	1.34837	up
pmd0132	LysoPC 16:0 (2n isomer)	Lipids	溶血磷脂酰胆碱 16:0(2n异构)	脂质	10400000	10700000	10100000	27400000	28600000	26200000	1.14816	2.63462	1.39759	up
pmd0136	LysoPC 18:0	Lipids	溶血磷脂酰胆碱 18:0	脂质	29400000	32500000	29100000	94800000	97200000	88300000	1.14667	3.08022	1.62303	up
pmd0145	LysoPC 20:1	Lipids	溶血磷脂酰胆碱 20:1	脂质	815000	896000	906000	2600000	2460000	2580000	1.14762	2.91937	1.54566	up
pmd0158	LysoPE 14:0 (2n isomer)	Lipids	溶血磷脂酰乙醇胺 14:0(2n异构)	脂质	401000	370000	372000	908000	884000	876000	1.14794	2.33421	1.22293	up
pmd0160	LysoPE 16:0 (2n isomer)	Lipids	溶血磷脂酰乙醇胺 16:0(2n异构)	脂质	7680000	7910000	6910000	20900000	20000000	18200000	1.14226	2.62667	1.39323	up
pmf0159	Azadiradione	Sterides	印苦楝二酮	甾体	9	9	9	62100	71900	66400	1.15038	7422.22	12.8576	up
pmb1587	4-Hydroxy-3,5-diisopropylbenzaldehyde	Organic acids and derivatives	4-羟基-3,5-二异丙基苯甲醛	有机酸及衍生物	376000	450000	428000	1190000	1110000	1130000	1.14306	2.73525	1.45167	up
pme0250	Azelaic acid	Organic acids and derivatives	壬二酸	有机酸及衍生物	3430000	3520000	3460000	20600000	20600000	20300000	1.15038	5.90778	2.56262	up
pme1851	Creatine	Organic acids and derivatives	肌酸	有机酸及衍生物	15000000	14400000	15000000	33800000	27000000	28000000	1.12689	2	1	up
pme2903	4-Hydroxybenzoic acid	Organic acids and derivatives	对羟基苯甲酸	有机酸及衍生物	3850000	4010000	3990000	13100000	12400000	12200000	1.14938	3.18143	1.66968	up
pme3011	γ-aminobutyric acid	Organic acids and derivatives	γ-氨基丁酸	有机酸及衍生物	1720000	1770000	1670000	5260000	6280000	5860000	1.14581	3.37209	1.75364	up
pme3719	D-Xylonic acid	Organic acids and derivatives	木糖酸	有机酸及衍生物	1410000	1250000	1080000	2800000	2850000	2530000	1.12416	2.18717	1.12906	up
pme0543	Indole-5-carboxylic acid	Indole derivatives	吲哚-5-甲酸	吲哚及衍生物	141000	172000	144000	528000	458000	473000	1.14068	3.19256	1.67471	up
pma1751	Nicotinic acid-hexoside	Vitamins and derivatives	烟酸己糖苷	维生素及衍生物	195000	161000	156000	1070000	1090000	871000	1.1432	5.91992	2.56558	up
pme0496	Nicotinic acid	Vitamins and derivatives	烟酸	维生素及衍生物	537000	521000	566000	1450000	1460000	1500000	1.14886	2.71552	1.44123	up
pme1383	Pyridoxine	Vitamins and derivatives	吡哆素	维生素及衍生物	15000000	14200000	14000000	27800000	30400000	29300000	1.14528	2.02546	1.01825	up
pmf0286	Phytol	Terpene	植醇	萜类	1650000	1670000	1600000	4120000	4030000	3920000	1.14939	2.45325	1.2947	up
pma6455	Ribulose-5-phosphate	Carbohydrates	核酮糖-5-磷酸	糖类	8330	12700	7670	48400	66500	54700	1.12747	5.90941	2.56301	up
pme1021	D-(+)-Glucono-1,5-lactone	Carbohydrates	葡糖酸内酯	糖类	21200	26900	19200	62600	57500	46800	1.10484	2.47994	1.31031	up
pme3160	D-Glucose 6-phosphate	Carbohydrates	D-葡萄糖-6-磷酸	糖类	36600	41900	43500	941000	932000	935000	1.1498	23.0164	4.52459	up
pme3313	D-Fructose 6-phosphate	Carbohydrates	D-果糖-6-磷酸	糖类	72700	48600	53400	368000	340000	324000	1.13903	5.90727	2.56249	up
pmf0035	Glucose-1-phosphate	Carbohydrates	葡萄糖-1-磷酸	糖类	42600	46500	39900	963000	1020000	957000	1.14987	22.7907	4.51037	up
pmf0220	D-Fructose 6-phosphate-disodium salt	Carbohydrates	D-果糖-6-磷酸二钠盐	糖类	38900	40800	47400	937000	1050000	994000	1.14936	23.454	4.55176	up
pme1828	Betaine	Alkaloids	甜菜碱	生物碱	1910000	1840000	1880000	4070000	3720000	3530000	1.14183	2.01066	1.00767	up
pme2594	4-Pyridoxic acid	Alkaloids	4-吡哆酸	生物碱	1680000	1680000	1730000	7640000	7040000	7090000	1.14961	4.27701	2.0966	up
pmf0267	Indole-3-carboxylic	Alkaloids	吲哚-3-羧酸	生物碱	180000	172000	172000	530000	500000	496000	1.14912	2.91221	1.54212	up
pmf0336	Indole-3-carboxylic acid	Alkaloids	3-吲哚甲酸	生物碱	162000	164000	168000	523000	512000	513000	1.15017	3.1336	1.64782	up
pmf0557	Acid orange 20	Alkaloids	橙黄Ⅰ	生物碱	727000	795000	757000	17400000	16700000	17000000	1.15025	22.4221	4.48685	up
pme0534	Gluconic acid	Others	葡萄糖酸	其它	880000	987000	948000	2530000	2380000	2260000	1.14472	2.54707	1.34884	up
pme2830	O-Phosphorylethanolamine	Others	邻磷酰乙醇胺	其它	3370	1360	2370	10500	12400	14600	1.09377	5.28169	2.401	up
pme3705	D-glucoronic acid	Others	葡萄糖醛酸	其它	28700	34600	24900	72500	68200	55300	1.09761	2.22222	1.152	up
pmf0349	Vomifoliol	Others	吐叶醇	其它	2430000	2700000	2520000	8850000	8350000	8290000	1.14826	3.33203	1.7364	up
pmf0416	α-Ionone	Others	α-紫罗酮	其它	1990000	2000000	1880000	5970000	5460000	6090000	1.14756	2.98467	1.57757	up
pmf0504	Nandrolone	Others	诺龙	其它	9	9	9	287000	257000	277000	1.15042	30407.4	14.8921	up
pme0421	Phloretin	Flavanone	根皮素	黄烷酮	145000	151000	132000	3170000	3010000	2980000	1.14997	21.4019	4.41966	up
pme3282	Afzelechin (3,5,7,4'-Tetrahydroxyflavan)	Flavanone	阿福豆素	黄烷酮	9	9	9	1370000	1320000	1250000	1.15043	145926	17.1549	up
pmf0302	Engeletin	Flavonoid	黄杞苷	黄酮类	73900	50500	47400	163000	137000	191000	1.09649	2.85797	1.51499	up
pmb3894	Di-O-methylquercetin	Flavonol	3,7-二氧-甲基槲皮素	黄酮醇	2000000	1990000	1980000	26900000	25400000	25500000	1.15033	13.0318	3.70397	up
pma6372	Tricin O-vanilloylhexoside	Flavone	麦黄酮 O-香草酰己糖苷	黄酮	202000	195000	202000	491000	440000	511000	1.14417	2.40735	1.26744	up
pma6515	C-hexosyl-chrysin O-feruloylhexoside	Flavone	C-己糖基白杨素 O-阿魏酰己糖苷	黄酮	79700	54900	65000	297000	331000	367000	1.13714	4.98497	2.31758	up
pmb0566	Luteolin O-hexosyl-O-pentoside	Flavone	木犀草素 O-己糖基-O-戊糖苷	黄酮	50800	7660	90600	492000	508000	466000	1.00695	9.83497	3.29792	up
pmb0661	Chrysoeriol C-hexosyl-O-rhamnoside	Flavone	金圣草黄素 C-己糖基-O-鼠李糖苷	黄酮	16700000	15200000	15600000	45800000	45000000	43400000	1.14824	2.82526	1.49839	up
pmb0663	8-C-hexosyl-luteolin O-hexoside	Flavone	8-C-己糖苷-木犀草素 O-己糖苷	黄酮	114000	125000	126000	284000	224000	242000	1.12491	2.05479	1.03899	up		Lipids
pmb0665	Luteolin 8-C-hexosyl-O-hexoside	Flavone	木犀草素 8-C-己糖苷-O-己糖苷	黄酮	494000	626000	677000	1390000	1350000	1520000	1.12057	2.37062	1.24526	up		ganic acids and derivatives
pmb0673	Apigenin 6-C-pentoside	Flavone	芹菜素 6-C-戊糖苷	黄酮	252000	265000	296000	612000	634000	620000	1.14266	2.2952	1.19862	up		Isoflavone
pmb0681	Apigenin 8-C-pentoside	Flavone	芹菜素 8-C-戊糖苷	黄酮	279000	270000	248000	637000	606000	648000	1.14547	2.37265	1.2465	up		Vitamins and derivatives
pmb2987	Acacetin O-acetyl hexoside	Flavone	金合欢素 O-乙酰己糖苷	黄酮	1710000	1780000	1790000	6840000	6060000	6970000	1.1477	3.76326	1.91198	up		Sterides
pme1518	Nobiletin	Flavone	川陈皮素	黄酮	1990000	2080000	1690000	3930000	4190000	4030000	1.13306	2.10938	1.07682	up		Carbohydrates
pmc0066	2'-Deoxyinosine-5'-monophosphate	Nucleotide and derivates	2'-脱氧肌苷-5'-磷酸	核苷酸及衍生物	67900	70800	61700	181000	232000	189000	1.13618	3.00399	1.58688	up		Flavanone
pme0032	Hypoxanthine	Nucleotide and derivates	次黄嘌呤	核苷酸及衍生物	34700	36700	37400	231000	227000	212000	1.14961	6.15809	2.62248	up
pme1097	Adenine	Nucleotide and derivates	腺嘌呤	核苷酸及衍生物	673000	655000	586000	1340000	1430000	1360000	1.14204	2.15778	1.10955	up		Flavonoid
pme1181	Deoxyguanosine	Nucleotide and derivates	2'-脱氧鸟苷	核苷酸及衍生物	222000	231000	240000	841000	776000	806000	1.14893	3.49639	1.80587	up		Nucleotide and derivates
pme1194	Deoxycytidine	Nucleotide and derivates	脱氧胞苷	核苷酸及衍生物	392000	338000	342000	957000	1240000	1100000	1.1362	3.07556	1.62085	up		Phenylpropanoids
pme2798	7-Methylxanthine	Nucleotide and derivates	7-甲基黄嘌呤	核苷酸及衍生物	175000	195000	235000	427000	450000	431000	1.12233	2.16198	1.11236	up
pme3188	Uridine 5'-monophosphate	Nucleotide and derivates	5-尿嘧啶核苷酸(5-UMP)	核苷酸及衍生物	82700	75500	87700	458000	437000	452000	1.1488	5.47784	2.45361	up
pme3982	Hypoxanthine-9-β-D-arabinofuranoside	Nucleotide and derivates	阿糖肌苷	核苷酸及衍生物	698000	728000	715000	2880000	2900000	2630000	1.14903	3.92807	1.97382	up
pmf0596	Cordycepin	Nucleotide and derivates	虫草素	核苷酸及衍生物	89100	74100	86300	188000	189000	172000	1.13541	2.2004	1.13777	up
pmb0492	"N',N"",N""'-p-coumaroyl-cinnamoyl-caffeoyl spermidine"	Phenolamides	"N',N"",N""'-对香豆酰阿魏酰咖啡酰亚精胺"	酚胺	2090000	2220000	2280000	9780000	9740000	9610000	1.14972	4.42033	2.14416	up
pme2292	Putrescine	Phenolamides	腐胺	酚胺	1370000	1230000	1290000	2610000	2770000	2700000	1.14501	2.07712	1.05459	up
pmf0458	6-Gingerol	Polyphenol	6-姜酚	多酚	2260000	1800000	1650000	4780000	4890000	4870000	1.12825	2.54641	1.34846	up
pme1261	Pantothenol	Alcohols	DL-泛酰醇	醇类	68000	68800	56700	173000	174000	168000	1.14092	2.6615	1.41224	up
pmf0348	2,6-Dimethyl-7-octene-2,3,6-triol	Alcohols	2,6-二甲基-7-辛烯-2,3,6-三醇	醇类	380000	379000	402000	2310000	2170000	2240000	1.14994	5.78811	2.53309	up
pmf0388	Dehydrovomifoliol	Alcohols	去氢催吐萝芙木醇	醇类	9	9	9	53600	59100	65900	1.15034	6614.81	12.6915	up
pmb0142	Caffeic aldehyde	Phenylpropanoids	咖啡醛	苯丙素	3330000	3380000	3390000	12800000	12500000	12400000	1.15029	3.73267	1.90021	up
pmb2819	O-Caffeoyl maltotriose	Phenylpropanoids	咖啡酰麦芽三糖	苯丙素	52000	47700	49300	162000	163000	165000	1.14938	3.28859	1.71747	up
pmb3110	Vanillic acid	Phenylpropanoids	香草酸	苯丙素	276000	268000	226000	1160000	1130000	1180000	1.14639	4.50649	2.17201	up
pme2988	3,4-Dihydrocoumarin	Phenylpropanoids	二氢香豆素	苯丙素	402000	348000	448000	7140000	6790000	6880000	1.14889	17.3706	4.11858	up
pme3413	Coumarin	Phenylpropanoids	香豆素	苯丙素	82900	85500	96700	201000	194000	195000	1.14221	2.22558	1.15418	up
pmf0166	Schizandrin	Phenylpropanoids	五味子醇甲	苯丙素	9	9	9	1170000	1130000	1200000	1.15044	129630	16.984	up
pmb0449	2-Aminoadipic acid (L-Homoglutamic acid)	Amino acid and derivatives	2-氨基己二酸 (L-高谷氨酸)	氨基酸及衍生物	1090000	972000	1020000	2200000	2170000	2060000	1.14412	2.08631	1.06095	up
pme0042	L-(+)-Arginine	Amino acid and derivatives	L-(+)-精氨酸	氨基酸及衍生物	429000	407000	366000	715000	942000	817000	1.11402	2.05824	1.04141	up
pme0132	Asp-phe	Amino acid and derivatives	天冬氨酸-苯丙氨酸	氨基酸及衍生物	123000	132000	107000	631000	663000	642000	1.14716	5.34807	2.41902	up
pme0190	N-Glycyl-L-leucine	Amino acid and derivatives	N-甘氨酰-L-亮氨酸	氨基酸及衍生物	245000	263000	270000	1530000	1400000	1450000	1.1493	5.62982	2.49309	up
pme0226	L-Asparagine	Amino acid and derivatives	L-天冬酰胺	氨基酸及衍生物	3570000	3890000	3680000	8080000	8250000	7620000	1.14573	2.14991	1.10428	up
pme1018	Glutathione oxidized	Amino acid and derivatives	氧化谷胱甘肽	氨基酸及衍生物	715000	628000	626000	1250000	1820000	1360000	1.10019	2.24987	1.16984	up
pme1313	N'-Formylkynurenine	Amino acid and derivatives	N’-甲酰基犬尿氨酸	氨基酸及衍生物	700000	697000	783000	2120000	1960000	2050000	1.14628	2.81193	1.49156	up
pme2890	L-Homocystine	Amino acid and derivatives	L-高胱氨酸	氨基酸及衍生物	19300	48900	23300	224000	195000	225000	1.10702	7.03825	2.81522	up
pma0149	Sinapoyl malate	Organic acids and derivatives	芥子酰苹果酸	有机酸及衍生物	734000	717000	655000	166000	144000	163000	1.14712	0.224596	-2.15459	down
pma3724	1-O-Feruloyl quinic acid	Organic acids and derivatives	1-O-阿魏酰奎宁酸	有机酸及衍生物	5460000	4540000	5300000	2570000	2460000	2190000	1.12837	0.471895	-1.08346	down
pmb0749	O-Feruloyl quinic acid	Organic acids and derivatives	O-阿魏酰奎尼酸	有机酸及衍生物	702000	677000	750000	320000	307000	374000	1.1327	0.470174	-1.08873	down
pmb0751	5-O-p-Coumaroyl shikimic acid	Organic acids and derivatives	5-O-对香豆酰莽草酸	有机酸及衍生物	15400000	15000000	14600000	4670000	5160000	4440000	1.14671	0.317111	-1.65694	down
pmb0752	3-O-Feruloyl quinic acid	Organic acids and derivatives	3-O-阿魏酰奎宁酸	有机酸及衍生物	12300000	13800000	13800000	3240000	3620000	3350000	1.14734	0.25589	-1.96641	down
pmb2928	Gallic acid O-Hexoside	Organic acids and derivatives	没食子酸 O-己糖苷	有机酸及衍生物	14000000	14900000	15900000	7310000	6530000	6390000	1.13933	0.451562	-1.147	down
pmb3075	3-O-p-Coumaroyl shikimic acid	Organic acids and derivatives	3-O-对香豆酰莽草酸	有机酸及衍生物	930000	953000	890000	254000	273000	305000	1.14537	0.300036	-1.73679	down
pme0398	Chlorogenic acid (3-O-Caffeoylquinic acid)	Organic acids and derivatives	绿原酸	有机酸及衍生物	7490000	7530000	6600000	2060000	2300000	2190000	1.14587	0.30296	-1.7228	down
pme1816	Neochlorogenic acid (5-O-Caffeoylquinic acid)	Organic acids and derivatives	新绿原酸	有机酸及衍生物	2630000	2580000	2720000	1070000	979000	957000	1.14702	0.379067	-1.39948	down
pme2598	3,4-Dihydroxybenzeneacetic acid	Organic acids and derivatives	3,4-二羟基苯乙酸	有机酸及衍生物	264000	188000	233000	9	9	9	1.15022	3.94161e-05	-14.6309	down
pme2603	3-Hydroxyanthranilic acid	Organic acids and derivatives	3-羟基-2-氨基苯甲酸	有机酸及衍生物	1390000	1300000	1280000	663000	630000	620000	1.14592	0.481864	-1.0533	down
pme2901	1-O-Caffeoyl quinic acid	Organic acids and derivatives	1-咖啡酰奎宁酸	有机酸及衍生物	2610000	2790000	2750000	1020000	984000	942000	1.14836	0.361472	-1.46804	down
pme3009	trans-Citridic acid	Organic acids and derivatives	反式乌头酸	有机酸及衍生物	683000	600000	574000	309000	295000	296000	1.13763	0.484653	-1.04498	down
pmf0066	2'-Acetylacteoside	Organic acids and derivatives	2'-乙酰毛蕊花糖苷	有机酸及衍生物	9680000	9500000	10200000	3680000	3010000	3310000	1.14291	0.340368	-1.55483	down
pmf0131	Cryptochlorogenic acid	Organic acids and derivatives	隐绿原酸	有机酸及衍生物	18000000	13100000	18700000	7630000	7370000	7490000	1.10504	0.451606	-1.14686	down
pmf0408	Plantamajoside	Organic acids and derivatives	大车前苷	有机酸及衍生物	3110000	3140000	3280000	281000	300000	266000	1.14988	0.0888772	-3.49204	down
pme3250	Biochanin A	Isoflavone	鹰嘴豆素	异黄酮	1890000	1860000	1470000	423000	473000	410000	1.1404	0.250192	-1.99889	down
pme3279	2'-Hydroxygenistein	Isoflavone	羟基金雀异黄素	异黄酮	1560000	2180000	1910000	951000	772000	883000	1.10214	0.461239	-1.11641	down
pme3292	Prunetin	Isoflavone	李属异黄酮	异黄酮	5650000	5390000	4180000	1100000	1090000	1070000	1.1419	0.214192	-2.22302	down
pme3400	Sissotrin	Isoflavone	鹰嘴豆素 7-O-葡萄糖苷(印度黄檀苷)	异黄酮	21200000	18500000	20100000	5790000	5430000	5350000	1.14741	0.27709	-1.85157	down
pmb0789	Pyridoxine O-glucoside	Vitamins and derivatives	吡哆醇葡萄糖苷	维生素及衍生物	30900000	28200000	28700000	14100000	14700000	13600000	1.14491	0.482916	-1.05016	down
pme2111	L-ascorbate	Vitamins and derivatives	抗坏血酸	维生素及衍生物	17300000	18800000	22000000	3350000	2710000	2850000	1.14451	0.153356	-2.70504	down
pmf0451	Ginsenoside Rg1	Terpene	人参皂苷Rg1	萜类	181000	114000	145000	42900	25100	21400	1.09962	0.203182	-2.29916	down
pma1840	Coumaroyl choline	Alkaloids	香豆酰胆碱	生物碱	115000	130000	36600	9	9	9	1.14596	9.58807e-05	-13.3484	down
pma6270	sn-Glycero-3-phosphocholine	Alkaloids	sn-甘油-3-磷酸胆碱	生物碱	3710000	3700000	3440000	1350000	1300000	1200000	1.14658	0.354839	-1.49476	down
pmb0774	N-hydroxy tryptamine	Alkaloids	羟基色胺	生物碱	2280000	2810000	2200000	911000	676000	825000	1.1258	0.330864	-1.59569	down
pme2024	serotonin	Alkaloids	五羟色胺	生物碱	2250000	2930000	2910000	1070000	826000	892000	1.12399	0.344623	-1.53691	down
pmf0323	(-)-Cotinine	Alkaloids	吡啶吡咯酮	生物碱	13400000	13600000	13700000	6740000	6580000	6880000	1.14945	0.496314	-1.01067	down
pmf0565	L-Dencichin	Alkaloids	三七素	生物碱	848000	918000	777000	204000	215000	218000	1.14719	0.250492	-1.99717	down
pmb0069	Benzamide	Others	苯甲酰胺	其它	2760000	2580000	2670000	910000	887000	811000	1.14754	0.325593	-1.61886	down
pmb1240	Phellodensin F	Others	黄体素F	其它	12800000	11600000	13100000	4130000	3870000	3630000	1.14579	0.310133	-1.68904	down
pmb1452	N-Lauryldiethanolamine	Others	十二烷基乙醇胺	其它	2840000	3220000	2980000	400000	439000	447000	1.14894	0.142257	-2.81343	down
pme2253	L-Gulonic-γ-lactone	Others	古洛糖酸内酯	其它	679000	663000	591000	162000	128000	153000	1.14319	0.229177	-2.12546	down
pme2366	Phenethylamine	Others	2-苯乙胺	其它	11600000	11500000	11500000	3970000	3620000	3550000	1.14829	0.321965	-1.63502	down
pmf0347	Dihydropinosylvin	Others	二氢赤松素	其它	86200	90700	94900	9	9	9	1.15042	9.93377e-05	-13.2973	down
pmf0443	Parthenolide	Others	小白菊内酯	其它	186000	164000	153000	30300	27200	26600	1.14692	0.167197	-2.58038	down
pme2984	Isosakuranetin-7-neohesperidoside (Poncirin)	Flavanone	枸橘苷	黄烷酮	4990000	4900000	5160000	1940000	2010000	1890000	1.14906	0.38804	-1.36572	down
pmf0179	Narcissoside	Flavonoid	水仙苷	黄酮类	3400000	3190000	3030000	827000	925000	896000	1.14742	0.27526	-1.86113	down
pmf0204	Hyperoside	Flavonoid	金丝桃苷	黄酮类	2470000	2560000	2600000	1330000	997000	1300000	1.11608	0.47536	-1.07291	down
pmf0232	Tiliroside	Flavonoid	银锻苷	黄酮类	5210000	5300000	5450000	1940000	1960000	1960000	1.15002	0.367168	-1.44549	down
pmf0234	Isoschaftoside	Flavonoid	异夏佛塔苷	黄酮类	8040000	7550000	7540000	3850000	3850000	3340000	1.13936	0.477302	-1.06703	down
pmf0375	Isorhamnetin 3-O-glucoside	Flavonoid	异鼠李素-3-O-葡萄糖苷	黄酮类	5550000	4330000	6550000	1150000	1410000	1480000	1.12701	0.245892	-2.02391	down
pmf0382	5,7-Dihydroxy-3',4',5'-trimethoxyflavone	Flavonoid	5,7-二羟基-3',4',5'-三甲氧基黄酮	黄酮类	400000	385000	361000	122000	114000	122000	1.14803	0.312391	-1.67858	down
pmf0417	Eriocitrin	Flavonoid	圣草次苷	黄酮类	173000	140000	149000	69400	73200	61500	1.12832	0.441775	-1.17862	down
pmf0548	Schaftoside	Flavonoid	夏佛塔苷	黄酮类	22000000	21500000	22400000	11400000	10700000	10800000	1.14788	0.499241	-1.00219	down
pma6639	Isorhamnetin O-hexoside	Flavonol	异鼠李素 O-己糖苷	黄酮醇	4380000	5040000	4660000	1360000	1330000	1250000	1.14722	0.27983	-1.83738	down
pmb0595	Isorhamnetin 5-O-hexoside	Flavonol	异鼠李素 5-O-己糖苷	黄酮醇	4470000	4460000	4850000	1190000	1160000	1230000	1.1491	0.259797	-1.94454	down
pmb0711	Quercetin 7-O-rutinoside	Flavonol	槲皮素 7-O-芸香糖苷	黄酮醇	6550000	7600000	7670000	3840000	3580000	3470000	1.13397	0.499083	-1.00265	down
pmb3013	Isorhamnetin O-acetyl-hexoside	Flavonol	异鼠李素 O-乙酰己糖苷	黄酮醇	280000	254000	204000	38600	28400	29500	1.14047	0.130759	-2.93502	down
pme0197	Quercetin 3-O-rutinoside (Rutin)	Flavonol	槲皮素 3-O-芸香糖苷 (芦丁)	黄酮醇	2130000	2070000	1940000	1080000	898000	941000	1.13483	0.475407	-1.07276	down
pme0369	Kaempferol 3-O-rutinoside (Nicotiflorin)	Flavonol	山奈酚 3-O-芸香糖苷	黄酮醇	6970000	6730000	6870000	3310000	3210000	3170000	1.14934	0.471074	-1.08597	down
pme1506	Kaempferol 7-O-rhamnoside	Flavonol	山奈酚 7-O-鼠李糖苷	黄酮醇	272000	273000	263000	125000	148000	105000	1.11372	0.467822	-1.09597	down
pme1540	Isorhamnetin 3-O-neohesperidoside	Flavonol	异鼠李素-3-O-新橙皮糖苷	黄酮醇	4100000	4110000	3950000	357000	238000	319000	1.14539	0.0751645	-3.73381	down
pme1605	Kaempferol 3-O-robinobioside (Biorobin)	Flavonol	山奈酚 3-O-洋槐糖苷	黄酮醇	6490000	6840000	6880000	3160000	3240000	3100000	1.14842	0.470064	-1.08907	down
pme3401	Syringetin	Flavonol	丁香亭	黄酮醇	31200	35000	21100	9	9	9	1.14962	0.000309278	-11.6588	down
pma0249	Selgin 5-O-hexoside	Flavone	羟甲基黄酮 5-O-己糖苷	黄酮	550000	648000	801000	361000	314000	278000	1.08221	0.476738	-1.06873	down
pma0760	Selgin O-malonylhexoside	Flavone	羟甲基黄酮 O-丙二酰己糖苷	黄酮	3020000	2750000	2490000	342000	369000	385000	1.14803	0.132688	-2.91389	down
pma6216	Acacetin C-hexoside	Flavone	金合欢素 C-己糖苷	黄酮	15200000	15800000	16600000	6740000	7440000	7240000	1.14505	0.45	-1.152	down
pma6360	O-methylChrysoeriol 8-C-hexoside	Flavone	甲基金圣草黄素 8-C-己糖苷	黄酮	904000	833000	960000	439000	422000	413000	1.14225	0.472377	-1.08199	down
pmb0603	Chrysoeriol O-hexosyl-O-hexoside	Flavone	金圣草黄素 O-二己糖苷	黄酮	882000	1010000	833000	401000	438000	391000	1.1346	0.451376	-1.1476	down
pmb0677	C-hexosyl-chrysoeriol O-sinapoylhexoside	Flavone	C-己糖基-金圣草黄素 O-芥子酰己糖苷	黄酮	55100	110000	95800	35400	34300	21200	1.02199	0.348409	-1.52114	down
pmb0691	Luteolin C-hexosyl-O-rhamnoside O-hexoside	Flavone	木犀草素C-己糖基O-鼠李糖苷O-己糖苷	黄酮	1650000	1610000	1720000	842000	782000	844000	1.14575	0.495582	-1.0128	down
pmb0738	Tricin O-sinapoylhexoside	Flavone	麦黄酮 O-芥子酰己糖苷	黄酮	249000	255000	240000	88200	128000	109000	1.11345	0.437097	-1.19398	down
pmb0744	Tricin O-phenylformic acid	Flavone	苯甲酰麦黄酮	黄酮	5440000	5580000	5420000	2640000	2450000	2520000	1.14825	0.462895	-1.11124	down
pmb0745	Tricin 4'-O-syringyl alcohol	Flavone	麦黄酮 4'-O-丁香醇醚	黄酮	38900000	38800000	36700000	16900000	16200000	16600000	1.14874	0.434441	-1.20277	down
pmb0746	Tricin 4'-O-β-guaiacylglycerol	Flavone	麦黄酮 4'-O-愈创木基甘油醚	黄酮	2670000	2650000	2620000	982000	950000	963000	1.15015	0.36461	-1.45558	down
pmb1270	Tricin 4'-O-(β-guaiacylglyceryl) ether 5-O-hexosyl-O-hexoside	Flavone	麦黄酮 4'-O-(β-愈创木酰甘油) 醚 5-O-二己糖苷	黄酮	1490000	1700000	1560000	534000	551000	585000	1.14582	0.351579	-1.50808	down
pmb2850	Tricin	Flavone	麦黄酮	黄酮	15700000	15700000	12700000	3710000	3910000	3970000	1.1435	0.262812	-1.9279	down
pmb3005	Chrysoeriol O-rhamnosyl-O-glucuronic acid	Flavone	金圣草黄素 O-鼠李糖基-O-葡萄糖醛酸	黄酮	915000	963000	815000	219000	218000	191000	1.14566	0.233197	-2.10038	down
pmb3007	Chrysoeriol O-glucuronic acid	Flavone	金圣草黄素 O-葡萄糖醛酸	黄酮	810000	789000	779000	194000	181000	204000	1.14888	0.243482	-2.03811	down
pmb3023	Eriodictyol C-hexoside	Flavone	圣草酚 C-己糖	黄酮	175000	177000	169000	58000	75600	88300	1.1066	0.425912	-1.23137	down
pmb3032	Tricin O-malonyl rhamnoside	Flavone	麦黄酮 O-丙二酰基鼠李糖苷	黄酮	928000	874000	868000	211000	218000	209000	1.14976	0.238951	-2.06521	down
pmb3039	Tricin O-oxalic acid O-coumaroyl shikimic acid	Flavone	麦黄酮 O-草酸 O-香豆酰莽草酸	黄酮	2300000	2250000	2100000	748000	737000	792000	1.14797	0.342406	-1.54622	down
pmb3046	Tricin 7-O-hexoside	Flavone	麦黄酮 7-O-己糖苷	黄酮	316000	324000	338000	147000	127000	124000	1.1414	0.406953	-1.29707	down
pmb3053	Tricin O-eudesmic acid	Flavone	麦黄酮 O-三甲氧基苯甲酸	黄酮	7340000	7200000	6310000	2670000	2660000	2480000	1.14373	0.37458	-1.41665	down
pme0089	Luteolin	Flavone	木犀草素	黄酮	2140000	2140000	2070000	928000	903000	825000	1.14629	0.418268	-1.2575	down
pme0379	Apigenin	Flavone	芹菜素	黄酮	455000	538000	417000	92000	95700	187000	1.08519	0.265745	-1.91189	down
pme1544	Acacetin	Flavone	金合欢素	黄酮	2810000	2780000	2120000	621000	660000	631000	1.14005	0.24799	-2.01165	down
pme1547	Baicalein-7-O-glucuronide (Baicalin)	Flavone	黄芩苷	黄酮	2790000	2930000	2870000	59900	58700	49700	1.1499	0.0195925	-5.67355	down
pmf0619	Peonidin 3-feruloylsophoroside-5-glucoside.	Anthocyanins	芍药色素-3-阿魏酰槐糖苷-5-葡萄糖苷	花青素	196000	253000	220000	58500	83500	47200	1.10711	0.28281	-1.82209	down
pme3184	2'-Deoxyadenosine-5'-monophosphate	Nucleotide and derivates	5'-单磷酸-2'-脱氧腺苷	核苷酸及衍生物	1970000	1790000	1860000	934000	940000	873000	1.1445	0.48879	-1.03271	down
pme3200	1-methylguanidine	Nucleotide and derivates	1-甲基胍	核苷酸及衍生物	793000	626000	714000	306000	342000	398000	1.10581	0.490389	-1.028	down
pmf0287	3'-dephospho-CoA	Nucleotide and derivates	3'-脱磷酸辅酶A	核苷酸及衍生物	791000	862000	923000	236000	177000	196000	1.14052	0.236413	-2.08062	down
pmb0490	N-p-Coumaroyl putrescine	Phenolamides	N-对香豆酰基腐胺	酚胺	7570000	7070000	7710000	360000	425000	403000	1.14964	0.0531544	-4.23367	down
pmb0493	N'-p-Coumaroyl agmatine	Phenolamides	N'-对香豆酰基胍丁胺	酚胺	12400000	13100000	12400000	9	9	9	1.15044	7.12401e-07	-20.4208	down
pmb0500	"N',N""-p-coumaroyl-feruloyl putrescine"	Phenolamides	"N',N""-对香豆酰阿魏酰基腐胺"	酚胺	695000	800000	670000	146000	156000	183000	1.14292	0.224018	-2.15831	down
pmb0505	N'-p-Coumaroyl putrescine	Phenolamides	N'-对香豆酰基腐胺	酚胺	10200000	9690000	9960000	668000	574000	555000	1.14942	0.060201	-4.05407	down
pmb0508	N-p-Coumaroyl agmatine	Phenolamides	N-对香豆酰丁胺	酚胺	617000	652000	602000	9	9	9	1.15043	1.44308e-05	-16.0805	down
pmb0771	N-Feruloyl tyramine	Phenolamides	阿魏酰酪胺	酚胺	192000	175000	216000	82000	78300	82200	1.13865	0.415952	-1.26551	down
pmb0896	N'-Feruloyl putrescine	Phenolamides	N'-阿魏酰腐胺	酚胺	335000	430000	453000	114000	104000	114000	1.1374	0.272578	-1.87526	down
pmb0907	N-Feruloyl putrescine	Phenolamides	阿魏酸腐胺	酚胺	1150000	1310000	1210000	366000	297000	363000	1.14187	0.279564	-1.83875	down
pmb2586	Gallocatechin-catechin	Polyphenol	没食子儿茶素-儿茶素	多酚	519000	553000	505000	278000	254000	256000	1.14304	0.499683	-1.00092	down
pma0104	N-sinapoyl hydroxycoumarin	Phenylpropanoids	芥子酰羟基香豆素	苯丙素	1740000	1980000	1920000	275000	529000	352000	1.11878	0.204965	-2.28655	down
pma6561	Caffeic acid O-glucoside	Phenylpropanoids	咖啡酰 O-葡萄糖苷	苯丙素	7190000	7510000	7400000	2880000	2950000	2730000	1.14871	0.38733	-1.36836	down
pmb0382	O-Feruloyl 4-hydroxylcoumarin	Phenylpropanoids	阿魏酸 4-羟基香豆素	苯丙素	31400000	28300000	30200000	2380000	2510000	3020000	1.14806	0.0879867	-3.50657	down
pmb0423	Hydroxy-methoxycinnamate	Phenylpropanoids	反式-4-羟基-3-甲氧基肉桂酸	苯丙素	2820000	2560000	2630000	940000	973000	828000	1.14407	0.342197	-1.5471	down
pmb2620	3,4-Dimethoxycinnamic acid	Phenylpropanoids	3,4-二甲氧基肉桂酸	苯丙素	28100	28100	33600	9	9	9	1.15032	0.000300668	-11.6995	down
pmb2940	1-O-beta-D-Glucopyranosyl sinapate	Phenylpropanoids	芥子酸吡喃葡萄糖苷	苯丙素	422000	425000	438000	110000	189000	162000	1.09981	0.358755	-1.47893	down
pmb3094	Esculetin O-quinacyl esculetin O-quinic acid	Phenylpropanoids	七叶苷 6-O-葡萄糖酸 7-O-奎宁酰奎宁酸	苯丙素	7400000	7080000	6610000	3730000	2910000	3430000	1.12457	0.477477	-1.0665	down
pme0303	Caffeate	Phenylpropanoids	咖啡酸	苯丙素	9410000	9180000	9260000	2900000	2860000	2810000	1.15022	0.30772	-1.70031	down
pme3246	Coniferin	Phenylpropanoids	松柏苷	苯丙素	15700000	15900000	16400000	6310000	6340000	6360000	1.14998	0.396042	-1.33628	down
pme3305	p-Coumaryl alcohol	Phenylpropanoids	对-香豆醇	苯丙素	99100	104000	94600	47100	45900	42600	1.14435	0.455492	-1.1345	down
pme3367	6-MethylCoumarin	Phenylpropanoids	6-甲基香豆素	苯丙素	405000	456000	418000	9	9	9	1.15042	2.11102e-05	-15.5317	down
pmf0062	Verbascoside	Phenylpropanoids	毛蕊花糖苷	苯丙素	6220000	6520000	6380000	1120000	1130000	1140000	1.15028	0.177301	-2.49573	down
pmf0067	Isoacteoside	Phenylpropanoids	异类叶升麻苷	苯丙素	5340000	5140000	4990000	986000	884000	965000	1.14922	0.183258	-2.44805	down
pmf0095	Methyl ferulate	Phenylpropanoids	反式-阿魏酸甲酯	苯丙素	65900	72200	65600	27200	28700	27900	1.14695	0.411389	-1.28142	down
pmf0284	4-Hydroxy-3-methoxycinnamaldehyde	Phenylpropanoids	松柏醛	苯丙素	99900	98600	97800	42500	43900	45400	1.14904	0.444819	-1.16871	down
pmf0543	Podophyllotoxin	Phenylpropanoids	鬼臼毒素	苯丙素	1610000	1520000	1660000	363000	351000	371000	1.14946	0.226514	-2.14233	down
pme0195	L-Cysteine	Amino acid and derivatives	L-半胱氨酸	氨基酸及衍生物	993000	991000	1030000	483000	466000	393000	1.1361	0.445255	-1.16729	down
pme1086	Glutathione reduced form	Amino acid and derivatives	谷胱甘肽还原型	氨基酸及衍生物	5880000	6520000	6340000	463000	500000	487000	1.14994	0.0773746	-3.692	down
pme3179	CYS-GLY	Amino acid and derivatives	半胱氨酰甘氨酸	氨基酸及衍生物	115000	179000	155000	33400	13500	35300	1.07437	0.183073	-2.44951	down

## Sheet: Drought-vs-CK
Index	Compounds	Class	物质	物质类别	CK-m1	CK-m2	CK-m3	Drought-m1	Drought-m2	Drought-m3	VIP	Fold_Change	Log2FC	Type
pmb2221	4-Hydroxysphinganine	Lipids	4-羟基鞘氨醇	脂质	30200000	31400000	29200000	110000000	103000000	114000000	1.16678	3.60132	1.84853	up
pmb1562	MAG (18:4) isomer3	Lipids	单酰甘油酯 (酰基 18:4) 异构3	脂质	784000	1020000	884000	1980000	1790000	2550000	1.11762	2.35119	1.23339	up
pmb0165	LysoPC 16:1	Lipids	溶血磷脂酰胆碱 16:1	脂质	530000	548000	522000	1540000	1620000	1440000	1.16561	2.875	1.52356	up
pmb0848	LysoPC 16:1 (2n isomer)	Lipids	溶血磷脂酰胆碱 16:1(2n异构)	脂质	1680000	1680000	1660000	392000	468000	364000	1.16235	0.243825	-2.03608	down
pmb0863	LysoPC 16:2 (2n isomer)	Lipids	溶血磷脂酰胆碱 16:2	脂质	223000	266000	267000	85200	85000	79500	1.16098	0.330291	-1.59819	down
pmb2388	LysoPC 18:0 (2n isomer)	Lipids	溶血磷脂酰胆碱 18:0(2n异构)	脂质	4920000	5360000	5000000	596000	859000	516000	1.15619	0.128992	-2.95464	down
pmb0882	LysoPC 18:1	Lipids	溶血磷脂酰胆碱 18:1	脂质	11900000	12400000	12600000	5100000	6440000	4130000	1.12081	0.424661	-1.23562	down
pmb0859	LysoPC 18:1 (2n isomer)	Lipids	溶血磷脂酰胆碱 18:1(2n异构)	脂质	1530000	1540000	1480000	173000	275000	157000	1.15256	0.132967	-2.91086	down
pmb0873	LysoPC 18:2 (2n isomer)	Lipids	溶血磷脂酰胆碱 18:2(2n异构)	脂质	43700000	46400000	42000000	7950000	10100000	6680000	1.15657	0.187207	-2.4173	down
pmb0865	LysoPC 18:3 (2n isomer)	Lipids	溶血磷脂酰胆碱 18:3(2n异构)	脂质	2590000	2700000	2660000	819000	946000	741000	1.15991	0.31522	-1.66557	down
pmd0145	LysoPC 20:1	Lipids	溶血磷脂酰胆碱 20:1	脂质	815000	896000	906000	264000	438000	202000	1.08138	0.345434	-1.53352	down
pmc0960	LysoPC 20:4	Lipids	溶血磷脂酰胆碱 20:4	脂质	10300000	10200000	9400000	1180000	1640000	811000	1.14803	0.121438	-3.04171	down
pmd0158	LysoPE 14:0 (2n isomer)	Lipids	溶血磷脂酰乙醇胺 14:0(2n异构)	脂质	401000	370000	372000	182000	243000	122000	1.03744	0.478565	-1.06321	down
pmb0876	LysoPE 16:0	Lipids	溶血磷脂酰乙醇胺 16:0	脂质	40400000	42300000	37000000	11800000	17000000	7580000	1.09245	0.303926	-1.71821	down
pmd0160	LysoPE 16:0 (2n isomer)	Lipids	溶血磷脂酰乙醇胺 16:0(2n异构)	脂质	7680000	7910000	6910000	1880000	3110000	1280000	1.09012	0.278667	-1.84339	down
pmb0883	LysoPE 18:0	Lipids	溶血磷脂酰乙醇胺 18:0	脂质	172000	190000	144000	43300	67900	30400	1.09554	0.279842	-1.83732	down
pmb0877	LysoPE 18:1	Lipids	溶血磷脂酰乙醇胺 18:1	脂质	1150000	1240000	1080000	238000	321000	174000	1.13947	0.211239	-2.24305	down
pmb0856	LysoPE 18:1 (2n isomer)	Lipids	溶血磷脂酰乙醇胺 18:1(2n异构)	脂质	26400000	27500000	25500000	5650000	7530000	4140000	1.14055	0.218136	-2.1967	down
pmb0874	LysoPE 18:2 (2n isomer)	Lipids	溶血磷脂酰乙醇胺 18:2(2n异构)	脂质	4710000	4860000	4410000	777000	1370000	448000	1.09899	0.185622	-2.42956	down
pme0433	Procyanidin A2	Proanthocyanidins	原花青素A2	原花青素	256000	202000	242000	49900	56900	40300	1.15443	0.210143	-2.25056	down
pme2033	L(-)-Malic acid	Organic acids and derivatives	L-苹果酸	有机酸及衍生物	8130000	7910000	8200000	15800000	16700000	16300000	1.16667	2.0132	1.00949	up
pmb3055	p-Coumaroyl quinic acid O-glucuronic acid	Organic acids and derivatives	对香豆酰奎宁酸-葡萄糖醛酸	有机酸及衍生物	26600	25300	44300	112000	100000	134000	1.11832	3.59667	1.84666	up
pmb0758	Anisic acid O-feruloyl hexoside	Organic acids and derivatives	茴香酸O-阿魏酰基己糖苷	有机酸及衍生物	674000	681000	730000	1650000	1630000	1900000	1.16006	2.48441	1.3129	up
pme2884	Guanidinoethyl sulfonate	Organic acids and derivatives	眯基牛磺酸	有机酸及衍生物	99900	76200	49100	203000	134000	299000	1.00051	2.82416	1.49782	up
pme3719	D-Xylonic acid	Organic acids and derivatives	木糖酸	有机酸及衍生物	1410000	1250000	1080000	2640000	3020000	3230000	1.14017	2.37701	1.24915	up
pme3083	2-(Formylamino)benzoic acid	Organic acids and derivatives	2-(甲酰氨基)苯甲酸	有机酸及衍生物	1180000	1130000	1140000	452000	448000	423000	1.16701	0.383478	-1.38278	down
pme2589	Oxoadipic acid	Organic acids and derivatives	2-氧代己二酸	有机酸及衍生物	731000	741000	782000	360000	368000	332000	1.16294	0.470275	-1.08842	down
pmb0752	3-O-Feruloyl quinic acid	Organic acids and derivatives	3-O-阿魏酰奎宁酸	有机酸及衍生物	12300000	13800000	13800000	5440000	5220000	5430000	1.16389	0.403258	-1.31022	down
pmb3075	3-O-p-Coumaroyl shikimic acid	Organic acids and derivatives	3-O-对香豆酰莽草酸	有机酸及衍生物	930000	953000	890000	24800	24000	25500	1.16843	0.0267941	-5.22194	down
pme0285	4-Guanidinobutyric acid	Organic acids and derivatives	4-胍基丁酸	有机酸及衍生物	11500000	10400000	10700000	4600000	4980000	5100000	1.16187	0.450307	-1.15102	down
pme2670	4-Hydroxybenzaldehyde	Organic acids and derivatives	4-羟基苯甲醛	有机酸及衍生物	11800000	12100000	11700000	2420000	2450000	2290000	1.16811	0.201124	-2.31385	down
pmb0751	5-O-p-Coumaroyl shikimic acid	Organic acids and derivatives	5-O-对香豆酰莽草酸	有机酸及衍生物	15400000	15000000	14600000	597000	736000	780000	1.16698	0.0469556	-4.41256	down
pme1683	D-Pantothenic dcid	Organic acids and derivatives	D-泛酸	有机酸及衍生物	1210000	1180000	1150000	406000	339000	382000	1.16297	0.318362	-1.65126	down
pmf0408	Plantamajoside	Organic acids and derivatives	大车前苷	有机酸及衍生物	3110000	3140000	3280000	1460000	1500000	1430000	1.16687	0.460651	-1.11826	down
pma0149	Sinapoyl malate	Organic acids and derivatives	芥子酰苹果酸	有机酸及衍生物	734000	717000	655000	347000	327000	334000	1.16196	0.478632	-1.06301	down
pmf0419	Salicin	Organic acids and derivatives	水杨苷	有机酸及衍生物	141000	106000	127000	53700	54600	49100	1.1439	0.420856	-1.2486	down
pme2169	Fumaric acid	Organic acids and derivatives	延胡索酸	有机酸及衍生物	1560000	1640000	1710000	901000	825000	698000	1.14031	0.493686	-1.01833	down
pmb0819	3-Indoleacetonitrile	Indole derivatives	3-吲哚乙腈	吲哚及衍生物	8030000	7920000	7770000	17300000	17400000	17500000	1.16819	2.20067	1.13795	up
pme2836	5-Hydroxytryptophol	Indole derivatives	5-羟基吲哚-3-乙醇	吲哚及衍生物	858000	766000	755000	1740000	1720000	1750000	1.16243	2.19	1.13093	up
pme3251	Glycitein	Isoflavone	黄豆黄素	异黄酮	11600000	10400000	10400000	2650000	2800000	2780000	1.16658	0.254012	-1.97703	down
pme3292	Prunetin	Isoflavone	李属异黄酮	异黄酮	5650000	5390000	4180000	233000	250000	246000	1.16625	0.0478975	-4.38391	down
pme3233	Calycosin	Isoflavone	毛蕊异黄酮	异黄酮	13800000	14500000	14700000	5420000	5510000	5670000	1.16723	0.386047	-1.37315	down
pme3279	2'-Hydroxygenistein	Isoflavone	羟基金雀异黄素	异黄酮	1560000	2180000	1910000	754000	726000	692000	1.14324	0.384425	-1.37923	down
pme3210	Genistein 7-O-Glucoside (Genistin)	Isoflavone	染料木苷	异黄酮	8000000	5850000	6920000	1300000	1500000	1460000	1.15927	0.205104	-2.28558	down
pme3250	Biochanin A	Isoflavone	鹰嘴豆素	异黄酮	1890000	1860000	1470000	92700	101000	104000	1.16638	0.0570307	-4.13212	down
pme3400	Sissotrin	Isoflavone	鹰嘴豆素 7-O-葡萄糖苷(印度黄檀苷)	异黄酮	21200000	18500000	20100000	2190000	2000000	2130000	1.16742	0.105686	-3.24215	down
pma1751	Nicotinic acid-hexoside	Vitamins and derivatives	烟酸己糖苷	维生素及衍生物	195000	161000	156000	1390000	1340000	1130000	1.16356	7.53906	2.91439	up
pme2266	Biotin	Vitamins and derivatives	D-生物素	维生素及衍生物	1120000	1230000	1240000	336000	409000	411000	1.1591	0.322006	-1.63484	down
pmb0789	Pyridoxine O-glucoside	Vitamins and derivatives	吡哆醇葡萄糖苷	维生素及衍生物	30900000	28200000	28700000	14800000	13800000	13800000	1.16255	0.482916	-1.05016	down
pme1949	Riboflavin	Vitamins and derivatives	核黄素	维生素及衍生物	2130000	2190000	2140000	1050000	1030000	1010000	1.16769	0.478328	-1.06393	down
pme2111	L-ascorbate	Vitamins and derivatives	抗坏血酸	维生素及衍生物	17300000	18800000	22000000	1930000	1940000	1690000	1.16564	0.0956971	-3.38538	down
pmb2222	Phytocassane C	Terpene	植保素C	萜类	3360000	3500000	3130000	11400000	10900000	12700000	1.16402	3.5035	1.8088	up
pme0519	D-(+)-Sucrose	Carbohydrates	D-(+)-蔗糖	糖类	3770000	3620000	3680000	12000000	10800000	10200000	1.16403	2.98103	1.57581	up
pmf0220	D-Fructose 6-phosphate-disodium salt	Carbohydrates	D-果糖-6-磷酸二钠盐	糖类	38900	40800	47400	222000	266000	239000	1.16357	5.71991	2.51599	up
pmf0485	Panose	Carbohydrates	D-潘糖	糖类	64100	63700	76000	165000	221000	193000	1.14613	2.84102	1.50641	up
pme3160	D-Glucose 6-phosphate	Carbohydrates	D-葡萄糖-6-磷酸	糖类	36600	41900	43500	186000	225000	214000	1.16313	5.12295	2.35698	up
pmf0138	D-(+)-Mannose	Carbohydrates	甘露糖	糖类	411000	375000	397000	898000	893000	896000	1.16615	2.27134	1.18355	up
pmf0032	Galactinol	Carbohydrates	肌醇半乳糖苷	糖类	5580000	6150000	6040000	17500000	20100000	22100000	1.15969	3.35959	1.74829	up
pmf0282	Melibiose	Carbohydrates	蜜二糖水合物	糖类	1450000	1270000	1480000	4340000	4590000	4340000	1.16389	3.15952	1.65971	up
pme1021	D-(+)-Glucono-1,5-lactone	Carbohydrates	葡糖酸内酯	糖类	21200	26900	19200	73100	72800	65700	1.14931	3.14413	1.65266	up
pmf0035	Glucose-1-phosphate	Carbohydrates	葡萄糖-1-磷酸	糖类	42600	46500	39900	208000	203000	237000	1.16478	5.02326	2.32862	up
pmb2653	D(+)-Melezitose O-rhamnoside	Carbohydrates	松三糖 O-鼠李糖苷	糖类	63900	53900	75900	141000	166000	154000	1.13331	2.37997	1.25094	up
pma0134	D(-)-Threose	Carbohydrates	D(-)-苏阿糖	糖类	331000	292000	266000	185000	134000	121000	1.08474	0.494938	-1.01468	down
pmf0312	Coixol	Alkaloids	薏苡素	生物碱	9	9	9	136000	120000	113000	1.16852	13666.7	13.7384	up
pme3333	1,4-dihydro-1-Methyl-4-oxo-3-pyridinecarboxamide	Alkaloids	1,4-二氢-1-甲基-4-氧代-3-吡啶甲酰胺	生物碱	1330000	1450000	1350000	679000	748000	522000	1.12236	0.471913	-1.08341	down
pmf0328	lumichrome	Alkaloids	7,8-二甲基咯嗪	生物碱	118000	84800	113000	9	9	9	1.16827	8.54972e-05	-13.5138	down
pmf0557	Acid orange 20	Alkaloids	橙黄Ⅰ	生物碱	727000	795000	757000	221000	224000	210000	1.16704	0.287407	-1.79883	down
pmb0774	N-hydroxy tryptamine	Alkaloids	羟基色胺	生物碱	2280000	2810000	2200000	773000	745000	588000	1.14917	0.288889	-1.79141	down
pmf0565	L-Dencichin	Alkaloids	三七素	生物碱	848000	918000	777000	89100	135000	177000	1.14206	0.157727	-2.6645	down
pme2024	serotonin	Alkaloids	五羟色胺	生物碱	2250000	2930000	2910000	804000	777000	645000	1.15176	0.275155	-1.86169	down
pme1691	Acetylcholine	Alkaloids	乙酰胆碱	生物碱	25100000	23200000	23500000	10700000	10200000	10200000	1.16562	0.433148	-1.20707	down
pmb2507	2-Deoxyribose 1-phosphate	Others	2-脱氧核糖 1-磷酸	其它	24200	33500	23100	99300	54800	102000	1.0803	3.16955	1.66428	up
pma2400	Dihydrojasmone	Others	二氢茉莉酮	其它	205000	212000	208000	428000	408000	461000	1.16276	2.0752	1.05325	up
pme0534	Gluconic acid	Others	葡萄糖酸	其它	880000	987000	948000	2700000	2750000	2670000	1.16601	2.88455	1.52834	up
pma6298	3-Hydroxypyridine	Others	3-羟基吡啶	其它	251000	254000	272000	92200	77300	80200	1.16206	0.321364	-1.63772	down
pmb1452	N-Lauryldiethanolamine	Others	十二烷基乙醇胺	其它	2840000	3220000	2980000	601000	488000	375000	1.15486	0.161947	-2.62641	down
pmf0443	Parthenolide	Others	小白菊内酯	其它	186000	164000	153000	87500	71500	86400	1.13535	0.487873	-1.03542	down
pme1580	Eriodictyol	Flavanone	圣草酚	黄烷酮	16400	11600	8580	32400	32400	26900	1.0795	2.50683	1.32587	up
pmb0686	Eriodictyol O-malonylhexoside	Flavanone	圣草酚 O-丙二酰己糖苷	黄烷酮	571000	389000	405000	1040000	999000	1060000	1.12119	2.27033	1.1829	up
pme2949	Hesperetin 7-rutinoside (Hesperidin)	Flavanone	橙皮苷	黄烷酮	6720000	6550000	6540000	2460000	2340000	2330000	1.16763	0.359919	-1.47425	down
pme2984	Isosakuranetin-7-neohesperidoside (Poncirin)	Flavanone	枸橘苷	黄烷酮	4990000	4900000	5160000	1670000	1620000	1560000	1.16741	0.322259	-1.63371	down
pme0001	Hesperetin 7-O-neohesperidoside (Neohesperidin)	Flavanone	新橙皮苷	黄烷酮	6360000	6240000	6530000	2160000	2140000	2220000	1.16796	0.340826	-1.55289	down
pme3464	Isosakuranetin (4'-Methylnaringenin)	Flavanone	异樱花亭	黄烷酮	23600	23300	21600	9	9	9	1.16854	0.000394161	-11.3089	down
pme0330	Naringenin 7-O-neohesperidoside (Naringin)	Flavanone	柚皮素 7-O-新橘皮糖苷 (柚皮苷)	黄烷酮	705000	699000	679000	236000	199000	203000	1.16334	0.306289	-1.70703	down
pmf0279	Gossypitrin	Flavonoid	槲皮素-7-O-葡萄糖苷	黄酮类	138000	96100	164000	263000	262000	314000	1.06979	2.10751	1.07554	up
pme1665	Isovitexin 7-O-glucoside (Saponarin)	Flavonoid	皂草苷	黄酮类	606000	652000	594000	1670000	1570000	1640000	1.16584	2.63499	1.3978	up
pmf0382	5,7-Dihydroxy-3',4',5'-trimethoxyflavone	Flavonoid	5,7-二羟基-3',4',5'-三甲氧基黄酮	黄酮类	400000	385000	361000	52100	44900	53300	1.1663	0.131152	-2.93069	down
pmf0549	Diosmin	Flavonoid	地奥司明	黄酮类	23100000	21900000	21200000	6640000	7030000	7230000	1.16642	0.31571	-1.66333	down
pmf0570	Liquiritin	Flavonoid	甘草苷	黄酮类	552000	661000	567000	255000	307000	226000	1.13227	0.442697	-1.17561	down
pmf0417	Eriocitrin	Flavonoid	圣草次苷	黄酮类	173000	140000	149000	91100	75100	57800	1.08594	0.484848	-1.04439	down
pmf0179	Narcissoside	Flavonoid	水仙苷	黄酮类	3400000	3190000	3030000	638000	668000	665000	1.16736	0.204886	-2.28711	down
pmf0375	Isorhamnetin 3-O-glucoside	Flavonoid	异鼠李素-3-O-葡萄糖苷	黄酮类	5550000	4330000	6550000	1390000	1330000	1450000	1.14981	0.253804	-1.97821	down
pmf0234	Isoschaftoside	Flavonoid	异夏佛塔苷	黄酮类	8040000	7550000	7540000	3570000	3600000	3650000	1.16657	0.467791	-1.09606	down
pmf0232	Tiliroside	Flavonoid	银锻苷	黄酮类	5210000	5300000	5450000	1830000	1770000	1630000	1.16601	0.327694	-1.60958	down
pmb3894	Di-O-methylquercetin	Flavonol	3,7-二氧-甲基槲皮素	黄酮醇	2000000	1990000	1980000	814000	838000	796000	1.16795	0.41005	-1.28613	down
pmb3026	Quercetin O-acetylhexoside	Flavonol	槲皮素 O-乙酰基己糖苷	黄酮醇	194000	182000	151000	74100	77700	61300	1.13872	0.404364	-1.30627	down
pme3267	Kaempferol 3-O-galactoside (Trifolin)	Flavonol	三叶豆甙	黄酮醇	2020000	1910000	1940000	589000	478000	364000	1.14649	0.243782	-2.03634	down
pme0196	Kaempferol	Flavonol	山奈酚	黄酮醇	34800	30500	29600	12600	11900	11700	1.16097	0.381454	-1.39042	down
pme1605	Kaempferol 3-O-robinobioside (Biorobin)	Flavonol	山奈酚 3-O-洋槐糖苷	黄酮醇	6490000	6840000	6880000	1830000	1690000	1750000	1.16737	0.260762	-1.93919	down
pme0369	Kaempferol 3-O-rutinoside (Nicotiflorin)	Flavonol	山奈酚 3-O-芸香糖苷	黄酮醇	6970000	6730000	6870000	1830000	1670000	1830000	1.16713	0.259115	-1.94833	down
pma1116	Kaempferide	Flavonol	山奈素	黄酮醇	11000000	11000000	10200000	2840000	3130000	3330000	1.1645	0.28882	-1.79176	down
pmb0595	Isorhamnetin 5-O-hexoside	Flavonol	异鼠李素 5-O-己糖苷	黄酮醇	4470000	4460000	4850000	960000	1270000	1110000	1.16057	0.24238	-2.04466	down
pma6639	Isorhamnetin O-hexoside	Flavonol	异鼠李素 O-己糖苷	黄酮醇	4380000	5040000	4660000	1110000	1120000	1190000	1.16614	0.242898	-2.04158	down
pme1540	Isorhamnetin 3-O-neohesperidoside	Flavonol	异鼠李素-3-O-新橙皮糖苷	黄酮醇	4100000	4110000	3950000	935000	1410000	705000	1.12483	0.250822	-1.99526	down
pmb0604	Kaempferol 3-O-glucoside (Astragalin)	Flavonol	紫云英苷	黄酮醇	1680000	1560000	1490000	484000	536000	508000	1.16487	0.323044	-1.6302	down
pmb0624	6-C-hexosyl-luteolin O-hexoside	Flavone	6-C-己糖基-木犀草素 O-己糖苷	黄酮	10900000	11600000	11400000	35100000	39000000	40900000	1.16469	3.39233	1.76228	up
pmb0647	8-C-hexosyl-luteolin O-pentoside	Flavone	8-C-己糖基-木犀草素 O-戊糖苷	黄酮	2620000	2580000	2400000	7790000	8680000	9060000	1.16409	3.35921	1.74812	up
pmb0616	C-hexosyl-luteolin O-hexosyl-O-pentoside	Flavone	C-己糖基木犀草素 O-己糖基戊糖苷	黄酮	115000	119000	109000	349000	416000	440000	1.16022	3.51312	1.81275	up
pmb0620	Chrysoeriol 6-C-hexoside 8-C-hexoside-O-hexoside	Flavone	金圣草黄素 6-C-己糖基 8-C-己糖基-O-己糖苷	黄酮	215000	180000	171000	800000	852000	824000	1.16312	4.37456	2.12914	up
pmb2977	Chrysoeriol 8-C-pentosyl-O-rutinoside	Flavone	金圣草黄素 8-C-戊糖基-O-芸香糖苷	黄酮	97900	89800	86600	300000	290000	311000	1.16582	3.28472	1.71577	up
pmb3000	Chrysoeriol O-acetylhexoside	Flavone	金圣草黄素 O-乙酰基己糖苷	黄酮	118000	112000	114000	229000	239000	230000	1.16655	2.02907	1.02082	up
pma6372	Tricin O-vanilloylhexoside	Flavone	麦黄酮 O-香草酰己糖苷	黄酮	202000	195000	202000	495000	471000	492000	1.16755	2.43406	1.28336	up
pmb1108	Luteolin 6-C-hexoside 8-C-hexosyl-O-hexoside	Flavone	木犀草素 6-C-己糖基 8-C-己糖基-O-己糖苷	黄酮	195000	184000	127000	888000	852000	952000	1.15332	5.32016	2.41147	up
pmb0566	Luteolin O-hexosyl-O-pentoside	Flavone	木犀草素 O-己糖基-O-戊糖苷	黄酮	50800	7660	90600	576000	400000	424000	1.01509	9.39219	3.23146	up
pmb0613	Apigenin 6-C-hexosyl-8-C-hexosyl-O-hexoside	Flavone	芹菜素 6-C-己糖基-8-C-己糖基O-己糖苷	黄酮	243000	221000	295000	666000	650000	710000	1.15013	2.6693	1.41646	up
pmb0673	Apigenin 6-C-pentoside	Flavone	芹菜素 6-C-戊糖苷	黄酮	252000	265000	296000	530000	580000	549000	1.15506	2.04059	1.02899	up
pmb0681	Apigenin 8-C-pentoside	Flavone	芹菜素 8-C-戊糖苷	黄酮	279000	270000	248000	603000	624000	559000	1.1604	2.2409	1.16408	up
pmb0628	Eriodictiol C-hexosyl-O-hexoside	Flavone	圣草酚 C-己糖基-O-己糖苷	黄酮	911000	849000	908000	3030000	3510000	3480000	1.16469	3.75562	1.90905	up
pmb2954	Luteolin O-hexosyl-O-hexosyl-O-hexoside	Flavone	矢车菊素 O-己糖基-O-己糖基-O-己糖苷	黄酮	219000	227000	215000	678000	703000	646000	1.16692	3.06657	1.61662	up
pma6218	O-methylnaringenin C-pentoside	Flavone	氧甲基柚皮素 C-戊糖苷	黄酮	1730000	2310000	2020000	9610000	9630000	9690000	1.16194	4.77393	2.25518	up
pmb0322	3’,4’,5’-Tricetin O-rutinoside	Flavone	3',4',5'-三羟黄酮 O-芸香糖苷	黄酮	16900000	16700000	17800000	8260000	7850000	8630000	1.16354	0.481323	-1.05492	down
pmb0695	C-hexosyl-chrysoeriol O-rutinoside	Flavone	C-己糖基金圣草黄素 O-芸香糖苷	黄酮	631000	631000	686000	286000	302000	311000	1.16334	0.461499	-1.1156	down
pmb0744	Tricin O-phenylformic acid	Flavone	苯甲酰麦黄酮	黄酮	5440000	5580000	5420000	2330000	2250000	2370000	1.16751	0.422749	-1.24213	down
pme1547	Baicalein-7-O-glucuronide (Baicalin)	Flavone	黄芩苷	黄酮	2790000	2930000	2870000	38000	41100	43400	1.16839	0.0142608	-6.1318	down
pme1544	Acacetin	Flavone	金合欢素	黄酮	2810000	2780000	2120000	139000	133000	129000	1.16613	0.0520104	-4.26506	down
pma6216	Acacetin C-hexoside	Flavone	金合欢素 C-己糖苷	黄酮	15200000	15800000	16600000	7460000	6960000	7410000	1.1641	0.458613	-1.12465	down
pme0364	Chrysoeriol	Flavone	金圣草(黄)素	黄酮	4590000	4610000	3600000	511000	546000	572000	1.16434	0.127266	-2.97409	down
pmb2973	Chrysoeriol 6-C-pentosyl-O-rutinoside	Flavone	金圣草黄素 6-C-戊糖基-O-芸香糖苷	黄酮	104000	93800	105000	35200	35700	39800	1.16212	0.365588	-1.45171	down
pmb0607	Chrysoeriol 7-O-hexoside	Flavone	金圣草黄素 7-O-己糖苷	黄酮	1270000	1330000	1300000	328000	328000	349000	1.16781	0.257692	-1.95628	down
pmb3002	Chrysoeriol 7-O-rutinoside	Flavone	金圣草黄素 7-O-芸香糖苷	黄酮	20900000	20000000	19500000	6170000	6400000	6510000	1.16744	0.315894	-1.66249	down
pmb0661	Chrysoeriol C-hexosyl-O-rhamnoside	Flavone	金圣草黄素 C-己糖基-O-鼠李糖苷	黄酮	16700000	15200000	15600000	6970000	7240000	7900000	1.16005	0.465474	-1.10323	down
pmb0608	Chrysoeriol O-malonylhexoside	Flavone	金圣草黄素 O-丙二酰己糖苷	黄酮	40400000	39400000	40300000	16700000	17400000	17600000	1.1676	0.430475	-1.216	down
pmb0603	Chrysoeriol O-hexosyl-O-hexoside	Flavone	金圣草黄素 O-二己糖苷	黄酮	882000	1010000	833000	182000	228000	257000	1.15337	0.244771	-2.0305	down
pmb0601	Chrysoeriol O-hexosyl-O-pentoside	Flavone	金圣草黄素 O-己糖基-O-戊糖苷	黄酮	948000	897000	967000	126000	214000	174000	1.15039	0.182788	-2.45176	down
pmb3007	Chrysoeriol O-glucuronic acid	Flavone	金圣草黄素 O-葡萄糖醛酸	黄酮	810000	789000	779000	45400	29900	48100	1.16244	0.0518923	-4.26833	down
pmb3005	Chrysoeriol O-rhamnosyl-O-glucuronic acid	Flavone	金圣草黄素 O-鼠李糖基-O-葡萄糖醛酸	黄酮	915000	963000	815000	141000	137000	121000	1.16559	0.148162	-2.75475	down
pmb2850	Tricin	Flavone	麦黄酮	黄酮	15700000	15700000	12700000	3710000	3940000	4100000	1.16084	0.26644	-1.90812	down
pmb1270	Tricin 4'-O-(β-guaiacylglyceryl) ether 5-O-hexosyl-O-hexoside	Flavone	麦黄酮 4'-O-(β-愈创木酰甘油) 醚 5-O-二己糖苷	黄酮	1490000	1700000	1560000	499000	518000	553000	1.16411	0.330526	-1.59716	down
pmb0745	Tricin 4'-O-syringyl alcohol	Flavone	麦黄酮 4'-O-丁香醇醚	黄酮	38900000	38800000	36700000	14500000	13900000	14700000	1.16691	0.376748	-1.40833	down
pmb1466	Tricin 4'-O-syringic acid	Flavone	麦黄酮 4'-O-丁香酸	黄酮	1860000	1780000	1790000	838000	801000	856000	1.16623	0.459484	-1.12191	down
pmb0746	Tricin 4'-O-β-guaiacylglycerol	Flavone	麦黄酮 4'-O-愈创木基甘油醚	黄酮	2670000	2650000	2620000	1020000	1040000	1160000	1.16395	0.405542	-1.30208	down
pmb0732	Tricin 5-O-feruloylhexoside	Flavone	麦黄酮 5-O-阿魏酰己糖苷	黄酮	18700000	16900000	18100000	7900000	8830000	9580000	1.15086	0.489944	-1.02931	down
pmb3043	Tricin 5-O-rutinoside	Flavone	麦黄酮 5-O-芸香糖苷	黄酮	11100000	10800000	11100000	5210000	4940000	5120000	1.16716	0.462727	-1.11177	down
pmb3046	Tricin 7-O-hexoside	Flavone	麦黄酮 7-O-己糖苷	黄酮	316000	324000	338000	140000	111000	98400	1.145	0.35726	-1.48495	down
pmb3032	Tricin O-malonyl rhamnoside	Flavone	麦黄酮 O-丙二酰基鼠李糖苷	黄酮	928000	874000	868000	339000	329000	337000	1.16719	0.376404	-1.40964	down
pmb3039	Tricin O-oxalic acid O-coumaroyl shikimic acid	Flavone	麦黄酮 O-草酸 O-香豆酰莽草酸	黄酮	2300000	2250000	2100000	712000	700000	700000	1.16714	0.317594	-1.65474	down
pmb3028	Tricin O-sinapic acid	Flavone	麦黄酮 O-芥子酸	黄酮	7060000	7230000	7200000	3040000	2970000	2930000	1.16803	0.416007	-1.26532	down
pmb3041	Tricin O-saccharic acid	Flavone	麦黄酮 O-葡萄糖二酸	黄酮	542000	532000	499000	269000	281000	235000	1.1521	0.499046	-1.00275	down
pmb3045	Tricin O-glucuronic acid	Flavone	麦黄酮 O-葡萄糖醛酸	黄酮	3240000	3210000	3440000	1150000	1160000	1220000	1.16681	0.356926	-1.4863	down
pmb3053	Tricin O-eudesmic acid	Flavone	麦黄酮 O-三甲氧基苯甲酸	黄酮	7340000	7200000	6310000	3410000	3430000	3380000	1.15816	0.490168	-1.02865	down
pme3224	Vitexin 2''-O-beta-L-rhamnoside	Flavone	牡荆素-2-O-鼠李糖苷	黄酮	599000	660000	543000	179000	160000	151000	1.16072	0.27192	-1.87875	down
pme2457	Luteolin 7-O-glucoside (Cynaroside)	Flavone	木犀草苷	黄酮	2130000	2280000	1940000	666000	576000	685000	1.16013	0.303465	-1.7204	down
pme0089	Luteolin	Flavone	木犀草素	黄酮	2140000	2140000	2070000	801000	723000	783000	1.16593	0.363307	-1.46074	down
pmb0665	Luteolin 8-C-hexosyl-O-hexoside	Flavone	木犀草素 8-C-己糖苷-O-己糖苷	黄酮	494000	626000	677000	240000	235000	239000	1.14425	0.397329	-1.33159	down
pma0760	Selgin O-malonylhexoside	Flavone	羟甲基黄酮 O-丙二酰己糖苷	黄酮	3020000	2750000	2490000	386000	461000	456000	1.16433	0.157748	-2.6643	down
pmb0605	Apigenin 7-O-glucoside (Cosmosiin)	Flavone	芹菜素 7-O-葡萄糖苷	黄酮	5600000	5250000	4880000	1750000	1450000	1840000	1.15619	0.320407	-1.64202	down
pme0332	Apigenin 7-O-neohesperidoside (Rhoifolin)	Flavone	芹菜素 7-O-新橘皮糖苷 (野漆树苷)	黄酮	19700000	20700000	19200000	4780000	4290000	4270000	1.16655	0.223826	-2.15955	down
pmb0576	Apigenin O-malonylhexoside	Flavone	芹菜素 O-丙二酰己糖苷	黄酮	7320000	7060000	5400000	1770000	1740000	1700000	1.15627	0.263397	-1.92469	down
pme0367	Apigenin 7-rutinoside (Isorhoifolin)	Flavone	异野漆树苷	黄酮	19700000	20500000	19500000	4750000	4540000	4310000	1.16745	0.227806	-2.13412	down
pmf0005	Narirutin	Flavone	芸香柚皮苷	黄酮	776000	748000	775000	266000	269000	275000	1.16806	0.352327	-1.50501	down
pme1786	Malvidin 3,5-diglucoside (Malvin)	Anthocyanins	锦葵色素苷	花青素	239000	231000	264000	82100	106000	112000	1.13925	0.408856	-1.29034	down
pmb0563	Peonidin	Anthocyanins	芍药花青素	花青素	6850000	8250000	9250000	2500000	3150000	2480000	1.14303	0.333881	-1.58259	down
pmf0619	Peonidin 3-feruloylsophoroside-5-glucoside.	Anthocyanins	芍药色素-3-阿魏酰槐糖苷-5-葡萄糖苷	花青素	196000	253000	220000	44800	43700	51200	1.16115	0.208819	-2.25967	down
pmc0066	2'-Deoxyinosine-5'-monophosphate	Nucleotide and derivates	2'-脱氧肌苷-5'-磷酸	核苷酸及衍生物	67900	70800	61700	484000	332000	305000	1.15172	5.59381	2.48383	up
pme3200	1-methylguanidine	Nucleotide and derivates	1-甲基胍	核苷酸及衍生物	793000	626000	714000	170000	98500	95400	1.14038	0.170605	-2.55127	down
pme3835	Guanosine 3',5'-cyclic monophosphate	Nucleotide and derivates	鸟苷 3',5'-环一磷酸	核苷酸及衍生物	1330000	1440000	1290000	230000	220000	257000	1.16609	0.174138	-2.5217	down
pmb2684	Cyclic AMP	Nucleotide and derivates	腺苷-3'-5'-环单磷酸	核苷酸及衍生物	1820000	1790000	1730000	311000	354000	337000	1.16732	0.18764	-2.41396	down
pme0031	Thymine	Nucleotide and derivates	胸腺嘧啶	核苷酸及衍生物	1810000	1840000	1860000	486000	468000	522000	1.16706	0.267877	-1.90036	down
pmb0325	N-Feruloyl spermidine	Phenolamides	阿魏酰亚精胺	酚胺	174000	154000	210000	396000	406000	474000	1.13505	2.37175	1.24595	up
pmb0489	N-hexosyl-p-coumaroyl putrescine	Phenolamides	对香豆酰腐胺己糖苷	酚胺	330000	277000	278000	4850000	5120000	4740000	1.16743	16.6215	4.05498	up
pme2292	Putrescine	Phenolamides	腐胺	酚胺	1370000	1230000	1290000	3440000	3200000	3070000	1.16297	2.49614	1.3197	up
pmb0508	N-p-Coumaroyl agmatine	Phenolamides	N-对香豆酰丁胺	酚胺	617000	652000	602000	272000	217000	227000	1.15508	0.382683	-1.38578	down
pmb0493	N'-p-Coumaroyl agmatine	Phenolamides	N'-对香豆酰基胍丁胺	酚胺	12400000	13100000	12400000	5450000	4070000	4310000	1.14976	0.364908	-1.4544	down
pmb2586	Gallocatechin-catechin	Polyphenol	没食子儿茶素-儿茶素	多酚	519000	553000	505000	129000	124000	114000	1.1663	0.23272	-2.10333	down
pmf0256	3-Methyl-1-pentanol	Alcohols	3-甲基-1-戊醇	醇类	13400000	14300000	13300000	31300000	26000000	29000000	1.15466	2.10488	1.07374	up
pmb0767	D-erythro-Dihydrosphingosine	Alcohols	二氢鞘氨醇	醇类	45100000	48600000	43600000	96900000	94900000	103000000	1.16213	2.14712	1.1024	up
pme2237	Dulcitol	Alcohols	己六醇	醇类	33000	49800	35800	101000	106000	119000	1.1299	2.74874	1.45877	up
pmb0764	4-Methyl-5-thiazoleethanol	Alcohols	4-甲基-5-噻唑乙醇	醇类	1420000	1450000	1430000	238000	261000	276000	1.16715	0.180233	-2.47207	down
pme3564	Daphnetin	Phenylpropanoids	瑞香素	苯丙素	2630000	2570000	2720000	5320000	6080000	5670000	1.16136	2.1553	1.10789	up
pmf0166	Schizandrin	Phenylpropanoids	五味子醇甲	苯丙素	9	9	9	3130000	2990000	2940000	1.16857	335556	18.3562	up
pme3413	Coumarin	Phenylpropanoids	香豆素	苯丙素	82900	85500	96700	191000	183000	190000	1.15898	2.1275	1.08916	up
pmf0359	Skimmine	Phenylpropanoids	茵芋苷	苯丙素	751000	691000	769000	1950000	1980000	2020000	1.16583	2.69109	1.42819	up
pme1436	p-Coumaric acid	Phenylpropanoids	4-香豆酸	苯丙素	9920000	10000000	9920000	3310000	3530000	3500000	1.16781	0.346515	-1.52901	down
pme0305	Ferulic acid	Phenylpropanoids	阿魏酸	苯丙素	3100000	2930000	3050000	860000	931000	943000	1.16686	0.301101	-1.73168	down
pmb0382	O-Feruloyl 4-hydroxylcoumarin	Phenylpropanoids	阿魏酸 4-羟基香豆素	苯丙素	31400000	28300000	30200000	13400000	14000000	16100000	1.15142	0.483871	-1.04731	down
pme0418	3-(4-Hydroxyphenyl)propionic acid	Phenylpropanoids	对羟基苯丙酸	苯丙素	91300	105000	97300	45800	52500	44700	1.15075	0.487057	-1.03784	down
pme3305	p-Coumaryl alcohol	Phenylpropanoids	对-香豆醇	苯丙素	99100	104000	94600	37200	39900	44800	1.15808	0.409473	-1.28816	down
pme3443	Sinapinaldehyde	Phenylpropanoids	芥子醛	苯丙素	173000	170000	157000	54400	56900	75600	1.14229	0.3738	-1.41966	down
pmb0142	Caffeic aldehyde	Phenylpropanoids	咖啡醛	苯丙素	3330000	3380000	3390000	1590000	1620000	1500000	1.16636	0.466337	-1.10056	down
pme0303	Caffeate	Phenylpropanoids	咖啡酸	苯丙素	9410000	9180000	9260000	3100000	3250000	3070000	1.16792	0.338241	-1.56388	down
pmf0062	Verbascoside	Phenylpropanoids	毛蕊花糖苷	苯丙素	6220000	6520000	6380000	2380000	2350000	2390000	1.16806	0.372385	-1.42513	down
pme0422	3-Hydroxy-4-methoxycinnamic acid	Phenylpropanoids	异阿魏酸	苯丙素	3510000	3350000	3200000	941000	968000	876000	1.16634	0.276839	-1.85288	down
pmf0067	Isoacteoside	Phenylpropanoids	异类叶升麻苷	苯丙素	5340000	5140000	4990000	1790000	1840000	1880000	1.16731	0.356173	-1.48935	down
pmf0585	Proline	Amino acid and derivatives	DL-脯氨酸	氨基酸及衍生物	7480000	7250000	6980000	55400000	53100000	53300000	1.16828	7.45279	2.89778	up
pme0004	L-Homocitrulline	Amino acid and derivatives	L-高瓜氨酸	氨基酸及衍生物	188000	231000	199000	546000	483000	511000	1.15494	2.49191	1.31725	up
pme0006	L-Proline	Amino acid and derivatives	L-脯氨酸	氨基酸及衍生物	7810000	7900000	7840000	59700000	57600000	55200000	1.16829	7.32484	2.8728	up
pme0118	Pyrrole-2-carboxylic acid	Amino acid and derivatives	吡咯-2-羧酸	氨基酸及衍生物	208000	216000	217000	469000	434000	412000	1.16152	2.05148	1.03667	up
pmf0292	D-erythro-sphinganine	Amino acid and derivatives	刺氨酸	氨基酸及衍生物	14800000	15900000	14500000	30100000	29500000	31800000	1.1626	2.02212	1.01587	up
pmb0464	Aspartic acid di-O-glucoside	Amino acid and derivatives	天门冬氨酸 二葡糖苷	氨基酸及衍生物	346000	369000	428000	4890000	5180000	5070000	1.16704	13.2458	3.72747	up
pme0278	2,6-Diaminooimelic acid	Amino acid and derivatives	2,6-二氨基庚二酸	氨基酸及衍生物	1020000	1040000	994000	546000	514000	439000	1.1489	0.490832	-1.0267	down
pme0195	L-Cysteine	Amino acid and derivatives	L-半胱氨酸	氨基酸及衍生物	993000	991000	1030000	327000	349000	363000	1.16644	0.344725	-1.53648	down
pme1988	L-Alanine	Amino acid and derivatives	L-丙氨酸	氨基酸及衍生物	1580000	1780000	1730000	615000	747000	543000	1.14605	0.374263	-1.41787	down
pme2527	L(+)-Ornithine	Amino acid and derivatives	L-鸟氨酸	氨基酸及衍生物	761000	660000	650000	321000	234000	316000	1.12976	0.42057	-1.24958	down

## Sheet: ReCold-vs-CK
Index	Compounds	Class	物质	物质类别	CK-m1	CK-m2	CK-m3	ReCold-m1	ReCold-m2	ReCold-m3	VIP	Fold_Change	Log2FC	Type
pma0461	14,15-Dehydrocrepenynic acid	Lipids	14,15-脱氢还阳参油酸	脂质	4550000	4790000	4850000	125000000	121000000	126000000	1.14585	26.2156	4.71236	up
pma3606	9-Hydroxy-(10E,12Z,15Z)-octadecatrienoic acid	Lipids	9-羟基-(10E,12Z,15Z)十八碳三烯酸	脂质	2400000	2490000	2360000	22900000	22500000	22400000	1.1458	9.35172	3.22523	up
pmb0165	LysoPC 16:1	Lipids	溶血磷脂酰胆碱 16:1	脂质	530000	548000	522000	8940000	8990000	8380000	1.14574	16.4438	4.03947	up
pmb0854	LysoPC 18:3	Lipids	溶血磷脂酰胆碱 18:3	脂质	7530000	7340000	7130000	22100000	20500000	18700000	1.14031	2.78636	1.47838	up
pmb0855	LysoPC 16:0	Lipids	溶血磷脂酰胆碱 16:0	脂质	1320000	1320000	1280000	3920000	4090000	3540000	1.14218	2.94643	1.55897	up
pmb0862	LysoPC 12:1	Lipids	溶血磷脂酰胆碱 12:1	脂质	62300	68800	50600	173000	161000	153000	1.1242	2.68024	1.42236	up
pmb0864	LysoPE 14:0	Lipids	溶血磷脂酰乙醇胺 14:0	脂质	964000	1010000	926000	2290000	2220000	2160000	1.14286	2.3	1.20163	up
pmb0866	LysoPC 14:0	Lipids	溶血磷脂酰胆碱 14:0	脂质	3490000	3560000	3510000	7560000	7380000	7350000	1.14549	2.1108	1.07779	up
pmb0876	LysoPE 16:0	Lipids	溶血磷脂酰乙醇胺 16:0	脂质	40400000	42300000	37000000	120000000	117000000	108000000	1.14066	2.88221	1.52717	up
pmb0882	LysoPC 18:1	Lipids	溶血磷脂酰胆碱 18:1	脂质	11900000	12400000	12600000	26900000	26800000	26300000	1.14476	2.16802	1.11638	up
pmb0883	LysoPE 18:0	Lipids	溶血磷脂酰乙醇胺 18:0	脂质	172000	190000	144000	617000	565000	500000	1.1298	3.32411	1.73297	up
pmb0885	4-oxo-9Z,11Z,13E,15E-octadecatetraenoic acid	Lipids	4-氧代-十八碳四烯酸	脂质	1360000	1300000	1250000	3360000	3450000	3350000	1.14415	2.59847	1.37766	up
pmb0889	Punicic acid	Lipids	石榴酸	脂质	6230000	6400000	6090000	64600000	65100000	64200000	1.14584	10.3579	3.37266	up
pmb1562	MAG (18:4) isomer3	Lipids	单酰甘油酯 (酰基 18:4) 异构3	脂质	784000	1020000	884000	19500000	18800000	19500000	1.14452	21.503	4.42646	up
pmb1656	MAG (18:3) isomer4	Lipids	单酰甘油酯 (酰基 18:3) 异构4	脂质	7220000	7600000	7440000	15300000	15000000	14500000	1.14382	2.01258	1.00905	up
pmb2260	LysoPC 15:1	Lipids	溶血磷脂酰胆碱 15:1	脂质	552000	573000	575000	1490000	1540000	1500000	1.14536	2.66471	1.41398	up
pmb2319	LysoPC 15:0	Lipids	溶血磷脂酰胆碱 15:0	脂质	9880000	9760000	9840000	35600000	36300000	33400000	1.14508	3.57191	1.8367	up
pmb2406	LysoPC 17:0	Lipids	溶血磷脂酰胆碱 17:0	脂质	6030000	6560000	5890000	26100000	23900000	20500000	1.13825	3.81494	1.93166	up
pmb2444	MAG (18:3) isomer1	Lipids	单酰甘油酯 (酰基 18:3) 异构1	脂质	3430000	3550000	3520000	9700000	10100000	9980000	1.14545	2.83619	1.50395	up
pmb2778	9,10-EODE	Lipids	9,10-环氧十八碳二烯酸	脂质	4610000	4780000	4630000	43900000	43800000	43500000	1.14588	9.35806	3.22621	up
pmb2786	9-HOTrE	Lipids	9-羟基十八碳三烯酸	脂质	954000	1000000	938000	18700000	18700000	18200000	1.14582	19.2254	4.26495	up
pmb2787	9-KODE	Lipids	13-酮十八碳二烯酸	脂质	450000	472000	436000	4990000	4940000	4970000	1.1457	10.972	3.45576	up
pmb2789	13-HpOTrE(r)	Lipids	13-过氧十八碳三烯酸	脂质	292000	256000	444000	3370000	3390000	2960000	1.13381	9.79839	3.29254	up
pmb2791	9-HpOTrE	Lipids	9-羟基过氧十八碳三烯酸	脂质	229000	253000	346000	3400000	3500000	3340000	1.14064	12.3671	3.62844	up
pmb2799	12,13-EODE	Lipids	12,13-环氧十八碳二烯酸	脂质	228000	227000	235000	1660000	1620000	1640000	1.14587	7.13043	2.83399	up
pmb2804	13-HPODE	Lipids	13-过氧十八碳二烯酸	脂质	279000	298000	260000	3080000	3480000	3120000	1.14476	11.5651	3.53171	up
pmd0130	LysoPC 14:0 (2n isomer)	Lipids	溶血磷脂酰胆碱 14:0(2n异构)	脂质	5500000	5370000	5350000	11500000	11500000	11200000	1.1453	2.10851	1.07622	up
pmd0132	LysoPC 16:0 (2n isomer)	Lipids	溶血磷脂酰胆碱 16:0(2n异构)	脂质	10400000	10700000	10100000	30100000	31900000	28400000	1.14312	2.89744	1.53478	up
pmd0136	LysoPC 18:0	Lipids	溶血磷脂酰胆碱 18:0	脂质	29400000	32500000	29100000	110000000	109000000	93700000	1.14006	3.43626	1.78084	up
pmd0145	LysoPC 20:1	Lipids	溶血磷脂酰胆碱 20:1	脂质	815000	896000	906000	3000000	3350000	2920000	1.14198	3.54222	1.82466	up
pmd0158	LysoPE 14:0 (2n isomer)	Lipids	溶血磷脂酰乙醇胺 14:0(2n异构)	脂质	401000	370000	372000	862000	846000	793000	1.14102	2.1881	1.12968	up
pmd0160	LysoPE 16:0 (2n isomer)	Lipids	溶血磷脂酰乙醇胺 16:0(2n异构)	脂质	7680000	7910000	6910000	23900000	23800000	20900000	1.13923	3.04889	1.60828	up
pmf0159	Azadiradione	Sterides	印苦楝二酮	甾体	9	9	9	148000	158000	133000	1.1459	16259.3	13.989	up
pme0433	Procyanidin A2	Proanthocyanidins	原花青素A2	原花青素	256000	202000	242000	83800	89600	77900	1.1313	0.359	-1.47794	down
pmb1587	4-Hydroxy-3,5-diisopropylbenzaldehyde	Organic acids and derivatives	4-羟基-3,5-二异丙基苯甲醛	有机酸及衍生物	376000	450000	428000	1120000	1110000	1080000	1.13892	2.63955	1.40029	up
pmb3101	2-Isopropylmalate	Organic acids and derivatives	2-异丙基苹果酸	有机酸及衍生物	1110000	1160000	1180000	5950000	5900000	5980000	1.1457	5.16812	2.36964	up
pme0243	Glutaric acid	Organic acids and derivatives	戊二酸	有机酸及衍生物	744000	718000	710000	1980000	1980000	1970000	1.14544	2.7302	1.44901	up
pme0250	Azelaic acid	Organic acids and derivatives	壬二酸	有机酸及衍生物	3430000	3520000	3460000	36600000	36500000	37100000	1.14591	10.586	3.40408	up
pme1820	p–Hydroxyphenyl acetic acid	Organic acids and derivatives	对-羟基苯乙酸	有机酸及衍生物	146000	113000	123000	266000	264000	280000	1.12239	2.12042	1.08435	up
pme1830	Succinic acid	Organic acids and derivatives	琥珀酸	有机酸及衍生物	3980000	3760000	3730000	7660000	7810000	7830000	1.14374	2.03139	1.02246	up
pme2903	4-Hydroxybenzoic acid	Organic acids and derivatives	对羟基苯甲酸	有机酸及衍生物	3850000	4010000	3990000	78900000	79000000	79300000	1.14592	20.0169	4.32315	up
pme3011	γ-aminobutyric acid	Organic acids and derivatives	γ-氨基丁酸	有机酸及衍生物	1720000	1770000	1670000	5840000	6270000	6160000	1.14486	3.5407	1.82403	up
pme3346	5-hydroxyhexanoic acid	Organic acids and derivatives	5-羟基己酸	有机酸及衍生物	233000	205000	253000	949000	883000	846000	1.1401	3.87554	1.9544	up
pma0149	Sinapoyl malate	Organic acids and derivatives	芥子酰苹果酸	有机酸及衍生物	734000	717000	655000	353000	328000	247000	1.10483	0.440646	-1.18231	down
pma3724	1-O-Feruloyl quinic acid	Organic acids and derivatives	1-O-阿魏酰奎宁酸	有机酸及衍生物	5460000	4540000	5300000	1720000	2200000	2230000	1.11846	0.401961	-1.31487	down
pmb0749	O-Feruloyl quinic acid	Organic acids and derivatives	O-阿魏酰奎尼酸	有机酸及衍生物	702000	677000	750000	277000	303000	306000	1.14018	0.416158	-1.2648	down
pmb0751	5-O-p-Coumaroyl shikimic acid	Organic acids and derivatives	5-O-对香豆酰莽草酸	有机酸及衍生物	15400000	15000000	14600000	6780000	7160000	7690000	1.13948	0.480667	-1.05689	down
pmb0752	3-O-Feruloyl quinic acid	Organic acids and derivatives	3-O-阿魏酰奎宁酸	有机酸及衍生物	12300000	13800000	13800000	4580000	3470000	3370000	1.13025	0.286216	-1.80483	down
pmb3062	Eudesmoyl quinic acid	Organic acids and derivatives	菊酯酰奎宁酸	有机酸及衍生物	1110000	1070000	1080000	533000	526000	527000	1.14538	0.486503	-1.03948	down
pmb3075	3-O-p-Coumaroyl shikimic acid	Organic acids and derivatives	3-O-对香豆酰莽草酸	有机酸及衍生物	930000	953000	890000	348000	359000	422000	1.1351	0.40714	-1.2964	down
pme2169	Fumaric acid	Organic acids and derivatives	延胡索酸	有机酸及衍生物	1560000	1640000	1710000	712000	677000	715000	1.14263	0.428513	-1.22259	down
pmf0066	2'-Acetylacteoside	Organic acids and derivatives	2'-乙酰毛蕊花糖苷	有机酸及衍生物	9680000	9500000	10200000	3200000	3090000	3570000	1.14147	0.335602	-1.57517	down
pmf0408	Plantamajoside	Organic acids and derivatives	大车前苷	有机酸及衍生物	3110000	3140000	3280000	1500000	1400000	1400000	1.14299	0.451207	-1.14814	down
pme0543	Indole-5-carboxylic acid	Indole derivatives	吲哚-5-甲酸	吲哚及衍生物	141000	172000	144000	1570000	1490000	1430000	1.14387	9.82495	3.29645	up
pme3210	Genistein 7-O-Glucoside (Genistin)	Isoflavone	染料木苷	异黄酮	8000000	5850000	6920000	2830000	3030000	3290000	1.1127	0.440539	-1.18266	down
pme3250	Biochanin A	Isoflavone	鹰嘴豆素	异黄酮	1890000	1860000	1470000	540000	551000	462000	1.13127	0.29751	-1.74899	down
pme3279	2'-Hydroxygenistein	Isoflavone	羟基金雀异黄素	异黄酮	1560000	2180000	1910000	819000	836000	648000	1.10204	0.407611	-1.29474	down
pme3292	Prunetin	Isoflavone	李属异黄酮	异黄酮	5650000	5390000	4180000	1290000	1380000	1130000	1.13183	0.249671	-2.0019	down
pme3400	Sissotrin	Isoflavone	鹰嘴豆素 7-O-葡萄糖苷(印度黄檀苷)	异黄酮	21200000	18500000	20100000	4690000	4500000	4510000	1.14411	0.229097	-2.12597	down
pma1751	Nicotinic acid-hexoside	Vitamins and derivatives	烟酸己糖苷	维生素及衍生物	195000	161000	156000	2080000	1970000	1840000	1.14353	11.5039	3.52405	up
pme0489	N-Methylnicotinamide	Vitamins and derivatives	N-甲基烟酰胺	维生素及衍生物	82400	116000	97000	224000	216000	198000	1.10631	2.15978	1.11089	up
pme0496	Nicotinic acid	Vitamins and derivatives	烟酸	维生素及衍生物	537000	521000	566000	2880000	2790000	2700000	1.14523	5.15394	2.36568	up
pmb0789	Pyridoxine O-glucoside	Vitamins and derivatives	吡哆醇葡萄糖苷	维生素及衍生物	30900000	28200000	28700000	10400000	11200000	10100000	1.14215	0.361048	-1.46974	down
pme2111	L-ascorbate	Vitamins and derivatives	抗坏血酸	维生素及衍生物	17300000	18800000	22000000	2420000	2330000	2070000	1.14219	0.117384	-3.09069	down
pmf0286	Phytol	Terpene	植醇	萜类	1650000	1670000	1600000	15700000	15400000	15300000	1.14583	9.43089	3.23739	up
pma6455	Ribulose-5-phosphate	Carbohydrates	核酮糖-5-磷酸	糖类	8330	12700	7670	22500	24000	21000	1.07586	2.35192	1.23384	up
pme3160	D-Glucose 6-phosphate	Carbohydrates	D-葡萄糖-6-磷酸	糖类	36600	41900	43500	287000	260000	244000	1.14282	6.48361	2.6968	up
pme3313	D-Fructose 6-phosphate	Carbohydrates	D-果糖-6-磷酸	糖类	72700	48600	53400	137000	154000	150000	1.10621	2.52433	1.3359	up
pmf0035	Glucose-1-phosphate	Carbohydrates	葡萄糖-1-磷酸	糖类	42600	46500	39900	288000	249000	268000	1.1433	6.24031	2.64162	up
pmf0220	D-Fructose 6-phosphate-disodium salt	Carbohydrates	D-果糖-6-磷酸二钠盐	糖类	38900	40800	47400	289000	310000	292000	1.1437	7.01023	2.80946	up
pme1828	Betaine	Alkaloids	甜菜碱	生物碱	1910000	1840000	1880000	5440000	5090000	4990000	1.14417	2.75666	1.46292	up
pme2594	4-Pyridoxic acid	Alkaloids	4-吡哆酸	生物碱	1680000	1680000	1730000	8870000	8570000	8260000	1.14554	5.04912	2.33603	up
pme3333	1,4-dihydro-1-Methyl-4-oxo-3-pyridinecarboxamide	Alkaloids	1,4-二氢-1-甲基-4-氧代-3-吡啶甲酰胺	生物碱	1330000	1450000	1350000	3260000	3050000	3100000	1.14217	2.27845	1.18805	up
pmf0267	Indole-3-carboxylic	Alkaloids	吲哚-3-羧酸	生物碱	180000	172000	172000	1670000	1630000	1580000	1.14571	9.31298	3.21924	up
pmf0328	lumichrome	Alkaloids	7,8-二甲基咯嗪	生物碱	118000	84800	113000	307000	299000	287000	1.12359	2.82774	1.49965	up
pmf0336	Indole-3-carboxylic acid	Alkaloids	3-吲哚甲酸	生物碱	162000	164000	168000	1570000	1580000	1590000	1.14592	9.59514	3.2623	up
pmf0557	Acid orange 20	Alkaloids	橙黄Ⅰ	生物碱	727000	795000	757000	51300000	50400000	50000000	1.14586	66.5643	6.05668	up
pmb0774	N-hydroxy tryptamine	Alkaloids	羟基色胺	生物碱	2280000	2810000	2200000	933000	1040000	1010000	1.12666	0.409191	-1.28915	down
pme2024	serotonin	Alkaloids	五羟色胺	生物碱	2250000	2930000	2910000	1050000	1220000	1060000	1.1175	0.411619	-1.28062	down
pme2658	N-Methyltryptamine	Alkaloids	N-甲基色胺	生物碱	9970000	10300000	10500000	4200000	3920000	3960000	1.14409	0.39259	-1.3489	down
pmf0323	(-)-Cotinine	Alkaloids	吡啶吡咯酮	生物碱	13400000	13600000	13700000	6250000	6130000	6500000	1.14464	0.463882	-1.10817	down
pmf0565	L-Dencichin	Alkaloids	三七素	生物碱	848000	918000	777000	198000	171000	146000	1.13714	0.202517	-2.30389	down
pme0534	Gluconic acid	Others	葡萄糖酸	其它	880000	987000	948000	1920000	1940000	1900000	1.14088	2.04618	1.03293	up
pme2830	O-Phosphorylethanolamine	Others	邻磷酰乙醇胺	其它	3370	1360	2370	13800	13500	13500	1.10022	5.74648	2.52268	up
pme3705	D-glucoronic acid	Others	葡萄糖醛酸	其它	28700	34600	24900	85100	97700	103000	1.12598	3.24036	1.69616	up
pmf0416	α-Ionone	Others	α-紫罗酮	其它	1990000	2000000	1880000	4780000	4730000	4570000	1.14414	2.39864	1.26221	up
pmf0504	Nandrolone	Others	诺龙	其它	9	9	9	168000	166000	138000	1.14586	17481.5	14.0935	up
pma6298	3-Hydroxypyridine	Others	3-羟基吡啶	其它	251000	254000	272000	109000	67800	77200	1.11098	0.326898	-1.61309	down
pmb1240	Phellodensin F	Others	黄体素F	其它	12800000	11600000	13100000	5580000	5460000	5340000	1.14067	0.4368	-1.19496	down
pmb1452	N-Lauryldiethanolamine	Others	十二烷基乙醇胺	其它	2840000	3220000	2980000	424000	424000	374000	1.14415	0.135177	-2.88708	down
pme2253	L-Gulonic-γ-lactone	Others	古洛糖酸内酯	其它	679000	663000	591000	359000	304000	277000	1.11445	0.486291	-1.04011	down
pme0421	Phloretin	Flavanone	根皮素	黄烷酮	145000	151000	132000	4620000	4840000	4650000	1.14557	32.9673	5.04296	up
pme1580	Eriodictyol	Flavanone	圣草酚	黄烷酮	16400	11600	8580	35900	37900	34000	1.08416	2.94697	1.55923	up
pme1600	7-O-Methyleriodictyol	Flavanone	7-氧甲基圣草酚	黄烷酮	54500	52200	44400	130000	108000	120000	1.12526	2.36929	1.24446	up
pme3282	Afzelechin (3,5,7,4'-Tetrahydroxyflavan)	Flavanone	阿福豆素	黄烷酮	9	9	9	541000	555000	569000	1.14595	61666.7	15.9122	up
pme2984	Isosakuranetin-7-neohesperidoside (Poncirin)	Flavanone	枸橘苷	黄烷酮	4990000	4900000	5160000	1730000	1850000	1730000	1.14432	0.352824	-1.50298	down
pme3464	Isosakuranetin (4'-Methylnaringenin)	Flavanone	异樱花亭	黄烷酮	23600	23300	21600	9360	10500	8740	1.13528	0.417518	-1.26009	down
pmf0302	Engeletin	Flavonoid	黄杞苷	黄酮类	73900	50500	47400	190000	153000	162000	1.10308	2.93946	1.55555	up
pmf0363	Hydroxygenkwanin	Flavonoid	羟基芫花素	黄酮类	234000	241000	224000	603000	568000	579000	1.14378	2.50358	1.32399	up
pmf0179	Narcissoside	Flavonoid	水仙苷	黄酮类	3400000	3190000	3030000	867000	899000	836000	1.14396	0.270478	-1.88642	down
pmf0232	Tiliroside	Flavonoid	银锻苷	黄酮类	5210000	5300000	5450000	1790000	1850000	1900000	1.14495	0.347118	-1.5265	down
pmf0375	Isorhamnetin 3-O-glucoside	Flavonoid	异鼠李素-3-O-葡萄糖苷	黄酮类	5550000	4330000	6550000	1670000	1640000	1440000	1.12113	0.289105	-1.79033	down
pmf0417	Eriocitrin	Flavonoid	圣草次苷	黄酮类	173000	140000	149000	59900	52900	55200	1.13441	0.363636	-1.45943	down
pmf0570	Liquiritin	Flavonoid	甘草苷	黄酮类	552000	661000	567000	271000	310000	205000	1.09005	0.441573	-1.17928	down
pmb0706	Quercetin 5-O-malonylhexosyl-hexoside	Flavonol	槲皮素 5-O-己糖苷-O-丙二酰己糖苷	黄酮醇	89300	99500	88600	301000	352000	345000	1.1406	3.59769	1.84707	up
pmb3894	Di-O-methylquercetin	Flavonol	3,7-二氧-甲基槲皮素	黄酮醇	2000000	1990000	1980000	38800000	40800000	39900000	1.1459	20.0168	4.32314	up
pma6639	Isorhamnetin O-hexoside	Flavonol	异鼠李素 O-己糖苷	黄酮醇	4380000	5040000	4660000	1260000	1260000	1380000	1.14241	0.276989	-1.8521	down
pmb0595	Isorhamnetin 5-O-hexoside	Flavonol	异鼠李素 5-O-己糖苷	黄酮醇	4470000	4460000	4850000	1250000	1120000	1280000	1.14275	0.264877	-1.91661	down
pmb0604	Kaempferol 3-O-glucoside (Astragalin)	Flavonol	紫云英苷	黄酮醇	1680000	1560000	1490000	446000	414000	372000	1.14101	0.260465	-1.94084	down
pmb3013	Isorhamnetin O-acetyl-hexoside	Flavonol	异鼠李素 O-乙酰己糖苷	黄酮醇	280000	254000	204000	53500	54200	62500	1.13441	0.230623	-2.11639	down
pmb3026	Quercetin O-acetylhexoside	Flavonol	槲皮素 O-乙酰基己糖苷	黄酮醇	194000	182000	151000	67200	78100	61400	1.11944	0.39222	-1.35026	down
pme0369	Kaempferol 3-O-rutinoside (Nicotiflorin)	Flavonol	山奈酚 3-O-芸香糖苷	黄酮醇	6970000	6730000	6870000	770000	804000	768000	1.14578	0.113855	-3.13473	down
pme1506	Kaempferol 7-O-rhamnoside	Flavonol	山奈酚 7-O-鼠李糖苷	黄酮醇	272000	273000	263000	114000	118000	110000	1.14426	0.423267	-1.24036	down
pme1540	Isorhamnetin 3-O-neohesperidoside	Flavonol	异鼠李素-3-O-新橙皮糖苷	黄酮醇	4100000	4110000	3950000	168000	223000	208000	1.14409	0.0492599	-4.34344	down
pme1605	Kaempferol 3-O-robinobioside (Biorobin)	Flavonol	山奈酚 3-O-洋槐糖苷	黄酮醇	6490000	6840000	6880000	742000	758000	701000	1.14549	0.108906	-3.19884	down
pme3267	Kaempferol 3-O-galactoside (Trifolin)	Flavonol	三叶豆甙	黄酮醇	2020000	1910000	1940000	513000	556000	464000	1.1421	0.261158	-1.937	down
pme3401	Syringetin	Flavonol	丁香亭	黄酮醇	31200	35000	21100	9	9	9	1.14521	0.000309278	-11.6588	down
pma6515	C-hexosyl-chrysin O-feruloylhexoside	Flavone	C-己糖基白杨素 O-阿魏酰己糖苷	黄酮	79700	54900	65000	372000	380000	290000	1.13032	5.22044	2.38417	up
pmb0673	Apigenin 6-C-pentoside	Flavone	芹菜素 6-C-戊糖苷	黄酮	252000	265000	296000	631000	615000	478000	1.10696	2.12054	1.08443	up
pmb0681	Apigenin 8-C-pentoside	Flavone	芹菜素 8-C-戊糖苷	黄酮	279000	270000	248000	555000	622000	641000	1.13523	2.28105	1.1897	up
pmb0716	Tricin di-O-hexoside	Flavone	麦黄酮 O-二己糖苷	黄酮	89300	73000	51100	196000	151000	209000	1.06583	2.60544	1.38152	up
pmb1108	Luteolin 6-C-hexoside 8-C-hexosyl-O-hexoside	Flavone	木犀草素 6-C-己糖基 8-C-己糖基-O-己糖苷	黄酮	195000	184000	127000	387000	359000	366000	1.08461	2.19763	1.13595	up
pme1518	Nobiletin	Flavone	川陈皮素	黄酮	1990000	2080000	1690000	12400000	11700000	11700000	1.14283	6.21528	2.63582	up
pme1550	Tangeretin	Flavone	桔皮素	黄酮	2310000	2390000	2220000	9820000	9270000	9510000	1.14505	4.13295	2.04717	up
pma0760	Selgin O-malonylhexoside	Flavone	羟甲基黄酮 O-丙二酰己糖苷	黄酮	3020000	2750000	2490000	773000	710000	631000	1.13808	0.255932	-1.96617	down
pma6216	Acacetin C-hexoside	Flavone	金合欢素 C-己糖苷	黄酮	15200000	15800000	16600000	3430000	3400000	3370000	1.14522	0.214286	-2.22239	down
pmb0378	Luteolin O-feruloylhexoside	Flavone	木犀草素C-阿魏酰基己糖苷	黄酮	119000	96300	153000	25500	44900	49200	1.05311	0.324735	-1.62266	down
pmb0576	Apigenin O-malonylhexoside	Flavone	芹菜素 O-丙二酰己糖苷	黄酮	7320000	7060000	5400000	2860000	2950000	2960000	1.11484	0.443377	-1.17339	down
pmb0603	Chrysoeriol O-hexosyl-O-hexoside	Flavone	金圣草黄素 O-二己糖苷	黄酮	882000	1010000	833000	302000	312000	273000	1.13722	0.325505	-1.61925	down
pmb0605	Apigenin 7-O-glucoside (Cosmosiin)	Flavone	芹菜素 7-O-葡萄糖苷	黄酮	5600000	5250000	4880000	1910000	1980000	1670000	1.13712	0.353465	-1.50036	down
pmb0607	Chrysoeriol 7-O-hexoside	Flavone	金圣草黄素 7-O-己糖苷	黄酮	1270000	1330000	1300000	424000	384000	395000	1.14423	0.308462	-1.69684	down
pmb0691	Luteolin C-hexosyl-O-rhamnoside O-hexoside	Flavone	木犀草素C-己糖基O-鼠李糖苷O-己糖苷	黄酮	1650000	1610000	1720000	494000	546000	547000	1.14325	0.318675	-1.64984	down
pmb0732	Tricin 5-O-feruloylhexoside	Flavone	麦黄酮 5-O-阿魏酰己糖苷	黄酮	18700000	16900000	18100000	7900000	8290000	8220000	1.14186	0.454562	-1.13745	down
pmb0746	Tricin 4'-O-β-guaiacylglycerol	Flavone	麦黄酮 4'-O-愈创木基甘油醚	黄酮	2670000	2650000	2620000	1210000	1280000	1130000	1.141	0.455919	-1.13315	down
pmb1270	Tricin 4'-O-(β-guaiacylglyceryl) ether 5-O-hexosyl-O-hexoside	Flavone	麦黄酮 4'-O-(β-愈创木酰甘油) 醚 5-O-二己糖苷	黄酮	1490000	1700000	1560000	512000	591000	519000	1.13883	0.341474	-1.55015	down
pmb2850	Tricin	Flavone	麦黄酮	黄酮	15700000	15700000	12700000	5120000	5300000	4580000	1.13267	0.340136	-1.55582	down
pmb3005	Chrysoeriol O-rhamnosyl-O-glucuronic acid	Flavone	金圣草黄素 O-鼠李糖基-O-葡萄糖醛酸	黄酮	915000	963000	815000	306000	283000	255000	1.1373	0.313405	-1.6739	down
pmb3023	Eriodictyol C-hexoside	Flavone	圣草酚 C-己糖	黄酮	175000	177000	169000	97000	63600	78700	1.09498	0.459309	-1.12246	down
pmb3032	Tricin O-malonyl rhamnoside	Flavone	麦黄酮 O-丙二酰基鼠李糖苷	黄酮	928000	874000	868000	290000	320000	264000	1.1395	0.327341	-1.61113	down
pmb3039	Tricin O-oxalic acid O-coumaroyl shikimic acid	Flavone	麦黄酮 O-草酸 O-香豆酰莽草酸	黄酮	2300000	2250000	2100000	745000	762000	760000	1.14448	0.340902	-1.55257	down
pmb3041	Tricin O-saccharic acid	Flavone	麦黄酮 O-葡萄糖二酸	黄酮	542000	532000	499000	218000	251000	203000	1.132	0.427209	-1.22699	down
pmb3053	Tricin O-eudesmic acid	Flavone	麦黄酮 O-三甲氧基苯甲酸	黄酮	7340000	7200000	6310000	3460000	3470000	3350000	1.1354	0.493046	-1.02021	down
pme0089	Luteolin	Flavone	木犀草素	黄酮	2140000	2140000	2070000	739000	821000	836000	1.14217	0.377323	-1.40613	down
pme1544	Acacetin	Flavone	金合欢素	黄酮	2810000	2780000	2120000	798000	797000	656000	1.1273	0.291958	-1.77616	down
pme1547	Baicalein-7-O-glucuronide (Baicalin)	Flavone	黄芩苷	黄酮	2790000	2930000	2870000	480000	379000	445000	1.14277	0.151804	-2.71971	down
pme2457	Luteolin 7-O-glucoside (Cynaroside)	Flavone	木犀草苷	黄酮	2130000	2280000	1940000	659000	477000	615000	1.13037	0.275748	-1.85858	down
pme1786	Malvidin 3,5-diglucoside (Malvin)	Anthocyanins	锦葵色素苷	花青素	239000	231000	264000	110000	117000	113000	1.1383	0.463215	-1.11025	down
pmf0619	Peonidin 3-feruloylsophoroside-5-glucoside.	Anthocyanins	芍药色素-3-阿魏酰槐糖苷-5-葡萄糖苷	花青素	196000	253000	220000	78200	49400	72300	1.10875	0.298804	-1.74273	down
pmb0197	N2-methylguanosine	Nucleotide and derivates	甲基鸟苷	核苷酸及衍生物	1050000	928000	889000	9260000	9540000	9040000	1.14467	9.7105	3.27955	up
pmb0202	Xanthine	Nucleotide and derivates	黄嘌呤	核苷酸及衍生物	988000	1030000	964000	7150000	6550000	5470000	1.1416	6.42857	2.6845	up
pmc0066	2'-Deoxyinosine-5'-monophosphate	Nucleotide and derivates	2'-脱氧肌苷-5'-磷酸	核苷酸及衍生物	67900	70800	61700	129000	139000	149000	1.13147	2.08084	1.05716	up
pmc0281	Adenosine O-ribose	Nucleotide and derivates	核糖腺苷酸	核苷酸及衍生物	5540000	5630000	5530000	11900000	11000000	10800000	1.14169	2.01796	1.0129	up
pmc0304	Succinyladenosine	Nucleotide and derivates	琥珀酰腺苷	核苷酸及衍生物	14700000	14900000	14900000	36900000	36000000	35700000	1.14563	2.44045	1.28715	up
pme0032	Hypoxanthine	Nucleotide and derivates	次黄嘌呤	核苷酸及衍生物	34700	36700	37400	1530000	1390000	1400000	1.14573	39.7059	5.31128	up
pme0038	Cytosine	Nucleotide and derivates	胞嘧啶	核苷酸及衍生物	2410000	2450000	2530000	24900000	24800000	23200000	1.14568	9.86468	3.30227	up
pme0183	2-Hydroxy-6-aminopurine	Nucleotide and derivates	2-羟基-6-氨基嘌呤	核苷酸及衍生物	2120000	2380000	2230000	22200000	23000000	22300000	1.14543	10.0297	3.32621	up
pme0258	Uracil	Nucleotide and derivates	尿嘧啶	核苷酸及衍生物	5930000	4740000	4750000	15300000	15100000	15800000	1.13513	2.99611	1.58309	up
pme0264	Thymidine	Nucleotide and derivates	胸苷	核苷酸及衍生物	203000	212000	221000	2430000	2550000	2330000	1.14553	11.4937	3.52277	up
pme1063	Uridine	Nucleotide and derivates	尿嘧啶核苷	核苷酸及衍生物	6150000	6340000	6710000	26400000	25500000	24700000	1.14483	3.98958	1.99624	up
pme1097	Adenine	Nucleotide and derivates	腺嘌呤	核苷酸及衍生物	673000	655000	586000	8260000	7340000	8010000	1.14475	12.3354	3.62474	up
pme1109	Guanine	Nucleotide and derivates	鸟嘌呤	核苷酸及衍生物	372000	320000	313000	2360000	2170000	2130000	1.14334	6.62687	2.72833	up
pme1178	Guanosine	Nucleotide and derivates	鸟苷	核苷酸及衍生物	10800000	10100000	9720000	30700000	29500000	27800000	1.14222	2.87394	1.52303	up
pme1181	Deoxyguanosine	Nucleotide and derivates	2'-脱氧鸟苷	核苷酸及衍生物	222000	231000	240000	10500000	9950000	9570000	1.14578	43.3189	5.43692	up
pme1187	5-Methyluridine	Nucleotide and derivates	5-甲基尿苷	核苷酸及衍生物	9	9	9	247000	246000	246000	1.14595	27370.4	14.7403	up
pme1194	Deoxycytidine	Nucleotide and derivates	脱氧胞苷	核苷酸及衍生物	392000	338000	342000	8000000	8150000	7450000	1.1452	22.0149	4.46041	up
pme1294	Xanthosine	Nucleotide and derivates	黄苷	核苷酸及衍生物	4790000	4760000	5230000	22100000	22800000	22700000	1.14504	4.57375	2.19338	up
pme1378	1-Methyladenosine	Nucleotide and derivates	1-甲基腺苷	核苷酸及衍生物	149000	160000	151000	656000	600000	555000	1.14254	3.93696	1.97708	up
pme2776	2'-Deoxyinosine	Nucleotide and derivates	2-脱氧肌苷	核苷酸及衍生物	981000	1000000	845000	16500000	16800000	16700000	1.14508	17.6929	4.14509	up
pme3188	Uridine 5'-monophosphate	Nucleotide and derivates	5-尿嘧啶核苷酸(5-UMP)	核苷酸及衍生物	82700	75500	87700	395000	355000	355000	1.14284	4.4937	2.1679	up
pme3336	N6-Succinyl Adenosine	Nucleotide and derivates	N6-琥珀酰腺苷	核苷酸及衍生物	2620000	2440000	2350000	6090000	6020000	6120000	1.14287	2.46019	1.29877	up
pme3732	Cytidine	Nucleotide and derivates	胞苷	核苷酸及衍生物	5140000	5520000	4600000	63500000	61600000	63000000	1.14481	12.3263	3.62367	up
pme3882	2'-Deoxyuridine	Nucleotide and derivates	2'-脱氧尿苷	核苷酸及衍生物	9	9	9	213000	244000	204000	1.1459	24481.5	14.5794	up
pme3965	2-(dimethylamino)guanosine	Nucleotide and derivates	二甲基鸟苷	核苷酸及衍生物	97700	103000	92600	1250000	1260000	1260000	1.14557	12.8537	3.68412	up
pme3970	β-Pseudouridine	Nucleotide and derivates	假尿苷	核苷酸及衍生物	629000	627000	628000	2390000	2360000	2380000	1.14593	3.7845	1.9201	up
pme3982	Hypoxanthine-9-β-D-arabinofuranoside	Nucleotide and derivates	阿糖肌苷	核苷酸及衍生物	698000	728000	715000	7030000	7270000	7420000	1.14579	10.1448	3.34267	up
pmf0596	Cordycepin	Nucleotide and derivates	虫草素	核苷酸及衍生物	89100	74100	86300	1680000	1650000	1500000	1.14482	19.3587	4.27491	up
pmb2684	Cyclic AMP	Nucleotide and derivates	腺苷-3'-5'-环单磷酸	核苷酸及衍生物	1820000	1790000	1730000	692000	648000	716000	1.14338	0.385019	-1.377	down
pme3184	2'-Deoxyadenosine-5'-monophosphate	Nucleotide and derivates	5'-单磷酸-2'-脱氧腺苷	核苷酸及衍生物	1970000	1790000	1860000	646000	558000	666000	1.13906	0.33274	-1.58753	down
pme3200	1-methylguanidine	Nucleotide and derivates	1-甲基胍	核苷酸及衍生物	793000	626000	714000	291000	292000	369000	1.10987	0.44632	-1.16385	down
pmf0287	3'-dephospho-CoA	Nucleotide and derivates	3'-脱磷酸辅酶A	核苷酸及衍生物	791000	862000	923000	355000	361000	348000	1.13956	0.413043	-1.27563	down
pmb0489	N-hexosyl-p-coumaroyl putrescine	Phenolamides	对香豆酰腐胺己糖苷	酚胺	330000	277000	278000	1960000	1940000	2160000	1.14306	6.84746	2.77557	up
pmb0492	"N',N"",N""'-p-coumaroyl-cinnamoyl-caffeoyl spermidine"	Phenolamides	"N',N"",N""'-对香豆酰阿魏酰咖啡酰亚精胺"	酚胺	2090000	2220000	2280000	4570000	4560000	4900000	1.14117	2.12898	1.09016	up
pmb0501	Agmatine	Phenolamides	胍丁胺	酚胺	456000	495000	462000	1530000	1620000	1460000	1.14345	3.26256	1.70601	up
pme2693	N-Acetylputrescine	Phenolamides	N-乙酰丁二胺	酚胺	335000	385000	346000	1310000	1270000	1140000	1.14082	3.48968	1.8031	up
pmf0458	6-Gingerol	Polyphenol	6-姜酚	多酚	2260000	1800000	1650000	19600000	18500000	18800000	1.14189	9.96497	3.31687	up
pmb2586	Gallocatechin-catechin	Polyphenol	没食子儿茶素-儿茶素	多酚	519000	553000	505000	54500	69900	63800	1.14293	0.119341	-3.06684	down
pme1261	Pantothenol	Alcohols	DL-泛酰醇	醇类	68000	68800	56700	193000	180000	172000	1.13512	2.81654	1.49392	up
pmf0348	2,6-Dimethyl-7-octene-2,3,6-triol	Alcohols	2,6-二甲基-7-辛烯-2,3,6-三醇	醇类	380000	379000	402000	4260000	4020000	4020000	1.14568	10.5943	3.40522	up
pmf0388	Dehydrovomifoliol	Alcohols	去氢催吐萝芙木醇	醇类	9	9	9	176000	141000	159000	1.14584	17629.6	14.1057	up
pmb0764	4-Methyl-5-thiazoleethanol	Alcohols	4-甲基-5-噻唑乙醇	醇类	1420000	1450000	1430000	564000	577000	523000	1.14357	0.386977	-1.36968	down
pmb0142	Caffeic aldehyde	Phenylpropanoids	咖啡醛	苯丙素	3330000	3380000	3390000	12800000	12900000	12500000	1.14582	3.78218	1.91922	up
pmb3110	Vanillic acid	Phenylpropanoids	香草酸	苯丙素	276000	268000	226000	1380000	1280000	1370000	1.14205	5.23377	2.38785	up
pme1646	Pinoresinol	Phenylpropanoids	松脂醇	苯丙素	76100	82900	83700	258000	250000	246000	1.14407	3.10672	1.63539	up
pme2988	3,4-Dihydrocoumarin	Phenylpropanoids	二氢香豆素	苯丙素	402000	348000	448000	10400000	10300000	10200000	1.14487	25.793	4.68891	up
pme3413	Coumarin	Phenylpropanoids	香豆素	苯丙素	82900	85500	96700	181000	184000	183000	1.13672	2.06714	1.04764	up
pmf0166	Schizandrin	Phenylpropanoids	五味子醇甲	苯丙素	9	9	9	784000	858000	807000	1.14594	90703.7	16.4689	up
pmf0359	Skimmine	Phenylpropanoids	茵芋苷	苯丙素	751000	691000	769000	1580000	1590000	1600000	1.14196	2.15739	1.10929	up
pma0104	N-sinapoyl hydroxycoumarin	Phenylpropanoids	芥子酰羟基香豆素	苯丙素	1740000	1980000	1920000	676000	564000	815000	1.11882	0.364362	-1.45656	down
pma6561	Caffeic acid O-glucoside	Phenylpropanoids	咖啡酰 O-葡萄糖苷	苯丙素	7190000	7510000	7400000	3190000	3240000	3130000	1.14504	0.432579	-1.20896	down
pmb0382	O-Feruloyl 4-hydroxylcoumarin	Phenylpropanoids	阿魏酸 4-羟基香豆素	苯丙素	31400000	28300000	30200000	12500000	14100000	13500000	1.13841	0.446051	-1.16472	down
pmb2620	3,4-Dimethoxycinnamic acid	Phenylpropanoids	3,4-二甲氧基肉桂酸	苯丙素	28100	28100	33600	9	9	9	1.14579	0.000300668	-11.6995	down
pmb2936	Disinapoyl hexoside	Phenylpropanoids	二芥子酰葡萄糖苷	苯丙素	31800	33400	35200	9	9	9	1.14591	0.000268924	-11.8605	down
pme0303	Caffeate	Phenylpropanoids	咖啡酸	苯丙素	9410000	9180000	9260000	2480000	2480000	2420000	1.1458	0.264991	-1.91598	down
pme0305	Ferulic acid	Phenylpropanoids	阿魏酸	苯丙素	3100000	2930000	3050000	1250000	1320000	1370000	1.14273	0.433921	-1.2045	down
pme0422	3-Hydroxy-4-methoxycinnamic acid	Phenylpropanoids	异阿魏酸	苯丙素	3510000	3350000	3200000	1520000	1490000	1370000	1.14037	0.435388	-1.19963	down
pme1637	Coniferyl alcohol	Phenylpropanoids	松柏醇	苯丙素	193000	212000	219000	28600	35700	26800	1.14031	0.145994	-2.77602	down
pme3246	Coniferin	Phenylpropanoids	松柏苷	苯丙素	15700000	15900000	16400000	6750000	7060000	6780000	1.14466	0.428958	-1.22109	down
pme3305	p-Coumaryl alcohol	Phenylpropanoids	对-香豆醇	苯丙素	99100	104000	94600	28200	24400	23600	1.14145	0.255962	-1.966	down
pme3443	Sinapinaldehyde	Phenylpropanoids	芥子醛	苯丙素	173000	170000	157000	81000	53900	65500	1.10889	0.4008	-1.31905	down
pmf0062	Verbascoside	Phenylpropanoids	毛蕊花糖苷	苯丙素	6220000	6520000	6380000	1720000	1880000	1830000	1.14466	0.283996	-1.81606	down
pmf0067	Isoacteoside	Phenylpropanoids	异类叶升麻苷	苯丙素	5340000	5140000	4990000	1590000	1470000	1490000	1.14455	0.294118	-1.76553	down
pmf0284	4-Hydroxy-3-methoxycinnamaldehyde	Phenylpropanoids	松柏醛	苯丙素	99900	98600	97800	41100	45300	37400	1.1367	0.41782	-1.25905	down
pmf0543	Podophyllotoxin	Phenylpropanoids	鬼臼毒素	苯丙素	1610000	1520000	1660000	675000	600000	633000	1.141	0.39833	-1.32796	down
pmb0449	2-Aminoadipic acid (L-Homoglutamic acid)	Amino acid and derivatives	2-氨基己二酸 (L-高谷氨酸)	氨基酸及衍生物	1090000	972000	1020000	3340000	2850000	2910000	1.13894	2.95263	1.562	up
pme0118	Pyrrole-2-carboxylic acid	Amino acid and derivatives	吡咯-2-羧酸	氨基酸及衍生物	208000	216000	217000	472000	436000	439000	1.14259	2.1014	1.07135	up
pme0132	Asp-phe	Amino acid and derivatives	天冬氨酸-苯丙氨酸	氨基酸及衍生物	123000	132000	107000	3290000	3210000	3270000	1.14506	26.989	4.7543	up
pme0190	N-Glycyl-L-leucine	Amino acid and derivatives	N-甘氨酰-L-亮氨酸	氨基酸及衍生物	245000	263000	270000	5830000	6120000	5730000	1.14571	22.7249	4.5062	up
pme1313	N'-Formylkynurenine	Amino acid and derivatives	N’-甲酰基犬尿氨酸	氨基酸及衍生物	700000	697000	783000	2720000	2640000	2580000	1.1438	3.6422	1.86481	up
pme2122	Histamine	Amino acid and derivatives	组胺	氨基酸及衍生物	1980000	2090000	1910000	19300000	19300000	18200000	1.14545	9.49833	3.24767	up
pme2890	L-Homocystine	Amino acid and derivatives	L-高胱氨酸	氨基酸及衍生物	19300	48900	23300	640000	496000	552000	1.1245	18.4481	4.2054	up
pmf0585	Proline	Amino acid and derivatives	DL-脯氨酸	氨基酸及衍生物	7480000	7250000	6980000	15100000	14600000	14800000	1.14361	2.04975	1.03545	up
pme0113	γ-Glu-Cys	Amino acid and derivatives	γ-L-谷氨酸-L-半胱氨酸	氨基酸及衍生物	1280000	1110000	1110000	614000	572000	544000	1.1303	0.494286	-1.01658	down
pme2915	3-Hydroxy-3-methylpentane-1,5-dioic acid	Amino acid and derivatives	3-羟基-3-甲基谷氨酸	氨基酸及衍生物	1090000	898000	1130000	549000	485000	423000	1.10536	0.467287	-1.09762	down

## Sheet: ReDrought-vs-CK
Index	Compounds	Class	物质	物质类别	CK-m1	CK-m2	CK-m3	ReDrought-m1	ReDrought-m2	ReDrought-m3	VIP	Fold_Change	Log2FC	Type
pmb0165	LysoPC 16:1	Lipids	溶血磷脂酰胆碱 16:1	脂质	530000	548000	522000	923000	1080000	1210000	1.21624	2.00813	1.00585	up
pmb0287	MAG (18:4) isomer2	Lipids	单酰甘油酯 (酰基 18:4) 异构2	脂质	269000	254000	259000	594000	623000	676000	1.24407	2.42072	1.27543	up
pmb0856	LysoPE 18:1 (2n isomer)	Lipids	溶血磷脂酰乙醇胺 18:1(2n异构)	脂质	26400000	27500000	25500000	52200000	55200000	64000000	1.23101	2.15869	1.11016	up
pmb0877	LysoPE 18:1	Lipids	溶血磷脂酰乙醇胺 18:1	脂质	1150000	1240000	1080000	2170000	2530000	2530000	1.22972	2.08357	1.05906	up
pmb0758	Anisic acid O-feruloyl hexoside	Organic acids and derivatives	茴香酸O-阿魏酰基己糖苷	有机酸及衍生物	674000	681000	730000	1750000	1830000	1900000	1.24678	2.6283	1.39413	up
pmb3055	p-Coumaroyl quinic acid O-glucuronic acid	Organic acids and derivatives	对香豆酰奎宁酸-葡萄糖醛酸	有机酸及衍生物	26600	25300	44300	75900	82700	77900	1.16752	2.45842	1.29773	up
pmb3101	2-Isopropylmalate	Organic acids and derivatives	2-异丙基苹果酸	有机酸及衍生物	1110000	1160000	1180000	6190000	6200000	7030000	1.24791	5.62899	2.49287	up
pme0398	Chlorogenic acid (3-O-Caffeoylquinic acid)	Organic acids and derivatives	绿原酸	有机酸及衍生物	7490000	7530000	6600000	63300000	65200000	73600000	1.24756	9.34783	3.22463	up
pme2380	A-Ketoglutaric acid	Organic acids and derivatives	α-酮戊二酸	有机酸及衍生物	1430000	1660000	1510000	3070000	3200000	3220000	1.23938	2.06304	1.04477	up
pme3346	5-hydroxyhexanoic acid	Organic acids and derivatives	5-羟基己酸	有机酸及衍生物	233000	205000	253000	796000	919000	995000	1.23942	3.92185	1.97154	up
pmb0751	5-O-p-Coumaroyl shikimic acid	Organic acids and derivatives	5-O-对香豆酰莽草酸	有机酸及衍生物	15400000	15000000	14600000	3060000	3010000	3260000	1.24958	0.207333	-2.26998	down
pmb3075	3-O-p-Coumaroyl shikimic acid	Organic acids and derivatives	3-O-对香豆酰莽草酸	有机酸及衍生物	930000	953000	890000	151000	144000	173000	1.24809	0.16877	-2.56687	down
pme0274	6-Aminocaproic acid	Organic acids and derivatives	6-氨基己酸	有机酸及衍生物	2290000	2050000	2010000	983000	938000	1060000	1.2383	0.469449	-1.09096	down
pme1683	D-Pantothenic dcid	Organic acids and derivatives	D-泛酸	有机酸及衍生物	1210000	1180000	1150000	507000	532000	589000	1.24228	0.459887	-1.12065	down
pme2603	3-Hydroxyanthranilic acid	Organic acids and derivatives	3-羟基-2-氨基苯甲酸	有机酸及衍生物	1390000	1300000	1280000	471000	483000	582000	1.23756	0.386902	-1.36996	down
pme2670	4-Hydroxybenzaldehyde	Organic acids and derivatives	4-羟基苯甲醛	有机酸及衍生物	11800000	12100000	11700000	3370000	3570000	3800000	1.24839	0.301685	-1.72888	down
pmf0408	Plantamajoside	Organic acids and derivatives	大车前苷	有机酸及衍生物	3110000	3140000	3280000	1440000	1420000	1430000	1.24882	0.450157	-1.1515	down
pme3250	Biochanin A	Isoflavone	鹰嘴豆素	异黄酮	1890000	1860000	1470000	582000	530000	641000	1.23174	0.335824	-1.57422	down
pme3292	Prunetin	Isoflavone	李属异黄酮	异黄酮	5650000	5390000	4180000	1450000	1360000	1620000	1.233	0.291064	-1.78059	down
pme3400	Sissotrin	Isoflavone	鹰嘴豆素 7-O-葡萄糖苷(印度黄檀苷)	异黄酮	21200000	18500000	20100000	7290000	7800000	8260000	1.24223	0.390468	-1.35672	down
pma1751	Nicotinic acid-hexoside	Vitamins and derivatives	烟酸己糖苷	维生素及衍生物	195000	161000	156000	843000	895000	927000	1.24478	5.20508	2.37992	up
pmb2653	D(+)-Melezitose O-rhamnoside	Carbohydrates	松三糖 O-鼠李糖苷	糖类	63900	53900	75900	212000	263000	246000	1.23149	3.72225	1.89618	up
pme1021	D-(+)-Glucono-1,5-lactone	Carbohydrates	葡糖酸内酯	糖类	21200	26900	19200	54200	47600	43600	1.19533	2.16048	1.11135	up
pmf0485	Panose	Carbohydrates	D-潘糖	糖类	64100	63700	76000	162000	146000	141000	1.23162	2.20314	1.13956	up
pma1840	Coumaroyl choline	Alkaloids	香豆酰胆碱	生物碱	115000	130000	36600	638000	615000	774000	1.16258	7.19815	2.84763	up
pma6270	sn-Glycero-3-phosphocholine	Alkaloids	sn-甘油-3-磷酸胆碱	生物碱	3710000	3700000	3440000	1760000	1640000	1830000	1.24342	0.482028	-1.05281	down
pmb0782	Piperidine	Alkaloids	哌啶	生物碱	19300000	18200000	18500000	8890000	8790000	8900000	1.24859	0.474643	-1.07509	down
pmf0557	Acid orange 20	Alkaloids	橙黄Ⅰ	生物碱	727000	795000	757000	187000	159000	201000	1.24429	0.240018	-2.05879	down
pmb0069	Benzamide	Others	苯甲酰胺	其它	2760000	2580000	2670000	947000	971000	1130000	1.24192	0.380524	-1.39394	down
pmb1452	N-Lauryldiethanolamine	Others	十二烷基乙醇胺	其它	2840000	3220000	2980000	430000	590000	308000	1.22541	0.146903	-2.76707	down
pme2366	Phenethylamine	Others	2-苯乙胺	其它	11600000	11500000	11500000	4210000	4250000	4620000	1.24832	0.378035	-1.40341	down
pmf0179	Narcissoside	Flavonoid	水仙苷	黄酮类	3400000	3190000	3030000	867000	764000	746000	1.24566	0.247089	-2.01689	down
pmf0204	Hyperoside	Flavonoid	金丝桃苷	黄酮类	2470000	2560000	2600000	1090000	1050000	1020000	1.24783	0.414155	-1.27176	down
pmf0375	Isorhamnetin 3-O-glucoside	Flavonoid	异鼠李素-3-O-葡萄糖苷	黄酮类	5550000	4330000	6550000	1710000	2100000	2190000	1.20146	0.365186	-1.4533	down
pmf0382	5,7-Dihydroxy-3',4',5'-trimethoxyflavone	Flavonoid	5,7-二羟基-3',4',5'-三甲氧基黄酮	黄酮类	400000	385000	361000	156000	135000	165000	1.23827	0.397906	-1.3295	down
pme2898	Dihydromyricetin	Flavonol	二氢杨梅素	黄酮醇	239000	274000	334000	1180000	1530000	1250000	1.2347	4.67532	2.22507	up
pma2088	Quercetin-3,4'-O-di-beta-glucopyranoside	Flavonol	槲皮素吡喃葡萄糖苷	黄酮醇	855000	810000	918000	410000	377000	441000	1.23554	0.475416	-1.07274	down
pma6639	Isorhamnetin O-hexoside	Flavonol	异鼠李素 O-己糖苷	黄酮醇	4380000	5040000	4660000	1910000	1680000	1500000	1.23407	0.361506	-1.46791	down
pmb0595	Isorhamnetin 5-O-hexoside	Flavonol	异鼠李素 5-O-己糖苷	黄酮醇	4470000	4460000	4850000	1670000	1420000	1670000	1.2423	0.345428	-1.53354	down
pmb0711	Quercetin 7-O-rutinoside	Flavonol	槲皮素 7-O-芸香糖苷	黄酮醇	6550000	7600000	7670000	3590000	3130000	3870000	1.22163	0.485335	-1.04295	down
pmb3013	Isorhamnetin O-acetyl-hexoside	Flavonol	异鼠李素 O-乙酰己糖苷	黄酮醇	280000	254000	204000	47200	46200	50000	1.24206	0.194309	-2.36358	down
pme0197	Quercetin 3-O-rutinoside (Rutin)	Flavonol	槲皮素 3-O-芸香糖苷 (芦丁)	黄酮醇	2130000	2070000	1940000	886000	851000	938000	1.24528	0.435668	-1.1987	down
pmb0578	Luteolin O-sinapoylhexoside	Flavone	木犀草素 O-芥子酰己糖苷	黄酮	89000	72700	54400	222000	191000	233000	1.20285	2.98936	1.57984	up
pmb0616	C-hexosyl-luteolin O-hexosyl-O-pentoside	Flavone	C-己糖基木犀草素 O-己糖基戊糖苷	黄酮	115000	119000	109000	341000	338000	331000	1.2484	2.94461	1.55807	up
pmb0620	Chrysoeriol 6-C-hexoside 8-C-hexoside-O-hexoside	Flavone	金圣草黄素 6-C-己糖基 8-C-己糖基-O-己糖苷	黄酮	215000	180000	171000	414000	385000	419000	1.22707	2.15194	1.10564	up
pmb0624	6-C-hexosyl-luteolin O-hexoside	Flavone	6-C-己糖基-木犀草素 O-己糖苷	黄酮	10900000	11600000	11400000	33100000	32500000	33200000	1.24909	2.91445	1.54323	up
pmb0628	Eriodictiol C-hexosyl-O-hexoside	Flavone	圣草酚 C-己糖基-O-己糖苷	黄酮	911000	849000	908000	2490000	2530000	2660000	1.24796	2.87856	1.52535	up
pmb0652	C-hexosyl-apigenin O-pentoside	Flavone	C-己糖基-芹菜素 O-戊糖苷	黄酮	622000	665000	631000	1880000	1810000	2210000	1.24073	3.07612	1.62111	up
pmb0653	di-C,C-hexosyl-apigenin	Flavone	芹菜素 C,C-二己糖苷	黄酮	6130000	6600000	6670000	22100000	23500000	25300000	1.2463	3.65464	1.86973	up
pmb1108	Luteolin 6-C-hexoside 8-C-hexosyl-O-hexoside	Flavone	木犀草素 6-C-己糖基 8-C-己糖基-O-己糖苷	黄酮	195000	184000	127000	402000	339000	462000	1.17016	2.37747	1.24943	up
pme1518	Nobiletin	Flavone	川陈皮素	黄酮	1990000	2080000	1690000	4820000	4600000	6520000	1.21018	2.76736	1.46851	up
pma0760	Selgin O-malonylhexoside	Flavone	羟甲基黄酮 O-丙二酰己糖苷	黄酮	3020000	2750000	2490000	534000	563000	777000	1.2332	0.226877	-2.14002	down
pma1087	C-pentosyl-C-hexosyl-apigenin	Flavone	C-戊糖基C-己糖芹菜素	黄酮	3970000	3600000	3760000	1730000	1680000	1820000	1.24474	0.461606	-1.11527	down
pma6216	Acacetin C-hexoside	Flavone	金合欢素 C-己糖苷	黄酮	15200000	15800000	16600000	4750000	4740000	5530000	1.24473	0.315546	-1.66408	down
pma6515	C-hexosyl-chrysin O-feruloylhexoside	Flavone	C-己糖基白杨素 O-阿魏酰己糖苷	黄酮	79700	54900	65000	9	9	9	1.24964	0.000135271	-12.8519	down
pma6687	Tricin 4'-O-(syringyl glyceryl)ether	Flavone	麦黄酮 4'-O-紫丁香木基甘油醚	黄酮	2840000	2500000	2690000	1090000	764000	1530000	1.14212	0.42142	-1.24667	down
pmb0661	Chrysoeriol C-hexosyl-O-rhamnoside	Flavone	金圣草黄素 C-己糖基-O-鼠李糖苷	黄酮	16700000	15200000	15600000	3190000	3270000	4760000	1.23146	0.236211	-2.08185	down
pmb0665	Luteolin 8-C-hexosyl-O-hexoside	Flavone	木犀草素 8-C-己糖苷-O-己糖苷	黄酮	494000	626000	677000	64600	270000	129000	1.09003	0.257986	-1.95464	down
pmb0713	Tricin 7-O-hexosyl-O-hexoside	Flavone	麦黄酮 7-O-己糖基-O-己糖苷	黄酮	4080000	4150000	3950000	1850000	1830000	2110000	1.24119	0.475369	-1.07288	down
pmb3005	Chrysoeriol O-rhamnosyl-O-glucuronic acid	Flavone	金圣草黄素 O-鼠李糖基-O-葡萄糖醛酸	黄酮	915000	963000	815000	382000	401000	384000	1.24113	0.433346	-1.20641	down
pmb3007	Chrysoeriol O-glucuronic acid	Flavone	金圣草黄素 O-葡萄糖醛酸	黄酮	810000	789000	779000	39800	51400	45100	1.24838	0.0573171	-4.12489	down
pmb3045	Tricin O-glucuronic acid	Flavone	麦黄酮 O-葡萄糖醛酸	黄酮	3240000	3210000	3440000	818000	884000	790000	1.24754	0.251972	-1.98867	down
pme0364	Chrysoeriol	Flavone	金圣草(黄)素	黄酮	4590000	4610000	3600000	1820000	1800000	1940000	1.226	0.434375	-1.20299	down
pme0379	Apigenin	Flavone	芹菜素	黄酮	455000	538000	417000	205000	169000	205000	1.22208	0.410638	-1.28406	down
pme1544	Acacetin	Flavone	金合欢素	黄酮	2810000	2780000	2120000	842000	785000	898000	1.23157	0.327497	-1.61045	down
pme1547	Baicalein-7-O-glucuronide (Baicalin)	Flavone	黄芩苷	黄酮	2790000	2930000	2870000	47700	45500	52400	1.25001	0.0169499	-5.88258	down
pme3224	Vitexin 2''-O-beta-L-rhamnoside	Flavone	牡荆素-2-O-鼠李糖苷	黄酮	599000	660000	543000	148000	145000	157000	1.24605	0.249723	-2.0016	down
pme1786	Malvidin 3,5-diglucoside (Malvin)	Anthocyanins	锦葵色素苷	花青素	239000	231000	264000	98800	72800	103000	1.21783	0.374114	-1.41845	down
pmf0619	Peonidin 3-feruloylsophoroside-5-glucoside.	Anthocyanins	芍药色素-3-阿魏酰槐糖苷-5-葡萄糖苷	花青素	196000	253000	220000	82000	114000	113000	1.18645	0.461883	-1.1144	down
pme1294	Xanthosine	Nucleotide and derivates	黄苷	核苷酸及衍生物	4790000	4760000	5230000	10200000	11200000	11400000	1.24178	2.21922	1.15005	up
pme3982	Hypoxanthine-9-β-D-arabinofuranoside	Nucleotide and derivates	阿糖肌苷	核苷酸及衍生物	698000	728000	715000	2570000	2380000	2570000	1.24856	3.51238	1.81245	up
pmb2684	Cyclic AMP	Nucleotide and derivates	腺苷-3'-5'-环单磷酸	核苷酸及衍生物	1820000	1790000	1730000	882000	873000	909000	1.24864	0.498876	-1.00325	down
pme0031	Thymine	Nucleotide and derivates	胸腺嘧啶	核苷酸及衍生物	1810000	1840000	1860000	741000	932000	927000	1.22637	0.471869	-1.08354	down
pme3200	1-methylguanidine	Nucleotide and derivates	1-甲基胍	核苷酸及衍生物	793000	626000	714000	298000	259000	291000	1.23086	0.397562	-1.33075	down
pmb0489	N-hexosyl-p-coumaroyl putrescine	Phenolamides	对香豆酰腐胺己糖苷	酚胺	330000	277000	278000	3710000	4230000	4610000	1.24722	14.1808	3.82587	up
pmb0490	N-p-Coumaroyl putrescine	Phenolamides	N-对香豆酰基腐胺	酚胺	7570000	7070000	7710000	20300000	21300000	19800000	1.24791	2.7472	1.45796	up
pmb0505	N'-p-Coumaroyl putrescine	Phenolamides	N'-对香豆酰基腐胺	酚胺	10200000	9690000	9960000	25100000	26100000	29400000	1.24313	2.70017	1.43305	up
pmb0896	N'-Feruloyl putrescine	Phenolamides	N'-阿魏酰腐胺	酚胺	335000	430000	453000	1110000	1060000	1240000	1.2248	2.79967	1.48526	up
pmb0907	N-Feruloyl putrescine	Phenolamides	阿魏酸腐胺	酚胺	1150000	1310000	1210000	3120000	3190000	3700000	1.23824	2.72752	1.44759	up
pme1261	Pantothenol	Alcohols	DL-泛酰醇	醇类	68000	68800	56700	138000	132000	160000	1.22041	2.22222	1.152	up
pmb0764	4-Methyl-5-thiazoleethanol	Alcohols	4-甲基-5-噻唑乙醇	醇类	1420000	1450000	1430000	699000	669000	680000	1.24923	0.476279	-1.07012	down
pme3413	Coumarin	Phenylpropanoids	香豆素	苯丙素	82900	85500	96700	439000	414000	486000	1.24566	5.05092	2.33655	up
pmf0166	Schizandrin	Phenylpropanoids	五味子醇甲	苯丙素	9	9	9	972000	1040000	1060000	1.25006	113778	16.7959	up
pmf0295	Skimmin	Phenylpropanoids	茵芋苷	苯丙素	7210000	8180000	7900000	15200000	16200000	16100000	1.24075	2.0395	1.02822	up
pmf0543	Podophyllotoxin	Phenylpropanoids	鬼臼毒素	苯丙素	1610000	1520000	1660000	3410000	3450000	3840000	1.24161	2.23382	1.15951	up
pmb0382	O-Feruloyl 4-hydroxylcoumarin	Phenylpropanoids	阿魏酸 4-羟基香豆素	苯丙素	31400000	28300000	30200000	11900000	12600000	13400000	1.24343	0.42158	-1.24612	down
pme1637	Coniferyl alcohol	Phenylpropanoids	松柏醇	苯丙素	193000	212000	219000	59700	63000	70300	1.24401	0.309295	-1.69295	down
pme1640	sesamolin	Phenylpropanoids	芝麻林素	苯丙素	2400000	2020000	1600000	1030000	630000	702000	1.15988	0.392359	-1.34975	down
pmf0062	Verbascoside	Phenylpropanoids	毛蕊花糖苷	苯丙素	6220000	6520000	6380000	2160000	2100000	2150000	1.2497	0.335251	-1.57669	down
pmf0067	Isoacteoside	Phenylpropanoids	异类叶升麻苷	苯丙素	5340000	5140000	4990000	1810000	1580000	1690000	1.24633	0.328378	-1.60657	down
pmb0464	Aspartic acid di-O-glucoside	Amino acid and derivatives	天门冬氨酸 二葡糖苷	氨基酸及衍生物	346000	369000	428000	1520000	2000000	1500000	1.23663	4.39195	2.13486	up
pme0006	L-Proline	Amino acid and derivatives	L-脯氨酸	氨基酸及衍生物	7810000	7900000	7840000	25600000	28000000	26500000	1.24899	3.40127	1.76608	up
pme0076	N-Acetyl-L-glutamic acid	Amino acid and derivatives	N-乙酰-L-谷氨酸	氨基酸及衍生物	1430000	1230000	988000	6230000	5040000	4710000	1.22967	4.38048	2.13109	up
pmf0585	Proline	Amino acid and derivatives	DL-脯氨酸	氨基酸及衍生物	7480000	7250000	6980000	24900000	26900000	25500000	1.24868	3.56057	1.83211	up
pme0018	L-Leucine	Amino acid and derivatives	L-亮氨酸	氨基酸及衍生物	2350000	2340000	2350000	713000	672000	788000	1.24688	0.308665	-1.69589	down
pme0039	L-Valine	Amino acid and derivatives	L-缬氨酸	氨基酸及衍生物	10700000	10100000	10300000	4770000	4750000	4880000	1.24866	0.463023	-1.11085	down
pme0057	DL-Homocysteine	Amino acid and derivatives	L-高半胱氨酸	氨基酸及衍生物	949000	1100000	770000	516000	445000	389000	1.1763	0.478893	-1.06222	down
pme0174	N-Propionylglycine	Amino acid and derivatives	丙甘氨酸	氨基酸及衍生物	4180000	3900000	3890000	1990000	1920000	1960000	1.24683	0.490393	-1.02799	down
pme1070	L-(-)-Tyrosine	Amino acid and derivatives	L-(-)-酪氨酸	氨基酸及衍生物	12600000	12900000	15200000	3990000	5200000	5780000	1.21418	0.367813	-1.44295	down
pme1104	L-Isoleucine	Amino acid and derivatives	L-异亮氨酸	氨基酸及衍生物	1480000	1540000	1530000	457000	469000	529000	1.24667	0.31978	-1.64485	down
pme1988	L-Alanine	Amino acid and derivatives	L-丙氨酸	氨基酸及衍生物	1580000	1780000	1730000	836000	920000	751000	1.22623	0.492534	-1.0217	down
pme2617	Methionine sulfoxide	Amino acid and derivatives	蛋氨酸亚砜	氨基酸及衍生物	360000	419000	458000	214000	153000	196000	1.19465	0.455133	-1.13564	down
pme2634	Dl-Norvaline	Amino acid and derivatives	缬氨酸	氨基酸及衍生物	10400000	9950000	9760000	4700000	4770000	4660000	1.24826	0.469279	-1.09148	down
pmf0484	alpha-Aminocaproic acid	Amino acid and derivatives	L-正亮氨酸	氨基酸及衍生物	15300000	14300000	14300000	6900000	6460000	7030000	1.24554	0.464465	-1.10636	down
pmf0593	D-(-)-Valine	Amino acid and derivatives	D-缬氨酸	氨基酸及衍生物	2050000	2100000	1940000	900000	911000	933000	1.24806	0.450575	-1.15016	down

## Sheet: ReCold-vs- Cold
Index	Compounds	Class	物质	物质类别	Cold-m1	Cold-m2	Cold-m3	ReCold-m1	ReCold-m2	ReCold-m3	VIP	Fold_Change	Log2FC	Type
pma0170	N', N''-Diferuloylspermidine	Phenolamides	N',N“-二阿魏酰亚精胺	酚胺	215000	170000	233000	95000	84000	128000	1.12738	0.496764	-1.00937	down
pma0461	14,15-Dehydrocrepenynic acid	Lipids	14,15-脱氢还阳参油酸	脂质	27600000	25700000	26700000	125000000	121000000	126000000	1.23212	4.65	2.21723	up
pma3606	9-Hydroxy-(10E,12Z,15Z)-octadecatrienoic acid	Lipids	9-羟基-(10E,12Z,15Z)十八碳三烯酸	脂质	5830000	5880000	5680000	22900000	22500000	22400000	1.23258	3.89879	1.96303	up
pma6216	Acacetin C-hexoside	Flavone	金合欢素 C-己糖苷	黄酮	6740000	7440000	7240000	3430000	3400000	3370000	1.22863	0.47619	-1.07039	down
pma6455	Ribulose-5-phosphate	Carbohydrates	核酮糖-5-磷酸	糖类	48400	66500	54700	22500	24000	21000	1.20378	0.397995	-1.32918	down
pmb0069	Benzamide	Others	苯甲酰胺	其它	910000	887000	811000	1910000	1870000	1890000	1.22765	2.17408	1.1204	up
pmb0165	LysoPC 16:1	Lipids	溶血磷脂酰胆碱 16:1	脂质	4450000	4100000	4300000	8940000	8990000	8380000	1.22758	2.04747	1.03384	up
pmb0197	N2-methylguanosine	Nucleotide and derivates	甲基鸟苷	核苷酸及衍生物	1480000	1690000	1380000	9260000	9540000	9040000	1.23003	6.11868	2.61322	up
pmb0202	Xanthine	Nucleotide and derivates	黄嘌呤	核苷酸及衍生物	1020000	1430000	1120000	7150000	6550000	5470000	1.21908	5.36975	2.42485	up
pmb0378	Luteolin O-feruloylhexoside	Flavone	木犀草素C-阿魏酰基己糖苷	黄酮	133000	135000	124000	25500	44900	49200	1.16808	0.305102	-1.71264	down
pmb0382	O-Feruloyl 4-hydroxylcoumarin	Phenylpropanoids	阿魏酸 4-羟基香豆素	苯丙素	2380000	2510000	3020000	12500000	14100000	13500000	1.22681	5.06953	2.34185	up
pmb0490	N-p-Coumaroyl putrescine	Phenolamides	N-对香豆酰基腐胺	酚胺	360000	425000	403000	6460000	6620000	7000000	1.2319	16.9024	4.07915	up
pmb0492	"N',N"",N""'-p-coumaroyl-cinnamoyl-caffeoyl spermidine"	Phenolamides	"N',N"",N""'-对香豆酰阿魏酰咖啡酰亚精胺"	酚胺	9780000	9740000	9610000	4570000	4560000	4900000	1.23013	0.481634	-1.05399	down
pmb0493	N'-p-Coumaroyl agmatine	Phenolamides	N'-对香豆酰基胍丁胺	酚胺	9	9	9	7000000	6910000	8050000	1.23273	813333	19.6335	up					RE
pmb0500	"N',N""-p-coumaroyl-feruloyl putrescine"	Phenolamides	"N',N""-对香豆酰阿魏酰基腐胺"	酚胺	146000	156000	183000	513000	430000	503000	1.21745	2.98144	1.57601	up
pmb0501	Agmatine	Phenolamides	胍丁胺	酚胺	749000	653000	629000	1530000	1620000	1460000	1.21926	2.26982	1.18258	up
pmb0503	N-(4'-O-glycosyl)-p-coumaroyl agmatine	Phenolamides	N-(4'-O-糖基)-对香豆酰胺丁胺	酚胺	9	9	9	41500	28200	38500	1.23227	4007.41	11.9685	up
pmb0505	N'-p-Coumaroyl putrescine	Phenolamides	N'-对香豆酰基腐胺	酚胺	668000	574000	555000	8670000	8350000	9000000	1.23143	14.4797	3.85596	up
pmb0508	N-p-Coumaroyl agmatine	Phenolamides	N-对香豆酰丁胺	酚胺	9	9	9	320000	353000	351000	1.23274	37925.9	15.2109	up
pmb0566	Luteolin O-hexosyl-O-pentoside	Flavone	木犀草素 O-己糖基-O-戊糖苷	黄酮	492000	508000	466000	111000	134000	126000	1.228	0.25307	-1.98239	down
pmb0576	Apigenin O-malonylhexoside	Flavone	芹菜素 O-丙二酰己糖苷	黄酮	5700000	6380000	6570000	2860000	2950000	2960000	1.22406	0.470241	-1.08853	down
pmb0604	Kaempferol 3-O-glucoside (Astragalin)	Flavonol	紫云英苷	黄酮醇	884000	782000	833000	446000	414000	372000	1.21351	0.492997	-1.02035	down
pmb0605	Apigenin 7-O-glucoside (Cosmosiin)	Flavone	芹菜素 7-O-葡萄糖苷	黄酮	5910000	6290000	6150000	1910000	1980000	1670000	1.2275	0.302997	-1.72262	down
pmb0607	Chrysoeriol 7-O-hexoside	Flavone	金圣草黄素 7-O-己糖苷	黄酮	1420000	1440000	1400000	424000	384000	395000	1.23129	0.282394	-1.82422	down
pmb0661	Chrysoeriol C-hexosyl-O-rhamnoside	Flavone	金圣草黄素 C-己糖基-O-鼠李糖苷	黄酮	45800000	45000000	43400000	21400000	20800000	22200000	1.23005	0.479881	-1.05925	down
pmb0665	Luteolin 8-C-hexosyl-O-hexoside	Flavone	木犀草素 8-C-己糖苷-O-己糖苷	黄酮	1390000	1350000	1520000	707000	681000	653000	1.22462	0.479108	-1.06158	down
pmb0677	C-hexosyl-chrysoeriol O-sinapoylhexoside	Flavone	C-己糖基-金圣草黄素 O-芥子酰己糖苷	黄酮	35400	34300	21200	83500	75100	76300	1.16456	2.58416	1.36969	up
pmb0716	Tricin di-O-hexoside	Flavone	麦黄酮 O-二己糖苷	黄酮	65300	74400	75900	196000	151000	209000	1.20043	2.57885	1.36673	up
pmb0771	N-Feruloyl tyramine	Phenolamides	阿魏酰酪胺	酚胺	82000	78300	82200	211000	186000	200000	1.22795	2.46186	1.29975	up
pmb0863	LysoPC 16:2 (2n isomer)	Lipids	溶血磷脂酰胆碱 16:2	脂质	192000	218000	219000	467000	485000	480000	1.22576	2.27663	1.1869	up
pmb0889	Punicic acid	Lipids	石榴酸	脂质	26600000	25300000	25100000	64600000	65100000	64200000	1.23172	2.51818	1.33238	up
pmb0890	MAG (18:2)	Lipids	单酰甘油酯 (18:2)	脂质	19100000	18400000	17000000	47800000	43500000	44900000	1.22709	2.49908	1.3214	up
pmb0896	N'-Feruloyl putrescine	Phenolamides	N'-阿魏酰腐胺	酚胺	114000	104000	114000	317000	469000	466000	1.20795	3.77108	1.91498	up
pmb0907	N-Feruloyl putrescine	Phenolamides	阿魏酸腐胺	酚胺	366000	297000	363000	1140000	1430000	1320000	1.22016	3.79142	1.92274	up
pmb1562	MAG (18:4) isomer3	Lipids	单酰甘油酯 (酰基 18:4) 异构3	脂质	4490000	4520000	4220000	19500000	18800000	19500000	1.23206	4.36886	2.12726	up
pmb2586	Gallocatechin-catechin	Polyphenol	没食子儿茶素-儿茶素	多酚	278000	254000	256000	54500	69900	63800	1.22564	0.238832	-2.06593	down
pmb2684	Cyclic AMP	Nucleotide and derivates	腺苷-3'-5'-环单磷酸	核苷酸及衍生物	1430000	1400000	1300000	692000	648000	716000	1.22433	0.497821	-1.0063	down
pmb2723	4-hydroxycoumarin di-glucoside	Phenylpropanoids	4-羟基香豆素 二葡糖苷	苯丙素	107000	104000	92000	25600	43200	36100	1.18209	0.346205	-1.5303	down
pmb2778	9,10-EODE	Lipids	9,10-环氧十八碳二烯酸	脂质	22100000	20400000	21000000	43900000	43800000	43500000	1.23008	2.06614	1.04694	up
pmb2786	9-HOTrE	Lipids	9-羟基十八碳三烯酸	脂质	7640000	7230000	7260000	18700000	18700000	18200000	1.23157	2.51243	1.32908	up
pmb2787	9-KODE	Lipids	13-酮十八碳二烯酸	脂质	1400000	1390000	1330000	4990000	4940000	4970000	1.23237	3.6165	1.8546	up
pmb2789	13-HpOTrE(r)	Lipids	13-过氧十八碳三烯酸	脂质	982000	791000	681000	3370000	3390000	2960000	1.216	3.96088	1.98582	up
pmb2791	9-HpOTrE	Lipids	9-羟基过氧十八碳三烯酸	脂质	860000	755000	825000	3400000	3500000	3340000	1.2307	4.19672	2.06926	up
pmb2799	12,13-EODE	Lipids	12,13-环氧十八碳二烯酸	脂质	363000	361000	341000	1660000	1620000	1640000	1.2323	4.61972	2.2078	up
pmb2804	13-HPODE	Lipids	13-过氧十八碳二烯酸	脂质	1150000	1120000	1140000	3080000	3480000	3120000	1.2292	2.83871	1.50524	up
pmb2819	O-Caffeoyl maltotriose	Phenylpropanoids	咖啡酰麦芽三糖	苯丙素	162000	163000	165000	68300	63600	60800	1.22939	0.393265	-1.34643	down
pmb2987	Acacetin O-acetyl hexoside	Flavone	金合欢素 O-乙酰己糖苷	黄酮	6840000	6060000	6970000	2020000	2090000	1840000	1.22715	0.299446	-1.73963	down
pmb3007	Chrysoeriol O-glucuronic acid	Flavone	金圣草黄素 O-葡萄糖醛酸	黄酮	194000	181000	204000	819000	805000	813000	1.23126	4.20898	2.07347	up
pmb3101	2-Isopropylmalate	Organic acids and derivatives	2-异丙基苹果酸	有机酸及衍生物	2170000	1990000	1970000	5950000	5900000	5980000	1.23062	2.90865	1.54035	up
pme0006	L-Proline	Amino acid and derivatives	L-脯氨酸	氨基酸及衍生物	7240000	8180000	7430000	15500000	15300000	15700000	1.22601	2.03501	1.02504	up
pme0032	Hypoxanthine	Nucleotide and derivates	次黄嘌呤	核苷酸及衍生物	231000	227000	212000	1530000	1390000	1400000	1.23162	6.44776	2.6888	up
pme0038	Cytosine	Nucleotide and derivates	胞嘧啶	核苷酸及衍生物	3910000	3670000	3810000	24900000	24800000	23200000	1.23214	6.40035	2.67815	up
pme0056	2,3-dimethylsuccinic acid	Amino acid and derivatives	2,3-二甲基丁氨酸	氨基酸及衍生物	103000	115000	155000	301000	286000	357000	1.18191	2.53083	1.33961	up
pme0132	Asp-phe	Amino acid and derivatives	天冬氨酸-苯丙氨酸	氨基酸及衍生物	631000	663000	642000	3290000	3210000	3270000	1.23255	5.04649	2.33528	up
pme0183	2-Hydroxy-6-aminopurine	Nucleotide and derivates	2-羟基-6-氨基嘌呤	核苷酸及衍生物	3060000	2940000	3400000	22200000	23000000	22300000	1.23148	7.18085	2.84415	up
pme0190	N-Glycyl-L-leucine	Amino acid and derivatives	N-甘氨酰-L-亮氨酸	氨基酸及衍生物	1530000	1400000	1450000	5830000	6120000	5730000	1.23138	4.03653	2.01312	up
pme0226	L-Asparagine	Amino acid and derivatives	L-天冬酰胺	氨基酸及衍生物	8080000	8250000	7620000	3870000	3710000	3880000	1.22923	0.478497	-1.06342	down
pme0258	Uracil	Nucleotide and derivates	尿嘧啶	核苷酸及衍生物	5820000	7590000	6520000	15300000	15100000	15800000	1.2126	2.31811	1.21295	up
pme0264	Thymidine	Nucleotide and derivates	胸苷	核苷酸及衍生物	346000	351000	375000	2430000	2550000	2330000	1.23192	6.81903	2.76957	up
pme0369	Kaempferol 3-O-rutinoside (Nicotiflorin)	Flavonol	山奈酚 3-O-芸香糖苷	黄酮醇	3310000	3210000	3170000	770000	804000	768000	1.23232	0.241692	-2.04876	down
pme0372	Naringenin 7-O-glucoside (Prunin)	Flavanone	柚皮素-7-O-葡萄糖苷 (樱黄素)	黄烷酮	270000	278000	341000	750000	1040000	664000	1.17929	2.7604	1.46488	up
pme0379	Apigenin	Flavone	芹菜素	黄酮	92000	95700	187000	555000	539000	360000	1.1501	3.88044	1.95622	up
pme0398	Chlorogenic acid (3-O-Caffeoylquinic acid)	Organic acids and derivatives	绿原酸	有机酸及衍生物	2060000	2300000	2190000	11300000	7990000	6870000	1.20397	3.99389	1.9978	up
pme0489	N-Methylnicotinamide	Vitamins and derivatives	N-甲基烟酰胺	维生素及衍生物	68400	80600	72500	224000	216000	198000	1.22504	2.88036	1.52625	up
pme0543	Indole-5-carboxylic acid	Indole derivatives	吲哚-5-甲酸	吲哚及衍生物	528000	458000	473000	1570000	1490000	1430000	1.22768	3.07745	1.62174	up
pme1063	Uridine	Nucleotide and derivates	尿嘧啶核苷	核苷酸及衍生物	11500000	11700000	11300000	26400000	25500000	24700000	1.23101	2.22029	1.15075	up
pme1086	Glutathione reduced form	Amino acid and derivatives	谷胱甘肽还原型	氨基酸及衍生物	463000	500000	487000	3610000	3360000	3100000	1.23124	6.94483	2.79594	up
pme1097	Adenine	Nucleotide and derivates	腺嘌呤	核苷酸及衍生物	1340000	1430000	1360000	8260000	7340000	8010000	1.23149	5.71671	2.51518	up
pme1109	Guanine	Nucleotide and derivates	鸟嘌呤	核苷酸及衍生物	427000	488000	470000	2360000	2170000	2130000	1.23032	4.80866	2.26564	up
pme1178	Guanosine	Nucleotide and derivates	鸟苷	核苷酸及衍生物	14400000	14900000	14200000	30700000	29500000	27800000	1.22777	2.02299	1.01649	up
pme1181	Deoxyguanosine	Nucleotide and derivates	2'-脱氧鸟苷	核苷酸及衍生物	841000	776000	806000	10500000	9950000	9570000	1.23226	12.3896	3.63106	up
pme1187	5-Methyluridine	Nucleotide and derivates	5-甲基尿苷	核苷酸及衍生物	9	9	9	247000	246000	246000	1.23277	27370.4	14.7403	up
pme1194	Deoxycytidine	Nucleotide and derivates	脱氧胞苷	核苷酸及衍生物	957000	1240000	1100000	8000000	8150000	7450000	1.22891	7.15802	2.83956	up
pme1294	Xanthosine	Nucleotide and derivates	黄苷	核苷酸及衍生物	8770000	8680000	8370000	22100000	22800000	22700000	1.23196	2.61813	1.38853	up
pme1346	8-Hydroxyguanosine	Nucleotide and derivates	8-羟基鸟苷	核苷酸及衍生物	791000	725000	741000	2330000	2260000	2360000	1.23103	3.07931	1.62261	up
pme1436	p-Coumaric acid	Phenylpropanoids	4-香豆酸	苯丙素	8130000	7790000	7070000	15800000	15900000	15800000	1.2248	2.06612	1.04692	up
pme1518	Nobiletin	Flavone	川陈皮素	黄酮	3930000	4190000	4030000	12400000	11700000	11700000	1.23133	2.9465	1.559	up
pme1547	Baicalein-7-O-glucuronide (Baicalin)	Flavone	黄芩苷	黄酮	59900	58700	49700	480000	379000	445000	1.22789	7.74807	2.95384	up
pme1550	Tangeretin	Flavone	桔皮素	黄酮	3420000	3460000	3430000	9820000	9270000	9510000	1.23211	2.77401	1.47197	up
pme1605	Kaempferol 3-O-robinobioside (Biorobin)	Flavonol	山奈酚 3-O-洋槐糖苷	黄酮醇	3160000	3240000	3100000	742000	758000	701000	1.23192	0.231684	-2.10977	down
pme1683	D-Pantothenic dcid	Organic acids and derivatives	D-泛酸	有机酸及衍生物	1400000	1330000	1220000	655000	687000	594000	1.21641	0.490127	-1.02877	down
pme1820	p–Hydroxyphenyl acetic acid	Organic acids and derivatives	对-羟基苯乙酸	有机酸及衍生物	132000	105000	107000	266000	264000	280000	1.2139	2.35465	1.23551	up
pme2122	Histamine	Amino acid and derivatives	组胺	氨基酸及衍生物	2970000	2960000	2950000	19300000	19300000	18200000	1.23251	6.3964	2.67726	up
pme2253	L-Gulonic-γ-lactone	Others	古洛糖酸内酯	其它	162000	128000	153000	359000	304000	277000	1.18809	2.1219	1.08535	up
pme2266	Biotin	Vitamins and derivatives	D-生物素	维生素及衍生物	1520000	1540000	1570000	654000	691000	684000	1.23143	0.438229	-1.19024	down
pme2366	Phenethylamine	Others	2-苯乙胺	其它	3970000	3620000	3550000	8240000	8060000	8030000	1.22765	2.18402	1.12699	up
pme2457	Luteolin 7-O-glucoside (Cynaroside)	Flavone	木犀草苷	黄酮	1080000	1220000	1500000	659000	477000	615000	1.16177	0.460789	-1.11782	down
pme2598	3,4-Dihydroxybenzeneacetic acid	Organic acids and derivatives	3,4-二羟基苯乙酸	有机酸及衍生物	9	9	9	91000	137000	119000	1.23235	12851.9	13.6497	up
pme2603	3-Hydroxyanthranilic acid	Organic acids and derivatives	3-羟基-2-氨基苯甲酸	有机酸及衍生物	663000	630000	620000	2240000	2100000	2060000	1.23099	3.34553	1.74224	up
pme2658	N-Methyltryptamine	Alkaloids	N-甲基色胺	生物碱	12200000	12200000	12100000	4200000	3920000	3960000	1.23179	0.330959	-1.59528	down
pme2670	4-Hydroxybenzaldehyde	Organic acids and derivatives	4-羟基苯甲醛	有机酸及衍生物	9340000	9130000	8770000	18700000	17800000	21000000	1.22066	2.11087	1.07784	up
pme2693	N-Acetylputrescine	Phenolamides	N-乙酰丁二胺	酚胺	558000	521000	567000	1310000	1270000	1140000	1.22377	2.26002	1.17634	up
pme2776	2'-Deoxyinosine	Nucleotide and derivates	2-脱氧肌苷	核苷酸及衍生物	1820000	1880000	1840000	16500000	16800000	16700000	1.23272	9.02527	3.17397	up
pme2890	L-Homocystine	Amino acid and derivatives	L-高胱氨酸	氨基酸及衍生物	224000	195000	225000	640000	496000	552000	1.21271	2.62112	1.39018	up
pme2903	4-Hydroxybenzoic acid	Organic acids and derivatives	对羟基苯甲酸	有机酸及衍生物	13100000	12400000	12200000	78900000	79000000	79300000	1.2324	6.29178	2.65347	up
pme3160	D-Glucose 6-phosphate	Carbohydrates	D-葡萄糖-6-磷酸	糖类	941000	932000	935000	287000	260000	244000	1.2293	0.281695	-1.82779	down
pme3179	CYS-GLY	Amino acid and derivatives	半胱氨酰甘氨酸	氨基酸及衍生物	33400	13500	35300	77700	115000	73600	1.07902	3.23966	1.69584	up
pme3224	Vitexin 2''-O-beta-L-rhamnoside	Flavone	牡荆素-2-O-鼠李糖苷	黄酮	1010000	1010000	1060000	419000	378000	430000	1.22756	0.398377	-1.3278	down
pme3267	Kaempferol 3-O-galactoside (Trifolin)	Flavonol	三叶豆甙	黄酮醇	1150000	1160000	1200000	513000	556000	464000	1.22245	0.436752	-1.19511	down
pme3282	Afzelechin (3,5,7,4'-Tetrahydroxyflavan)	Flavanone	阿福豆素	黄烷酮	1370000	1320000	1250000	541000	555000	569000	1.22979	0.422589	-1.24267	down
pme3313	D-Fructose 6-phosphate	Carbohydrates	D-果糖-6-磷酸	糖类	368000	340000	324000	137000	154000	150000	1.22403	0.427326	-1.22659	down
pme3346	5-hydroxyhexanoic acid	Organic acids and derivatives	5-羟基己酸	有机酸及衍生物	273000	273000	285000	949000	883000	846000	1.23043	3.22262	1.68824	up
pme3367	6-MethylCoumarin	Phenylpropanoids	6-甲基香豆素	苯丙素	9	9	9	312000	303000	299000	1.23277	33851.9	15.0469	up
pme3732	Cytidine	Nucleotide and derivates	胞苷	核苷酸及衍生物	9420000	10400000	9610000	63500000	61600000	63000000	1.23211	6.39144	2.67614	up
pme3882	2'-Deoxyuridine	Nucleotide and derivates	2'-脱氧尿苷	核苷酸及衍生物	9	9	9	213000	244000	204000	1.2327	24481.5	14.5794	up
pme3960	Deoxyadenosine	Nucleotide and derivates	2-脱氧腺苷	核苷酸及衍生物	36600	52400	29700	253000	251000	251000	1.21417	6.36057	2.66916	up
pme3965	2-(dimethylamino)guanosine	Nucleotide and derivates	二甲基鸟苷	核苷酸及衍生物	76300	74600	83700	1250000	1260000	1260000	1.23236	16.0699	4.00629	up
pme3970	β-Pseudouridine	Nucleotide and derivates	假尿苷	核苷酸及衍生物	1070000	1030000	1060000	2390000	2360000	2380000	1.23218	2.25633	1.17398	up
pme3982	Hypoxanthine-9-β-D-arabinofuranoside	Nucleotide and derivates	阿糖肌苷	核苷酸及衍生物	2880000	2900000	2630000	7030000	7270000	7420000	1.22937	2.58264	1.36885	up
pmf0035	Glucose-1-phosphate	Carbohydrates	葡萄糖-1-磷酸	糖类	963000	1020000	957000	288000	249000	268000	1.22951	0.27381	-1.86876	down
pmf0159	Azadiradione	Sterides	印苦楝二酮	甾体	62100	71900	66400	148000	158000	133000	1.21605	2.19062	1.13134	up
pmf0217	D-Glucose-6-phosphate disodium salt	Others	6-磷酸葡萄糖二钠	其它	775000	923000	870000	285000	267000	252000	1.22548	0.313084	-1.67538	down
pmf0220	D-Fructose 6-phosphate-disodium salt	Carbohydrates	D-果糖-6-磷酸二钠盐	糖类	937000	1050000	994000	289000	310000	292000	1.23005	0.298893	-1.7423	down
pmf0267	Indole-3-carboxylic	Alkaloids	吲哚-3-羧酸	生物碱	530000	500000	496000	1670000	1630000	1580000	1.23148	3.1979	1.67713	up
pmf0271	(E)-p-coumaric acid	Phenylpropanoids	对羟基肉桂酸	苯丙素	915000	662000	585000	1850000	1890000	1540000	1.17142	2.44218	1.28817	up
pmf0286	Phytol	Terpene	植醇	萜类	4120000	4030000	3920000	15700000	15400000	15300000	1.2324	3.84424	1.9427	up
pmf0328	lumichrome	Alkaloids	7,8-二甲基咯嗪	生物碱	134000	133000	92000	307000	299000	287000	1.18972	2.48747	1.31468	up
pmf0336	Indole-3-carboxylic acid	Alkaloids	3-吲哚甲酸	生物碱	523000	512000	513000	1570000	1580000	1590000	1.23263	3.06202	1.61448	up
pmf0347	Dihydropinosylvin	Others	二氢赤松素	其它	9	9	9	101000	97900	96500	1.23276	10940.7	13.4174	up
pmf0382	5,7-Dihydroxy-3',4',5'-trimethoxyflavone	Flavonoid	5,7-二羟基-3',4',5'-三甲氧基黄酮	黄酮类	122000	114000	122000	493000	501000	457000	1.23109	4.05307	2.01902	up
pmf0388	Dehydrovomifoliol	Alcohols	去氢催吐萝芙木醇	醇类	53600	59100	65900	176000	141000	159000	1.21369	2.66517	1.41423	up
pmf0408	Plantamajoside	Organic acids and derivatives	大车前苷	有机酸及衍生物	281000	300000	266000	1500000	1400000	1400000	1.23121	5.07674	2.3439	up
pmf0451	Ginsenoside Rg1	Terpene	人参皂苷Rg1	萜类	42900	25100	21400	118000	129000	212000	1.16741	5.13423	2.36015	up
pmf0458	6-Gingerol	Polyphenol	6-姜酚	多酚	4780000	4890000	4870000	19600000	18500000	18800000	1.23234	3.91334	1.9684	up
pmf0460	10-Gingerol	Phenylpropanoids	10-姜酚	苯丙素	9	9	9	145000	143000	140000	1.23277	15851.9	13.9524	up
pmf0557	Acid orange 20	Alkaloids	橙黄Ⅰ	生物碱	17400000	16700000	17000000	51300000	50400000	50000000	1.23233	2.96869	1.56983	up
pmf0585	Proline	Amino acid and derivatives	DL-脯氨酸	氨基酸及衍生物	6990000	7840000	6890000	15100000	14600000	14800000	1.2246	2.0488	1.03478	up
pmf0596	Cordycepin	Nucleotide and derivates	虫草素	核苷酸及衍生物	188000	189000	172000	1680000	1650000	1500000	1.23167	8.79781	3.13715	up

## Sheet: ReDrought- vs-Drought
Index	Compounds	Class	物质	物质类别	Drought-m1	Drought-m2	Drought-m3	ReDrought-m1	ReDrought-m2	ReDrought-m3	VIP	Fold_Change	Log2FC	Type
pmb0287	MAG (18:4) isomer2	Lipids	单酰甘油酯 (酰基 18:4) 异构2	脂质	223000	193000	209000	594000	623000	676000	1.20941	3.0288	1.59875	up
pmb0292	Cholesterol	Lipids	胆固醇	脂质	527000	728000	501000	1160000	1410000	1190000	1.15136	2.14123	1.09844	up
pmb0848	LysoPC 16:1 (2n isomer)	Lipids	溶血磷脂酰胆碱 16:1(2n异构)	脂质	392000	468000	364000	1390000	1670000	2030000	1.19506	4.1585	2.05606	up
pmb0856	LysoPE 18:1 (2n isomer)	Lipids	溶血磷脂酰乙醇胺 18:1(2n异构)	脂质	5650000	7530000	4140000	52200000	55200000	64000000	1.201	9.89607	3.30686	up
pmb0859	LysoPC 18:1 (2n isomer)	Lipids	溶血磷脂酰胆碱 18:1(2n异构)	脂质	173000	275000	157000	2140000	2520000	3080000	1.20094	12.7934	3.67733	up
pmb0863	LysoPC 16:2 (2n isomer)	Lipids	溶血磷脂酰胆碱 16:2	脂质	85200	85000	79500	245000	271000	355000	1.19557	3.48819	1.80248	up
pmb0864	LysoPE 14:0	Lipids	溶血磷脂酰乙醇胺 14:0	脂质	507000	668000	375000	953000	1130000	1240000	1.10162	2.14387	1.10022	up
pmb0865	LysoPC 18:3 (2n isomer)	Lipids	溶血磷脂酰胆碱 18:3(2n异构)	脂质	819000	946000	741000	3390000	3650000	4770000	1.19972	4.71269	2.23655	up
pmb0873	LysoPC 18:2 (2n isomer)	Lipids	溶血磷脂酰胆碱 18:2(2n异构)	脂质	7950000	10100000	6680000	48600000	55100000	67300000	1.20094	6.91468	2.78966	up
pmb0874	LysoPE 18:2 (2n isomer)	Lipids	溶血磷脂酰乙醇胺 18:2(2n异构)	脂质	777000	1370000	448000	3980000	4420000	5040000	1.13746	5.17919	2.37273	up
pmb0876	LysoPE 16:0	Lipids	溶血磷脂酰乙醇胺 16:0	脂质	11800000	17000000	7580000	33100000	49400000	46600000	1.12757	3.54865	1.82727	up
pmb0877	LysoPE 18:1	Lipids	溶血磷脂酰乙醇胺 18:1	脂质	238000	321000	174000	2170000	2530000	2530000	1.20106	9.86357	3.30211	up
pmb0882	LysoPC 18:1	Lipids	溶血磷脂酰胆碱 18:1	脂质	5100000	6440000	4130000	12200000	13300000	15700000	1.16363	2.62923	1.39464	up
pmb0883	LysoPE 18:0	Lipids	溶血磷脂酰乙醇胺 18:0	脂质	43300	67900	30400	142000	185000	211000	1.13772	3.79944	1.92578	up
pmb2388	LysoPC 18:0 (2n isomer)	Lipids	溶血磷脂酰胆碱 18:0(2n异构)	脂质	596000	859000	516000	7120000	7930000	10400000	1.20274	12.9122	3.69067	up
pmc0960	LysoPC 20:4	Lipids	溶血磷脂酰胆碱 20:4	脂质	1180000	1640000	811000	12400000	14300000	17900000	1.19643	12.2831	3.6186	up
pmd0145	LysoPC 20:1	Lipids	溶血磷脂酰胆碱 20:1	脂质	264000	438000	202000	802000	1040000	1040000	1.12832	3.18805	1.67268	up
pmd0160	LysoPE 16:0 (2n isomer)	Lipids	溶血磷脂酰乙醇胺 16:0(2n异构)	脂质	1880000	3110000	1280000	5440000	7750000	7650000	1.10985	3.32376	1.73282	up
pmb1562	MAG (18:4) isomer3	Lipids	单酰甘油酯 (酰基 18:4) 异构3	脂质	1980000	1790000	2550000	1070000	968000	751000	1.14219	0.441297	-1.18018	down
pmb2221	4-Hydroxysphinganine	Lipids	4-羟基鞘氨醇	脂质	110000000	103000000	114000000	39600000	55600000	52200000	1.17354	0.450765	-1.14955	down
pmb2787	9-KODE	Lipids	13-酮十八碳二烯酸	脂质	726000	688000	726000	363000	339000	363000	1.212	0.497664	-1.00676	down
pmf0353	1,18-Octadecanediol	Lipids	1,18-十八烷二醇	脂质	93400	85300	81100	38600	40800	44500	1.20085	0.476905	-1.06823	down
pme0433	Procyanidin A2	Proanthocyanidins	原花青素A2	原花青素	49900	56900	40300	237000	281000	293000	1.20436	5.51326	2.4629	up
pma0149	Sinapoyl malate	Organic acids and derivatives	芥子酰苹果酸	有机酸及衍生物	347000	327000	334000	1200000	1210000	1270000	1.2148	3.65079	1.86821	up
pma3724	1-O-Feruloyl quinic acid	Organic acids and derivatives	1-O-阿魏酰奎宁酸	有机酸及衍生物	3210000	2870000	3340000	6740000	7100000	6940000	1.207	2.20594	1.1414	up
pmb0751	5-O-p-Coumaroyl shikimic acid	Organic acids and derivatives	5-O-对香豆酰莽草酸	有机酸及衍生物	597000	736000	780000	3060000	3010000	3260000	1.2076	4.41552	2.14258	up
pmb3075	3-O-p-Coumaroyl shikimic acid	Organic acids and derivatives	3-O-对香豆酰莽草酸	有机酸及衍生物	24800	24000	25500	151000	144000	173000	1.21303	6.29879	2.65507	up
pmb3101	2-Isopropylmalate	Organic acids and derivatives	2-异丙基苹果酸	有机酸及衍生物	1920000	2030000	1960000	6190000	6200000	7030000	1.21197	3.28596	1.71631	up
pme0397	Shikimic acid	Organic acids and derivatives	(-)-莽草酸	有机酸及衍生物	753000	816000	787000	1530000	1990000	2040000	1.18682	2.35993	1.23875	up
pme0398	Chlorogenic acid (3-O-Caffeoylquinic acid)	Organic acids and derivatives	绿原酸	有机酸及衍生物	3450000	4500000	3870000	63300000	65200000	73600000	1.21322	17.0981	4.09577	up
pme1806	Chlorogenic acid methyl ester	Organic acids and derivatives	绿原酸甲酯	有机酸及衍生物	1030000	1190000	1150000	2220000	2340000	2520000	1.20136	2.10089	1.071	up
pme2362	Mandelic acid	Organic acids and derivatives	扁桃酸	有机酸及衍生物	98600	79700	84800	202000	201000	202000	1.20226	2.29951	1.20132	up
pme3346	5-hydroxyhexanoic acid	Organic acids and derivatives	5-羟基己酸	有机酸及衍生物	292000	262000	245000	796000	919000	995000	1.20482	3.39174	1.76203	up
pmf0419	Salicin	Organic acids and derivatives	水杨苷	有机酸及衍生物	53700	54600	49100	126000	127000	146000	1.20613	2.53494	1.34195	up
pmf0578	Citric acid monohydrate	Organic acids and derivatives	柠檬酸一水合物	有机酸及衍生物	11100000	6340000	12000000	20900000	19800000	22100000	1.08113	2.13315	1.09299	up
pme2884	Guanidinoethyl sulfonate	Organic acids and derivatives	眯基牛磺酸	有机酸及衍生物	203000	134000	299000	91800	97600	73900	1.04715	0.413994	-1.27232	down
pme3210	Genistein 7-O-Glucoside (Genistin)	Isoflavone	染料木苷	异黄酮	1300000	1500000	1460000	6480000	6370000	6620000	1.21345	4.57042	2.19233	up
pme3233	Calycosin	Isoflavone	毛蕊异黄酮	异黄酮	5420000	5510000	5670000	11700000	12000000	14100000	1.2024	2.27711	1.1872	up
pme3250	Biochanin A	Isoflavone	鹰嘴豆素	异黄酮	92700	101000	104000	582000	530000	641000	1.21208	5.88848	2.55789	up
pme3251	Glycitein	Isoflavone	黄豆黄素	异黄酮	2650000	2800000	2780000	13200000	13800000	13800000	1.21527	4.95747	2.3096	up
pme3292	Prunetin	Isoflavone	李属异黄酮	异黄酮	233000	250000	246000	1450000	1360000	1620000	1.21314	6.07682	2.60332	up
pme3400	Sissotrin	Isoflavone	鹰嘴豆素 7-O-葡萄糖苷(印度黄檀苷)	异黄酮	2190000	2000000	2130000	7290000	7800000	8260000	1.21282	3.69462	1.88543	up
pmb0789	Pyridoxine O-glucoside	Vitamins and derivatives	吡哆醇葡萄糖苷	维生素及衍生物	14800000	13800000	13800000	30500000	29900000	32600000	1.21072	2.1934	1.13317	up
pme2111	L-ascorbate	Vitamins and derivatives	抗坏血酸	维生素及衍生物	1930000	1940000	1690000	10600000	12100000	15000000	1.20751	6.78058	2.76141	up
pme3478	Pantetheine	Vitamins and derivatives	泛酰巯基乙胺	维生素及衍生物	205000	192000	203000	444000	436000	420000	1.21307	2.16667	1.11548	up
pmb2222	Phytocassane C	Terpene	植保素C	萜类	11400000	10900000	12700000	4340000	6040000	5740000	1.16828	0.460571	-1.1185	down
pmb3088	Trehalose 6-phosphate	Carbohydrates	海藻糖 6-磷酸	糖类	128000	140000	128000	52700	36900	41600	1.19382	0.331313	-1.59373	down
pme3160	D-Glucose 6-phosphate	Carbohydrates	D-葡萄糖-6-磷酸	糖类	186000	225000	214000	73000	65300	80300	1.2018	0.34976	-1.51556	down
pmf0035	Glucose-1-phosphate	Carbohydrates	葡萄糖-1-磷酸	糖类	208000	203000	237000	80600	84900	65100	1.19558	0.355864	-1.4906	down
pmf0138	D-(+)-Mannose	Carbohydrates	甘露糖	糖类	898000	893000	896000	429000	464000	426000	1.21172	0.490882	-1.02655	down
pmf0220	D-Fructose 6-phosphate-disodium salt	Carbohydrates	D-果糖-6-磷酸二钠盐	糖类	222000	266000	239000	74700	74000	82400	1.2088	0.317882	-1.65344	down
pma1840	Coumaroyl choline	Alkaloids	香豆酰胆碱	生物碱	272000	200000	240000	638000	615000	774000	1.18731	2.84691	1.5094	up
pmb0774	N-hydroxy tryptamine	Alkaloids	羟基色胺	生物碱	773000	745000	588000	3160000	4090000	4990000	1.19661	5.81197	2.53903	up
pme2024	serotonin	Alkaloids	五羟色胺	生物碱	804000	777000	645000	3560000	4270000	5330000	1.20173	5.91195	2.56363	up
pme3333	1,4-dihydro-1-Methyl-4-oxo-3-pyridinecarboxamide	Alkaloids	1,4-二氢-1-甲基-4-氧代-3-吡啶甲酰胺	生物碱	679000	748000	522000	1920000	2010000	2100000	1.19388	3.09389	1.62942	up
pmf0328	lumichrome	Alkaloids	7,8-二甲基咯嗪	生物碱	9	9	9	78800	65400	82400	1.21552	8392.59	13.0349	up
pmf0565	L-Dencichin	Alkaloids	三七素	生物碱	89100	135000	177000	337000	392000	771000	1.08489	3.73972	1.90293	up
pmf0312	Coixol	Alkaloids	薏苡素	生物碱	136000	120000	113000	9	9	9	1.21565	7.31707e-05	-13.7384	down
pma6298	3-Hydroxypyridine	Others	3-羟基吡啶	其它	92200	77300	80200	179000	189000	225000	1.19125	2.37485	1.24784	up
pmf0443	Parthenolide	Others	小白菊内酯	其它	87500	71500	86400	182000	158000	153000	1.18164	2.00896	1.00645	up
pmb2507	2-Deoxyribose 1-phosphate	Others	2-脱氧核糖 1-磷酸	其它	99300	54800	102000	32200	32000	35500	1.10788	0.389301	-1.36104	down
pmf0217	D-Glucose-6-phosphate disodium salt	Others	6-磷酸葡萄糖二钠	其它	286000	271000	288000	138000	109000	131000	1.19685	0.447337	-1.16057	down
pme0001	Hesperetin 7-O-neohesperidoside (Neohesperidin)	Flavanone	新橙皮苷	黄烷酮	2160000	2140000	2220000	4990000	4840000	5020000	1.21464	2.27761	1.18752	up
pme0330	Naringenin 7-O-neohesperidoside (Naringin)	Flavanone	柚皮素 7-O-新橘皮糖苷 (柚皮苷)	黄烷酮	236000	199000	203000	621000	658000	638000	1.20974	3.0047	1.58722	up
pme0372	Naringenin 7-O-glucoside (Prunin)	Flavanone	柚皮素-7-O-葡萄糖苷 (樱黄素)	黄烷酮	9	9	9	560000	545000	649000	1.21566	64963	15.9873	up
pme2949	Hesperetin 7-rutinoside (Hesperidin)	Flavanone	橙皮苷	黄烷酮	2460000	2340000	2330000	5370000	5180000	5330000	1.21409	2.22721	1.15524	up
pmf0234	Isoschaftoside	Flavonoid	异夏佛塔苷	黄酮类	3570000	3600000	3650000	8070000	7630000	8170000	1.21352	2.2061	1.1415	up
pmf0382	5,7-Dihydroxy-3',4',5'-trimethoxyflavone	Flavonoid	5,7-二羟基-3',4',5'-三甲氧基黄酮	黄酮类	52100	44900	53300	156000	135000	165000	1.20244	3.03393	1.60119	up
pmf0417	Eriocitrin	Flavonoid	圣草次苷	黄酮类	91100	75100	57800	168000	146000	157000	1.14294	2.10268	1.07223	up
pmf0548	Schaftoside	Flavonoid	夏佛塔苷	黄酮类	11600000	11000000	11800000	23300000	24000000	23900000	1.21331	2.06977	1.04947	up
pmf0549	Diosmin	Flavonoid	地奥司明	黄酮类	6640000	7030000	7230000	21100000	22000000	21500000	1.21429	3.09091	1.62803	up
pmf0570	Liquiritin	Flavonoid	甘草苷	黄酮类	255000	307000	226000	726000	736000	811000	1.19669	2.88452	1.52833	up
pmf0204	Hyperoside	Flavonoid	金丝桃苷	黄酮类	2740000	2060000	2070000	1090000	1050000	1020000	1.17884	0.459971	-1.12039	down
pma1116	Kaempferide	Flavonol	山奈素	黄酮醇	2840000	3130000	3330000	10000000	10900000	11700000	1.20907	3.50538	1.80957	up
pmb0604	Kaempferol 3-O-glucoside (Astragalin)	Flavonol	紫云英苷	黄酮醇	484000	536000	508000	1460000	1320000	1620000	1.20568	2.87958	1.52586	up
pme0369	Kaempferol 3-O-rutinoside (Nicotiflorin)	Flavonol	山奈酚 3-O-芸香糖苷	黄酮醇	1830000	1670000	1830000	6240000	7390000	7920000	1.20835	4.04315	2.01548	up
pme1540	Isorhamnetin 3-O-neohesperidoside	Flavonol	异鼠李素-3-O-新橙皮糖苷	黄酮醇	935000	1410000	705000	4260000	4700000	5220000	1.17512	4.64918	2.21698	up
pme1605	Kaempferol 3-O-robinobioside (Biorobin)	Flavonol	山奈酚 3-O-洋槐糖苷	黄酮醇	1830000	1690000	1750000	6550000	7430000	7220000	1.21345	4.02277	2.00819	up
pme2898	Dihydromyricetin	Flavonol	二氢杨梅素	黄酮醇	243000	189000	185000	1180000	1530000	1250000	1.20676	6.41815	2.68216	up
pme3267	Kaempferol 3-O-galactoside (Trifolin)	Flavonol	三叶豆甙	黄酮醇	589000	478000	364000	1580000	1490000	1440000	1.18186	3.15164	1.6561	up
pmb0576	Apigenin O-malonylhexoside	Flavone	芹菜素 O-丙二酰己糖苷	黄酮	1770000	1740000	1700000	9320000	10200000	11000000	1.21384	5.85797	2.5504	up
pmb0601	Chrysoeriol O-hexosyl-O-pentoside	Flavone	金圣草黄素 O-己糖基-O-戊糖苷	黄酮	126000	214000	174000	1010000	1020000	1090000	1.19817	6.07004	2.60171	up
pmb0603	Chrysoeriol O-hexosyl-O-hexoside	Flavone	金圣草黄素 O-二己糖苷	黄酮	182000	228000	257000	697000	601000	636000	1.19027	2.89955	1.53583	up
pmb0605	Apigenin 7-O-glucoside (Cosmosiin)	Flavone	芹菜素 7-O-葡萄糖苷	黄酮	1750000	1450000	1840000	4270000	4390000	5180000	1.19458	2.74603	1.45735	up
pmb0607	Chrysoeriol 7-O-hexoside	Flavone	金圣草黄素 7-O-己糖苷	黄酮	328000	328000	349000	708000	893000	957000	1.19173	2.54527	1.34782	up
pmb0608	Chrysoeriol O-malonylhexoside	Flavone	金圣草黄素 O-丙二酰己糖苷	黄酮	16700000	17400000	17600000	55800000	58500000	61100000	1.21412	3.39265	1.76241	up
pmb0732	Tricin 5-O-feruloylhexoside	Flavone	麦黄酮 5-O-阿魏酰己糖苷	黄酮	7900000	8830000	9580000	20400000	19200000	20600000	1.20261	2.2881	1.19415	up
pmb0745	Tricin 4'-O-syringyl alcohol	Flavone	麦黄酮 4'-O-丁香醇醚	黄酮	14500000	13900000	14700000	37100000	38900000	41800000	1.21201	2.73318	1.45058	up
pmb1270	Tricin 4'-O-(β-guaiacylglyceryl) ether 5-O-hexosyl-O-hexoside	Flavone	麦黄酮 4'-O-(β-愈创木酰甘油) 醚 5-O-二己糖苷	黄酮	499000	518000	553000	1480000	1540000	1560000	1.21319	2.9172	1.54458	up
pmb1466	Tricin 4'-O-syringic acid	Flavone	麦黄酮 4'-O-丁香酸	黄酮	838000	801000	856000	1980000	2030000	2010000	1.21439	2.41283	1.27072	up
pmb2850	Tricin	Flavone	麦黄酮	黄酮	3710000	3940000	4100000	11800000	11200000	12600000	1.21135	3.02979	1.59922	up
pmb2973	Chrysoeriol 6-C-pentosyl-O-rutinoside	Flavone	金圣草黄素 6-C-戊糖基-O-芸香糖苷	黄酮	35200	35700	39800	86300	92500	101000	1.20538	2.52755	1.33774	up
pmb3002	Chrysoeriol 7-O-rutinoside	Flavone	金圣草黄素 7-O-芸香糖苷	黄酮	6170000	6400000	6510000	18600000	19900000	20300000	1.2139	3.08176	1.62375	up
pmb3005	Chrysoeriol O-rhamnosyl-O-glucuronic acid	Flavone	金圣草黄素 O-鼠李糖基-O-葡萄糖醛酸	黄酮	141000	137000	121000	382000	401000	384000	1.21104	2.92481	1.54834	up
pmb3028	Tricin O-sinapic acid	Flavone	麦黄酮 O-芥子酸	黄酮	3040000	2970000	2930000	6240000	6100000	6340000	1.21457	2.08949	1.06315	up
pmb3043	Tricin 5-O-rutinoside	Flavone	麦黄酮 5-O-芸香糖苷	黄酮	5210000	4940000	5120000	14000000	14900000	15000000	1.21423	2.87492	1.52352	up
pmb3046	Tricin 7-O-hexoside	Flavone	麦黄酮 7-O-己糖苷	黄酮	140000	111000	98400	269000	236000	265000	1.17109	2.20378	1.13998	up
pme0332	Apigenin 7-O-neohesperidoside (Rhoifolin)	Flavone	芹菜素 7-O-新橘皮糖苷 (野漆树苷)	黄酮	4780000	4290000	4270000	19400000	21400000	20700000	1.21371	4.61019	2.20483	up
pme0364	Chrysoeriol	Flavone	金圣草(黄)素	黄酮	511000	546000	572000	1820000	1800000	1940000	1.21286	3.41314	1.7711	up
pme0367	Apigenin 7-rutinoside (Isorhoifolin)	Flavone	异野漆树苷	黄酮	4750000	4540000	4310000	18800000	20700000	20600000	1.21399	4.41912	2.14376	up
pme1518	Nobiletin	Flavone	川陈皮素	黄酮	2170000	2040000	2220000	4820000	4600000	6520000	1.17819	2.479	1.30976	up
pme1544	Acacetin	Flavone	金合欢素	黄酮	139000	133000	129000	842000	785000	898000	1.21415	6.29676	2.65461	up
pme1550	Tangeretin	Flavone	桔皮素	黄酮	1800000	1790000	1990000	3920000	3800000	5670000	1.15992	2.39964	1.26282	up
pme2457	Luteolin 7-O-glucoside (Cynaroside)	Flavone	木犀草苷	黄酮	666000	576000	685000	1790000	1830000	2010000	1.20678	2.92164	1.54678	up
pmf0005	Narirutin	Flavone	芸香柚皮苷	黄酮	266000	269000	275000	712000	713000	780000	1.21303	2.72222	1.44478	up
pmf0057	4,2',4',6'-Tetrahydroxychalcone	Flavone	4,2',4',6'-四羟基查尔酮	黄酮	15500	16400	17500	41600	46700	39100	1.20566	2.57895	1.36678	up
pma1087	C-pentosyl-C-hexosyl-apigenin	Flavone	C-戊糖基C-己糖芹菜素	黄酮	4130000	4630000	5220000	1730000	1680000	1820000	1.20357	0.374106	-1.41848	down
pma6218	O-methylnaringenin C-pentoside	Flavone	氧甲基柚皮素 C-戊糖苷	黄酮	9610000	9630000	9690000	3400000	3460000	3590000	1.21523	0.361217	-1.46906	down
pma6372	Tricin O-vanilloylhexoside	Flavone	麦黄酮 O-香草酰己糖苷	黄酮	495000	471000	492000	162000	159000	180000	1.21243	0.343621	-1.54111	down
pmb0620	Chrysoeriol 6-C-hexoside 8-C-hexoside-O-hexoside	Flavone	金圣草黄素 6-C-己糖基 8-C-己糖基-O-己糖苷	黄酮	800000	852000	824000	414000	385000	419000	1.21128	0.491922	-1.0235	down
pmb0647	8-C-hexosyl-luteolin O-pentoside	Flavone	8-C-己糖基-木犀草素 O-戊糖苷	黄酮	7790000	8680000	9060000	2510000	2270000	2570000	1.21087	0.287897	-1.79638	down
pmb0738	Tricin O-sinapoylhexoside	Flavone	麦黄酮 O-芥子酰己糖苷	黄酮	271000	279000	220000	123000	92600	163000	1.09301	0.491688	-1.02418	down
pmb1108	Luteolin 6-C-hexoside 8-C-hexosyl-O-hexoside	Flavone	木犀草素 6-C-己糖基 8-C-己糖基-O-己糖苷	黄酮	888000	852000	952000	402000	339000	462000	1.18509	0.44688	-1.16204	down
pmb2954	Luteolin O-hexosyl-O-hexosyl-O-hexoside	Flavone	矢车菊素 O-己糖基-O-己糖基-O-己糖苷	黄酮	678000	703000	646000	298000	288000	349000	1.20015	0.461273	-1.11631	down
pmb2977	Chrysoeriol 8-C-pentosyl-O-rutinoside	Flavone	金圣草黄素 8-C-戊糖基-O-芸香糖苷	黄酮	300000	290000	311000	81700	80000	79600	1.21517	0.267814	-1.9007	down
pmb0563	Peonidin	Anthocyanins	芍药花青素	花青素	2500000	3150000	2480000	6420000	5130000	5860000	1.174	2.14145	1.09859	up
pmf0619	Peonidin 3-feruloylsophoroside-5-glucoside.	Anthocyanins	芍药色素-3-阿魏酰槐糖苷-5-葡萄糖苷	花青素	44800	43700	51200	82000	114000	113000	1.16365	2.21188	1.14527	up
pmb2684	Cyclic AMP	Nucleotide and derivates	腺苷-3'-5'-环单磷酸	核苷酸及衍生物	311000	354000	337000	882000	873000	909000	1.2116	2.65868	1.41071	up
pme0258	Uracil	Nucleotide and derivates	尿嘧啶	核苷酸及衍生物	4010000	3460000	3800000	9870000	8530000	8710000	1.20329	2.4055	1.26634	up
pme1178	Guanosine	Nucleotide and derivates	鸟苷	核苷酸及衍生物	5610000	5720000	5580000	13800000	14400000	16100000	1.20984	2.61975	1.38943	up
pme3184	2'-Deoxyadenosine-5'-monophosphate	Nucleotide and derivates	5'-单磷酸-2'-脱氧腺苷	核苷酸及衍生物	1110000	875000	910000	2080000	1950000	2070000	1.19121	2.10708	1.07525	up
pme3200	1-methylguanidine	Nucleotide and derivates	1-甲基胍	核苷酸及衍生物	170000	98500	95400	298000	259000	291000	1.11433	2.33031	1.22052	up
pme3835	Guanosine 3',5'-cyclic monophosphate	Nucleotide and derivates	鸟苷 3',5'-环一磷酸	核苷酸及衍生物	230000	220000	257000	903000	962000	953000	1.21249	3.98586	1.99489	up
pme3982	Hypoxanthine-9-β-D-arabinofuranoside	Nucleotide and derivates	阿糖肌苷	核苷酸及衍生物	519000	519000	550000	2570000	2380000	2570000	1.21447	4.73552	2.24352	up
pmf0118	Uridine 5'-diphosphoglucose disodium salt	Nucleotide and derivates	尿甘 5’-二磷酸葡萄糖二钠盐	核苷酸及衍生物	1350000	1350000	1360000	2740000	3040000	2780000	1.2116	2.10837	1.07613	up
pmf0136	UDP-α-D-glucose	Nucleotide and derivates	尿苷二磷酸葡萄糖	核苷酸及衍生物	1280000	1460000	1220000	2660000	3270000	2650000	1.18663	2.16667	1.11548	up
pmf0287	3'-dephospho-CoA	Nucleotide and derivates	3'-脱磷酸辅酶A	核苷酸及衍生物	560000	598000	580000	1220000	1290000	1510000	1.20011	2.313	1.20977	up
pmc0066	2'-Deoxyinosine-5'-monophosphate	Nucleotide and derivates	2'-脱氧肌苷-5'-磷酸	核苷酸及衍生物	484000	332000	305000	157000	154000	83600	1.09748	0.352007	-1.50632	down
pmb0492	"N',N"",N""'-p-coumaroyl-cinnamoyl-caffeoyl spermidine"	Phenolamides	"N',N"",N""'-对香豆酰阿魏酰咖啡酰亚精胺"	酚胺	1310000	1400000	1380000	3800000	3940000	4490000	1.20942	2.99022	1.58025	up
pmb0493	N'-p-Coumaroyl agmatine	Phenolamides	N'-对香豆酰基胍丁胺	酚胺	5450000	4070000	4310000	8950000	9480000	10300000	1.17493	2.07737	1.05476	up
pmb0508	N-p-Coumaroyl agmatine	Phenolamides	N-对香豆酰丁胺	酚胺	272000	217000	227000	481000	435000	546000	1.1739	2.0419	1.02991	up
pmb0896	N'-Feruloyl putrescine	Phenolamides	N'-阿魏酰腐胺	酚胺	593000	565000	434000	1110000	1060000	1240000	1.17076	2.14196	1.09893	up
pmb0907	N-Feruloyl putrescine	Phenolamides	阿魏酸腐胺	酚胺	1820000	1500000	1500000	3120000	3190000	3700000	1.1849	2.07676	1.05434	up
pmb2586	Gallocatechin-catechin	Polyphenol	没食子儿茶素-儿茶素	多酚	129000	124000	114000	500000	484000	540000	1.21281	4.15259	2.05401	up
pmb0764	4-Methyl-5-thiazoleethanol	Alcohols	4-甲基-5-噻唑乙醇	醇类	238000	261000	276000	699000	669000	680000	1.21029	2.64258	1.40195	up
pme2237	Dulcitol	Alcohols	己六醇	醇类	101000	106000	119000	45600	59200	53900	1.17895	0.48681	-1.03857	down
pmb2936	Disinapoyl hexoside	Phenylpropanoids	二芥子酰葡萄糖苷	苯丙素	24800	24600	19600	47300	52200	49000	1.18982	2.15217	1.10579	up
pme0303	Caffeate	Phenylpropanoids	咖啡酸	苯丙素	3100000	3250000	3070000	8500000	8600000	7980000	1.21387	2.66242	1.41274	up
pme0305	Ferulic acid	Phenylpropanoids	阿魏酸	苯丙素	860000	931000	943000	1960000	1990000	2510000	1.1915	2.36284	1.24052	up
pme0422	3-Hydroxy-4-methoxycinnamic acid	Phenylpropanoids	异阿魏酸	苯丙素	941000	968000	876000	2150000	2170000	2440000	1.20776	2.42729	1.27935	up
pme3413	Coumarin	Phenylpropanoids	香豆素	苯丙素	191000	183000	190000	439000	414000	486000	1.20747	2.37411	1.24739	up
pmb3094	Esculetin O-quinacyl esculetin O-quinic acid	Phenylpropanoids	七叶苷 6-O-葡萄糖酸 7-O-奎宁酰奎宁酸	苯丙素	12000000	12400000	11700000	4830000	4470000	4850000	1.2133	0.391967	-1.3512	down
pmf0166	Schizandrin	Phenylpropanoids	五味子醇甲	苯丙素	3130000	2990000	2940000	972000	1040000	1060000	1.2135	0.339073	-1.56033	down
pme0008	L-Citrulline	Amino acid and derivatives	L-瓜氨酸	氨基酸及衍生物	8690000	7990000	7080000	17800000	19200000	16900000	1.19931	2.26852	1.18175	up
pme0076	N-Acetyl-L-glutamic acid	Amino acid and derivatives	N-乙酰-L-谷氨酸	氨基酸及衍生物	760000	760000	431000	6230000	5040000	4710000	1.19381	8.19067	3.03398	up
pme0195	L-Cysteine	Amino acid and derivatives	L-半胱氨酸	氨基酸及衍生物	327000	349000	363000	775000	819000	841000	1.21057	2.3436	1.22873	up
pmb0464	Aspartic acid di-O-glucoside	Amino acid and derivatives	天门冬氨酸 二葡糖苷	氨基酸及衍生物	4890000	5180000	5070000	1520000	2000000	1500000	1.19738	0.331572	-1.59261	down
pmb0962	Lysine butyrate	Amino acid and derivatives	赖氨酸丁酸	氨基酸及衍生物	216000	211000	237000	93700	106000	119000	1.19015	0.47997	-1.05898	down
pme0004	L-Homocitrulline	Amino acid and derivatives	L-高瓜氨酸	氨基酸及衍生物	546000	483000	511000	150000	120000	190000	1.18745	0.298701	-1.74322	down
pme0006	L-Proline	Amino acid and derivatives	L-脯氨酸	氨基酸及衍生物	59700000	57600000	55200000	25600000	28000000	26500000	1.21039	0.464348	-1.10672	down
pme0018	L-Leucine	Amino acid and derivatives	L-亮氨酸	氨基酸及衍生物	1730000	1640000	1650000	713000	672000	788000	1.20794	0.432869	-1.208	down
pme0039	L-Valine	Amino acid and derivatives	L-缬氨酸	氨基酸及衍生物	12800000	11300000	10800000	4770000	4750000	4880000	1.20742	0.412607	-1.27716	down
pme0042	L-(+)-Arginine	Amino acid and derivatives	L-(+)-精氨酸	氨基酸及衍生物	699000	684000	695000	280000	248000	256000	1.21253	0.377286	-1.40627	down
pme0122	N6-Acetyl-L-lysine	Amino acid and derivatives	N6-乙酰-L-赖氨酸	氨基酸及衍生物	3620000	3800000	3810000	1870000	1300000	1070000	1.15497	0.37756	-1.40522	down
pme1104	L-Isoleucine	Amino acid and derivatives	L-异亮氨酸	氨基酸及衍生物	1160000	1190000	1130000	457000	469000	529000	1.20892	0.418103	-1.25807	down
pme1210	L-Methionine	Amino acid and derivatives	L-蛋氨酸	氨基酸及衍生物	19300000	16100000	15700000	8190000	8230000	8850000	1.19231	0.494521	-1.0159	down
pme2634	Dl-Norvaline	Amino acid and derivatives	缬氨酸	氨基酸及衍生物	13600000	11000000	10800000	4700000	4770000	4660000	1.19959	0.399153	-1.32499	down
pmf0016	DL-Methionine	Amino acid and derivatives	DL-蛋氨酸	氨基酸及衍生物	5690000	7240000	6060000	2940000	2430000	3130000	1.17748	0.447604	-1.15971	down
pmf0585	Proline	Amino acid and derivatives	DL-脯氨酸	氨基酸及衍生物	55400000	53100000	53300000	24900000	26900000	25500000	1.21226	0.47775	-1.06567	down
pmf0593	D-(-)-Valine	Amino acid and derivatives	D-缬氨酸	氨基酸及衍生物	2300000	2140000	2100000	900000	911000	933000	1.21286	0.419572	-1.25301	down

## Sheet: Common upregulated metabolites 
Index	Compounds	Class	CK-m1	CK-m2	CK-m3	Cold-m1	Cold-m2	Cold-m3	VIP	Fold_Change	Log2FC	Drought-m1	Drought-m2	Drought-m3	VIP	Fold_Change	Log2FC	Type	Level of identification
pmb0165	LysoPC 16:1	Lipids	530000	548000	522000	4450000	4100000	4300000	1.15005	8.03125	3.00562	1540000	1620000	1440000	1.16561	2.875	1.52356	up	definitive identification
pmb1562	MAG (18:4) isomer3	Lipids	784000	1020000	884000	4490000	4520000	4220000	1.14482	4.92188	2.29921	1980000	1790000	2550000	1.11762	2.35119	1.23339	up	putative annotation
pme3719	D-Xylonic acid	Organic acids and derivatives	1410000	1250000	1080000	2800000	2850000	2530000	1.12416	2.18717	1.12906	2640000	3020000	3230000	1.14017	2.37701	1.24915	up	definitive identification
pma1751	Nicotinic acid-hexoside	Vitamins and derivatives	195000	161000	156000	1070000	1090000	871000	1.1432	5.91992	2.56558	1390000	1340000	1130000	1.16356	7.53906	2.91439	up	putative annotation
pmf0220	D-Fructose 6-phosphate-disodium salt	Carbohydrates	38900	40800	47400	937000	1050000	994000	1.14936	23.454	4.55176	222000	266000	239000	1.16357	5.71991	2.51599	up	definitive identification
pme3160	D-Glucose 6-phosphate	Carbohydrates	36600	41900	43500	941000	932000	935000	1.1498	23.0164	4.52459	186000	225000	214000	1.16313	5.12295	2.35698	up	definitive identification
pmf0035	Glucose-1-phosphate	Carbohydrates	42600	46500	39900	963000	1020000	957000	1.14987	22.7907	4.51037	208000	203000	237000	1.16478	5.02326	2.32862	up	definitive identification
pme1021	D-(+)-Glucono-1,5-lactone	Carbohydrates	21200	26900	19200	62600	57500	46800	1.10484	2.47994	1.31031	73100	72800	65700	1.14931	3.14413	1.65266	up	definitive identification
pme0534	Gluconic acid	Others	880000	987000	948000	2530000	2380000	2260000	1.14472	2.54707	1.34884	2700000	2750000	2670000	1.16601	2.88455	1.52834	up	definitive identification
pmb0566	Luteolin O-hexosyl-O-pentoside	Flavone	50800	7660	90600	492000	508000	466000	1.00695	9.83497	3.29792	576000	400000	424000	1.01509	9.39219	3.23146	up	putative annotation
pma6372	Tricin O-vanilloylhexoside	Flavone	202000	195000	202000	491000	440000	511000	1.14417	2.40735	1.26744	495000	471000	492000	1.16755	2.43406	1.28336	up	putative annotation
pmb0681	Apigenin 8-C-pentoside	Flavone	279000	270000	248000	637000	606000	648000	1.14547	2.37265	1.2465	603000	624000	559000	1.1604	2.2409	1.16408	up	putative annotation
pmb0673	Apigenin 6-C-pentoside	Flavone	252000	265000	296000	612000	634000	620000	1.14266	2.2952	1.19862	530000	580000	549000	1.15506	2.04059	1.02899	up	putative annotation
pmc0066	2'-Deoxyinosine-5'-monophosphate	Nucleotide and derivates	67900	70800	61700	181000	232000	189000	1.13618	3.00399	1.58688	484000	332000	305000	1.15172	5.59381	2.48383	up	putative annotation
pme2292	Putrescine	Phenolamides	1370000	1230000	1290000	2610000	2770000	2700000	1.14501	2.07712	1.05459	3440000	3200000	3070000	1.16297	2.49614	1.3197	up	definitive identification
pmf0166	Schizandrin	Phenylpropanoids	9	9	9	1170000	1130000	1200000	1.15044	129630	16.984	3130000	2990000	2940000	1.16857	335556	18.3562	up	definitive identification
pme3413	Coumarin	Phenylpropanoids	82900	85500	96700	201000	194000	195000	1.14221	2.22558	1.15418	191000	183000	190000	1.15898	2.1275	1.08916	up	definitive identification
