# Supplementary material for: The Regulation of Adaptation to Cold and Drought Stresses in Poa crymophila Keng Revealed by Integrative Transcriptomics and Metabolomics Analysis
Source: Front Plant Sci. 2021 Apr 7;12:631117. doi: 10.3389/fpls.2021.631117 (PMC8058472; doi:10.3389/fpls.2021.631117)
Supplement: Supplementary Table 4 — Correlation analysis between induced metabolites under two stresses and upregulated genes. [file Table_4.XLSX]

## Sheet: gene length
gene_id	length	transcript_id(s)
TR1|c1_g1	434	TR1|c1_g1_i1
TR1000|c0_g1	637	TR1000|c0_g1_i1
TR10000|c0_g1	264	TR10000|c0_g1_i1
TR100001|c0_g1	244	TR100001|c0_g1_i1
TR100003|c0_g1	256	TR100003|c0_g1_i1
TR100005|c0_g1	242	TR100005|c0_g1_i1
TR100009|c0_g1	426	TR100009|c0_g1_i1
TR10001|c0_g1	385	TR10001|c0_g1_i1
TR100010|c0_g1	241	TR100010|c0_g1_i1
TR100013|c0_g1	460	TR100013|c0_g1_i1
TR100014|c0_g1	245	TR100014|c0_g1_i1
TR100016|c0_g1	224	TR100016|c0_g1_i1
TR100018|c0_g1	255	TR100018|c0_g1_i1
TR100019|c0_g1	520	TR100019|c0_g1_i1
TR100020|c0_g1	229	TR100020|c0_g1_i1
TR100024|c0_g1	257	TR100024|c0_g1_i1
TR100025|c0_g1	228	TR100025|c0_g1_i1
TR100026|c0_g1	258	TR100026|c0_g1_i1
TR100030|c0_g1	300	TR100030|c0_g1_i1
TR100031|c0_g1	201	TR100031|c0_g1_i1
TR100032|c0_g1	238	TR100032|c0_g1_i1
TR100033|c0_g1	208	TR100033|c0_g1_i1
TR100034|c0_g1	582	TR100034|c0_g1_i1
TR100036|c0_g1	424	TR100036|c0_g1_i1
TR100042|c0_g1	547	TR100042|c0_g1_i1
TR100044|c0_g1	378	TR100044|c0_g1_i1
TR100045|c0_g1	299	TR100045|c0_g1_i1
TR100046|c0_g1	379	TR100046|c0_g1_i1
TR100048|c0_g1	258	TR100048|c0_g1_i1
TR100049|c0_g1	272	TR100049|c0_g1_i1
TR10005|c0_g2	246	TR10005|c0_g2_i1
TR100051|c0_g1	272	TR100051|c0_g1_i1
TR100052|c0_g1	209	TR100052|c0_g1_i1
TR100053|c0_g1	338	TR100053|c0_g1_i1
TR100054|c0_g1	695	TR100054|c0_g1_i1
TR100056|c0_g1	217	TR100056|c0_g1_i1
TR100059|c0_g1	222	TR100059|c0_g1_i1
TR10006|c0_g1	250	TR10006|c0_g1_i1
TR100060|c0_g1	641	TR100060|c0_g1_i1
TR100061|c0_g1	209	TR100061|c0_g1_i1
TR100062|c0_g1	273	TR100062|c0_g1_i1
TR100063|c0_g1	563	TR100063|c0_g1_i1
TR100065|c0_g1	239	TR100065|c0_g1_i1
TR100067|c0_g1	213	TR100067|c0_g1_i1
TR100068|c0_g1	247	TR100068|c0_g1_i1
TR10007|c0_g1	541	TR10007|c0_g1_i1
TR100071|c0_g1	203	TR100071|c0_g1_i1
TR100073|c0_g1	254	TR100073|c0_g1_i1
TR100074|c0_g1	220	TR100074|c0_g1_i1
TR100075|c0_g1	201	TR100075|c0_g1_i1
TR100077|c0_g1	244	TR100077|c0_g1_i1
TR100078|c0_g1	412	TR100078|c0_g1_i1
TR10008|c0_g1	367	TR10008|c0_g1_i1
TR100080|c0_g1	283	TR100080|c0_g1_i1
TR100082|c0_g1	382	TR100082|c0_g1_i1
TR100083|c0_g1	251	TR100083|c0_g1_i1
TR100085|c0_g1	608	TR100085|c0_g1_i1
TR100086|c0_g1	258	TR100086|c0_g1_i1
TR10009|c0_g1	263	TR10009|c0_g1_i1
TR100096|c0_g1	253	TR100096|c0_g1_i1
TR100098|c0_g1	250	TR100098|c0_g1_i1
TR1001|c0_g1	283	TR1001|c0_g1_i1
TR10010|c0_g1	213	TR10010|c0_g1_i1
TR100100|c0_g3	239	TR100100|c0_g3_i1
TR100101|c0_g1	288	TR100101|c0_g1_i1
TR100102|c0_g1	258	TR100102|c0_g1_i1
TR100105|c0_g1	205	TR100105|c0_g1_i1
TR100107|c0_g1	315	TR100107|c0_g1_i1
TR100111|c0_g1	290	TR100111|c0_g1_i1
TR100113|c0_g1	238	TR100113|c0_g1_i1
TR100114|c0_g1	251	TR100114|c0_g1_i1
TR100120|c0_g1	328	TR100120|c0_g1_i1
TR100121|c0_g1	292	TR100121|c0_g1_i1
TR100123|c0_g1	236	TR100123|c0_g1_i1
TR100125|c0_g1	265	TR100125|c0_g1_i1
TR100126|c0_g1	305	TR100126|c0_g1_i1
TR100127|c0_g1	280	TR100127|c0_g1_i1
TR100129|c0_g1	207	TR100129|c0_g1_i1
TR100130|c0_g1	222	TR100130|c0_g1_i1
TR100133|c0_g1	270	TR100133|c0_g1_i1
TR100134|c0_g1	318	TR100134|c0_g1_i1
TR100137|c0_g1	287	TR100137|c0_g1_i1
TR100140|c0_g2	266	TR100140|c0_g2_i1
TR100141|c0_g1	223	TR100141|c0_g1_i1
TR100144|c0_g1	404	TR100144|c0_g1_i1
TR100146|c0_g1	289	TR100146|c0_g1_i1
TR100147|c0_g2	382	TR100147|c0_g2_i1
TR100148|c0_g1	217	TR100148|c0_g1_i1
TR100149|c0_g1	685	TR100149|c0_g1_i1
TR100150|c0_g1	345	TR100150|c0_g1_i1
TR100151|c0_g1	345	TR100151|c0_g1_i1
TR100152|c0_g1	305	TR100152|c0_g1_i1
TR100153|c0_g1	252	TR100153|c0_g1_i1
TR100154|c0_g1	234	TR100154|c0_g1_i1
TR100155|c0_g1	271	TR100155|c0_g1_i1
TR100158|c0_g1	396	TR100158|c0_g1_i1
TR100159|c0_g1	249	TR100159|c0_g1_i1
TR10016|c0_g1	207	TR10016|c0_g1_i1
TR100161|c0_g1	203	TR100161|c0_g1_i1
TR100162|c0_g1	224	TR100162|c0_g1_i1
TR100163|c0_g1	218	TR100163|c0_g1_i1
TR100164|c0_g1	279	TR100164|c0_g1_i1
TR100166|c0_g1	336	TR100166|c0_g1_i1
TR100168|c0_g1	352	TR100168|c0_g1_i1
TR10017|c0_g1	224	TR10017|c0_g1_i1
TR100170|c0_g1	256	TR100170|c0_g1_i1
TR100172|c0_g1	340	TR100172|c0_g1_i1
TR100174|c0_g1	409	TR100174|c0_g1_i1
TR100177|c0_g1	251	TR100177|c0_g1_i1
TR100179|c0_g1	529	TR100179|c0_g1_i1
TR100180|c0_g1	271	TR100180|c0_g1_i1
TR100188|c0_g1	241	TR100188|c0_g1_i1
TR10019|c0_g1	402	TR10019|c0_g1_i1
TR100190|c0_g1	426	TR100190|c0_g1_i1
TR100191|c0_g1	245	TR100191|c0_g1_i1
TR100196|c0_g1	249	TR100196|c0_g1_i1
TR100197|c0_g1	229	TR100197|c0_g1_i1
TR1002|c0_g1	622	TR1002|c0_g1_i1
TR10020|c0_g1	206	TR10020|c0_g1_i1
TR100200|c0_g1	252	TR100200|c0_g1_i1
TR100203|c0_g1	322	TR100203|c0_g1_i1
TR100206|c0_g1	566	TR100206|c0_g1_i1
TR10021|c0_g1	257	TR10021|c0_g1_i1
TR100213|c0_g1	230	TR100213|c0_g1_i1
TR100214|c0_g1	318	TR100214|c0_g1_i1
TR100215|c0_g1	226	TR100215|c0_g1_i1
TR100216|c0_g1	358	TR100216|c0_g1_i1
TR100217|c0_g1	222	TR100217|c0_g1_i1
TR100218|c0_g1	239	TR100218|c0_g1_i1
TR100221|c0_g1	284	TR100221|c0_g1_i1
TR100225|c0_g1	384	TR100225|c0_g1_i1
TR100227|c0_g1	276	TR100227|c0_g1_i1
TR100228|c0_g1	328	TR100228|c0_g1_i1
TR10023|c0_g1	204	TR10023|c0_g1_i1
TR100231|c0_g1	241	TR100231|c0_g1_i1
TR100234|c0_g1	856	TR100234|c0_g1_i1
TR100238|c0_g1	347	TR100238|c0_g1_i1
TR100240|c0_g1	306	TR100240|c0_g1_i1
TR100241|c0_g1	380	TR100241|c0_g1_i1
TR100247|c0_g1	200	TR100247|c0_g1_i1
TR100249|c0_g1	283	TR100249|c0_g1_i1
TR100254|c0_g1	239	TR100254|c0_g1_i1
TR100255|c0_g1	347	TR100255|c0_g1_i1
TR100257|c0_g1	217	TR100257|c0_g1_i1
TR100258|c0_g1	422	TR100258|c0_g1_i1
TR10026|c0_g1	278	TR10026|c0_g1_i1
TR100262|c0_g1	252	TR100262|c0_g1_i1
TR100264|c0_g1	241	TR100264|c0_g1_i1
TR100265|c0_g1	238	TR100265|c0_g1_i1
TR100266|c0_g1	420	TR100266|c0_g1_i1
TR100268|c0_g1	217	TR100268|c0_g1_i1
TR10027|c0_g1	655	TR10027|c0_g1_i1
TR100271|c0_g1	239	TR100271|c0_g1_i1
TR100275|c0_g1	754	TR100275|c0_g1_i1
TR100276|c0_g1	246	TR100276|c0_g1_i1
TR100277|c0_g2	245	TR100277|c0_g2_i1
TR100279|c0_g1	253	TR100279|c0_g1_i1
TR10028|c0_g2	211	TR10028|c0_g2_i1
TR100281|c0_g1	310	TR100281|c0_g1_i1
TR100283|c0_g1	228	TR100283|c0_g1_i1
TR100285|c0_g1	327	TR100285|c0_g1_i1
TR100287|c0_g1	253	TR100287|c0_g1_i1
TR100289|c0_g1	373	TR100289|c0_g1_i1
TR10029|c0_g1	263	TR10029|c0_g1_i1
TR100290|c0_g1	246	TR100290|c0_g1_i1
TR100291|c0_g1	242	TR100291|c0_g1_i1
TR100292|c0_g1	235	TR100292|c0_g1_i1
TR100293|c0_g1	303	TR100293|c0_g1_i1
TR100294|c0_g1	358	TR100294|c0_g1_i1
TR100296|c0_g1	376	TR100296|c0_g1_i1
TR100297|c0_g1	257	TR100297|c0_g1_i1
TR100298|c0_g1	363	TR100298|c0_g1_i1
TR10030|c0_g1	276	TR10030|c0_g1_i1
TR100302|c0_g1	215	TR100302|c0_g1_i1
TR100304|c0_g1	269	TR100304|c0_g1_i1
TR100305|c0_g1	257	TR100305|c0_g1_i1
TR100306|c0_g1	298	TR100306|c0_g1_i1
TR100308|c0_g1	278	TR100308|c0_g1_i1
TR10031|c0_g1	665	TR10031|c0_g1_i1
TR100310|c0_g1	231	TR100310|c0_g1_i1
TR100311|c0_g1	424	TR100311|c0_g1_i1
TR100313|c0_g1	211	TR100313|c0_g1_i1
TR100317|c0_g1	247	TR100317|c0_g1_i1
TR100318|c0_g1	220	TR100318|c0_g1_i1
TR100319|c0_g1	260	TR100319|c0_g1_i1
TR10032|c0_g2	288	TR10032|c0_g2_i1
TR100320|c0_g1	208	TR100320|c0_g1_i1
TR100321|c0_g1	516	TR100321|c0_g1_i1
TR100323|c0_g1	279	TR100323|c0_g1_i1
TR100325|c0_g1	386	TR100325|c0_g1_i1
TR100326|c0_g1	289	TR100326|c0_g1_i1
TR100327|c0_g1	233	TR100327|c0_g1_i1
TR100328|c0_g1	229	TR100328|c0_g1_i1
TR100329|c0_g1	382	TR100329|c0_g1_i1
TR10033|c0_g1	303	TR10033|c0_g1_i1
TR100333|c0_g1	674	TR100333|c0_g1_i1
TR100335|c0_g1	880	TR100335|c0_g1_i1
TR100336|c0_g1	233	TR100336|c0_g1_i1
TR100337|c0_g1	328	TR100337|c0_g1_i1
TR100338|c0_g1	317	TR100338|c0_g1_i1
TR10034|c0_g1	378	TR10034|c0_g1_i1
TR100340|c0_g1	207	TR100340|c0_g1_i1
TR100341|c0_g1	303	TR100341|c0_g1_i1
TR100342|c0_g1	259	TR100342|c0_g1_i1
TR100343|c0_g1	404	TR100343|c0_g1_i1
TR100344|c0_g1	219	TR100344|c0_g1_i1
TR100346|c0_g1	358	TR100346|c0_g1_i1
TR100351|c0_g1	257	TR100351|c0_g1_i1
TR100355|c0_g1	312	TR100355|c0_g1_i1
TR100356|c0_g1	242	TR100356|c0_g1_i1
TR100359|c0_g1	278	TR100359|c0_g1_i1
TR10036|c0_g2	422	TR10036|c0_g2_i1
TR100360|c0_g1	362	TR100360|c0_g1_i1
TR100364|c0_g1	262	TR100364|c0_g1_i1
TR100365|c0_g1	370	TR100365|c0_g1_i1
TR100367|c0_g1	264	TR100367|c0_g1_i1
TR100368|c0_g2	307	TR100368|c0_g2_i1
TR100371|c0_g1	252	TR100371|c0_g1_i1
TR100374|c0_g1	273	TR100374|c0_g1_i1
TR100377|c0_g1	257	TR100377|c0_g1_i1
TR100379|c0_g1	251	TR100379|c0_g1_i1
TR100382|c0_g1	210	TR100382|c0_g1_i1
TR100384|c0_g1	268	TR100384|c0_g1_i1
TR100385|c0_g1	254	TR100385|c0_g1_i1
TR100391|c0_g1	333	TR100391|c0_g1_i1
TR100393|c0_g1	297	TR100393|c0_g1_i1
TR100394|c0_g1	284	TR100394|c0_g1_i1
TR100395|c0_g1	283	TR100395|c0_g1_i1
TR100398|c0_g1	201	TR100398|c0_g1_i1
TR100399|c0_g1	459	TR100399|c0_g1_i1
TR100400|c0_g1	431	TR100400|c0_g1_i1
TR100404|c0_g1	232	TR100404|c0_g1_i1
TR100406|c0_g1	313	TR100406|c0_g1_i1
TR100407|c0_g1	205	TR100407|c0_g1_i1
TR10041|c0_g2	565	TR10041|c0_g2_i1
TR100411|c0_g1	280	TR100411|c0_g1_i1
TR100413|c0_g1	252	TR100413|c0_g1_i1
TR100416|c0_g1	219	TR100416|c0_g1_i1
TR100418|c0_g1	826	TR100418|c0_g1_i1
TR10042|c0_g1	311	TR10042|c0_g1_i1
TR100421|c0_g1	339	TR100421|c0_g1_i1
TR100424|c0_g1	425	TR100424|c0_g1_i1
TR100425|c0_g1	306	TR100425|c0_g1_i1
TR100427|c0_g1	306	TR100427|c0_g1_i1
TR100431|c0_g1	267	TR100431|c0_g1_i1
TR100432|c0_g1	438	TR100432|c0_g1_i1
TR100435|c0_g1	488	TR100435|c0_g1_i1
TR100436|c0_g1	334	TR100436|c0_g1_i1
TR100437|c0_g1	335	TR100437|c0_g1_i1
TR100438|c0_g1	339	TR100438|c0_g1_i1
TR100441|c0_g1	325	TR100441|c0_g1_i1
TR100442|c0_g1	216	TR100442|c0_g1_i1
TR100444|c0_g1	266	TR100444|c0_g1_i1
TR100445|c0_g1	451	TR100445|c0_g1_i1
TR100448|c0_g1	322	TR100448|c0_g1_i1
TR100449|c0_g1	300	TR100449|c0_g1_i1
TR100450|c0_g1	277	TR100450|c0_g1_i1
TR100456|c0_g1	277	TR100456|c0_g1_i1
TR100457|c0_g1	329	TR100457|c0_g1_i1
TR100458|c0_g1	577	TR100458|c0_g1_i1
TR100459|c0_g1	225	TR100459|c0_g1_i1
TR10046|c0_g1	222	TR10046|c0_g1_i1
TR100464|c0_g1	417	TR100464|c0_g1_i1
TR100467|c0_g1	302	TR100467|c0_g1_i1
TR100468|c0_g1	387	TR100468|c0_g1_i1
TR100470|c0_g1	304	TR100470|c0_g1_i1
TR100473|c0_g1	361	TR100473|c0_g1_i1
TR100474|c0_g1	235	TR100474|c0_g1_i1
TR100475|c0_g1	225	TR100475|c0_g1_i1
TR10048|c0_g1	223	TR10048|c0_g1_i1
TR100481|c0_g1	302	TR100481|c0_g1_i1
TR100482|c0_g1	287	TR100482|c0_g1_i1
TR100484|c0_g1	344	TR100484|c0_g1_i1
TR100488|c0_g1	604	TR100488|c0_g1_i1
TR100489|c0_g1	254	TR100489|c0_g1_i1
TR10049|c0_g1	302	TR10049|c0_g1_i1
TR100493|c0_g1	232	TR100493|c0_g1_i1
TR100494|c0_g1	250	TR100494|c0_g1_i1
TR100496|c0_g1	399	TR100496|c0_g1_i1
TR1005|c0_g1	510	TR1005|c0_g1_i1
TR100501|c0_g1	549	TR100501|c0_g1_i1
TR100503|c0_g1	241	TR100503|c0_g1_i1
TR100506|c0_g1	234	TR100506|c0_g1_i1
TR100507|c0_g1	217	TR100507|c0_g1_i1
TR10051|c0_g1	783	TR10051|c0_g1_i1
TR100511|c0_g1	238	TR100511|c0_g1_i1
TR100512|c0_g1	293	TR100512|c0_g1_i1
TR100514|c0_g1	245	TR100514|c0_g1_i1
TR100515|c1_g1	239	TR100515|c1_g1_i1
TR100516|c0_g1	226	TR100516|c0_g1_i1
TR100518|c0_g1	214	TR100518|c0_g1_i1
TR100519|c0_g1	237	TR100519|c0_g1_i1
TR100521|c0_g1	262	TR100521|c0_g1_i1
TR100522|c0_g1	236	TR100522|c0_g1_i1
TR100523|c0_g1	239	TR100523|c0_g1_i1
TR100525|c0_g1	374	TR100525|c0_g1_i1
TR100528|c0_g1	685	TR100528|c0_g1_i1
TR100530|c0_g1	209	TR100530|c0_g1_i1
TR100531|c0_g1	204	TR100531|c0_g1_i1
TR100532|c0_g1	210	TR100532|c0_g1_i1
TR100534|c0_g1	238	TR100534|c0_g1_i1
TR100535|c0_g1	750	TR100535|c0_g1_i1
TR10054|c0_g1	1305	TR10054|c0_g1_i1
TR100540|c0_g1	245	TR100540|c0_g1_i1
TR100541|c0_g1	250	TR100541|c0_g1_i1
TR100543|c0_g1	390	TR100543|c0_g1_i1
TR100544|c0_g1	420	TR100544|c0_g1_i1
TR100545|c0_g1	566	TR100545|c0_g1_i1
TR100548|c0_g1	281	TR100548|c0_g1_i1
TR100549|c0_g1	236	TR100549|c0_g1_i1
TR10055|c0_g1	310	TR10055|c0_g1_i1
TR100551|c0_g1	356	TR100551|c0_g1_i1
TR100554|c0_g1	296	TR100554|c0_g1_i1
TR100555|c0_g1	391	TR100555|c0_g1_i1
TR10056|c0_g1	531	TR10056|c0_g1_i1
TR10056|c0_g2	263	TR10056|c0_g2_i1
TR100560|c0_g1	229	TR100560|c0_g1_i1
TR100561|c0_g1	222	TR100561|c0_g1_i1
TR100564|c0_g1	377	TR100564|c0_g1_i1
TR100566|c0_g1	284	TR100566|c0_g1_i1
TR100567|c0_g2	513	TR100567|c0_g2_i1
TR100568|c0_g1	507	TR100568|c0_g1_i1
TR100571|c0_g1	369	TR100571|c0_g1_i1
TR100575|c0_g1	240	TR100575|c0_g1_i1
TR100576|c0_g1	341	TR100576|c0_g1_i1
TR100577|c0_g1	203	TR100577|c0_g1_i1
TR100578|c0_g1	224	TR100578|c0_g1_i1
TR100579|c0_g1	208	TR100579|c0_g1_i1
TR100581|c0_g1	254	TR100581|c0_g1_i1
TR100583|c0_g1	285	TR100583|c0_g1_i1
TR100585|c0_g1	574	TR100585|c0_g1_i1
TR100586|c0_g1	214	TR100586|c0_g1_i1
TR100587|c0_g1	247	TR100587|c0_g1_i1
TR100588|c0_g1	229	TR100588|c0_g1_i1
TR100589|c0_g1	322	TR100589|c0_g1_i1
TR10059|c0_g1	466	TR10059|c0_g1_i1
TR100591|c0_g1	294	TR100591|c0_g1_i1
TR100595|c0_g1	264	TR100595|c0_g1_i1
TR100596|c0_g1	231	TR100596|c0_g1_i1
TR100597|c0_g1	246	TR100597|c0_g1_i1
TR100598|c0_g1	230	TR100598|c0_g1_i1
TR1006|c0_g1	316	TR1006|c0_g1_i1
TR100610|c0_g1	228	TR100610|c0_g1_i1
TR100611|c0_g1	699	TR100611|c0_g1_i1
TR100614|c0_g1	255	TR100614|c0_g1_i1
TR100615|c0_g1	222	TR100615|c0_g1_i1
TR100621|c0_g1	230	TR100621|c0_g1_i1
TR100624|c0_g1	271	TR100624|c0_g1_i1
TR100633|c0_g1	225	TR100633|c0_g1_i1
TR100635|c0_g1	388	TR100635|c0_g1_i1
TR100636|c0_g1	220	TR100636|c0_g1_i1
TR100637|c0_g1	376	TR100637|c0_g1_i1
TR100639|c0_g1	293	TR100639|c0_g1_i1
TR100640|c0_g1	227	TR100640|c0_g1_i1
TR100642|c0_g1	237	TR100642|c0_g1_i1
TR100643|c0_g1	431	TR100643|c0_g1_i1
TR100644|c0_g1	348	TR100644|c0_g1_i1
TR100646|c1_g1	224	TR100646|c1_g1_i1
TR100647|c0_g1	492	TR100647|c0_g1_i1
TR10065|c0_g1	255	TR10065|c0_g1_i1
TR10066|c0_g2	246	TR10066|c0_g2_i1
TR100660|c0_g1	294	TR100660|c0_g1_i1
TR100661|c0_g1	373	TR100661|c0_g1_i1
TR100662|c0_g1	267	TR100662|c0_g1_i1
TR100663|c0_g1	331	TR100663|c0_g1_i1
TR10067|c0_g1	463	TR10067|c0_g1_i1
TR100670|c0_g1	261	TR100670|c0_g1_i1
TR100671|c0_g1	299	TR100671|c0_g1_i1
TR100672|c0_g1	292	TR100672|c0_g1_i1
TR100673|c0_g1	450	TR100673|c0_g1_i1
TR100676|c0_g1	321	TR100676|c0_g1_i1
TR100678|c0_g1	374	TR100678|c0_g1_i1
TR10068|c0_g1	220	TR10068|c0_g1_i1
TR100682|c0_g1	408	TR100682|c0_g1_i1
TR100684|c0_g1	517	TR100684|c0_g1_i1
TR100686|c0_g1	228	TR100686|c0_g1_i1
TR100687|c0_g1	250	TR100687|c0_g1_i1
TR100688|c0_g1	468	TR100688|c0_g1_i1
TR10069|c0_g1	400	TR10069|c0_g1_i1
TR100690|c0_g1	218	TR100690|c0_g1_i1
TR100691|c0_g1	253	TR100691|c0_g1_i1
TR100692|c0_g1	297	TR100692|c0_g1_i1
TR100695|c0_g1	293	TR100695|c0_g1_i1
TR100696|c0_g1	220	TR100696|c0_g1_i1
TR100699|c0_g1	266	TR100699|c0_g1_i1
TR10070|c0_g1	509	TR10070|c0_g1_i1
TR100701|c0_g1	261	TR100701|c0_g1_i1
TR100704|c0_g1	242	TR100704|c0_g1_i1
TR100706|c0_g1	355	TR100706|c0_g1_i1
TR100708|c0_g1	288	TR100708|c0_g1_i1
TR100712|c0_g1	208	TR100712|c0_g1_i1
TR100713|c0_g1	258	TR100713|c0_g1_i1
TR100714|c0_g1	214	TR100714|c0_g1_i1
TR100715|c0_g1	362	TR100715|c0_g1_i1
TR100716|c0_g1	359	TR100716|c0_g1_i1
TR100717|c0_g1	251	TR100717|c0_g1_i1
TR100720|c0_g1	204	TR100720|c0_g1_i1
TR100721|c0_g1	214	TR100721|c0_g1_i1
TR100722|c0_g1	235	TR100722|c0_g1_i1
TR100727|c0_g1	303	TR100727|c0_g1_i1
TR100728|c0_g1	254	TR100728|c0_g1_i1
TR10073|c0_g1	295	TR10073|c0_g1_i1
TR100731|c0_g1	253	TR100731|c0_g1_i1
TR100732|c0_g1	235	TR100732|c0_g1_i1
TR100733|c0_g1	431	TR100733|c0_g1_i1
TR100734|c0_g1	287	TR100734|c0_g1_i1
TR100735|c0_g1	378	TR100735|c0_g1_i1
TR10074|c0_g1	372	TR10074|c0_g1_i1
TR100740|c0_g1	485	TR100740|c0_g1_i1
TR100742|c0_g1	414	TR100742|c0_g1_i1
TR100743|c0_g1	306	TR100743|c0_g1_i1
TR100746|c0_g1	282	TR100746|c0_g1_i1
TR100747|c0_g1	626	TR100747|c0_g1_i1
TR100748|c0_g1	444	TR100748|c0_g1_i1
TR10075|c0_g1	334	TR10075|c0_g1_i1
TR100750|c0_g1	321	TR100750|c0_g1_i1
TR100752|c0_g1	303	TR100752|c0_g1_i1
TR100753|c0_g1	240	TR100753|c0_g1_i1
TR100754|c0_g1	213	TR100754|c0_g1_i1
TR100759|c0_g1	298	TR100759|c0_g1_i1
TR10076|c0_g1	285	TR10076|c0_g1_i1
TR100760|c0_g1	307	TR100760|c0_g1_i1
TR100765|c0_g1	286	TR100765|c0_g1_i1
TR100766|c0_g1	235	TR100766|c0_g1_i1
TR100768|c0_g1	1154	TR100768|c0_g1_i1
TR100771|c0_g1	219	TR100771|c0_g1_i1
TR100772|c0_g1	412	TR100772|c0_g1_i1
TR100773|c0_g1	272	TR100773|c0_g1_i1
TR100777|c0_g1	272	TR100777|c0_g1_i1
TR10078|c0_g1	287	TR10078|c0_g1_i1
TR100781|c0_g1	261	TR100781|c0_g1_i1
TR100782|c0_g1	336	TR100782|c0_g1_i1
TR100783|c0_g1	273	TR100783|c0_g1_i1
TR100785|c0_g1	231	TR100785|c0_g1_i1
TR100786|c0_g1	213	TR100786|c0_g1_i1
TR100788|c0_g1	230	TR100788|c0_g1_i1
TR100789|c0_g1	222	TR100789|c0_g1_i1
TR10079|c0_g1	628	TR10079|c0_g1_i1
TR100793|c0_g1	265	TR100793|c0_g1_i1
TR100794|c0_g1	396	TR100794|c0_g1_i1
TR100795|c0_g1	385	TR100795|c0_g1_i1
TR100796|c0_g1	376	TR100796|c0_g1_i1
TR1008|c0_g1	516	TR1008|c0_g1_i1
TR10080|c0_g1	385	TR10080|c0_g1_i1
TR100800|c0_g1	239	TR100800|c0_g1_i1
TR100801|c0_g1	235	TR100801|c0_g1_i1
TR100803|c0_g1	230	TR100803|c0_g1_i1
TR100804|c0_g1	287	TR100804|c0_g1_i1
TR10081|c0_g1	354	TR10081|c0_g1_i1
TR100813|c0_g1	249	TR100813|c0_g1_i1
TR100815|c0_g1	372	TR100815|c0_g1_i1
TR100816|c1_g1	257	TR100816|c1_g1_i1
TR100817|c0_g1	236	TR100817|c0_g1_i1
TR100821|c0_g1	375	TR100821|c0_g1_i1
TR100825|c0_g1	250	TR100825|c0_g1_i1
TR100826|c0_g1	350	TR100826|c0_g1_i1
TR100827|c0_g1	250	TR100827|c0_g1_i1
TR100829|c0_g1	204	TR100829|c0_g1_i1
TR10083|c0_g1	225	TR10083|c0_g1_i1
TR100830|c0_g1	336	TR100830|c0_g1_i1
TR100831|c0_g1	700	TR100831|c0_g1_i1
TR100832|c0_g1	277	TR100832|c0_g1_i1
TR100836|c0_g1	344	TR100836|c0_g1_i1
TR10084|c0_g1	434	TR10084|c0_g1_i1
TR100843|c0_g1	281	TR100843|c0_g1_i1
TR100844|c0_g1	257	TR100844|c0_g1_i1
TR100847|c0_g1	295	TR100847|c0_g1_i1
TR100848|c0_g1	209	TR100848|c0_g1_i1
TR100849|c0_g1	514	TR100849|c0_g1_i1
TR100851|c0_g1	273	TR100851|c0_g1_i1
TR100853|c0_g1	306	TR100853|c0_g1_i1
TR100855|c0_g1	325	TR100855|c0_g1_i1
TR100856|c0_g1	230	TR100856|c0_g1_i1
TR100857|c0_g1	229	TR100857|c0_g1_i1
TR100858|c0_g1	252	TR100858|c0_g1_i1
TR10086|c0_g1	362	TR10086|c0_g1_i1
TR100860|c0_g1	679	TR100860|c0_g1_i1
TR100866|c0_g1	454	TR100866|c0_g1_i1
TR100868|c0_g1	246	TR100868|c0_g1_i1
TR100870|c0_g1	219	TR100870|c0_g1_i1
TR100874|c0_g1	386	TR100874|c0_g1_i1
TR100875|c0_g1	424	TR100875|c0_g1_i1
TR100876|c0_g1	220	TR100876|c0_g1_i1
TR100877|c0_g1	205	TR100877|c0_g1_i1
TR100878|c0_g1	257	TR100878|c0_g1_i1
TR100879|c0_g1	267	TR100879|c0_g1_i1
TR10088|c0_g2	541	TR10088|c0_g2_i1
TR100884|c0_g1	352	TR100884|c0_g1_i1
TR100888|c0_g1	203	TR100888|c0_g1_i1
TR100889|c0_g1	285	TR100889|c0_g1_i1
TR100891|c0_g1	357	TR100891|c0_g1_i1
TR100893|c0_g1	213	TR100893|c0_g1_i1
TR100895|c0_g1	220	TR100895|c0_g1_i1
TR100898|c0_g1	241	TR100898|c0_g1_i1
TR100899|c0_g1	252	TR100899|c0_g1_i1
TR100902|c0_g1	332	TR100902|c0_g1_i1
TR100905|c0_g1	215	TR100905|c0_g1_i1
TR100908|c0_g1	304	TR100908|c0_g1_i1
TR100909|c0_g1	255	TR100909|c0_g1_i1
TR10091|c0_g1	791	TR10091|c0_g1_i1
TR100911|c0_g1	282	TR100911|c0_g1_i1
TR100912|c0_g1	256	TR100912|c0_g1_i1
TR100914|c0_g1	214	TR100914|c0_g1_i1
TR100916|c0_g1	210	TR100916|c0_g1_i1
TR10092|c0_g1	260	TR10092|c0_g1_i1
TR100921|c0_g1	200	TR100921|c0_g1_i1
TR100922|c0_g1	271	TR100922|c0_g1_i1
TR100923|c0_g1	290	TR100923|c0_g1_i1
TR100925|c0_g1	456	TR100925|c0_g1_i1
TR100928|c0_g1	273	TR100928|c0_g1_i1
TR100929|c0_g1	204	TR100929|c0_g1_i1
TR100930|c0_g1	277	TR100930|c0_g1_i1
TR100931|c0_g1	206	TR100931|c0_g1_i1
TR100935|c0_g1	210	TR100935|c0_g1_i1
TR100936|c0_g1	401	TR100936|c0_g1_i1
TR100937|c0_g1	256	TR100937|c0_g1_i1
TR100939|c0_g1	633	TR100939|c0_g1_i1
TR10094|c0_g2	618	TR10094|c0_g2_i1
TR100940|c0_g2	272	TR100940|c0_g2_i1
TR100941|c0_g1	370	TR100941|c0_g1_i1
TR100942|c1_g1	273	TR100942|c1_g1_i1
TR100943|c0_g1	225	TR100943|c0_g1_i1
TR100945|c0_g1	258	TR100945|c0_g1_i1
TR10095|c0_g1	248	TR10095|c0_g1_i1
TR100950|c0_g1	264	TR100950|c0_g1_i1
TR100953|c0_g1	248	TR100953|c0_g1_i1
TR100957|c0_g1	202	TR100957|c0_g1_i1
TR10096|c1_g1	984	TR10096|c1_g1_i1
TR100962|c0_g1	208	TR100962|c0_g1_i1
TR100964|c0_g1	287	TR100964|c0_g1_i1
TR100965|c0_g1	348	TR100965|c0_g1_i1
TR100966|c0_g1	390	TR100966|c0_g1_i1
TR100967|c0_g1	317	TR100967|c0_g1_i1
TR10097|c0_g1	881	TR10097|c0_g1_i1
TR100972|c0_g1	238	TR100972|c0_g1_i1
TR100975|c0_g1	277	TR100975|c0_g1_i1
TR100980|c0_g1	305	TR100980|c0_g1_i1
TR100981|c0_g1	438	TR100981|c0_g1_i1
TR100987|c0_g1	253	TR100987|c0_g1_i1
TR100988|c0_g1	399	TR100988|c0_g1_i1
TR10099|c0_g1	1031	TR10099|c0_g1_i1
TR100990|c0_g1	214	TR100990|c0_g1_i1
TR100991|c0_g1	308	TR100991|c0_g1_i1
TR100995|c0_g1	241	TR100995|c0_g1_i1
TR100996|c0_g1	218	TR100996|c0_g1_i1
TR100998|c0_g1	327	TR100998|c0_g1_i1
TR1010|c0_g1	329	TR1010|c0_g1_i1
TR10100|c0_g1	309	TR10100|c0_g1_i1
TR101001|c0_g1	305	TR101001|c0_g1_i1
TR101002|c0_g1	259	TR101002|c0_g1_i1
TR101003|c0_g1	215	TR101003|c0_g1_i1
TR101004|c0_g1	242	TR101004|c0_g1_i1
TR101005|c0_g1	214	TR101005|c0_g1_i1
TR101008|c0_g1	283	TR101008|c0_g1_i1
TR10101|c0_g1	249	TR10101|c0_g1_i1
TR101010|c0_g1	353	TR101010|c0_g1_i1
TR101016|c0_g1	250	TR101016|c0_g1_i1
TR101017|c0_g2	217	TR101017|c0_g2_i1
TR101018|c0_g1	275	TR101018|c0_g1_i1
TR10102|c0_g1	488	TR10102|c0_g1_i1
TR101020|c0_g1	278	TR101020|c0_g1_i1
TR101023|c0_g1	224	TR101023|c0_g1_i1
TR101026|c0_g1	272	TR101026|c0_g1_i1
TR10103|c0_g1	238	TR10103|c0_g1_i1
TR101030|c0_g1	273	TR101030|c0_g1_i1
TR101031|c0_g1	249	TR101031|c0_g1_i1
TR101033|c0_g1	249	TR101033|c0_g1_i1
TR101039|c0_g1	205	TR101039|c0_g1_i1
TR101041|c0_g1	231	TR101041|c0_g1_i1
TR101043|c0_g1	346	TR101043|c0_g1_i1
TR101044|c0_g1	255	TR101044|c0_g1_i1
TR101045|c0_g1	251	TR101045|c0_g1_i1
TR101046|c0_g1	220	TR101046|c0_g1_i1
TR101048|c0_g1	240	TR101048|c0_g1_i1
TR101049|c0_g1	258	TR101049|c0_g1_i1
TR101052|c0_g1	253	TR101052|c0_g1_i1
TR101055|c0_g1	205	TR101055|c0_g1_i1
TR101057|c0_g1	233	TR101057|c0_g1_i1
TR10106|c0_g2	225	TR10106|c0_g2_i1
TR101061|c0_g1	376	TR101061|c0_g1_i1
TR101062|c0_g1	339	TR101062|c0_g1_i1
TR101064|c0_g1	206	TR101064|c0_g1_i1
TR101065|c0_g1	225	TR101065|c0_g1_i1
TR101068|c0_g1	310	TR101068|c0_g1_i1
TR101070|c0_g1	248	TR101070|c0_g1_i1
TR101075|c0_g1	233	TR101075|c0_g1_i1
TR101079|c0_g1	358	TR101079|c0_g1_i1
TR101082|c0_g1	292	TR101082|c0_g1_i1
TR101089|c0_g1	252	TR101089|c0_g1_i1
TR101092|c0_g1	202	TR101092|c0_g1_i1
TR1011|c0_g1	276	TR1011|c0_g1_i1
TR10110|c0_g1	315	TR10110|c0_g1_i1
TR101100|c0_g1	212	TR101100|c0_g1_i1
TR101103|c0_g1	262	TR101103|c0_g1_i1
TR101104|c0_g1	227	TR101104|c0_g1_i1
TR101105|c0_g1	396	TR101105|c0_g1_i1
TR101106|c0_g1	213	TR101106|c0_g1_i1
TR101107|c0_g1	367	TR101107|c0_g1_i1
TR101107|c0_g2	287	TR101107|c0_g2_i1
TR101108|c0_g1	268	TR101108|c0_g1_i1
TR10111|c0_g1	352	TR10111|c0_g1_i1
TR101111|c0_g1	321	TR101111|c0_g1_i1
TR101113|c0_g1	303	TR101113|c0_g1_i1
TR101114|c0_g1	317	TR101114|c0_g1_i1
TR101115|c0_g1	256	TR101115|c0_g1_i1
TR101116|c0_g1	220	TR101116|c0_g1_i1
TR101118|c0_g1	342	TR101118|c0_g1_i1
TR101119|c0_g1	242	TR101119|c0_g1_i1
TR10112|c0_g2	442	TR10112|c0_g2_i1
TR101121|c0_g1	488	TR101121|c0_g1_i1
TR101122|c0_g1	214	TR101122|c0_g1_i1
TR101123|c0_g1	277	TR101123|c0_g1_i1
TR101124|c0_g1	238	TR101124|c0_g1_i1
TR101125|c0_g1	305	TR101125|c0_g1_i1
TR101128|c0_g1	219	TR101128|c0_g1_i1
TR101129|c0_g1	211	TR101129|c0_g1_i1
TR10113|c0_g1	224	TR10113|c0_g1_i1
TR101131|c0_g1	281	TR101131|c0_g1_i1
TR101134|c0_g1	334	TR101134|c0_g1_i1
TR101136|c0_g1	251	TR101136|c0_g1_i1
TR101139|c0_g1	312	TR101139|c0_g1_i1
TR10114|c0_g1	460	TR10114|c0_g1_i1
TR101142|c0_g1	217	TR101142|c0_g1_i1
TR101143|c0_g1	250	TR101143|c0_g1_i1
TR10115|c0_g1	1001	TR10115|c0_g1_i1
TR101151|c0_g1	203	TR101151|c0_g1_i1
TR101152|c0_g1	325	TR101152|c0_g1_i1
TR101153|c0_g1	253	TR101153|c0_g1_i1
TR101154|c0_g1	225	TR101154|c0_g1_i1
TR101158|c0_g1	265	TR101158|c0_g1_i1
TR101159|c0_g1	293	TR101159|c0_g1_i1
TR101161|c0_g1	217	TR101161|c0_g1_i1
TR101163|c0_g1	249	TR101163|c0_g1_i1
TR101164|c0_g1	246	TR101164|c0_g1_i1
TR101165|c0_g1	251	TR101165|c0_g1_i1
TR101166|c0_g1	255	TR101166|c0_g1_i1
TR101169|c0_g1	547	TR101169|c0_g1_i1
TR101170|c0_g1	268	TR101170|c0_g1_i1
TR101172|c0_g1	223	TR101172|c0_g1_i1
TR101173|c0_g1	259	TR101173|c0_g1_i1
TR101181|c0_g1	338	TR101181|c0_g1_i1
TR101182|c0_g1	360	TR101182|c0_g1_i1
TR101183|c0_g1	231	TR101183|c0_g1_i1
TR101184|c0_g1	321	TR101184|c0_g1_i1
TR101193|c0_g1	231	TR101193|c0_g1_i1
TR101197|c0_g1	265	TR101197|c0_g1_i1
TR101198|c0_g1	245	TR101198|c0_g1_i1
TR1012|c0_g1	386	TR1012|c0_g1_i1
TR10120|c0_g1	534	TR10120|c0_g1_i1
TR101202|c0_g1	234	TR101202|c0_g1_i1
TR101203|c0_g1	214	TR101203|c0_g1_i1
TR101205|c0_g1	226	TR101205|c0_g1_i1
TR101206|c0_g1	243	TR101206|c0_g1_i1
TR101207|c0_g1	261	TR101207|c0_g1_i1
TR101211|c0_g1	233	TR101211|c0_g1_i1
TR101213|c0_g1	231	TR101213|c0_g1_i1
TR101214|c0_g1	237	TR101214|c0_g1_i1
TR101216|c0_g1	252	TR101216|c0_g1_i1
TR101219|c0_g1	240	TR101219|c0_g1_i1
TR10122|c0_g1	928	TR10122|c0_g1_i1
TR101227|c0_g1	228	TR101227|c0_g1_i1
TR101232|c0_g1	225	TR101232|c0_g1_i1
TR101233|c0_g1	362	TR101233|c0_g1_i1
TR101238|c0_g1	227	TR101238|c0_g1_i1
TR10124|c0_g1	303	TR10124|c0_g1_i1
TR10124|c0_g2	387	TR10124|c0_g2_i1
TR101241|c0_g1	253	TR101241|c0_g1_i1
TR101244|c0_g1	230	TR101244|c0_g1_i1
TR101245|c0_g1	510	TR101245|c0_g1_i1
TR10125|c0_g2	377	TR10125|c0_g2_i1
TR101253|c0_g1	202	TR101253|c0_g1_i1
TR101256|c0_g1	210	TR101256|c0_g1_i1
TR101258|c0_g1	308	TR101258|c0_g1_i1
TR101259|c0_g1	295	TR101259|c0_g1_i1
TR10126|c0_g1	376	TR10126|c0_g1_i1
TR101260|c0_g1	232	TR101260|c0_g1_i1
TR101262|c0_g1	230	TR101262|c0_g1_i1
TR101263|c0_g1	259	TR101263|c0_g1_i1
TR101268|c0_g1	231	TR101268|c0_g1_i1
TR10127|c0_g1	214	TR10127|c0_g1_i1
TR10127|c0_g2	275	TR10127|c0_g2_i1
TR101274|c0_g1	202	TR101274|c0_g1_i1
TR101275|c0_g1	283	TR101275|c0_g1_i1
TR101277|c0_g1	462	TR101277|c0_g1_i1
TR101278|c0_g1	428	TR101278|c0_g1_i1
TR101282|c0_g1	254	TR101282|c0_g1_i1
TR101284|c0_g1	208	TR101284|c0_g1_i1
TR101288|c0_g1	287	TR101288|c0_g1_i1
TR101289|c0_g1	255	TR101289|c0_g1_i1
TR101291|c0_g1	200	TR101291|c0_g1_i1
TR101295|c0_g1	257	TR101295|c0_g1_i1
TR1013|c0_g1	436	TR1013|c0_g1_i1
TR10130|c0_g2	694	TR10130|c0_g2_i1
TR101303|c0_g1	270	TR101303|c0_g1_i1
TR101305|c0_g1	213	TR101305|c0_g1_i1
TR101310|c0_g1	237	TR101310|c0_g1_i1
TR101313|c0_g1	270	TR101313|c0_g1_i1
TR101314|c0_g1	309	TR101314|c0_g1_i1
TR101317|c0_g1	292	TR101317|c0_g1_i1
TR101318|c0_g1	242	TR101318|c0_g1_i1
TR101322|c0_g1	371	TR101322|c0_g1_i1
TR101324|c0_g1	272	TR101324|c0_g1_i1
TR101326|c0_g1	202	TR101326|c0_g1_i1
TR101331|c0_g1	291	TR101331|c0_g1_i1
TR101332|c0_g1	298	TR101332|c0_g1_i1
TR101337|c0_g1	215	TR101337|c0_g1_i1
TR10134|c0_g1	470	TR10134|c0_g1_i1
TR101340|c0_g1	891	TR101340|c0_g1_i1
TR101342|c0_g1	264	TR101342|c0_g1_i1
TR101345|c0_g1	236	TR101345|c0_g1_i1
TR101347|c0_g1	282	TR101347|c0_g1_i1
TR101349|c0_g1	215	TR101349|c0_g1_i1
TR10135|c0_g1	212	TR10135|c0_g1_i1
TR101351|c0_g1	239	TR101351|c0_g1_i1
TR101359|c0_g1	289	TR101359|c0_g1_i1
TR101363|c0_g1	254	TR101363|c0_g1_i1
TR101365|c0_g1	358	TR101365|c0_g1_i1
TR101366|c0_g1	210	TR101366|c0_g1_i1
TR101367|c0_g1	211	TR101367|c0_g1_i1
TR101369|c0_g1	312	TR101369|c0_g1_i1
TR10137|c0_g1	374	TR10137|c0_g1_i1
TR101372|c0_g1	585	TR101372|c0_g1_i1
TR101377|c0_g1	297	TR101377|c0_g1_i1
TR101378|c0_g1	384	TR101378|c0_g1_i1
TR101384|c0_g1	203	TR101384|c0_g1_i1
TR101386|c0_g1	294	TR101386|c0_g1_i1
TR101387|c0_g1	357	TR101387|c0_g1_i1
TR101389|c0_g1	268	TR101389|c0_g1_i1
TR10139|c0_g1	299	TR10139|c0_g1_i1
TR101395|c0_g1	215	TR101395|c0_g1_i1
TR1014|c0_g1	246	TR1014|c0_g1_i1
TR10140|c0_g1	376	TR10140|c0_g1_i1
TR101404|c0_g1	270	TR101404|c0_g1_i1
TR101406|c0_g1	313	TR101406|c0_g1_i1
TR101408|c0_g1	214	TR101408|c0_g1_i1
TR10141|c0_g1	249	TR10141|c0_g1_i1
TR101411|c0_g1	480	TR101411|c0_g1_i1
TR101414|c0_g1	404	TR101414|c0_g1_i1
TR101415|c0_g1	247	TR101415|c0_g1_i1
TR101416|c0_g1	241	TR101416|c0_g1_i1
TR101419|c0_g1	276	TR101419|c0_g1_i1
TR10142|c0_g1	286	TR10142|c0_g1_i1
TR101420|c0_g1	237	TR101420|c0_g1_i1
TR101423|c0_g1	404	TR101423|c0_g1_i1
TR101426|c0_g1	226	TR101426|c0_g1_i1
TR101428|c0_g1	319	TR101428|c0_g1_i1
TR101429|c0_g1	315	TR101429|c0_g1_i1
TR101430|c0_g1	417	TR101430|c0_g1_i1
TR101432|c0_g1	225	TR101432|c0_g1_i1
TR101435|c0_g1	236	TR101435|c0_g1_i1
TR101439|c0_g1	385	TR101439|c0_g1_i1
TR10144|c0_g1	473	TR10144|c0_g1_i1
TR101440|c0_g1	205	TR101440|c0_g1_i1
TR101441|c0_g1	477	TR101441|c0_g1_i1
TR101443|c0_g1	297	TR101443|c0_g1_i1
TR101446|c0_g1	296	TR101446|c0_g1_i1
TR101448|c0_g1	245	TR101448|c0_g1_i1
TR10145|c0_g1	213	TR10145|c0_g1_i1
TR101450|c0_g1	372	TR101450|c0_g1_i1
TR101452|c0_g1	286	TR101452|c0_g1_i1
TR101453|c0_g1	344	TR101453|c0_g1_i1
TR101455|c0_g1	311	TR101455|c0_g1_i1
TR101460|c0_g1	473	TR101460|c0_g1_i1
TR101464|c0_g1	236	TR101464|c0_g1_i1
TR101467|c0_g1	230	TR101467|c0_g1_i1
TR101469|c0_g1	212	TR101469|c0_g1_i1
TR10147|c0_g1	497	TR10147|c0_g1_i1
TR101471|c0_g1	226	TR101471|c0_g1_i1
TR101474|c0_g1	206	TR101474|c0_g1_i1
TR101475|c0_g1	228	TR101475|c0_g1_i1
TR101479|c0_g1	429	TR101479|c0_g1_i1
TR10148|c0_g1	294	TR10148|c0_g1_i1
TR101483|c0_g1	213	TR101483|c0_g1_i1
TR101484|c0_g1	255	TR101484|c0_g1_i1
TR101485|c0_g1	325	TR101485|c0_g1_i1
TR101486|c0_g1	200	TR101486|c0_g1_i1
TR101490|c0_g1	391	TR101490|c0_g1_i1
TR101491|c0_g1	221	TR101491|c0_g1_i1
TR101494|c0_g1	217	TR101494|c0_g1_i1
TR101496|c0_g1	253	TR101496|c0_g1_i1
TR101497|c0_g1	212	TR101497|c0_g1_i1
TR10150|c0_g1	1505	TR10150|c0_g1_i1
TR101500|c0_g1	386	TR101500|c0_g1_i1
TR101501|c0_g1	342	TR101501|c0_g1_i1
TR101505|c0_g1	232	TR101505|c0_g1_i1
TR101508|c0_g1	314	TR101508|c0_g1_i1
TR10151|c0_g2	206	TR10151|c0_g2_i1
TR101516|c0_g1	297	TR101516|c0_g1_i1
TR101518|c0_g1	238	TR101518|c0_g1_i1
TR101519|c0_g1	253	TR101519|c0_g1_i1
TR10152|c0_g1	448	TR10152|c0_g1_i1
TR101521|c0_g1	242	TR101521|c0_g1_i1
TR101523|c0_g1	466	TR101523|c0_g1_i1
TR101529|c0_g1	226	TR101529|c0_g1_i1
TR10153|c0_g1	582	TR10153|c0_g1_i1
TR101531|c0_g1	240	TR101531|c0_g1_i1
TR101532|c0_g1	303	TR101532|c0_g1_i1
TR101537|c0_g1	204	TR101537|c0_g1_i1
TR101538|c0_g1	242	TR101538|c0_g1_i1
TR101541|c0_g1	206	TR101541|c0_g1_i1
TR101545|c0_g1	225	TR101545|c0_g1_i1
TR101546|c0_g1	208	TR101546|c0_g1_i1
TR101549|c0_g1	270	TR101549|c0_g1_i1
TR10155|c0_g1	274	TR10155|c0_g1_i1
TR101558|c0_g1	371	TR101558|c0_g1_i1
TR101559|c0_g1	254	TR101559|c0_g1_i1
TR10156|c0_g2	293	TR10156|c0_g2_i1
TR101562|c0_g1	269	TR101562|c0_g1_i1
TR101565|c0_g1	420	TR101565|c0_g1_i1
TR101572|c0_g1	324	TR101572|c0_g1_i1
TR101573|c0_g1	345	TR101573|c0_g1_i1
TR101581|c0_g1	256	TR101581|c0_g1_i1
TR101584|c0_g1	211	TR101584|c0_g1_i1
TR101589|c0_g1	208	TR101589|c0_g1_i1
TR10159|c0_g1	278	TR10159|c0_g1_i1
TR101590|c0_g1	359	TR101590|c0_g1_i1
TR101591|c0_g1	343	TR101591|c0_g1_i1
TR101593|c0_g1	214	TR101593|c0_g1_i1
TR101594|c0_g1	211	TR101594|c0_g1_i1
TR101599|c0_g1	236	TR101599|c0_g1_i1
TR101603|c0_g1	281	TR101603|c0_g1_i1
TR101606|c0_g1	210	TR101606|c0_g1_i1
TR101607|c0_g1	236	TR101607|c0_g1_i1
TR101608|c0_g1	256	TR101608|c0_g1_i1
TR101610|c0_g1	295	TR101610|c0_g1_i1
TR101611|c0_g1	308	TR101611|c0_g1_i1
TR101617|c0_g1	250	TR101617|c0_g1_i1
TR101618|c0_g1	223	TR101618|c0_g1_i1
TR101623|c0_g1	219	TR101623|c0_g1_i1
TR101624|c0_g1	279	TR101624|c0_g1_i1
TR101625|c0_g1	242	TR101625|c0_g1_i1
TR101627|c0_g1	283	TR101627|c0_g1_i1
TR10163|c0_g2	400	TR10163|c0_g2_i1
TR101630|c0_g1	201	TR101630|c0_g1_i1
TR101631|c0_g1	254	TR101631|c0_g1_i1
TR101632|c0_g1	253	TR101632|c0_g1_i1
TR101633|c0_g1	221	TR101633|c0_g1_i1
TR101634|c0_g1	214	TR101634|c0_g1_i1
TR101637|c0_g1	328	TR101637|c0_g1_i1
TR10164|c0_g2	376	TR10164|c0_g2_i1
TR101640|c0_g1	222	TR101640|c0_g1_i1
TR101641|c0_g1	358	TR101641|c0_g1_i1
TR101644|c0_g1	238	TR101644|c0_g1_i1
TR101648|c0_g1	244	TR101648|c0_g1_i1
TR101649|c0_g1	231	TR101649|c0_g1_i1
TR10165|c0_g1	228	TR10165|c0_g1_i1
TR101653|c0_g2	282	TR101653|c0_g2_i1
TR101658|c0_g1	204	TR101658|c0_g1_i1
TR101660|c0_g1	277	TR101660|c0_g1_i1
TR101661|c0_g1	245	TR101661|c0_g1_i1
TR101662|c0_g1	351	TR101662|c0_g1_i1
TR101666|c0_g1	249	TR101666|c0_g1_i1
TR101669|c0_g1	277	TR101669|c0_g1_i1
TR10167|c0_g1	276	TR10167|c0_g1_i1
TR101670|c0_g1	534	TR101670|c0_g1_i1
TR101671|c0_g1	331	TR101671|c0_g1_i1
TR10168|c0_g1	413	TR10168|c0_g1_i1
TR10168|c0_g2	462	TR10168|c0_g2_i1
TR101680|c0_g1	277	TR101680|c0_g1_i1
TR101681|c0_g1	287	TR101681|c0_g1_i1
TR101685|c0_g1	315	TR101685|c0_g1_i1
TR101686|c0_g1	451	TR101686|c0_g1_i1
TR101687|c0_g1	256	TR101687|c0_g1_i1
TR101690|c0_g1	221	TR101690|c0_g1_i1
TR101697|c0_g1	213	TR101697|c0_g1_i1
TR1017|c0_g1	202	TR1017|c0_g1_i1
TR10170|c0_g1	1032	TR10170|c0_g1_i1
TR101707|c0_g1	228	TR101707|c0_g1_i1
TR101713|c0_g1	232	TR101713|c0_g1_i1
TR101716|c0_g1	241	TR101716|c0_g1_i1
TR101719|c0_g1	323	TR101719|c0_g1_i1
TR101723|c0_g1	239	TR101723|c0_g1_i1
TR101725|c0_g1	228	TR101725|c0_g1_i1
TR10173|c0_g1	703	TR10173|c0_g1_i1
TR101732|c0_g1	289	TR101732|c0_g1_i1
TR101733|c0_g1	258	TR101733|c0_g1_i1
TR101737|c0_g1	251	TR101737|c0_g1_i1
TR101738|c0_g1	211	TR101738|c0_g1_i1
TR101740|c0_g1	217	TR101740|c0_g1_i1
TR101741|c0_g1	294	TR101741|c0_g1_i1
TR101742|c0_g1	210	TR101742|c0_g1_i1
TR101747|c0_g1	224	TR101747|c0_g1_i1
TR101748|c0_g1	242	TR101748|c0_g1_i1
TR101749|c0_g1	209	TR101749|c0_g1_i1
TR101750|c0_g1	301	TR101750|c0_g1_i1
TR101752|c0_g1	263	TR101752|c0_g1_i1
TR101755|c0_g1	259	TR101755|c0_g1_i1
TR101757|c0_g1	232	TR101757|c0_g1_i1
TR101758|c0_g1	239	TR101758|c0_g1_i1
TR101759|c0_g1	234	TR101759|c0_g1_i1
TR10176|c0_g1	227	TR10176|c0_g1_i1
TR101760|c0_g1	222	TR101760|c0_g1_i1
TR101761|c0_g1	229	TR101761|c0_g1_i1
TR101762|c0_g1	223	TR101762|c0_g1_i1
TR101763|c0_g1	261	TR101763|c0_g1_i1
TR101764|c0_g1	252	TR101764|c0_g1_i1
TR101765|c0_g1	238	TR101765|c0_g1_i1
TR101767|c0_g1	205	TR101767|c0_g1_i1
TR101768|c0_g1	213	TR101768|c0_g1_i1
TR101769|c0_g1	303	TR101769|c0_g1_i1
TR10177|c0_g1	200	TR10177|c0_g1_i1
TR101775|c0_g1	224	TR101775|c0_g1_i1
TR101776|c0_g1	225	TR101776|c0_g1_i1
TR101778|c0_g1	203	TR101778|c0_g1_i1
TR101779|c0_g1	261	TR101779|c0_g1_i1
TR101780|c0_g1	244	TR101780|c0_g1_i1
TR101782|c0_g1	308	TR101782|c0_g1_i1
TR101791|c0_g1	228	TR101791|c0_g1_i1
TR101793|c0_g1	214	TR101793|c0_g1_i1
TR101803|c0_g1	219	TR101803|c0_g1_i1
TR101804|c0_g1	322	TR101804|c0_g1_i1
TR101805|c0_g1	227	TR101805|c0_g1_i1
TR101806|c0_g1	260	TR101806|c0_g1_i1
TR101807|c0_g1	347	TR101807|c0_g1_i1
TR101808|c0_g1	253	TR101808|c0_g1_i1
TR10181|c0_g1	329	TR10181|c0_g1_i1
TR101814|c0_g1	349	TR101814|c0_g1_i1
TR101817|c0_g1	252	TR101817|c0_g1_i1
TR101818|c0_g1	205	TR101818|c0_g1_i1
TR101819|c0_g1	214	TR101819|c0_g1_i1
TR101820|c0_g1	255	TR101820|c0_g1_i1
TR101821|c0_g1	271	TR101821|c0_g1_i1
TR101823|c0_g1	341	TR101823|c0_g1_i1
TR101827|c0_g1	234	TR101827|c0_g1_i1
TR101829|c0_g1	322	TR101829|c0_g1_i1
TR10183|c0_g1	309	TR10183|c0_g1_i1
TR101833|c0_g1	282	TR101833|c0_g1_i1
TR101834|c0_g1	353	TR101834|c0_g1_i1
TR101841|c0_g1	227	TR101841|c0_g1_i1
TR101843|c0_g1	226	TR101843|c0_g1_i1
TR101844|c0_g1	245	TR101844|c0_g1_i1
TR101845|c0_g1	224	TR101845|c0_g1_i1
TR101848|c0_g1	222	TR101848|c0_g1_i1
TR101849|c0_g1	224	TR101849|c0_g1_i1
TR101850|c0_g1	210	TR101850|c0_g1_i1
TR101853|c0_g1	247	TR101853|c0_g1_i1
TR101854|c0_g1	243	TR101854|c0_g1_i1
TR101855|c0_g1	233	TR101855|c0_g1_i1
TR101859|c0_g1	201	TR101859|c0_g1_i1
TR101865|c0_g1	390	TR101865|c0_g1_i1
TR101866|c0_g1	311	TR101866|c0_g1_i1
TR101869|c0_g1	219	TR101869|c0_g1_i1
TR101870|c0_g1	255	TR101870|c0_g1_i1
TR101875|c0_g1	315	TR101875|c0_g1_i1
TR101877|c0_g1	236	TR101877|c0_g1_i1
TR101878|c0_g1	207	TR101878|c0_g1_i1
TR101879|c0_g1	225	TR101879|c0_g1_i1
TR10188|c1_g1	249	TR10188|c1_g1_i1
TR101880|c0_g1	218	TR101880|c0_g1_i1
TR101881|c0_g1	217	TR101881|c0_g1_i1
TR101883|c0_g1	248	TR101883|c0_g1_i1
TR101884|c0_g1	213	TR101884|c0_g1_i1
TR10189|c0_g1	260	TR10189|c0_g1_i1
TR101895|c0_g1	245	TR101895|c0_g1_i1
TR101897|c0_g1	269	TR101897|c0_g1_i1
TR1019|c0_g1	282	TR1019|c0_g1_i1
TR10190|c0_g1	222	TR10190|c0_g1_i1
TR101902|c0_g1	256	TR101902|c0_g1_i1
TR10191|c0_g1	225	TR10191|c0_g1_i1
TR101912|c0_g1	276	TR101912|c0_g1_i1
TR101914|c0_g1	300	TR101914|c0_g1_i1
TR101915|c0_g1	302	TR101915|c0_g1_i1
TR101917|c0_g1	479	TR101917|c0_g1_i1
TR101918|c0_g1	252	TR101918|c0_g1_i1
TR10192|c0_g1	289	TR10192|c0_g1_i1
TR101925|c0_g1	231	TR101925|c0_g1_i1
TR101929|c0_g1	306	TR101929|c0_g1_i1
TR101933|c0_g1	255	TR101933|c0_g1_i1
TR101937|c0_g1	243	TR101937|c0_g1_i1
TR10194|c0_g1	355	TR10194|c0_g1_i1
TR10194|c1_g1	500	TR10194|c1_g1_i1
TR101949|c0_g1	207	TR101949|c0_g1_i1
TR10195|c0_g1	428	TR10195|c0_g1_i1
TR101950|c0_g1	259	TR101950|c0_g1_i1
TR101951|c0_g1	257	TR101951|c0_g1_i1
TR101953|c0_g1	214	TR101953|c0_g1_i1
TR101955|c0_g1	202	TR101955|c0_g1_i1
TR101956|c0_g1	218	TR101956|c0_g1_i1
TR101959|c0_g1	382	TR101959|c0_g1_i1
TR101961|c0_g1	263	TR101961|c0_g1_i1
TR101962|c0_g1	259	TR101962|c0_g1_i1
TR101963|c0_g1	212	TR101963|c0_g1_i1
TR101965|c0_g1	403	TR101965|c0_g1_i1
TR101969|c0_g1	242	TR101969|c0_g1_i1
TR101971|c0_g1	203	TR101971|c0_g1_i1
TR101975|c0_g1	231	TR101975|c0_g1_i1
TR101978|c0_g1	213	TR101978|c0_g1_i1
TR101979|c0_g1	268	TR101979|c0_g1_i1
TR101982|c0_g1	200	TR101982|c0_g1_i1
TR101984|c0_g1	247	TR101984|c0_g1_i1
TR101986|c0_g1	214	TR101986|c0_g1_i1
TR101987|c0_g1	242	TR101987|c0_g1_i1
TR101988|c0_g1	449	TR101988|c0_g1_i1
TR10199|c0_g1	287	TR10199|c0_g1_i1
TR101990|c0_g1	202	TR101990|c0_g1_i1
TR101997|c0_g1	265	TR101997|c0_g1_i1
TR102|c0_g1	412	TR102|c0_g1_i1
TR10200|c0_g1	252	TR10200|c0_g1_i1
TR102006|c0_g1	202	TR102006|c0_g1_i1
TR102008|c0_g1	228	TR102008|c0_g1_i1
TR102009|c0_g1	307	TR102009|c0_g1_i1
TR10201|c0_g1	379	TR10201|c0_g1_i1
TR102011|c0_g1	238	TR102011|c0_g1_i1
TR102012|c0_g1	285	TR102012|c0_g1_i1
TR102014|c0_g1	232	TR102014|c0_g1_i1
TR102018|c0_g1	238	TR102018|c0_g1_i1
TR102019|c0_g1	299	TR102019|c0_g1_i1
TR10202|c0_g1	931	TR10202|c0_g1_i1
TR102020|c0_g1	251	TR102020|c0_g1_i1
TR102022|c0_g1	272	TR102022|c0_g1_i1
TR102023|c0_g1	205	TR102023|c0_g1_i1
TR102025|c0_g1	205	TR102025|c0_g1_i1
TR102027|c0_g1	233	TR102027|c0_g1_i1
TR102031|c0_g1	337	TR102031|c0_g1_i1
TR102032|c0_g1	300	TR102032|c0_g1_i1
TR102033|c0_g1	339	TR102033|c0_g1_i1
TR102035|c0_g1	259	TR102035|c0_g1_i1
TR102037|c0_g1	234	TR102037|c0_g1_i1
TR102038|c0_g1	304	TR102038|c0_g1_i1
TR102039|c0_g1	277	TR102039|c0_g1_i1
TR10204|c0_g1	291	TR10204|c0_g1_i1
TR102040|c0_g1	265	TR102040|c0_g1_i1
TR102043|c0_g1	256	TR102043|c0_g1_i1
TR102044|c0_g1	200	TR102044|c0_g1_i1
TR102045|c0_g1	270	TR102045|c0_g1_i1
TR102046|c0_g1	220	TR102046|c0_g1_i1
TR10205|c0_g2	511	TR10205|c0_g2_i1
TR102055|c0_g1	229	TR102055|c0_g1_i1
TR102056|c0_g1	235	TR102056|c0_g1_i1
TR102058|c0_g1	249	TR102058|c0_g1_i1
TR102065|c0_g1	200	TR102065|c0_g1_i1
TR102066|c0_g1	219	TR102066|c0_g1_i1
TR102068|c0_g1	281	TR102068|c0_g1_i1
TR102069|c0_g1	219	TR102069|c0_g1_i1
TR10207|c0_g2	396	TR10207|c0_g2_i1
TR102070|c0_g1	288	TR102070|c0_g1_i1
TR102072|c0_g1	237	TR102072|c0_g1_i1
TR10208|c0_g1	412	TR10208|c0_g1_i1
TR102080|c0_g1	247	TR102080|c0_g1_i1
TR102088|c0_g1	266	TR102088|c0_g1_i1
TR102091|c0_g1	242	TR102091|c0_g1_i1
TR102092|c0_g1	267	TR102092|c0_g1_i1
TR102093|c0_g1	269	TR102093|c0_g1_i1
TR102096|c0_g1	299	TR102096|c0_g1_i1
TR102097|c0_g1	219	TR102097|c0_g1_i1
TR102104|c0_g1	236	TR102104|c0_g1_i1
TR102107|c0_g1	237	TR102107|c0_g1_i1
TR102111|c0_g1	230	TR102111|c0_g1_i1
TR102113|c0_g1	217	TR102113|c0_g1_i1
TR102117|c0_g1	374	TR102117|c0_g1_i1
TR102127|c0_g1	253	TR102127|c0_g1_i1
TR102136|c0_g1	337	TR102136|c0_g1_i1
TR102138|c0_g1	345	TR102138|c0_g1_i1
TR10214|c0_g2	382	TR10214|c0_g2_i1
TR10215|c0_g1	208	TR10215|c0_g1_i1
TR102150|c0_g1	205	TR102150|c0_g1_i1
TR102153|c0_g1	214	TR102153|c0_g1_i1
TR102158|c0_g1	227	TR102158|c0_g1_i1
TR10216|c0_g2	450	TR10216|c0_g2_i1
TR102160|c0_g1	238	TR102160|c0_g1_i1
TR102164|c0_g1	245	TR102164|c0_g1_i1
TR10217|c0_g1	396	TR10217|c0_g1_i1
TR102170|c0_g1	224	TR102170|c0_g1_i1
TR102175|c0_g1	204	TR102175|c0_g1_i1
TR102176|c0_g1	212	TR102176|c0_g1_i1
TR102177|c0_g1	212	TR102177|c0_g1_i1
TR102178|c0_g1	235	TR102178|c0_g1_i1
TR102183|c0_g1	266	TR102183|c0_g1_i1
TR102185|c0_g1	285	TR102185|c0_g1_i1
TR102187|c0_g1	214	TR102187|c0_g1_i1
TR102190|c0_g1	234	TR102190|c0_g1_i1
TR102196|c0_g1	227	TR102196|c0_g1_i1
TR102197|c0_g1	288	TR102197|c0_g1_i1
TR102198|c0_g1	255	TR102198|c0_g1_i1
TR102199|c0_g1	213	TR102199|c0_g1_i1
TR1022|c0_g2	253	TR1022|c0_g2_i1
TR10220|c0_g2	712	TR10220|c0_g2_i1
TR102200|c0_g1	1620	TR102200|c0_g1_i1
TR102202|c0_g1	252	TR102202|c0_g1_i1
TR102205|c0_g1	234	TR102205|c0_g1_i1
TR102208|c0_g1	209	TR102208|c0_g1_i1
TR102209|c0_g1	440	TR102209|c0_g1_i1
TR10221|c0_g1	464	TR10221|c0_g1_i1
TR102213|c0_g1	215	TR102213|c0_g1_i1
TR102217|c0_g1	347	TR102217|c0_g1_i1
TR102218|c0_g1	561	TR102218|c0_g1_i1
TR102219|c0_g1	374	TR102219|c0_g1_i1
TR10222|c0_g1	400	TR10222|c0_g1_i1
TR102220|c0_g1	243	TR102220|c0_g1_i1
TR102223|c0_g1	339	TR102223|c0_g1_i1
TR102227|c0_g1	396	TR102227|c0_g1_i1
TR10223|c0_g2	215	TR10223|c0_g2_i1
TR102232|c0_g1	689	TR102232|c0_g1_i1
TR102233|c0_g1	237	TR102233|c0_g1_i1
TR102234|c0_g1	231	TR102234|c0_g1_i1
TR102235|c0_g1	681	TR102235|c0_g1_i1
TR102237|c0_g1	870	TR102237|c0_g1_i1
TR10224|c0_g3	486	TR10224|c0_g3_i1
TR102240|c0_g1	270	TR102240|c0_g1_i1
TR102241|c0_g1	456	TR102241|c0_g1_i1
TR102242|c0_g1	1170	TR102242|c0_g1_i1
TR102243|c0_g1	389	TR102243|c0_g1_i1
TR102244|c0_g1	706	TR102244|c0_g1_i1
TR102245|c0_g1	268	TR102245|c0_g1_i1
TR102246|c0_g1	289	TR102246|c0_g1_i1
TR102249|c0_g1	288	TR102249|c0_g1_i1
TR10225|c0_g1	369	TR10225|c0_g1_i1
TR102251|c0_g1	517	TR102251|c0_g1_i1
TR102252|c0_g1	1543	TR102252|c0_g1_i1
TR102253|c0_g1	574	TR102253|c0_g1_i1
TR102254|c0_g1	255	TR102254|c0_g1_i1
TR102256|c0_g1	214	TR102256|c0_g1_i1
TR102257|c0_g1	312	TR102257|c0_g1_i1
TR102258|c0_g1	1108	TR102258|c0_g1_i1
TR102260|c0_g1	483	TR102260|c0_g1_i1
TR102262|c0_g1	564	TR102262|c0_g1_i1
TR102264|c0_g1	240	TR102264|c0_g1_i1
TR102267|c0_g1	602	TR102267|c0_g1_i1
TR102269|c0_g1	258	TR102269|c0_g1_i1
TR102270|c0_g1	795	TR102270|c0_g1_i1
TR102271|c0_g1	214	TR102271|c0_g1_i1
TR102272|c0_g1	317	TR102272|c0_g1_i1
TR102273|c0_g1	391	TR102273|c0_g1_i1
TR102274|c0_g1	292	TR102274|c0_g1_i1
TR102275|c0_g1	254	TR102275|c0_g1_i1
TR102277|c0_g1	489	TR102277|c0_g1_i1
TR102278|c0_g1	361	TR102278|c0_g1_i1
TR102280|c0_g1	237	TR102280|c0_g1_i1
TR102281|c0_g1	542	TR102281|c0_g1_i1
TR102282|c0_g1	278	TR102282|c0_g1_i1
TR102283|c0_g1	227	TR102283|c0_g1_i1
TR102285|c0_g1	302	TR102285|c0_g1_i1
TR102286|c0_g1	397	TR102286|c0_g1_i1
TR102287|c0_g1	377	TR102287|c0_g1_i1
TR102288|c0_g1	230	TR102288|c0_g1_i1
TR102289|c0_g1	227	TR102289|c0_g1_i1
TR10229|c0_g1	249	TR10229|c0_g1_i1
TR102290|c0_g1	270	TR102290|c0_g1_i1
TR102291|c0_g1	325	TR102291|c0_g1_i1
TR102292|c0_g1	443	TR102292|c0_g1_i1
TR102293|c0_g1	437	TR102293|c0_g1_i1
TR102294|c0_g1	234	TR102294|c0_g1_i1
TR102296|c0_g2	389	TR102296|c0_g2_i1
TR102298|c0_g1	571	TR102298|c0_g1_i1
TR102299|c0_g1	518	TR102299|c0_g1_i1
TR102302|c0_g1	254	TR102302|c0_g1_i1
TR102304|c0_g1	210	TR102304|c0_g1_i1
TR102308|c0_g1	515	TR102308|c0_g1_i1
TR102309|c0_g1	225	TR102309|c0_g1_i1
TR10231|c0_g2	303	TR10231|c0_g2_i1
TR102311|c0_g1	328	TR102311|c0_g1_i1
TR102313|c0_g1	250	TR102313|c0_g1_i1
TR102315|c0_g1	332	TR102315|c0_g1_i1
TR102316|c0_g1	264	TR102316|c0_g1_i1
TR102317|c0_g1	298	TR102317|c0_g1_i1
TR102319|c0_g1	318	TR102319|c0_g1_i1
TR10232|c0_g1	264	TR10232|c0_g1_i1
TR102321|c0_g1	582	TR102321|c0_g1_i1
TR102323|c0_g1	310	TR102323|c0_g1_i1
TR102326|c0_g1	1228	TR102326|c0_g1_i1
TR102327|c0_g1	495	TR102327|c0_g1_i1
TR102328|c0_g1	231	TR102328|c0_g1_i1
TR102329|c0_g1	208	TR102329|c0_g1_i1
TR10233|c0_g1	387	TR10233|c0_g1_i1
TR102330|c0_g1	386	TR102330|c0_g1_i1
TR102331|c0_g1	205	TR102331|c0_g1_i1
TR102333|c0_g1	435	TR102333|c0_g1_i1
TR102334|c0_g1	904	TR102334|c0_g1_i1
TR102335|c0_g1	626	TR102335|c0_g1_i1
TR102337|c0_g1	287	TR102337|c0_g1_i1
TR102338|c0_g1	350	TR102338|c0_g1_i1
TR102339|c0_g1	257	TR102339|c0_g1_i1
TR102341|c0_g1	279	TR102341|c0_g1_i1
TR102342|c0_g1	325	TR102342|c0_g1_i1
TR102343|c0_g1	285	TR102343|c0_g1_i1
TR102344|c0_g1	479	TR102344|c0_g1_i1
TR102345|c0_g1	592	TR102345|c0_g1_i1
TR102346|c0_g1	283	TR102346|c0_g1_i1
TR102347|c0_g1	1067	TR102347|c0_g1_i1
TR102348|c0_g1	272	TR102348|c0_g1_i1
TR102349|c0_g1	541	TR102349|c0_g1_i1
TR10235|c0_g1	259	TR10235|c0_g1_i1
TR102350|c0_g1	464	TR102350|c0_g1_i1
TR102352|c0_g1	504	TR102352|c0_g1_i1
TR102353|c0_g1	211	TR102353|c0_g1_i1
TR102354|c0_g1	488	TR102354|c0_g1_i1
TR102355|c0_g1	651	TR102355|c0_g1_i1
TR102359|c1_g1	342	TR102359|c1_g1_i1
TR102362|c0_g1	372	TR102362|c0_g1_i1
TR102364|c0_g1	3322	TR102364|c0_g1_i1
TR102366|c0_g1	259	TR102366|c0_g1_i1
TR102367|c0_g2	1363	TR102367|c0_g2_i1
TR102368|c0_g1	590	TR102368|c0_g1_i1
TR102369|c0_g1	241	TR102369|c0_g1_i1
TR10237|c0_g1	498	TR10237|c0_g1_i1
TR102370|c0_g1	254	TR102370|c0_g1_i1
TR102371|c0_g1	774	TR102371|c0_g1_i1
TR102372|c0_g1	841	TR102372|c0_g1_i1
TR102373|c0_g1	541	TR102373|c0_g1_i1
TR102374|c0_g1	210	TR102374|c0_g1_i1
TR102375|c0_g1	392	TR102375|c0_g1_i1
TR102376|c0_g1	441	TR102376|c0_g1_i1
TR102377|c0_g1	362	TR102377|c0_g1_i1
TR102379|c0_g2	353	TR102379|c0_g2_i1
TR10238|c0_g1	230	TR10238|c0_g1_i1
TR102382|c0_g1	1023	TR102382|c0_g1_i1
TR102383|c0_g1	405	TR102383|c0_g1_i1
TR102386|c0_g1	359	TR102386|c0_g1_i1
TR102387|c0_g1	241	TR102387|c0_g1_i1
TR102388|c0_g1	481	TR102388|c0_g1_i1
TR102389|c0_g1	269	TR102389|c0_g1_i1
TR102390|c0_g1	745	TR102390|c0_g1_i1
TR102391|c0_g1	324	TR102391|c0_g1_i1
TR102392|c0_g1	1131	TR102392|c0_g1_i1
TR102393|c0_g1	527	TR102393|c0_g1_i1
TR102394|c0_g1	710	TR102394|c0_g1_i1
TR102395|c0_g1	383	TR102395|c0_g1_i1
TR102397|c0_g1	362	TR102397|c0_g1_i1
TR102398|c0_g1	415	TR102398|c0_g1_i1
TR102399|c0_g1	292	TR102399|c0_g1_i1
TR1024|c0_g1	201	TR1024|c0_g1_i1
TR102400|c0_g1	693	TR102400|c0_g1_i1
TR102402|c0_g1	230	TR102402|c0_g1_i1
TR102403|c0_g1	477	TR102403|c0_g1_i1
TR102404|c0_g1	262	TR102404|c0_g1_i1
TR102405|c0_g1	359	TR102405|c0_g1_i1
TR102407|c0_g1	368	TR102407|c0_g1_i1
TR102409|c0_g1	459	TR102409|c0_g1_i1
TR102411|c0_g2	486	TR102411|c0_g2_i1
TR102413|c0_g1	735	TR102413|c0_g1_i1
TR102416|c0_g1	472	TR102416|c0_g1_i1
TR102418|c0_g1	302	TR102418|c0_g1_i1
TR102419|c0_g1	687	TR102419|c0_g1_i1
TR102421|c0_g1	574	TR102421|c0_g1_i1
TR102422|c0_g1	431	TR102422|c0_g1_i1
TR102423|c0_g1	275	TR102423|c0_g1_i1
TR102425|c0_g1	451	TR102425|c0_g1_i1
TR102427|c0_g1	275	TR102427|c0_g1_i1
TR102428|c0_g1	219	TR102428|c0_g1_i1
TR10243|c0_g1	329	TR10243|c0_g1_i1
TR102430|c0_g1	375	TR102430|c0_g1_i1
TR102432|c0_g1	276	TR102432|c0_g1_i1
TR102434|c0_g1	208	TR102434|c0_g1_i1
TR102435|c0_g1	330	TR102435|c0_g1_i1
TR102436|c0_g1	1184	TR102436|c0_g1_i1
TR102438|c0_g2	480	TR102438|c0_g2_i1
TR102438|c1_g1	433	TR102438|c1_g1_i1
TR102440|c0_g1	389	TR102440|c0_g1_i1
TR102441|c0_g1	291	TR102441|c0_g1_i1
TR102444|c0_g1	376	TR102444|c0_g1_i1
TR102447|c0_g1	201	TR102447|c0_g1_i1
TR102448|c0_g1	691	TR102448|c0_g1_i1
TR102449|c0_g1	215	TR102449|c0_g1_i1
TR10245|c0_g1	247	TR10245|c0_g1_i1
TR102450|c0_g1	347	TR102450|c0_g1_i1
TR102451|c0_g1	417	TR102451|c0_g1_i1
TR102453|c0_g1	327	TR102453|c0_g1_i1
TR102455|c0_g1	487	TR102455|c0_g1_i1
TR102456|c0_g1	306	TR102456|c0_g1_i1
TR102457|c0_g1	388	TR102457|c0_g1_i1
TR102458|c0_g1	405	TR102458|c0_g1_i1
TR102459|c0_g1	216	TR102459|c0_g1_i1
TR10246|c0_g1	315	TR10246|c0_g1_i1
TR10246|c0_g2	370	TR10246|c0_g2_i1
TR102462|c0_g1	1083	TR102462|c0_g1_i1
TR102463|c0_g1	219	TR102463|c0_g1_i1
TR102464|c0_g1	298	TR102464|c0_g1_i1
TR102465|c0_g1	276	TR102465|c0_g1_i1
TR102466|c0_g1	291	TR102466|c0_g1_i1
TR102468|c0_g1	248	TR102468|c0_g1_i1
TR102473|c0_g1	551	TR102473|c0_g1_i1
TR102474|c0_g1	287	TR102474|c0_g1_i1
TR102475|c0_g1	270	TR102475|c0_g1_i1
TR102476|c0_g1	556	TR102476|c0_g1_i1
TR102477|c0_g1	253	TR102477|c0_g1_i1
TR102479|c0_g1	748	TR102479|c0_g1_i1
TR102480|c0_g1	206	TR102480|c0_g1_i1
TR102482|c0_g1	464	TR102482|c0_g1_i1
TR102483|c0_g1	271	TR102483|c0_g1_i1
TR102485|c0_g1	390	TR102485|c0_g1_i1
TR102486|c0_g1	564	TR102486|c0_g1_i1
TR102487|c0_g1	581	TR102487|c0_g1_i1
TR102488|c0_g1	875	TR102488|c0_g1_i1
TR102489|c0_g1	211	TR102489|c0_g1_i1
TR102490|c0_g1	578	TR102490|c0_g1_i1
TR102491|c0_g1	223	TR102491|c0_g1_i1
TR102496|c0_g1	340	TR102496|c0_g1_i1
TR102497|c0_g1	464	TR102497|c0_g1_i1
TR102499|c0_g1	225	TR102499|c0_g1_i1
TR1025|c0_g1	709	TR1025|c0_g1_i1
TR10250|c0_g2	314	TR10250|c0_g2_i1
TR102502|c0_g1	364	TR102502|c0_g1_i1
TR102505|c0_g1	228	TR102505|c0_g1_i1
TR102508|c0_g1	784	TR102508|c0_g1_i1
TR10251|c0_g1	289	TR10251|c0_g1_i1
TR102510|c0_g1	350	TR102510|c0_g1_i1
TR102511|c0_g1	334	TR102511|c0_g1_i1
TR102513|c0_g1	259	TR102513|c0_g1_i1
TR102515|c0_g1	485	TR102515|c0_g1_i1
TR102516|c0_g1	282	TR102516|c0_g1_i1
TR102518|c0_g1	204	TR102518|c0_g1_i1
TR102519|c0_g1	289	TR102519|c0_g1_i1
TR10252|c0_g1	300	TR10252|c0_g1_i1
TR102520|c0_g1	256	TR102520|c0_g1_i1
TR102523|c0_g1	232	TR102523|c0_g1_i1
TR102525|c0_g1	389	TR102525|c0_g1_i1
TR102530|c0_g1	605	TR102530|c0_g1_i1
TR102531|c0_g1	441	TR102531|c0_g1_i1
TR102532|c0_g1	709	TR102532|c0_g1_i1
TR102533|c0_g1	325	TR102533|c0_g1_i1
TR102536|c0_g1	813	TR102536|c0_g1_i1
TR102537|c0_g1	225	TR102537|c0_g1_i1
TR102538|c0_g1	264	TR102538|c0_g1_i1
TR102539|c0_g1	304	TR102539|c0_g1_i1
TR10254|c0_g1	296	TR10254|c0_g1_i1
TR102540|c0_g1	578	TR102540|c0_g1_i1
TR102541|c0_g1	461	TR102541|c0_g1_i1
TR102542|c0_g1	757	TR102542|c0_g1_i1
TR102543|c0_g1	248	TR102543|c0_g1_i1
TR102545|c0_g1	447	TR102545|c0_g1_i1
TR102547|c0_g1	895	TR102547|c0_g1_i1
TR102548|c0_g1	262	TR102548|c0_g1_i1
TR102549|c0_g1	269	TR102549|c0_g1_i1
TR10255|c0_g2	423	TR10255|c0_g2_i1
TR102551|c0_g1	234	TR102551|c0_g1_i1
TR102553|c0_g1	278	TR102553|c0_g1_i1
TR102554|c0_g1	277	TR102554|c0_g1_i1
TR102555|c0_g1	414	TR102555|c0_g1_i1
TR102557|c0_g1	332	TR102557|c0_g1_i1
TR102559|c0_g1	733	TR102559|c0_g1_i1
TR10256|c0_g1	346	TR10256|c0_g1_i1
TR102562|c0_g1	1050	TR102562|c0_g1_i1
TR102563|c0_g1	348	TR102563|c0_g1_i1
TR102565|c0_g1	551	TR102565|c0_g1_i1
TR102566|c0_g1	241	TR102566|c0_g1_i1
TR102567|c0_g1	374	TR102567|c0_g1_i1
TR102568|c0_g1	226	TR102568|c0_g1_i1
TR102569|c0_g1	280	TR102569|c0_g1_i1
TR10257|c0_g2	409	TR10257|c0_g2_i1
TR102570|c0_g1	795	TR102570|c0_g1_i1
TR102572|c0_g1	449	TR102572|c0_g1_i1
TR102574|c0_g1	290	TR102574|c0_g1_i1
TR102575|c0_g1	328	TR102575|c0_g1_i1
TR102580|c0_g1	452	TR102580|c0_g1_i1
TR102581|c0_g1	601	TR102581|c0_g1_i1
TR102582|c0_g1	760	TR102582|c0_g1_i1
TR102583|c0_g1	765	TR102583|c0_g1_i1
TR102584|c0_g1	257	TR102584|c0_g1_i1
TR102585|c0_g1	443	TR102585|c0_g1_i1
TR102586|c0_g1	228	TR102586|c0_g1_i1
TR102587|c0_g1	478	TR102587|c0_g1_i1
TR102588|c0_g1	306	TR102588|c0_g1_i1
TR10259|c0_g1	467	TR10259|c0_g1_i1
TR102592|c0_g1	244	TR102592|c0_g1_i1
TR102593|c0_g1	218	TR102593|c0_g1_i1
TR102594|c0_g1	211	TR102594|c0_g1_i1
TR102595|c0_g1	346	TR102595|c0_g1_i1
TR102597|c0_g1	317	TR102597|c0_g1_i1
TR102598|c0_g1	339	TR102598|c0_g1_i1
TR102600|c0_g1	261	TR102600|c0_g1_i1
TR102601|c0_g1	251	TR102601|c0_g1_i1
TR102602|c0_g1	415	TR102602|c0_g1_i1
TR102603|c0_g1	409	TR102603|c0_g1_i1
TR102605|c0_g1	563	TR102605|c0_g1_i1
TR102606|c0_g1	527	TR102606|c0_g1_i1
TR102607|c0_g1	244	TR102607|c0_g1_i1
TR102608|c0_g1	249	TR102608|c0_g1_i1
TR102609|c0_g1	2948	TR102609|c0_g1_i1
TR102612|c0_g1	276	TR102612|c0_g1_i1
TR102613|c0_g1	234	TR102613|c0_g1_i1
TR102614|c0_g1	760	TR102614|c0_g1_i1
TR102615|c0_g1	265	TR102615|c0_g1_i1
TR102616|c0_g1	274	TR102616|c0_g1_i1
TR102617|c0_g1	265	TR102617|c0_g1_i1
TR10262|c0_g1	320	TR10262|c0_g1_i1
TR102620|c0_g1	1849	TR102620|c0_g1_i1
TR102621|c0_g1	251	TR102621|c0_g1_i1
TR102623|c0_g1	292	TR102623|c0_g1_i1
TR102624|c0_g1	286	TR102624|c0_g1_i1
TR102626|c0_g1	363	TR102626|c0_g1_i1
TR102627|c0_g1	288	TR102627|c0_g1_i1
TR102628|c0_g1	349	TR102628|c0_g1_i1
TR102630|c0_g1	404	TR102630|c0_g1_i1
TR102631|c0_g1	306	TR102631|c0_g1_i1
TR102632|c0_g1	344	TR102632|c0_g1_i1
TR102633|c0_g1	1200	TR102633|c0_g1_i1
TR102634|c0_g1	451	TR102634|c0_g1_i1
TR102635|c0_g1	453	TR102635|c0_g1_i1
TR102637|c0_g1	241	TR102637|c0_g1_i1
TR102638|c0_g1	217	TR102638|c0_g1_i1
TR10264|c0_g2	505	TR10264|c0_g2_i1
TR102640|c0_g1	378	TR102640|c0_g1_i1
TR102641|c0_g1	916	TR102641|c0_g1_i1
TR102642|c0_g1	1033	TR102642|c0_g1_i1
TR102643|c0_g1	762	TR102643|c0_g1_i1
TR102646|c0_g1	284	TR102646|c0_g1_i1
TR102647|c0_g1	300	TR102647|c0_g1_i1
TR102649|c0_g1	430	TR102649|c0_g1_i1
TR102651|c0_g1	3151	TR102651|c0_g1_i1
TR102653|c0_g1	340	TR102653|c0_g1_i1
TR102659|c0_g1	485	TR102659|c0_g1_i1
TR10266|c0_g1	221	TR10266|c0_g1_i1
TR102660|c0_g1	838	TR102660|c0_g1_i1
TR102662|c0_g1	264	TR102662|c0_g1_i1
TR102664|c0_g1	253	TR102664|c0_g1_i1
TR102665|c0_g1	724	TR102665|c0_g1_i1
TR102666|c0_g1	225	TR102666|c0_g1_i1
TR102667|c0_g1	656	TR102667|c0_g1_i1
TR102668|c0_g1	308	TR102668|c0_g1_i1
TR102669|c0_g1	240	TR102669|c0_g1_i1
TR10267|c0_g1	260	TR10267|c0_g1_i1
TR102670|c0_g1	247	TR102670|c0_g1_i1
TR102673|c0_g1	401	TR102673|c0_g1_i1
TR102674|c0_g1	394	TR102674|c0_g1_i1
TR102675|c0_g1	1042	TR102675|c0_g1_i1
TR102676|c0_g1	279	TR102676|c0_g1_i1
TR102677|c0_g1	282	TR102677|c0_g1_i1
TR102678|c0_g1	423	TR102678|c0_g1_i1
TR102679|c0_g1	300	TR102679|c0_g1_i1
TR102684|c0_g1	241	TR102684|c0_g1_i1
TR102685|c0_g1	341	TR102685|c0_g1_i1
TR102686|c0_g1	288	TR102686|c0_g1_i1
TR102687|c0_g1	221	TR102687|c0_g1_i1
TR102689|c0_g1	526	TR102689|c0_g1_i1
TR102690|c0_g1	321	TR102690|c0_g1_i1
TR102695|c0_g1	401	TR102695|c0_g1_i1
TR102696|c0_g1	247	TR102696|c0_g1_i1
TR102697|c0_g1	255	TR102697|c0_g1_i1
TR102698|c0_g1	285	TR102698|c0_g1_i1
TR10270|c0_g1	216	TR10270|c0_g1_i1
TR102702|c0_g1	238	TR102702|c0_g1_i1
TR102704|c0_g1	279	TR102704|c0_g1_i1
TR102708|c0_g1	358	TR102708|c0_g1_i1
TR102709|c0_g1	259	TR102709|c0_g1_i1
TR10271|c0_g1	561	TR10271|c0_g1_i1
TR102713|c0_g1	381	TR102713|c0_g1_i1
TR102714|c0_g1	307	TR102714|c0_g1_i1
TR102715|c0_g1	378	TR102715|c0_g1_i1
TR102717|c0_g1	211	TR102717|c0_g1_i1
TR102718|c0_g1	245	TR102718|c0_g1_i1
TR10272|c0_g1	409	TR10272|c0_g1_i1
TR102720|c0_g1	621	TR102720|c0_g1_i1
TR102723|c0_g1	238	TR102723|c0_g1_i1
TR102724|c0_g1	404	TR102724|c0_g1_i1
TR102726|c0_g1	248	TR102726|c0_g1_i1
TR102728|c0_g1	266	TR102728|c0_g1_i1
TR102730|c0_g1	413	TR102730|c0_g1_i1
TR102732|c0_g1	325	TR102732|c0_g1_i1
TR102733|c0_g1	540	TR102733|c0_g1_i1
TR102736|c0_g1	265	TR102736|c0_g1_i1
TR102737|c0_g1	264	TR102737|c0_g1_i1
TR102738|c0_g1	672	TR102738|c0_g1_i1
TR102739|c0_g1	370	TR102739|c0_g1_i1
TR10274|c0_g1	300	TR10274|c0_g1_i1
TR102740|c0_g1	512	TR102740|c0_g1_i1
TR102742|c0_g1	301	TR102742|c0_g1_i1
TR102744|c0_g1	234	TR102744|c0_g1_i1
TR102750|c0_g1	387	TR102750|c0_g1_i1
TR102751|c0_g1	255	TR102751|c0_g1_i1
TR102752|c0_g1	229	TR102752|c0_g1_i1
TR102756|c0_g1	1084	TR102756|c0_g1_i1
TR102759|c0_g1	223	TR102759|c0_g1_i1
TR102760|c0_g1	311	TR102760|c0_g1_i1
TR102762|c0_g1	422	TR102762|c0_g1_i1
TR102763|c0_g1	963	TR102763|c0_g1_i1
TR102765|c0_g2	484	TR102765|c0_g2_i1
TR102766|c0_g1	480	TR102766|c0_g1_i1
TR102768|c0_g1	262	TR102768|c0_g1_i1
TR102769|c0_g1	228	TR102769|c0_g1_i1
TR10277|c0_g1	353	TR10277|c0_g1_i1
TR102770|c0_g1	226	TR102770|c0_g1_i1
TR102771|c0_g1	323	TR102771|c0_g1_i1
TR102772|c0_g1	529	TR102772|c0_g1_i1
TR102773|c0_g1	537	TR102773|c0_g1_i1
TR102774|c0_g1	2009	TR102774|c0_g1_i1
TR102775|c0_g1	323	TR102775|c0_g1_i1
TR102776|c0_g1	755	TR102776|c0_g1_i1
TR102779|c0_g1	249	TR102779|c0_g1_i1
TR102780|c0_g1	625	TR102780|c0_g1_i1
TR102783|c0_g1	226	TR102783|c0_g1_i1
TR102784|c0_g1	348	TR102784|c0_g1_i1
TR102785|c0_g1	260	TR102785|c0_g1_i1
TR102786|c0_g1	326	TR102786|c0_g1_i1
TR102787|c0_g1	553	TR102787|c0_g1_i1
TR102789|c0_g1	225	TR102789|c0_g1_i1
TR10279|c0_g1	237	TR10279|c0_g1_i1
TR102790|c0_g1	224	TR102790|c0_g1_i1
TR102791|c0_g1	318	TR102791|c0_g1_i1
TR102792|c0_g1	289	TR102792|c0_g1_i1
TR102795|c0_g1	477	TR102795|c0_g1_i1
TR102796|c0_g1	734	TR102796|c0_g1_i1
TR102797|c0_g1	515	TR102797|c0_g1_i1
TR10280|c0_g1	230	TR10280|c0_g1_i1
TR102800|c0_g1	256	TR102800|c0_g1_i1
TR102802|c0_g1	390	TR102802|c0_g1_i1
TR102804|c0_g1	542	TR102804|c0_g1_i1
TR102805|c0_g1	685	TR102805|c0_g1_i1
TR102806|c0_g1	482	TR102806|c0_g1_i1
TR102807|c0_g1	338	TR102807|c0_g1_i1
TR102808|c0_g1	468	TR102808|c0_g1_i1
TR102810|c0_g1	236	TR102810|c0_g1_i1
TR102814|c0_g1	1619	TR102814|c0_g1_i1
TR102816|c0_g1	255	TR102816|c0_g1_i1
TR102822|c0_g1	481	TR102822|c0_g1_i1
TR102826|c0_g1	270	TR102826|c0_g1_i1
TR102828|c0_g1	205	TR102828|c0_g1_i1
TR10283|c0_g2	544	TR10283|c0_g2_i1
TR102830|c0_g1	323	TR102830|c0_g1_i1
TR102832|c0_g1	409	TR102832|c0_g1_i1
TR102833|c0_g1	232	TR102833|c0_g1_i1
TR102834|c0_g1	203	TR102834|c0_g1_i1
TR102835|c0_g1	437	TR102835|c0_g1_i1
TR102836|c0_g1	278	TR102836|c0_g1_i1
TR102837|c0_g1	480	TR102837|c0_g1_i1
TR102839|c0_g1	271	TR102839|c0_g1_i1
TR10284|c0_g1	224	TR10284|c0_g1_i1
TR102840|c0_g1	344	TR102840|c0_g1_i1
TR102842|c0_g1	281	TR102842|c0_g1_i1
TR102845|c0_g1	243	TR102845|c0_g1_i1
TR102846|c0_g1	235	TR102846|c0_g1_i1
TR102847|c0_g1	363	TR102847|c0_g1_i1
TR102848|c0_g1	520	TR102848|c0_g1_i1
TR102849|c0_g1	507	TR102849|c0_g1_i1
TR102850|c0_g1	337	TR102850|c0_g1_i1
TR102853|c0_g1	294	TR102853|c0_g1_i1
TR102854|c0_g1	275	TR102854|c0_g1_i1
TR102855|c0_g1	355	TR102855|c0_g1_i1
TR102856|c0_g1	262	TR102856|c0_g1_i1
TR102858|c0_g1	337	TR102858|c0_g1_i1
TR102859|c0_g1	430	TR102859|c0_g1_i1
TR102860|c0_g1	210	TR102860|c0_g1_i1
TR102862|c0_g1	456	TR102862|c0_g1_i1
TR102863|c0_g1	231	TR102863|c0_g1_i1
TR102864|c0_g1	214	TR102864|c0_g1_i1
TR102868|c0_g1	231	TR102868|c0_g1_i1
TR102869|c0_g1	583	TR102869|c0_g1_i1
TR102870|c0_g1	619	TR102870|c0_g1_i1
TR102872|c0_g1	309	TR102872|c0_g1_i1
TR102873|c0_g2	607	TR102873|c0_g2_i1
TR102876|c0_g1	557	TR102876|c0_g1_i1
TR102877|c0_g2	505	TR102877|c0_g2_i1
TR102879|c0_g1	254	TR102879|c0_g1_i1
TR102880|c0_g1	643	TR102880|c0_g1_i1
TR102882|c0_g1	415	TR102882|c0_g1_i1
TR102883|c0_g1	954	TR102883|c0_g1_i1
TR102884|c0_g1	297	TR102884|c0_g1_i1
TR102887|c0_g1	400	TR102887|c0_g1_i1
TR102888|c0_g1	370	TR102888|c0_g1_i1
TR102889|c0_g1	390	TR102889|c0_g1_i1
TR102890|c0_g1	384	TR102890|c0_g1_i1
TR102891|c0_g1	473	TR102891|c0_g1_i1
TR102896|c0_g1	318	TR102896|c0_g1_i1
TR102899|c0_g1	330	TR102899|c0_g1_i1
TR10290|c0_g1	322	TR10290|c0_g1_i1
TR102900|c0_g1	240	TR102900|c0_g1_i1
TR102902|c0_g1	532	TR102902|c0_g1_i1
TR102903|c0_g1	779	TR102903|c0_g1_i1
TR102905|c0_g1	298	TR102905|c0_g1_i1
TR102906|c0_g1	349	TR102906|c0_g1_i1
TR102908|c0_g1	203	TR102908|c0_g1_i1
TR102909|c0_g1	579	TR102909|c0_g1_i1
TR10291|c0_g2	555	TR10291|c0_g2_i1
TR102911|c0_g1	278	TR102911|c0_g1_i1
TR102913|c0_g1	371	TR102913|c0_g1_i1
TR102914|c0_g1	269	TR102914|c0_g1_i1
TR102916|c0_g1	491	TR102916|c0_g1_i1
TR102917|c0_g1	339	TR102917|c0_g1_i1
TR10292|c0_g1	381	TR10292|c0_g1_i1
TR102922|c0_g1	356	TR102922|c0_g1_i1
TR102924|c0_g1	745	TR102924|c0_g1_i1
TR102925|c0_g1	438	TR102925|c0_g1_i1
TR102926|c0_g1	299	TR102926|c0_g1_i1
TR102928|c0_g1	301	TR102928|c0_g1_i1
TR102930|c0_g1	554	TR102930|c0_g1_i1
TR102933|c0_g1	369	TR102933|c0_g1_i1
TR102935|c0_g1	437	TR102935|c0_g1_i1
TR102936|c0_g1	257	TR102936|c0_g1_i1
TR102937|c0_g1	374	TR102937|c0_g1_i1
TR102938|c0_g1	389	TR102938|c0_g1_i1
TR102939|c0_g1	306	TR102939|c0_g1_i1
TR102940|c0_g1	485	TR102940|c0_g1_i1
TR102941|c0_g1	261	TR102941|c0_g1_i1
TR102942|c0_g1	369	TR102942|c0_g1_i1
TR102944|c0_g1	570	TR102944|c0_g1_i1
TR102947|c0_g1	298	TR102947|c0_g1_i1
TR102948|c0_g1	593	TR102948|c0_g1_i1
TR102949|c0_g1	218	TR102949|c0_g1_i1
TR10295|c0_g1	888	TR10295|c0_g1_i1
TR102951|c0_g1	281	TR102951|c0_g1_i1
TR102952|c0_g1	405	TR102952|c0_g1_i1
TR102953|c0_g1	494	TR102953|c0_g1_i1
TR102954|c0_g2	530	TR102954|c0_g2_i1
TR102955|c0_g1	865	TR102955|c0_g1_i1
TR102957|c0_g1	250	TR102957|c0_g1_i1
TR102959|c0_g1	275	TR102959|c0_g1_i1
TR102964|c0_g1	365	TR102964|c0_g1_i1
TR102965|c0_g1	407	TR102965|c0_g1_i1
TR102966|c0_g1	452	TR102966|c0_g1_i1
TR102967|c0_g1	240	TR102967|c0_g1_i1
TR102969|c0_g1	318	TR102969|c0_g1_i1
TR102971|c0_g1	236	TR102971|c0_g1_i1
TR102974|c0_g1	208	TR102974|c0_g1_i1
TR102975|c0_g1	495	TR102975|c0_g1_i1
TR102976|c0_g1	445	TR102976|c0_g1_i1
TR102978|c0_g1	335	TR102978|c0_g1_i1
TR10298|c0_g1	248	TR10298|c0_g1_i1
TR102981|c0_g1	336	TR102981|c0_g1_i1
TR102982|c0_g1	493	TR102982|c0_g1_i1
TR102984|c0_g1	872	TR102984|c0_g1_i1
TR102985|c0_g1	348	TR102985|c0_g1_i1
TR102986|c0_g1	547	TR102986|c0_g1_i1
TR102987|c0_g1	216	TR102987|c0_g1_i1
TR102988|c0_g1	213	TR102988|c0_g1_i1
TR102989|c0_g1	478	TR102989|c0_g1_i1
TR102990|c0_g1	584	TR102990|c0_g1_i1
TR102991|c0_g1	282	TR102991|c0_g1_i1
TR102993|c0_g1	225	TR102993|c0_g1_i1
TR102995|c0_g1	217	TR102995|c0_g1_i1
TR102996|c0_g1	372	TR102996|c0_g1_i1
TR102998|c0_g1	372	TR102998|c0_g1_i1
TR102999|c0_g1	691	TR102999|c0_g1_i1
TR103|c0_g1	265	TR103|c0_g1_i1
TR103000|c0_g1	416	TR103000|c0_g1_i1
TR103003|c0_g1	339	TR103003|c0_g1_i1
TR103005|c0_g1	210	TR103005|c0_g1_i1
TR103006|c0_g1	218	TR103006|c0_g1_i1
TR103008|c0_g1	215	TR103008|c0_g1_i1
TR103013|c0_g1	254	TR103013|c0_g1_i1
TR103014|c0_g1	244	TR103014|c0_g1_i1
TR103015|c0_g1	335	TR103015|c0_g1_i1
TR103019|c0_g1	396	TR103019|c0_g1_i1
TR10302|c0_g1	270	TR10302|c0_g1_i1
TR103020|c0_g1	310	TR103020|c0_g1_i1
TR103021|c0_g1	224	TR103021|c0_g1_i1
TR103023|c0_g1	215	TR103023|c0_g1_i1
TR103024|c0_g1	204	TR103024|c0_g1_i1
TR103026|c0_g1	320	TR103026|c0_g1_i1
TR103028|c0_g1	829	TR103028|c0_g1_i1
TR103029|c0_g1	303	TR103029|c0_g1_i1
TR103031|c0_g1	299	TR103031|c0_g1_i1
TR103033|c0_g1	697	TR103033|c0_g1_i1
TR103034|c0_g1	400	TR103034|c0_g1_i1
TR103036|c0_g1	333	TR103036|c0_g1_i1
TR103037|c0_g1	440	TR103037|c0_g1_i1
TR103039|c0_g1	220	TR103039|c0_g1_i1
TR103040|c0_g1	231	TR103040|c0_g1_i1
TR103042|c0_g1	202	TR103042|c0_g1_i1
TR103048|c0_g1	406	TR103048|c0_g1_i1
TR103049|c0_g1	873	TR103049|c0_g1_i1
TR103051|c0_g1	263	TR103051|c0_g1_i1
TR103052|c0_g1	254	TR103052|c0_g1_i1
TR103055|c0_g1	402	TR103055|c0_g1_i1
TR103056|c0_g1	469	TR103056|c0_g1_i1
TR103058|c0_g1	282	TR103058|c0_g1_i1
TR103059|c0_g1	392	TR103059|c0_g1_i1
TR103060|c0_g1	208	TR103060|c0_g1_i1
TR103061|c0_g1	284	TR103061|c0_g1_i1
TR103062|c0_g1	314	TR103062|c0_g1_i1
TR103063|c0_g1	247	TR103063|c0_g1_i1
TR103064|c0_g1	475	TR103064|c0_g1_i1
TR103065|c0_g1	305	TR103065|c0_g1_i1
TR103066|c0_g1	221	TR103066|c0_g1_i1
TR103067|c0_g1	322	TR103067|c0_g1_i1
TR103068|c0_g1	218	TR103068|c0_g1_i1
TR103070|c0_g1	215	TR103070|c0_g1_i1
TR103072|c0_g1	297	TR103072|c0_g1_i1
TR103074|c0_g1	281	TR103074|c0_g1_i1
TR103075|c0_g1	229	TR103075|c0_g1_i1
TR103076|c0_g1	211	TR103076|c0_g1_i1
TR103077|c0_g1	420	TR103077|c0_g1_i1
TR103078|c0_g1	815	TR103078|c0_g1_i1
TR103079|c0_g1	446	TR103079|c0_g1_i1
TR103080|c0_g1	206	TR103080|c0_g1_i1
TR103081|c0_g1	317	TR103081|c0_g1_i1
TR103082|c0_g1	281	TR103082|c0_g1_i1
TR103084|c0_g1	1311	TR103084|c0_g1_i1
TR103086|c0_g1	251	TR103086|c0_g1_i1
TR103087|c0_g1	304	TR103087|c0_g1_i1
TR103088|c0_g1	946	TR103088|c0_g1_i1
TR10309|c0_g2	272	TR10309|c0_g2_i1
TR103090|c0_g1	358	TR103090|c0_g1_i1
TR103092|c0_g1	257	TR103092|c0_g1_i1
TR103093|c0_g1	220	TR103093|c0_g1_i1
TR103094|c0_g1	832	TR103094|c0_g1_i1
TR103095|c0_g1	436	TR103095|c0_g1_i1
TR103097|c0_g1	277	TR103097|c0_g1_i1
TR1031|c0_g1	226	TR1031|c0_g1_i1
TR103100|c0_g1	219	TR103100|c0_g1_i1
TR103101|c0_g1	641	TR103101|c0_g1_i1
TR103102|c0_g1	252	TR103102|c0_g1_i1
TR103104|c0_g1	334	TR103104|c0_g1_i1
TR103106|c0_g1	251	TR103106|c0_g1_i1
TR103108|c0_g1	296	TR103108|c0_g1_i1
TR103109|c0_g1	662	TR103109|c0_g1_i1
TR10311|c0_g1	495	TR10311|c0_g1_i1
TR103110|c0_g1	807	TR103110|c0_g1_i1
TR103111|c0_g1	528	TR103111|c0_g1_i1
TR103112|c0_g1	246	TR103112|c0_g1_i1
TR103113|c0_g1	302	TR103113|c0_g1_i1
TR103118|c0_g1	250	TR103118|c0_g1_i1
TR103119|c0_g1	441	TR103119|c0_g1_i1
TR103122|c0_g1	328	TR103122|c0_g1_i1
TR103125|c0_g1	647	TR103125|c0_g1_i1
TR103127|c0_g1	222	TR103127|c0_g1_i1
TR103128|c0_g1	664	TR103128|c0_g1_i1
TR103129|c0_g1	327	TR103129|c0_g1_i1
TR10313|c0_g1	401	TR10313|c0_g1_i1
TR103130|c0_g1	335	TR103130|c0_g1_i1
TR103131|c0_g1	261	TR103131|c0_g1_i1
TR103133|c0_g1	414	TR103133|c0_g1_i1
TR103134|c0_g1	303	TR103134|c0_g1_i1
TR103135|c0_g1	512	TR103135|c0_g1_i1
TR103136|c0_g1	211	TR103136|c0_g1_i1
TR103137|c0_g1	383	TR103137|c0_g1_i1
TR103138|c0_g1	240	TR103138|c0_g1_i1
TR103139|c0_g1	220	TR103139|c0_g1_i1
TR10314|c0_g1	224	TR10314|c0_g1_i1
TR103140|c0_g1	375	TR103140|c0_g1_i1
TR103142|c0_g1	330	TR103142|c0_g1_i1
TR103143|c0_g1	317	TR103143|c0_g1_i1
TR103144|c0_g1	309	TR103144|c0_g1_i1
TR103146|c0_g1	262	TR103146|c0_g1_i1
TR103147|c0_g1	338	TR103147|c0_g1_i1
TR103148|c0_g1	382	TR103148|c0_g1_i1
TR103150|c0_g1	222	TR103150|c0_g1_i1
TR103153|c0_g1	269	TR103153|c0_g1_i1
TR103155|c0_g1	376	TR103155|c0_g1_i1
TR103156|c0_g1	359	TR103156|c0_g1_i1
TR103157|c0_g1	495	TR103157|c0_g1_i1
TR103162|c0_g1	491	TR103162|c0_g1_i1
TR103164|c0_g1	283	TR103164|c0_g1_i1
TR103166|c0_g1	453	TR103166|c0_g1_i1
TR103167|c0_g1	240	TR103167|c0_g1_i1
TR103169|c0_g1	685	TR103169|c0_g1_i1
TR10317|c0_g1	297	TR10317|c0_g1_i1
TR103171|c0_g1	301	TR103171|c0_g1_i1
TR103173|c0_g1	421	TR103173|c0_g1_i1
TR103174|c1_g1	461	TR103174|c1_g1_i1
TR103176|c0_g1	253	TR103176|c0_g1_i1
TR103180|c0_g1	346	TR103180|c0_g1_i1
TR103181|c0_g1	444	TR103181|c0_g1_i1
TR103182|c0_g1	249	TR103182|c0_g1_i1
TR103185|c0_g1	200	TR103185|c0_g1_i1
TR103187|c0_g1	344	TR103187|c0_g1_i1
TR103188|c0_g1	253	TR103188|c0_g1_i1
TR10319|c0_g1	309	TR10319|c0_g1_i1
TR103194|c0_g1	285	TR103194|c0_g1_i1
TR103196|c0_g1	428	TR103196|c0_g1_i1
TR103197|c0_g1	478	TR103197|c0_g1_i1
TR103198|c0_g1	233	TR103198|c0_g1_i1
TR1032|c0_g1	326	TR1032|c0_g1_i1
TR103201|c0_g1	301	TR103201|c0_g1_i1
TR103207|c0_g1	341	TR103207|c0_g1_i1
TR103208|c0_g1	454	TR103208|c0_g1_i1
TR103210|c0_g1	334	TR103210|c0_g1_i1
TR103211|c0_g1	257	TR103211|c0_g1_i1
TR103213|c0_g1	347	TR103213|c0_g1_i1
TR103215|c0_g1	546	TR103215|c0_g1_i1
TR103223|c0_g1	482	TR103223|c0_g1_i1
TR103225|c0_g1	250	TR103225|c0_g1_i1
TR103226|c0_g1	305	TR103226|c0_g1_i1
TR103227|c0_g1	642	TR103227|c0_g1_i1
TR103228|c0_g1	250	TR103228|c0_g1_i1
TR103229|c0_g1	306	TR103229|c0_g1_i1
TR103230|c0_g1	270	TR103230|c0_g1_i1
TR103231|c0_g1	345	TR103231|c0_g1_i1
TR103232|c0_g1	470	TR103232|c0_g1_i1
TR103233|c0_g1	436	TR103233|c0_g1_i1
TR103234|c0_g1	228	TR103234|c0_g1_i1
TR103237|c0_g1	268	TR103237|c0_g1_i1
TR103238|c0_g1	203	TR103238|c0_g1_i1
TR103239|c0_g1	555	TR103239|c0_g1_i1
TR103243|c0_g1	232	TR103243|c0_g1_i1
TR103246|c0_g1	293	TR103246|c0_g1_i1
TR103248|c0_g1	348	TR103248|c0_g1_i1
TR103249|c0_g1	523	TR103249|c0_g1_i1
TR103251|c0_g1	214	TR103251|c0_g1_i1
TR103253|c0_g1	750	TR103253|c0_g1_i1
TR103254|c0_g1	532	TR103254|c0_g1_i1
TR103255|c0_g1	422	TR103255|c0_g1_i1
TR103256|c0_g1	427	TR103256|c0_g1_i1
TR10326|c0_g1	492	TR10326|c0_g1_i1
TR103260|c0_g1	289	TR103260|c0_g1_i1
TR103261|c0_g1	422	TR103261|c0_g1_i1
TR103262|c0_g1	377	TR103262|c0_g1_i1
TR103264|c0_g1	580	TR103264|c0_g1_i1
TR103265|c0_g1	332	TR103265|c0_g1_i1
TR103267|c0_g1	352	TR103267|c0_g1_i1
TR103268|c0_g1	203	TR103268|c0_g1_i1
TR103269|c0_g1	330	TR103269|c0_g1_i1
TR10327|c0_g1	200	TR10327|c0_g1_i1
TR103271|c0_g1	257	TR103271|c0_g1_i1
TR103273|c0_g1	1188	TR103273|c0_g1_i1
TR103275|c0_g1	339	TR103275|c0_g1_i1
TR103276|c0_g1	1080	TR103276|c0_g1_i1
TR103278|c0_g1	346	TR103278|c0_g1_i1
TR103279|c0_g1	253	TR103279|c0_g1_i1
TR103280|c0_g1	249	TR103280|c0_g1_i1
TR103282|c0_g1	485	TR103282|c0_g1_i1
TR103283|c0_g1	393	TR103283|c0_g1_i1
TR103285|c0_g1	351	TR103285|c0_g1_i1
TR103286|c0_g1	719	TR103286|c0_g1_i1
TR103287|c0_g1	279	TR103287|c0_g1_i1
TR103292|c0_g1	253	TR103292|c0_g1_i1
TR103293|c0_g1	225	TR103293|c0_g1_i1
TR103295|c0_g1	236	TR103295|c0_g1_i1
TR103298|c0_g1	253	TR103298|c0_g1_i1
TR103299|c0_g1	692	TR103299|c0_g1_i1
TR1033|c0_g1	410	TR1033|c0_g1_i1
TR10330|c0_g1	241	TR10330|c0_g1_i1
TR103301|c0_g1	244	TR103301|c0_g1_i1
TR103302|c0_g1	231	TR103302|c0_g1_i1
TR103303|c0_g1	524	TR103303|c0_g1_i1
TR103304|c0_g1	424	TR103304|c0_g1_i1
TR103305|c0_g1	463	TR103305|c0_g1_i1
TR103306|c0_g2	300	TR103306|c0_g2_i1
TR103307|c0_g1	696	TR103307|c0_g1_i1
TR103308|c0_g1	462	TR103308|c0_g1_i1
TR10331|c0_g1	857	TR10331|c0_g1_i1
TR103310|c0_g1	262	TR103310|c0_g1_i1
TR103311|c0_g1	325	TR103311|c0_g1_i1
TR103312|c0_g1	578	TR103312|c0_g1_i1
TR103315|c0_g1	446	TR103315|c0_g1_i1
TR103316|c0_g1	202	TR103316|c0_g1_i1
TR103319|c0_g1	473	TR103319|c0_g1_i1
TR10332|c0_g1	295	TR10332|c0_g1_i1
TR103320|c0_g1	638	TR103320|c0_g1_i1
TR103321|c0_g1	445	TR103321|c0_g1_i1
TR103322|c0_g1	247	TR103322|c0_g1_i1
TR103324|c0_g1	775	TR103324|c0_g1_i1
TR103325|c0_g1	278	TR103325|c0_g1_i1
TR103326|c0_g1	274	TR103326|c0_g1_i1
TR103329|c0_g1	395	TR103329|c0_g1_i1
TR10333|c0_g1	478	TR10333|c0_g1_i1
TR103330|c0_g1	351	TR103330|c0_g1_i1
TR103331|c0_g1	504	TR103331|c0_g1_i1
TR103332|c0_g1	414	TR103332|c0_g1_i1
TR103332|c1_g1	502	TR103332|c1_g1_i1
TR103334|c0_g1	282	TR103334|c0_g1_i1
TR103335|c0_g1	268	TR103335|c0_g1_i1
TR103337|c0_g1	397	TR103337|c0_g1_i1
TR103339|c0_g1	301	TR103339|c0_g1_i1
TR10334|c0_g1	315	TR10334|c0_g1_i1
TR103340|c0_g1	300	TR103340|c0_g1_i1
TR103341|c0_g1	254	TR103341|c0_g1_i1
TR103342|c0_g1	271	TR103342|c0_g1_i1
TR103348|c0_g1	249	TR103348|c0_g1_i1
TR103349|c0_g1	705	TR103349|c0_g1_i1
TR10335|c0_g1	258	TR10335|c0_g1_i1
TR103352|c0_g1	282	TR103352|c0_g1_i1
TR103353|c0_g1	297	TR103353|c0_g1_i1
TR103354|c0_g1	276	TR103354|c0_g1_i1
TR103355|c0_g1	268	TR103355|c0_g1_i1
TR103358|c0_g1	531	TR103358|c0_g1_i1
TR10336|c0_g1	212	TR10336|c0_g1_i1
TR103363|c0_g1	406	TR103363|c0_g1_i1
TR103364|c0_g1	750	TR103364|c0_g1_i1
TR103366|c0_g1	857	TR103366|c0_g1_i1
TR103370|c0_g1	482	TR103370|c0_g1_i1
TR103371|c0_g1	204	TR103371|c0_g1_i1
TR103374|c0_g1	277	TR103374|c0_g1_i1
TR103379|c0_g1	368	TR103379|c0_g1_i1
TR103382|c0_g1	213	TR103382|c0_g1_i1
TR103383|c0_g1	269	TR103383|c0_g1_i1
TR103384|c0_g1	236	TR103384|c0_g1_i1
TR103387|c0_g1	624	TR103387|c0_g1_i1
TR103390|c0_g1	333	TR103390|c0_g1_i1
TR103391|c0_g1	347	TR103391|c0_g1_i1
TR103397|c0_g1	232	TR103397|c0_g1_i1
TR1034|c0_g1	325	TR1034|c0_g1_i1
TR10340|c0_g1	268	TR10340|c0_g1_i1
TR103401|c0_g1	524	TR103401|c0_g1_i1
TR103402|c0_g1	233	TR103402|c0_g1_i1
TR103404|c0_g1	338	TR103404|c0_g1_i1
TR103405|c0_g1	275	TR103405|c0_g1_i1
TR103407|c0_g1	227	TR103407|c0_g1_i1
TR103408|c0_g1	356	TR103408|c0_g1_i1
TR103409|c0_g1	245	TR103409|c0_g1_i1
TR10341|c0_g1	206	TR10341|c0_g1_i1
TR103415|c0_g1	268	TR103415|c0_g1_i1
TR103416|c0_g1	312	TR103416|c0_g1_i1
TR103417|c0_g1	200	TR103417|c0_g1_i1
TR103419|c0_g1	538	TR103419|c0_g1_i1
TR10342|c0_g1	292	TR10342|c0_g1_i1
TR103420|c0_g1	216	TR103420|c0_g1_i1
TR103421|c0_g1	448	TR103421|c0_g1_i1
TR103422|c0_g1	297	TR103422|c0_g1_i1
TR103423|c0_g1	865	TR103423|c0_g1_i1
TR103424|c0_g1	294	TR103424|c0_g1_i1
TR103425|c0_g1	350	TR103425|c0_g1_i1
TR103426|c0_g1	311	TR103426|c0_g1_i1
TR103427|c0_g1	366	TR103427|c0_g1_i1
TR103428|c0_g1	762	TR103428|c0_g1_i1
TR103429|c0_g1	340	TR103429|c0_g1_i1
TR10343|c0_g1	246	TR10343|c0_g1_i1
TR103431|c0_g1	235	TR103431|c0_g1_i1
TR103433|c0_g1	1287	TR103433|c0_g1_i1
TR103435|c0_g1	214	TR103435|c0_g1_i1
TR103436|c0_g1	281	TR103436|c0_g1_i1
TR10344|c0_g2	210	TR10344|c0_g2_i1
TR103440|c0_g1	229	TR103440|c0_g1_i1
TR103441|c0_g1	774	TR103441|c0_g1_i1
TR103443|c0_g1	254	TR103443|c0_g1_i1
TR103444|c0_g1	925	TR103444|c0_g1_i1
TR103445|c0_g1	223	TR103445|c0_g1_i1
TR103446|c0_g1	311	TR103446|c0_g1_i1
TR103447|c0_g1	283	TR103447|c0_g1_i1
TR103450|c0_g1	214	TR103450|c0_g1_i1
TR103454|c0_g1	264	TR103454|c0_g1_i1
TR103456|c0_g1	438	TR103456|c0_g1_i1
TR103458|c0_g1	302	TR103458|c0_g1_i1
TR103459|c0_g1	685	TR103459|c0_g1_i1
TR10346|c0_g1	213	TR10346|c0_g1_i1
TR103460|c0_g1	455	TR103460|c0_g1_i1
TR103461|c0_g1	378	TR103461|c0_g1_i1
TR103465|c0_g1	461	TR103465|c0_g1_i1
TR103466|c0_g1	336	TR103466|c0_g1_i1
TR103467|c0_g1	257	TR103467|c0_g1_i1
TR103468|c0_g1	292	TR103468|c0_g1_i1
TR10347|c0_g1	243	TR10347|c0_g1_i1
TR103470|c0_g1	737	TR103470|c0_g1_i1
TR103471|c0_g1	200	TR103471|c0_g1_i1
TR103472|c0_g1	449	TR103472|c0_g1_i1
TR103473|c0_g1	307	TR103473|c0_g1_i1
TR103475|c0_g1	261	TR103475|c0_g1_i1
TR103476|c0_g1	229	TR103476|c0_g1_i1
TR103477|c0_g1	237	TR103477|c0_g1_i1
TR103481|c0_g1	475	TR103481|c0_g1_i1
TR103482|c0_g1	275	TR103482|c0_g1_i1
TR103483|c0_g1	483	TR103483|c0_g1_i1
TR103485|c0_g1	1240	TR103485|c0_g1_i1
TR103487|c0_g1	365	TR103487|c0_g1_i1
TR10349|c0_g1	251	TR10349|c0_g1_i1
TR103492|c0_g1	228	TR103492|c0_g1_i1
TR103494|c0_g1	233	TR103494|c0_g1_i1
TR103496|c0_g1	499	TR103496|c0_g1_i1
TR103497|c0_g1	307	TR103497|c0_g1_i1
TR103497|c1_g1	371	TR103497|c1_g1_i1
TR103499|c0_g1	443	TR103499|c0_g1_i1
TR1035|c0_g1	404	TR1035|c0_g1_i1
TR103501|c0_g1	333	TR103501|c0_g1_i1
TR103502|c0_g1	390	TR103502|c0_g1_i1
TR103504|c0_g1	265	TR103504|c0_g1_i1
TR103505|c0_g1	225	TR103505|c0_g1_i1
TR103506|c0_g1	394	TR103506|c0_g1_i1
TR103507|c0_g1	682	TR103507|c0_g1_i1
TR103511|c0_g1	415	TR103511|c0_g1_i1
TR103515|c0_g1	434	TR103515|c0_g1_i1
TR103517|c0_g1	626	TR103517|c0_g1_i1
TR103518|c0_g1	408	TR103518|c0_g1_i1
TR103521|c0_g1	551	TR103521|c0_g1_i1
TR103523|c0_g1	365	TR103523|c0_g1_i1
TR103524|c0_g1	255	TR103524|c0_g1_i1
TR103533|c0_g1	237	TR103533|c0_g1_i1
TR103535|c0_g1	376	TR103535|c0_g1_i1
TR10354|c0_g1	359	TR10354|c0_g1_i1
TR103540|c0_g1	324	TR103540|c0_g1_i1
TR103541|c0_g1	410	TR103541|c0_g1_i1
TR103542|c0_g1	249	TR103542|c0_g1_i1
TR103543|c0_g1	250	TR103543|c0_g1_i1
TR103545|c0_g1	297	TR103545|c0_g1_i1
TR103546|c0_g1	235	TR103546|c0_g1_i1
TR103550|c0_g1	230	TR103550|c0_g1_i1
TR103554|c0_g1	653	TR103554|c0_g1_i1
TR103559|c0_g1	375	TR103559|c0_g1_i1
TR103561|c0_g1	393	TR103561|c0_g1_i1
TR103565|c0_g1	425	TR103565|c0_g1_i1
TR103568|c0_g1	372	TR103568|c0_g1_i1
TR103570|c0_g1	437	TR103570|c0_g1_i1
TR103571|c0_g1	465	TR103571|c0_g1_i1
TR103573|c0_g1	239	TR103573|c0_g1_i1
TR103574|c0_g1	1180	TR103574|c0_g1_i1
TR103579|c0_g1	1343	TR103579|c0_g1_i1
TR10358|c0_g1	205	TR10358|c0_g1_i1
TR103580|c0_g1	337	TR103580|c0_g1_i1
TR103582|c0_g1	385	TR103582|c0_g1_i1
TR103583|c0_g1	342	TR103583|c0_g1_i1
TR103584|c0_g1	562	TR103584|c0_g1_i1
TR103585|c0_g1	384	TR103585|c0_g1_i1
TR103588|c0_g2	443	TR103588|c0_g2_i1
TR103590|c0_g1	234	TR103590|c0_g1_i1
TR103591|c0_g1	443	TR103591|c0_g1_i1
TR103593|c0_g1	376	TR103593|c0_g1_i1
TR103594|c1_g1	368	TR103594|c1_g1_i1
TR103597|c0_g1	420	TR103597|c0_g1_i1
TR103598|c0_g1	216	TR103598|c0_g1_i1
TR103599|c0_g1	333	TR103599|c0_g1_i1
TR10360|c0_g1	371	TR10360|c0_g1_i1
TR103600|c0_g1	282	TR103600|c0_g1_i1
TR103601|c0_g1	492	TR103601|c0_g1_i1
TR103608|c0_g1	420	TR103608|c0_g1_i1
TR103609|c0_g1	426	TR103609|c0_g1_i1
TR10361|c1_g1	332	TR10361|c1_g1_i1
TR103611|c0_g1	526	TR103611|c0_g1_i1
TR103613|c0_g1	344	TR103613|c0_g1_i1
TR103615|c0_g1	345	TR103615|c0_g1_i1
TR103616|c0_g1	418	TR103616|c0_g1_i1
TR103617|c0_g1	319	TR103617|c0_g1_i1
TR103618|c0_g1	240	TR103618|c0_g1_i1
[truncated: 154,758 more rows]

## Sheet: associated upregulated genes
geneName	length
TR85283|c5_g3	8453
TR75793|c4_g3	8180
TR76836|c2_g12	6102
TR84424|c1_g3	5533
TR65578|c1_g1	5360
TR70107|c0_g2	5116
TR53507|c0_g1	5087
TR82373|c1_g2	5022
TR84508|c2_g7	4970
TR69350|c2_g12	4874
TR82745|c0_g2	4749
TR71965|c1_g1	4741
TR71510|c0_g1	4715
TR120278|c0_g1	4679
TR70283|c0_g5	4560
TR69740|c0_g1	4534
TR71924|c1_g4	4505
TR77145|c0_g4	4459
TR71791|c0_g2	4412
TR73023|c1_g1	4372
TR70757|c0_g1	4295
TR78812|c2_g1	4292
TR82748|c2_g3	4255
TR64948|c0_g1	4190
TR65876|c0_g1	4133
TR62073|c0_g1	4091
TR20561|c0_g1	4076
TR69791|c5_g11	4076
TR74710|c0_g11	4043
TR76160|c2_g6	4010
TR72779|c0_g1	4009
TR75288|c1_g1	3979
TR74211|c0_g1	3967
TR17061|c0_g2	3948
TR44111|c0_g1	3846
TR76903|c5_g2	3815
TR66210|c0_g2	3802
TR69212|c0_g1	3788
TR69583|c0_g2	3727
TR63305|c0_g2	3703
TR64691|c0_g3	3695
TR84390|c0_g4	3691
TR75730|c1_g1	3680
TR76018|c2_g3	3677
TR75556|c1_g1	3649
TR74462|c4_g1	3646
TR16950|c0_g2	3643
TR71232|c0_g1	3637
TR71786|c0_g1	3636
TR78425|c2_g3	3612
TR74704|c5_g7	3590
TR79749|c2_g5	3572
TR74443|c1_g1	3539
TR75578|c1_g12	3518
TR64690|c0_g1	3509
TR73317|c0_g1	3439
TR75900|c0_g3	3416
TR81716|c1_g2	3382
TR69973|c0_g1	3365
TR73852|c3_g4	3314
TR75869|c2_g7	3311
TR78074|c5_g1	3261
TR73121|c4_g2	3256
TR75118|c2_g17	3228
TR81177|c4_g6	3228
TR64907|c0_g2	3217
TR71809|c0_g1	3209
TR62704|c0_g1	3197
TR79982|c5_g6	3195
TR78896|c0_g1	3193
TR78894|c0_g1	3177
TR74321|c0_g1	3167
TR75758|c0_g1	3134
TR56421|c0_g2	3133
TR79914|c2_g3	3127
TR73125|c2_g4	3114
TR62712|c0_g1	3107
TR68634|c2_g2	3106
TR49868|c0_g1	3096
TR52721|c0_g1	3078
TR58040|c0_g2	3076
TR70741|c0_g1	3068
TR78507|c4_g11	3068
TR65604|c2_g1	3064
TR49684|c0_g2	3040
TR74930|c6_g3	3018
TR66512|c0_g1	2993
TR64605|c0_g1	2989
TR67649|c0_g1	2980
TR70541|c0_g13	2978
TR77652|c1_g4	2959
TR73288|c4_g3	2950
TR78425|c2_g5	2947
TR81459|c4_g8	2946
TR70111|c0_g4	2926
TR76197|c1_g16	2922
TR85033|c3_g6	2907
TR85087|c2_g3	2907
TR61330|c0_g1	2904
TR78305|c4_g1	2898
TR68898|c2_g4	2897
TR72662|c0_g2	2893
TR58083|c0_g1	2886
TR82923|c2_g4	2886
TR58128|c0_g1	2881
TR75855|c0_g1	2878
TR69416|c0_g1	2865
TR77770|c1_g3	2844
TR49730|c0_g2	2843
TR44910|c0_g1	2838
TR58474|c0_g1	2834
TR53286|c0_g1	2830
TR40915|c0_g2	2828
TR56854|c0_g1	2817
TR76715|c0_g4	2817
TR69042|c0_g1	2815
TR78510|c0_g1	2809
TR63102|c0_g1	2805
TR83682|c2_g2	2798
TR64527|c0_g2	2791
TR75498|c0_g6	2787
TR64085|c0_g1	2778
TR80634|c0_g3	2778
TR83772|c0_g6	2778
TR3662|c0_g2	2775
TR33352|c0_g1	2767
TR56796|c0_g1	2763
TR75262|c3_g1	2763
TR57297|c0_g1	2757
TR83370|c1_g4	2757
TR7333|c0_g1	2754
TR46242|c0_g2	2736
TR177038|c0_g1	2731
TR70184|c1_g2	2730
TR40820|c0_g1	2728
TR68852|c0_g1	2715
TR76002|c0_g4	2711
TR71148|c0_g1	2703
TR71640|c0_g1	2694
TR76903|c4_g2	2685
TR45336|c0_g1	2665
TR78535|c2_g9	2662
TR78895|c1_g2	2661
TR73047|c2_g1	2654
TR70307|c2_g1	2650
TR78355|c0_g1	2648
TR65204|c0_g3	2644
TR82621|c2_g2	2639
TR76240|c2_g3	2633
TR77396|c0_g4	2626
TR77998|c4_g2	2624
TR77148|c3_g4	2622
TR64987|c0_g1	2616
TR147482|c0_g1	2611
TR84368|c0_g1	2609
TR68625|c0_g2	2604
TR77269|c4_g8	2602
TR54734|c0_g2	2594
TR66314|c1_g2	2589
TR28196|c0_g1	2587
TR57612|c0_g2	2586
TR60977|c0_g2	2571
TR82590|c1_g5	2570
TR75649|c2_g1	2566
TR43292|c0_g1	2560
TR49684|c0_g1	2560
TR68406|c0_g2	2551
TR88188|c0_g1	2549
TR61050|c0_g1	2548
TR67426|c0_g2	2535
TR70509|c1_g1	2531
TR11976|c0_g2	2529
TR74243|c0_g2	2522
TR69843|c0_g1	2516
TR80052|c0_g1	2515
TR77042|c4_g3	2514
TR63016|c0_g1	2506
TR57561|c0_g1	2504
TR67217|c1_g2	2502
TR77235|c2_g2	2501
TR81308|c3_g3	2499
TR64943|c0_g2	2497
TR21617|c0_g1	2489
TR30105|c0_g1	2486
TR67779|c0_g2	2478
TR74321|c0_g2	2476
TR73924|c1_g3	2473
TR83164|c3_g4	2473
TR74199|c1_g1	2469
TR81477|c2_g1	2469
TR68021|c0_g1	2458
TR79839|c1_g2	2456
TR77824|c1_g1	2453
TR74652|c0_g1	2451
TR79765|c2_g2	2448
TR30582|c0_g2	2445
TR74466|c0_g1	2426
TR79295|c1_g1	2425
TR68640|c0_g1	2424
TR61125|c1_g5	2422
TR73765|c0_g1	2422
TR80170|c0_g6	2420
TR75493|c0_g7	2416
TR69588|c1_g1	2412
TR62490|c0_g3	2411
TR42431|c0_g1	2410
TR56060|c0_g3	2408
TR48069|c0_g2	2406
TR71371|c0_g4	2406
TR88214|c0_g1	2401
TR62893|c0_g1	2400
TR137864|c0_g1	2397
TR55384|c0_g1	2396
TR69160|c0_g1	2395
TR76280|c0_g1	2392
TR76588|c0_g2	2391
TR68428|c0_g2	2387
TR92387|c0_g1	2385
TR16218|c0_g1	2370
TR73813|c1_g1	2370
TR64050|c1_g2	2368
TR37356|c0_g1	2367
TR71817|c0_g2	2366
TR83807|c0_g2	2366
TR70857|c0_g1	2362
TR70140|c1_g3	2361
TR66307|c0_g1	2359
TR74221|c0_g2	2359
TR51532|c1_g1	2358
TR79477|c3_g15	2354
TR75548|c0_g1	2353
TR64523|c0_g1	2352
TR6065|c0_g1	2351
TR162530|c0_g1	2346
TR66490|c0_g1	2346
TR63615|c0_g1	2345
TR67816|c0_g1	2345
TR84731|c4_g2	2345
TR73801|c0_g2	2343
TR79295|c2_g4	2341
TR58771|c0_g1	2336
TR65764|c0_g1	2329
TR78037|c0_g1	2325
TR73462|c0_g1	2315
TR65158|c0_g1	2313
TR71642|c0_g1	2304
TR11914|c0_g1	2303
TR60272|c1_g1	2300
TR72092|c3_g1	2299
TR75915|c1_g3	2295
TR68576|c3_g3	2293
TR68640|c0_g2	2292
TR67526|c0_g3	2291
TR77893|c1_g3	2289
TR130126|c0_g1	2287
TR69316|c0_g2	2286
TR58073|c0_g1	2285
TR71488|c0_g1	2285
TR68067|c0_g1	2284
TR57078|c0_g1	2283
TR78837|c0_g2	2282
TR60944|c0_g3	2280
TR81480|c1_g5	2280
TR73119|c1_g2	2273
TR72969|c0_g1	2269
TR53683|c0_g2	2268
TR72224|c2_g3	2266
TR57087|c0_g1	2263
TR60714|c0_g1	2263
TR84490|c1_g22	2263
TR66463|c0_g1	2262
TR50174|c0_g1	2261
TR28833|c0_g2	2260
TR77196|c0_g3	2256
TR68515|c0_g1	2255
TR75780|c3_g3	2248
TR111423|c0_g1	2244
TR62834|c0_g2	2242
TR44207|c0_g2	2232
TR84679|c0_g2	2227
TR70796|c0_g1	2226
TR62564|c0_g1	2225
TR69483|c0_g1	2224
TR61737|c0_g1	2223
TR72286|c1_g1	2223
TR125416|c0_g1	2217
TR67385|c0_g1	2217
TR69969|c1_g1	2216
TR80812|c0_g1	2213
TR72170|c3_g5	2212
TR61409|c0_g1	2210
TR73645|c0_g7	2206
TR60872|c3_g1	2205
TR70033|c0_g2	2199
TR57530|c0_g1	2197
TR9613|c0_g1	2193
TR2288|c0_g1	2191
TR68954|c0_g3	2190
TR76253|c1_g21	2189
TR85723|c1_g12	2187
TR80539|c2_g3	2184
TR26770|c0_g1	2181
TR82289|c0_g2	2178
TR70406|c0_g2	2169
TR72562|c0_g3	2167
TR57737|c0_g1	2166
TR57970|c0_g2	2165
TR63524|c0_g1	2164
TR69812|c0_g2	2163
TR69969|c1_g2	2162
TR70865|c6_g2	2161
TR80303|c2_g1	2161
TR73901|c1_g7	2159
TR78485|c4_g3	2150
TR53116|c0_g1	2149
TR70809|c1_g7	2148
TR58482|c0_g1	2147
TR88371|c0_g1	2146
TR61659|c0_g1	2145
TR67916|c0_g4	2143
TR92651|c0_g1	2141
TR182212|c0_g1	2135
TR66767|c0_g2	2135
TR157715|c0_g1	2134
TR78455|c0_g6	2134
TR69468|c0_g1	2133
TR81780|c0_g4	2129
TR81807|c0_g2	2126
TR76231|c0_g1	2124
TR69618|c0_g1	2123
TR55310|c0_g1	2121
TR70448|c0_g3	2120
TR69172|c0_g6	2119
TR73172|c0_g1	2118
TR68010|c0_g1	2117
TR74204|c0_g2	2115
TR79003|c0_g3	2113
TR70037|c0_g2	2112
TR69615|c0_g1	2111
TR37117|c0_g1	2110
TR57396|c0_g1	2107
TR60160|c1_g1	2106
TR71262|c0_g1	2105
TR74649|c1_g2	2104
TR78132|c1_g3	2104
TR58744|c0_g1	2101
TR77905|c1_g1	2099
TR17712|c0_g1	2098
TR71419|c1_g2	2098
TR61202|c0_g1	2097
TR80598|c1_g23	2096
TR35767|c0_g5	2091
TR64021|c0_g5	2091
TR67397|c0_g1	2091
TR62531|c1_g1	2084
TR47092|c0_g2	2083
TR75664|c0_g2	2083
TR73600|c2_g2	2082
TR178150|c0_g1	2070
TR71743|c0_g1	2067
TR74621|c0_g2	2066
TR85752|c3_g8	2066
TR31420|c0_g1	2065
TR47867|c0_g1	2058
TR48740|c0_g1	2056
TR67745|c1_g2	2055
TR69378|c0_g1	2055
TR76313|c3_g6	2051
TR76616|c0_g2	2048
TR9431|c0_g2	2048
TR53113|c0_g1	2046
TR71449|c3_g1	2045
TR63310|c0_g1	2044
TR73421|c2_g8	2039
TR77237|c0_g2	2037
TR80786|c0_g1	2037
TR44655|c0_g1	2036
TR71133|c2_g1	2034
TR56549|c0_g2	2031
TR63749|c0_g1	2031
TR70329|c1_g1	2025
TR44816|c0_g1	2023
TR78567|c1_g3	2021
TR71520|c3_g2	2020
TR79409|c0_g4	2020
TR74115|c3_g6	2015
TR134109|c0_g1	2014
TR74193|c0_g2	2012
TR38530|c0_g2	2010
TR50174|c0_g3	2009
TR51690|c0_g1	2009
TR70511|c0_g1	2009
TR66141|c0_g1	2008
TR75300|c0_g1	2008
TR73569|c1_g1	2002
TR30727|c0_g1	1999
TR74641|c3_g5	1999
TR68846|c0_g1	1991
TR70747|c1_g2	1988
TR77335|c0_g5	1987
TR47600|c0_g2	1986
TR68133|c0_g1	1985
TR68664|c0_g1	1984
TR52610|c1_g1	1983
TR74717|c0_g5	1981
TR69753|c0_g7	1980
TR41771|c0_g1	1978
TR35673|c0_g1	1974
TR70113|c1_g1	1974
TR45588|c1_g1	1972
TR71681|c0_g1	1970
TR79888|c3_g6	1968
TR62707|c0_g1	1965
TR78104|c2_g4	1965
TR79475|c0_g3	1963
TR73185|c2_g2	1961
TR76095|c3_g3	1961
TR66856|c0_g1	1957
TR80744|c1_g3	1957
TR64336|c1_g1	1955
TR71717|c1_g1	1955
TR78535|c3_g2	1955
TR84508|c1_g1	1952
TR134588|c0_g1	1949
TR57839|c0_g1	1948
TR77990|c0_g2	1948
TR186885|c0_g1	1947
TR76836|c2_g6	1947
TR52376|c0_g1	1945
TR81348|c1_g1	1943
TR67097|c0_g2	1941
TR67858|c0_g3	1941
TR68464|c0_g1	1939
TR68477|c0_g1	1939
TR77720|c1_g3	1939
TR7471|c0_g1	1937
TR83772|c0_g1	1937
TR45773|c0_g1	1935
TR77004|c0_g3	1935
TR65460|c0_g1	1934
TR82711|c0_g4	1934
TR74424|c0_g1	1932
TR75018|c2_g4	1932
TR76952|c2_g4	1932
TR76603|c0_g1	1930
TR16970|c0_g1	1928
TR69886|c0_g1	1923
TR71890|c2_g1	1923
TR93657|c0_g1	1923
TR52656|c0_g1	1921
TR69764|c0_g1	1920
TR33495|c0_g2	1916
TR52673|c0_g1	1915
TR7581|c0_g1	1913
TR76892|c0_g2	1909
TR83843|c0_g16	1907
TR70698|c0_g3	1905
TR73504|c2_g3	1904
TR54385|c0_g2	1900
TR63894|c0_g4	1900
TR79839|c1_g1	1900
TR57343|c0_g2	1899
TR67238|c0_g3	1896
TR72332|c3_g8	1895
TR47849|c0_g1	1894
TR49790|c1_g1	1893
TR69998|c0_g1	1893
TR35591|c0_g1	1892
TR38333|c0_g2	1891
TR52449|c0_g1	1891
TR52794|c0_g1	1890
TR75020|c0_g1	1886
TR51308|c1_g1	1883
TR77182|c0_g1	1882
TR49886|c0_g1	1881
TR76710|c2_g4	1879
TR84689|c2_g10	1873
TR60267|c0_g1	1872
TR54343|c0_g1	1870
TR59833|c0_g1	1869
TR16410|c0_g1	1867
TR44114|c0_g3	1867
TR66467|c1_g1	1867
TR73072|c0_g1	1867
TR57610|c0_g1	1866
TR76197|c0_g1	1864
TR67305|c0_g1	1863
TR31494|c0_g1	1862
TR70534|c0_g1	1862
TR69188|c1_g1	1861
TR74060|c5_g4	1861
TR63268|c1_g2	1855
TR68895|c0_g2	1855
TR76829|c4_g2	1852
TR70187|c0_g1	1851
TR75462|c0_g4	1851
TR75780|c3_g2	1851
TR73045|c0_g1	1847
TR78861|c1_g8	1847
TR177178|c0_g1	1842
TR59607|c0_g1	1839
TR78607|c2_g13	1839
TR29185|c0_g2	1838
TR36739|c0_g1	1838
TR31020|c0_g1	1835
TR63308|c0_g1	1834
TR168303|c0_g1	1833
TR57542|c0_g2	1831
TR73298|c0_g2	1831
TR57258|c0_g1	1829
TR14874|c0_g1	1827
TR30862|c0_g1	1826
TR74264|c1_g2	1826
TR67306|c0_g1	1824
TR74224|c4_g10	1824
TR68965|c1_g2	1823
TR75197|c1_g4	1823
TR47579|c0_g2	1821
TR77770|c0_g1	1821
TR63303|c0_g1	1820
TR82287|c0_g5	1820
TR68373|c0_g1	1819
TR64598|c0_g1	1818
TR57201|c1_g1	1816
TR67399|c0_g1	1816
TR69543|c0_g2	1816
TR73271|c0_g1	1816
TR69112|c0_g1	1815
TR63396|c0_g1	1812
TR65126|c0_g1	1810
TR70788|c4_g1	1810
TR62882|c0_g2	1807
TR57109|c0_g1	1804
TR69253|c1_g1	1803
TR68511|c1_g3	1801
TR52917|c0_g1	1799
TR73561|c1_g2	1799
TR72669|c2_g3	1797
TR30423|c0_g1	1796
TR68536|c0_g3	1796
TR70914|c1_g9	1794
TR41074|c0_g2	1793
TR22869|c0_g2	1791
TR47131|c0_g1	1789
TR31448|c0_g1	1787
TR115933|c0_g1	1785
TR92575|c0_g1	1785
TR75121|c0_g2	1783
TR120412|c0_g1	1782
TR53421|c0_g2	1782
TR63415|c0_g2	1781
TR70326|c4_g7	1780
TR65493|c0_g2	1777
TR62948|c0_g1	1776
TR76961|c3_g16	1774
TR64922|c0_g1	1770
TR28875|c0_g1	1769
TR75654|c0_g1	1769
TR64378|c0_g2	1768
TR44048|c0_g1	1767
TR63833|c0_g1	1767
TR97354|c0_g1	1767
TR56869|c0_g1	1766
TR57739|c0_g1	1766
TR69763|c0_g1	1763
TR66665|c0_g2	1761
TR68810|c0_g1	1761
TR74362|c1_g1	1761
TR73946|c1_g1	1760
TR81338|c2_g4	1760
TR82399|c0_g1	1758
TR52617|c0_g1	1757
TR74481|c2_g7	1757
TR76095|c0_g2	1757
TR66322|c0_g1	1756
TR17252|c0_g2	1755
TR68275|c0_g1	1755
TR84339|c0_g16	1755
TR158061|c0_g1	1754
TR7970|c0_g1	1754
TR84095|c1_g5	1754
TR44181|c0_g1	1753
TR65121|c0_g1	1749
TR9599|c0_g1	1748
TR49233|c0_g1	1747
TR50955|c0_g1	1747
TR79988|c0_g2	1747
TR76151|c5_g8	1746
TR18917|c0_g1	1745
TR61712|c0_g4	1745
TR48205|c0_g1	1744
TR167132|c0_g1	1742
TR157614|c0_g1	1741
TR70547|c1_g3	1741
TR78792|c4_g2	1739
TR79157|c1_g2	1739
TR74505|c0_g4	1738
TR58286|c0_g1	1737
TR65823|c0_g1	1735
TR67311|c2_g1	1735
TR53875|c0_g1	1734
TR58798|c1_g1	1734
TR61565|c0_g1	1733
TR64746|c0_g1	1732
TR69969|c0_g1	1732
TR70581|c2_g9	1728
TR71043|c3_g3	1728
TR18592|c0_g1	1727
TR68263|c0_g1	1727
TR69531|c0_g2	1727
TR20138|c0_g1	1723
TR82156|c2_g1	1723
TR46150|c0_g2	1721
TR53209|c0_g2	1721
TR12639|c0_g1	1720
TR73159|c2_g2	1720
TR71143|c0_g4	1718
TR71197|c0_g1	1716
TR79667|c0_g2	1715
TR72520|c0_g1	1714
TR73822|c1_g6	1714
TR81806|c2_g5	1714
TR182153|c0_g1	1711
TR57422|c0_g1	1708
TR63471|c0_g1	1708
TR49341|c0_g2	1704
TR85463|c2_g3	1704
TR97610|c0_g1	1703
TR62709|c0_g1	1701
TR75312|c2_g4	1701
TR81083|c1_g2	1701
TR30573|c0_g1	1700
TR59229|c0_g1	1700
TR79541|c2_g1	1700
TR73094|c0_g3	1698
TR84476|c6_g10	1698
TR134440|c0_g1	1696
TR64691|c0_g1	1696
TR69355|c0_g1	1696
TR45236|c0_g1	1695
TR71515|c3_g2	1695
TR50174|c0_g2	1694
TR67947|c0_g3	1694
TR68378|c0_g1	1692
TR61406|c0_g1	1691
TR77343|c0_g5	1691
TR42477|c0_g1	1690
TR62781|c0_g1	1688
TR64674|c0_g3	1688
TR73298|c0_g3	1685
TR81475|c2_g5	1684
TR60608|c0_g1	1683
TR73050|c1_g2	1683
TR65302|c1_g4	1682
TR81129|c0_g1	1682
TR60851|c0_g1	1679
TR70625|c0_g1	1678
TR72200|c0_g2	1678
TR81254|c0_g1	1678
TR73205|c1_g4	1677
TR56918|c0_g1	1676
TR77782|c0_g6	1675
TR37540|c0_g1	1672
TR138125|c0_g1	1671
TR13943|c0_g1	1670
TR143774|c0_g1	1670
TR172936|c0_g1	1670
TR68726|c2_g1	1669
TR50861|c1_g1	1667
TR70391|c0_g1	1667
TR115935|c0_g1	1666
TR77827|c3_g16	1665
TR57995|c0_g1	1664
TR60080|c0_g1	1663
TR72483|c0_g1	1663
TR81262|c1_g4	1663
TR69585|c0_g4	1662
TR67391|c1_g4	1660
TR65599|c0_g3	1659
TR68252|c0_g4	1657
TR63555|c0_g1	1656
TR16861|c0_g1	1654
TR45988|c0_g1	1654
TR40782|c0_g1	1653
TR72332|c2_g2	1652
TR74450|c4_g3	1651
TR70844|c3_g8	1649
TR34251|c0_g1	1646
TR16350|c0_g1	1645
TR69467|c1_g2	1645
TR73312|c2_g2	1645
TR74694|c0_g3	1645
TR69930|c1_g1	1644
TR120162|c0_g1	1643
TR64613|c0_g1	1643
TR72530|c1_g3	1643
TR41828|c0_g1	1642
TR64112|c0_g2	1642
TR52542|c0_g1	1641
TR31069|c0_g1	1640
TR51999|c0_g1	1640
TR71503|c0_g3	1640
TR38397|c0_g1	1639
TR62568|c0_g1	1639
TR75929|c0_g1	1639
TR74145|c2_g2	1638
TR60632|c0_g1	1637
TR53504|c0_g1	1636
TR72133|c1_g2	1633
TR39909|c0_g1	1632
TR69017|c0_g2	1632
TR79103|c0_g1	1632
TR34184|c0_g1	1628
TR65640|c1_g2	1627
TR80416|c0_g4	1627
TR72697|c7_g5	1624
TR47013|c0_g1	1623
TR79952|c1_g4	1623
TR45944|c0_g1	1622
TR47057|c0_g1	1622
TR51865|c0_g2	1622
TR65246|c0_g3	1621
TR68845|c1_g1	1621
TR74717|c1_g1	1621
TR41968|c0_g1	1619
TR69903|c0_g2	1619
TR73772|c3_g3	1619
TR111419|c0_g1	1617
TR79133|c1_g4	1617
TR138578|c0_g1	1613
TR70744|c0_g2	1613
TR73902|c2_g2	1613
TR111627|c0_g1	1611
TR29833|c0_g1	1610
TR62756|c0_g2	1609
TR76829|c3_g2	1608
TR158285|c0_g1	1607
TR76527|c0_g2	1607
TR68184|c2_g5	1606
TR65279|c0_g2	1605
TR30|c0_g2	1604
TR70788|c2_g3	1603
TR74297|c0_g2	1602
TR66971|c0_g1	1600
TR62935|c0_g1	1598
TR78821|c1_g8	1597
TR8681|c0_g1	1597
TR66896|c0_g1	1596
TR26373|c0_g1	1595
TR37312|c0_g1	1595
TR57484|c0_g1	1595
TR73033|c2_g2	1593
TR67967|c0_g1	1592
TR81979|c2_g23	1592
TR9411|c0_g1	1592
TR62698|c0_g2	1591
TR65464|c1_g2	1591
TR69644|c0_g1	1591
TR64265|c0_g2	1590
TR70924|c0_g2	1590
TR60462|c0_g2	1589
TR77148|c2_g1	1589
TR77543|c1_g4	1589
TR53505|c1_g1	1587
TR25616|c0_g1	1586
TR57958|c0_g2	1586
TR64201|c0_g1	1586
TR79035|c1_g13	1586
TR80644|c0_g5	1585
TR64329|c0_g1	1584
TR54598|c0_g1	1583
TR70879|c0_g5	1583
TR74580|c0_g2	1582
TR75780|c3_g1	1582
TR23439|c0_g1	1579
TR56572|c0_g2	1579
TR70123|c0_g1	1579
TR74930|c6_g8	1579
TR82666|c2_g18	1579
TR60431|c1_g1	1578
TR69667|c0_g2	1578
TR70178|c0_g1	1578
TR36736|c0_g1	1577
TR68676|c1_g3	1573
TR80361|c1_g7	1573
TR71572|c0_g1	1571
TR34544|c0_g1	1570
TR60443|c0_g1	1568
TR89029|c0_g1	1568
TR75197|c1_g3	1567
TR81948|c2_g6	1567
TR13828|c0_g1	1566
TR54824|c0_g1	1565
TR64816|c1_g2	1565
TR60097|c0_g1	1563
TR66007|c0_g1	1563
TR81897|c1_g4	1563
TR152472|c0_g1	1561
TR72192|c0_g1	1561
TR71138|c0_g1	1559
TR70647|c0_g1	1558
TR72525|c0_g1	1558
TR75908|c1_g5	1555
TR9994|c0_g1	1555
TR71366|c0_g1	1554
TR34155|c0_g1	1553
TR60562|c0_g1	1553
TR77659|c2_g1	1553
TR45470|c0_g2	1551
TR70535|c0_g1	1551
TR64895|c0_g1	1550
TR65596|c0_g1	1550
TR67341|c0_g3	1550
TR72472|c1_g1	1549
TR72170|c3_g10	1547
TR77867|c0_g1	1545
TR102252|c0_g1	1543
TR57280|c0_g1	1543
TR59569|c0_g1	1543
TR65712|c0_g1	1543
TR89337|c0_g1	1543
TR33943|c0_g1	1542
TR83910|c4_g4	1542
TR58836|c0_g1	1541
TR56688|c0_g1	1540
TR44096|c0_g1	1539
TR61568|c0_g1	1538
TR77115|c0_g3	1538
TR82305|c1_g1	1538
TR66709|c0_g1	1537
TR67847|c0_g2	1537
TR68508|c0_g1	1535
TR69791|c5_g1	1535
TR70972|c0_g1	1535
TR74731|c1_g3	1534
TR61028|c0_g1	1533
TR59858|c0_g1	1532
TR63153|c0_g1	1532
TR45470|c0_g1	1531
TR77200|c0_g5	1531
TR92422|c0_g1	1531
TR36253|c0_g1	1530
TR72394|c0_g2	1530
TR55148|c0_g1	1529
TR5386|c0_g1	1528
TR53913|c0_g1	1528
TR69714|c1_g4	1524
TR79839|c1_g4	1524
TR35687|c0_g1	1522
TR12575|c0_g1	1521
TR60012|c0_g1	1521
TR64671|c0_g1	1520
TR52676|c0_g1	1519
TR69092|c1_g1	1519
TR157893|c0_g1	1518
TR71166|c0_g1	1518
TR66413|c2_g1	1517
TR59836|c0_g1	1516
TR65884|c0_g2	1516
TR68430|c0_g1	1516
TR34979|c0_g1	1515
TR54420|c0_g2	1515
TR52636|c0_g1	1514
TR59547|c0_g1	1514
TR67846|c2_g3	1514
TR70566|c5_g1	1514
TR62200|c0_g2	1513
TR67426|c0_g1	1513
TR71055|c1_g7	1512
TR71638|c1_g1	1512
TR73288|c3_g2	1512
TR69168|c0_g2	1509
TR70905|c0_g3	1509
TR71972|c0_g6	1509
TR80415|c0_g20	1509
TR65960|c0_g1	1506
TR66616|c1_g1	1506
TR63447|c0_g1	1505
TR69307|c0_g1	1505
TR72525|c0_g2	1505
TR70525|c1_g3	1502
TR78487|c1_g1	1498
TR33316|c0_g1	1497
TR71654|c0_g1	1497
TR80877|c2_g13	1496
TR19655|c0_g1	1494
TR54374|c0_g1	1494
TR83483|c2_g3	1494
TR48436|c0_g1	1493
TR68657|c0_g1	1493
TR70132|c0_g2	1493
TR65359|c0_g1	1492
TR72160|c2_g7	1492
TR83929|c0_g13	1492
TR62670|c0_g1	1490
TR78030|c1_g6	1490
TR57343|c0_g1	1489
TR56969|c0_g1	1488
TR81730|c0_g1	1487
TR69753|c0_g6	1486
TR70409|c0_g4	1485
TR66508|c0_g2	1483
TR70771|c1_g13	1482
TR23767|c0_g1	1481
TR71697|c0_g1	1481
TR73128|c0_g2	1481
TR77218|c2_g1	1481
TR79275|c1_g10	1481
TR68834|c2_g2	1480
TR65668|c0_g1	1478
TR21602|c0_g1	1477
TR153905|c0_g1	1476
TR68955|c0_g1	1476
TR67703|c0_g3	1475
TR45356|c0_g1	1474
TR89038|c0_g1	1474
TR66358|c0_g1	1473
TR67192|c0_g1	1473
TR77706|c0_g1	1473
TR69983|c0_g1	1471
TR71761|c0_g3	1471
TR72254|c2_g10	1470
TR172759|c0_g1	1469
TR26731|c0_g1	1464
TR70694|c0_g1	1463
TR65677|c0_g2	1462
TR70914|c1_g7	1461
TR74109|c0_g1	1461
TR55758|c0_g1	1460
TR69866|c1_g1	1460
TR73054|c0_g1	1460
TR79244|c0_g4	1460
TR63722|c0_g1	1459
TR68750|c1_g4	1459
TR182878|c0_g1	1458
TR69801|c0_g3	1458
TR68293|c0_g2	1457
TR73225|c0_g3	1456
TR64435|c0_g1	1455
TR65478|c0_g1	1455
TR66288|c0_g3	1454
TR70931|c2_g1	1453
TR125083|c0_g1	1452
TR62383|c0_g1	1452
TR28667|c0_g1	1451
TR44679|c0_g1	1451
TR30316|c0_g1	1450
TR70223|c1_g1	1450
TR84696|c0_g1	1450
TR138678|c0_g1	1449
TR182728|c0_g1	1449
TR35443|c0_g1	1449
TR33373|c0_g1	1447
TR5928|c0_g2	1447
TR68747|c2_g3	1446
TR54724|c0_g2	1445
TR68120|c1_g2	1445
TR85756|c6_g25	1445
TR8644|c0_g1	1444
TR172834|c1_g1	1443
TR17042|c0_g1	1442
TR70308|c3_g3	1441
TR40781|c0_g1	1440
TR70180|c7_g3	1440
TR72769|c0_g1	1440
TR54316|c0_g2	1439
TR56752|c1_g2	1439
TR63182|c0_g1	1439
TR74514|c0_g9	1439
TR93137|c0_g1	1439
TR44949|c0_g1	1438
TR73658|c0_g1	1436
TR53207|c0_g1	1435
TR44555|c0_g2	1434
TR78017|c0_g1	1434
TR37907|c0_g2	1433
TR68203|c0_g1	1433
TR68917|c1_g1	1433
TR71356|c0_g1	1432
TR74236|c0_g1	1432
TR76699|c3_g4	1432
TR76948|c1_g2	1432
TR49886|c0_g2	1431
TR68337|c0_g1	1431
TR75355|c0_g3	1431
TR76205|c0_g3	1431
TR29907|c0_g1	1430
TR64443|c0_g2	1430
TR72378|c0_g2	1430
TR74895|c0_g3	1430
TR106646|c0_g1	1429
TR69417|c0_g2	1429
TR75803|c0_g4	1429
TR67213|c0_g1	1428
TR80272|c0_g10	1428
TR69272|c0_g2	1427
TR76641|c1_g5	1427
TR72917|c0_g2	1426
TR63544|c0_g2	1424
TR67835|c0_g1	1424
TR44621|c0_g1	1423
TR52841|c0_g2	1423
TR61703|c0_g2	1423
TR124821|c0_g1	1421
TR64|c0_g1	1421
TR64332|c0_g1	1419
TR82800|c0_g1	1419
TR81780|c0_g6	1418
TR63036|c0_g1	1417
TR77798|c1_g24	1417
TR82621|c1_g1	1417
TR77508|c2_g2	1416
TR59599|c0_g1	1415
TR63860|c0_g2	1415
TR77594|c3_g3	1415
TR77566|c0_g1	1414
TR125023|c0_g1	1413
TR192429|c0_g1	1413
TR25962|c0_g1	1412
TR26130|c0_g1	1412
TR49116|c0_g1	1412
TR74647|c2_g13	1412
TR51346|c0_g2	1411
TR75756|c4_g3	1411
TR48939|c0_g2	1410
TR54103|c1_g2	1410
TR71719|c0_g1	1410
TR71874|c1_g3	1409
TR69045|c1_g4	1408
TR57391|c0_g2	1406
TR69233|c0_g2	1405
TR77589|c3_g32	1405
TR59338|c0_g1	1404
TR76399|c2_g6	1404
TR58236|c0_g2	1403
TR65551|c2_g7	1402
TR68602|c0_g1	1401
TR70541|c0_g27	1401
TR72767|c2_g15	1401
TR68950|c0_g1	1400
TR75254|c2_g4	1400
TR40320|c0_g1	1399
TR77266|c0_g2	1399
TR54416|c0_g1	1398
TR69354|c0_g1	1398
TR71948|c1_g5	1398
TR60144|c0_g2	1397
TR80272|c0_g9	1397
TR84507|c1_g12	1397
TR84929|c2_g1	1397
TR63241|c0_g3	1396
TR52477|c0_g1	1395
TR52635|c0_g1	1395
TR65646|c0_g1	1395
TR26055|c0_g1	1394
TR35053|c0_g1	1394
TR82764|c3_g2	1394
TR40657|c0_g3	1393
TR1477|c0_g1	1392
TR63332|c0_g1	1392
TR52667|c0_g1	1391
TR69791|c5_g4	1391
TR72699|c3_g4	1391
TR76281|c1_g11	1390
TR3235|c0_g1	1388
TR5328|c0_g1	1388
TR55368|c0_g1	1388
TR80395|c1_g2	1388
TR52163|c0_g2	1387
TR73355|c0_g1	1387
TR74053|c1_g1	1387
TR62843|c0_g2	1386
TR29548|c0_g2	1385
TR60051|c0_g1	1385
TR70063|c0_g1	1385
TR83686|c3_g6	1385
TR73464|c0_g3	1384
TR68375|c0_g2	1383
TR167265|c0_g1	1382
TR81267|c1_g4	1382
TR76578|c1_g8	1381
TR192095|c0_g1	1380
TR55246|c0_g1	1380
TR76479|c2_g81	1380
TR58683|c0_g1	1379
TR61461|c0_g1	1379
TR34149|c0_g2	1378
TR62654|c0_g1	1377
TR73066|c4_g19	1377
TR72743|c0_g10	1375
TR75694|c2_g9	1374
TR37165|c0_g2	1371
TR49537|c0_g2	1371
TR78227|c2_g2	1371
TR83297|c0_g2	1370
TR159728|c0_g1	1369
TR67022|c0_g1	1369
TR83314|c0_g7	1369
TR69555|c0_g2	1368
TR68917|c0_g1	1367
TR73282|c0_g2	1367
TR59577|c0_g1	1366
TR153102|c0_g1	1365
TR66885|c0_g4	1365
TR68726|c1_g1	1365
TR47853|c0_g2	1364
TR53575|c0_g1	1364
TR82070|c0_g22	1364
TR49175|c0_g2	1363
TR57135|c1_g5	1363
TR41404|c0_g1	1362
TR60002|c0_g1	1362
TR70225|c0_g1	1362
TR71273|c1_g1	1362
TR72603|c1_g4	1362
TR74828|c2_g13	1362
TR76375|c0_g2	1362
TR76780|c0_g1	1362
TR74961|c3_g12	1361
TR70669|c0_g3	1360
TR70944|c0_g1	1360
TR84908|c4_g1	1359
TR65907|c0_g1	1358
TR72261|c0_g1	1358
TR33515|c0_g1	1357
TR62883|c0_g1	1357
TR68466|c0_g1	1357
TR72489|c1_g3	1357
TR76198|c0_g2	1357
TR51846|c0_g1	1356
TR54855|c0_g1	1356
TR60020|c1_g1	1356
TR66535|c0_g1	1355
TR68762|c2_g3	1355
TR55500|c0_g1	1353
TR52700|c0_g1	1352
TR67236|c0_g1	1352
TR76463|c1_g10	1352
TR68558|c0_g1	1351
TR19571|c0_g1	1350
TR44927|c0_g1	1350
TR54066|c0_g2	1350
TR68875|c0_g4	1350
TR70885|c3_g1	1350
TR45770|c0_g4	1349
TR68900|c0_g1	1349
TR70197|c0_g1	1349
TR54072|c0_g1	1347
TR57502|c0_g1	1347
TR71881|c0_g1	1347
TR74730|c0_g2	1346
TR30557|c0_g1	1344
TR82444|c2_g9	1344
TR163201|c0_g1	1343
TR46043|c0_g1	1343
TR74988|c0_g2	1343
TR39842|c0_g1	1342
TR7045|c0_g1	1342
TR71378|c0_g3	1342
TR71598|c0_g2	1342
TR83041|c2_g7	1342
TR11422|c0_g1	1341
TR31640|c0_g1	1341
TR61537|c0_g1	1341
TR63449|c0_g1	1341
TR41345|c1_g1	1340
TR60097|c0_g3	1340
TR61195|c0_g1	1340
TR71797|c0_g1	1340
TR72377|c0_g1	1340
TR66875|c0_g1	1339
TR80208|c0_g3	1339
TR86394|c0_g1	1339
TR67035|c0_g2	1338
TR69721|c0_g1	1338
TR83690|c1_g15	1338
TR21643|c0_g1	1336
TR47690|c0_g2	1336
TR60232|c0_g2	1336
TR75044|c2_g1	1336
TR50078|c0_g1	1335
TR72377|c0_g3	1335
TR73698|c0_g3	1335
TR29225|c0_g1	1334
TR57807|c0_g5	1333
TR71311|c0_g1	1333
TR44527|c0_g1	1331
TR64156|c0_g1	1331
TR80877|c2_g23	1331
TR65685|c0_g2	1330
TR84271|c1_g11	1330
TR40725|c0_g1	1329
TR73144|c2_g1	1329
TR35589|c0_g1	1328
TR57761|c0_g2	1327
TR84114|c0_g6	1327
TR64709|c0_g1	1326
TR70973|c1_g9	1326
TR75178|c0_g9	1326
TR75459|c0_g3	1325
TR37647|c0_g1	1324
TR55366|c0_g1	1324
TR62434|c0_g1	1324
TR68978|c0_g1	1324
TR52713|c0_g1	1323
TR84698|c1_g4	1323
TR33270|c0_g1	1322
TR61177|c0_g1	1322
TR75694|c2_g16	1322
TR58039|c0_g2	1321
TR60631|c0_g1	1321
TR72825|c1_g2	1321
TR78418|c6_g9	1321
TR76554|c0_g3	1320
TR80310|c1_g21	1320
TR78661|c2_g8	1319
TR14976|c0_g1	1318
TR62071|c0_g1	1318
TR71077|c0_g1	1317
TR71900|c0_g2	1317
TR26090|c0_g1	1316
TR49826|c0_g1	1316
TR60366|c0_g1	1316
TR61752|c2_g1	1316
TR76249|c1_g1	1316
TR44149|c0_g1	1315
TR81561|c0_g2	1315
TR21562|c0_g1	1314
TR67066|c0_g2	1314
TR72825|c0_g1	1314
TR79508|c1_g1	1314
TR66722|c0_g1	1313
TR53162|c0_g1	1312
TR67887|c0_g1	1311
TR72595|c0_g2	1311
TR75172|c1_g1	1311
TR75235|c0_g7	1311
TR75606|c2_g2	1310
TR11110|c0_g1	1309
TR43742|c0_g1	1309
TR75615|c0_g2	1309
TR77454|c1_g4	1309
TR70607|c4_g46	1308
TR59329|c0_g1	1307
TR59348|c1_g4	1306
TR52282|c0_g1	1305
TR73721|c1_g3	1305
TR73873|c6_g5	1305
TR74157|c0_g1	1305
TR53216|c0_g1	1304
TR71701|c0_g3	1304
TR81561|c2_g8	1304
TR37134|c0_g1	1303
TR17555|c0_g1	1302
TR37096|c0_g1	1302
TR66795|c1_g3	1301
TR70448|c0_g2	1301
TR78792|c3_g2	1300
TR12960|c0_g1	1299
TR18944|c0_g1	1299
TR49223|c0_g1	1299
TR66018|c1_g1	1299
TR80444|c2_g5	1299
TR52354|c0_g1	1298
TR67624|c1_g2	1298
TR38348|c0_g2	1297
TR66118|c0_g6	1297
TR71668|c1_g1	1297
TR74065|c1_g4	1297
TR65860|c0_g2	1296
TR57605|c0_g1	1295
TR75884|c1_g12	1295
TR82365|c1_g4	1294
TR97406|c0_g1	1294
TR71328|c7_g6	1293
TR63599|c1_g2	1292
TR68413|c0_g2	1292
TR97323|c0_g1	1292
TR32929|c0_g3	1291
TR61625|c0_g1	1291
TR111633|c0_g1	1290
TR52020|c0_g1	1288
TR82370|c1_g2	1288
TR103433|c0_g1	1287
TR187877|c0_g1	1287
TR54670|c0_g1	1287
TR69163|c0_g3	1286
TR69982|c0_g9	1286
TR172494|c0_g1	1285
TR2910|c0_g1	1285
TR59287|c0_g1	1285
TR66313|c0_g1	1285
TR8749|c0_g1	1285
TR55319|c0_g1	1283
TR71980|c0_g1	1282
TR49417|c1_g3	1281
TR97536|c0_g1	1281
TR59658|c0_g1	1279
TR78061|c1_g6	1279
TR36059|c0_g2	1277
TR55705|c0_g1	1277
TR26095|c0_g1	1276
TR79622|c1_g7	1275
TR81215|c0_g24	1275
TR28775|c0_g1	1274
TR74770|c2_g5	1273
TR117908|c0_g1	1272
TR37637|c0_g1	1272
TR73007|c0_g6	1272
TR51757|c0_g3	1271
TR59313|c0_g1	1271
TR78930|c4_g12	1271
TR3316|c0_g1	1270
TR37272|c0_g1	1270
TR79382|c1_g5	1270
TR79959|c2_g3	1270
TR69652|c3_g6	1269
TR73852|c1_g1	1269
TR64585|c0_g1	1268
TR65643|c1_g1	1268
TR27151|c0_g1	1267
TR28960|c0_g3	1267
TR66924|c0_g1	1267
TR72884|c2_g7	1267
TR85012|c1_g2	1267
TR45161|c0_g1	1266
TR65222|c0_g2	1266
TR65652|c0_g1	1266
TR75259|c0_g1	1265
TR157561|c0_g1	1264
TR3716|c0_g1	1264
TR66838|c0_g1	1264
TR72814|c2_g3	1264
TR61368|c0_g1	1263
TR68480|c0_g1	1263
TR8935|c0_g1	1263
TR70362|c0_g3	1262
TR80380|c1_g20	1262
TR47569|c0_g2	1261
TR77593|c1_g2	1261
TR85025|c3_g28	1261
TR147704|c0_g1	1260
TR37313|c0_g1	1260
TR57811|c0_g3	1260
TR78275|c0_g14	1260
TR63119|c0_g2	1259
TR72858|c0_g1	1259
TR57416|c0_g1	1258
TR80585|c1_g1	1258
TR43422|c0_g3	1257
TR64884|c0_g1	1257
TR71055|c2_g3	1257
TR30089|c0_g2	1256
TR56822|c0_g1	1256
TR58941|c0_g1	1256
TR143622|c0_g2	1255
TR2222|c0_g1	1255
TR65771|c1_g2	1255
TR70336|c0_g1	1255
TR70400|c0_g1	1255
TR73766|c0_g5	1255
TR147196|c0_g1	1254
TR55761|c0_g1	1254
TR63715|c1_g1	1254
TR64416|c0_g1	1254
TR67537|c0_g3	1254
TR76114|c0_g11	1254
TR76419|c0_g2	1254
TR55527|c0_g1	1253
TR74393|c5_g3	1253
TR75420|c0_g3	1253
TR98666|c0_g1	1253
TR30577|c0_g2	1252
TR3985|c0_g1	1252
TR17647|c0_g1	1251
TR73492|c0_g1	1251
TR85638|c8_g2	1251
TR130125|c0_g1	1250
TR64084|c0_g1	1250
TR70072|c1_g3	1250
TR80409|c0_g2	1250
TR68836|c0_g2	1249
TR73448|c3_g3	1249
TR51958|c0_g1	1248
TR60832|c0_g1	1248
TR80466|c1_g8	1248
TR80825|c1_g4	1248
TR63557|c0_g1	1247
TR74650|c0_g1	1247
TR50111|c0_g1	1246
TR66281|c1_g4	1246
TR72536|c0_g5	1246
TR74972|c3_g1	1246
TR32503|c0_g1	1245
TR54715|c0_g1	1245
TR70163|c1_g4	1245
TR72818|c2_g1	1245
TR65568|c0_g1	1244
TR78245|c0_g11	1244
TR61560|c0_g1	1243
TR63925|c0_g1	1243
TR84655|c1_g4	1243
TR70555|c0_g1	1242
TR120795|c0_g1	1241
TR159486|c0_g1	1241
TR49810|c0_g2	1241
TR62608|c0_g2	1241
TR74211|c0_g4	1239
TR66590|c1_g5	1238
TR67594|c1_g1	1238
TR73915|c0_g16	1238
TR13519|c0_g1	1237
TR66827|c0_g2	1237
TR85457|c2_g37	1237
TR192167|c0_g1	1236
TR39221|c0_g1	1236
TR60025|c0_g2	1236
TR68222|c0_g1	1236
TR70326|c4_g4	1236
TR33321|c0_g1	1235
TR51543|c0_g1	1235
TR152390|c0_g1	1234
TR16311|c0_g1	1234
TR2208|c0_g1	1234
TR49326|c0_g2	1234
TR58932|c0_g1	1234
TR62482|c0_g1	1233
TR83913|c0_g5	1233
TR22904|c0_g1	1232
TR57895|c0_g2	1232
TR58870|c0_g1	1232
TR62780|c0_g1	1232
TR69668|c0_g1	1232
TR76446|c2_g5	1232
TR83967|c1_g17	1232
TR152997|c0_g1	1231
TR51199|c0_g1	1231
TR70441|c0_g1	1231
TR186828|c0_g1	1230
TR56968|c0_g2	1230
TR73945|c0_g1	1230
TR178066|c0_g1	1229
TR70350|c0_g2	1229
TR67849|c5_g5	1228
TR30755|c0_g1	1227
TR45643|c1_g1	1227
TR49464|c0_g1	1227
TR80045|c1_g4	1227
TR66456|c0_g1	1226
TR124735|c0_g1	1225
TR138873|c0_g1	1225
TR22990|c0_g1	1225
TR58213|c0_g2	1225
TR70397|c0_g3	1225
TR76546|c2_g4	1225
TR68685|c0_g1	1224
TR68803|c0_g2	1224
TR78911|c1_g2	1224
TR79031|c1_g8	1224
TR17900|c0_g2	1223
TR26471|c0_g1	1223
TR29697|c0_g1	1223
TR67628|c0_g2	1223
TR72100|c0_g2	1223
TR50969|c0_g1	1222
TR62976|c0_g1	1222
TR71892|c0_g1	1222
TR73212|c2_g7	1222
TR37494|c0_g1	1221
TR65109|c0_g1	1221
TR84244|c2_g2	1221
TR58498|c0_g1	1220
TR172986|c0_g1	1219
TR61366|c0_g1	1219
TR80065|c0_g13	1219
TR106505|c0_g1	1218
TR46686|c0_g1	1218
TR62793|c0_g1	1218
TR69893|c1_g12	1218
TR60754|c0_g1	1217
TR64606|c0_g1	1217
TR66439|c1_g3	1217
TR67239|c0_g1	1217
TR67493|c0_g3	1217
TR60968|c1_g1	1216
TR62068|c0_g1	1216
TR90014|c0_g1	1216
TR35006|c0_g1	1214
TR37316|c0_g3	1214
TR62118|c0_g1	1214
TR63180|c0_g1	1214
TR69725|c0_g1	1214
TR41038|c0_g2	1213
TR75674|c0_g4	1213
TR80227|c1_g12	1213
TR138209|c0_g1	1212
TR48172|c0_g1	1212
TR60264|c0_g1	1212
TR60967|c0_g1	1212
TR77145|c0_g5	1212
TR59078|c0_g1	1211
TR65383|c0_g2	1211
TR72193|c0_g1	1210
TR76372|c2_g5	1210
TR3113|c1_g1	1209
TR74003|c3_g1	1209
TR82018|c1_g2	1209
TR107533|c0_g1	1208
TR38407|c0_g1	1208
TR60096|c0_g1	1208
TR70656|c0_g3	1208
TR178689|c0_g1	1207
TR38675|c0_g1	1207
TR70123|c0_g2	1207
TR2631|c0_g1	1206
TR44565|c0_g1	1206
TR68322|c4_g2	1206
TR74439|c1_g3	1206
TR8936|c0_g1	1206
TR31338|c0_g2	1205
TR61377|c0_g1	1205
TR70904|c0_g1	1205
TR48646|c1_g1	1203
TR65871|c0_g2	1203
TR75410|c1_g2	1203
TR80923|c0_g5	1203
TR34786|c0_g1	1202
TR63835|c0_g1	1202
TR71887|c3_g1	1202
TR70308|c3_g8	1201
TR77698|c0_g17	1201
TR80216|c0_g6	1201
TR102633|c0_g1	1200
TR13687|c0_g1	1200
TR22126|c0_g1	1199
TR63355|c0_g3	1199
TR6662|c0_g1	1199
TR67712|c0_g1	1198
TR68420|c0_g1	1198
TR80364|c0_g10	1198
TR8764|c1_g1	1198
TR19115|c0_g2	1197
TR69231|c1_g1	1197
TR60305|c0_g1	1196
TR79888|c1_g1	1196
TR164328|c0_g1	1195
TR2164|c0_g1	1195
TR70380|c0_g3	1195
TR71018|c0_g1	1195
TR111404|c0_g1	1194
TR44170|c0_g1	1194
TR44722|c0_g3	1194
TR66976|c4_g4	1194
TR76406|c3_g10	1194
TR148795|c0_g1	1193
TR47154|c0_g1	1193
TR67391|c0_g1	1193
TR72119|c0_g3	1193
TR72506|c1_g1	1193
TR73677|c1_g5	1193
TR51885|c0_g3	1192
TR55537|c0_g1	1192
TR68449|c0_g5	1191
TR75195|c1_g1	1191
TR72128|c0_g1	1190
TR76188|c5_g3	1190
TR80344|c3_g7	1190
TR85043|c1_g3	1190
TR153568|c0_g1	1189
TR66779|c0_g4	1189
TR63993|c0_g1	1188
TR69915|c0_g26	1188
TR7079|c0_g1	1188
TR76903|c3_g1	1188
TR61968|c0_g1	1187
TR76396|c0_g1	1187
TR14014|c0_g1	1186
TR157722|c0_g1	1186
TR34894|c0_g1	1186
TR59900|c0_g2	1186
TR73469|c1_g1	1186
TR82711|c0_g2	1186
TR97531|c0_g1	1186
TR58148|c0_g1	1185
TR75420|c0_g4	1185
TR60113|c0_g2	1184
TR75434|c0_g1	1184
TR81030|c0_g6	1184
TR81346|c1_g5	1184
TR65639|c1_g1	1183
TR74424|c0_g2	1182
TR79098|c0_g8	1182
TR121522|c0_g1	1181
TR28708|c0_g1	1181
TR42450|c0_g1	1181
TR52032|c0_g2	1181
TR59946|c0_g1	1180
TR78946|c2_g8	1180
TR79199|c3_g4	1180
TR28509|c0_g1	1179
TR66811|c0_g1	1179
TR74330|c1_g1	1179
TR77857|c2_g1	1179
TR57475|c1_g3	1178
TR66316|c1_g1	1178
TR77017|c2_g1	1178
TR47547|c0_g2	1177
TR69702|c1_g2	1176
TR70992|c0_g2	1176
TR163915|c0_g1	1175
TR29663|c0_g1	1175
TR70882|c0_g3	1175
TR79727|c6_g25	1175
TR111612|c0_g1	1174
TR29799|c0_g1	1174
TR66045|c2_g2	1174
TR67778|c0_g1	1174
TR71550|c3_g5	1174
TR67913|c0_g1	1173
TR71393|c0_g1	1173
TR83984|c12_g21	1173
TR120476|c0_g1	1172
TR37789|c0_g1	1172
TR61196|c0_g1	1172
TR21417|c0_g1	1171
TR27871|c0_g1	1170
TR75803|c0_g2	1170
TR111379|c0_g1	1169
TR25788|c0_g1	1169
TR65701|c0_g1	1169
TR7086|c0_g2	1169
TR71396|c0_g3	1169
TR120378|c0_g1	1168
TR44401|c0_g2	1168
TR81659|c1_g4	1168
TR8616|c0_g1	1168
TR67985|c0_g2	1167
TR74474|c0_g1	1167
TR76228|c0_g12	1167
TR4370|c0_g1	1166
TR46316|c0_g3	1166
TR68065|c2_g4	1166
TR69109|c0_g1	1166
TR28858|c0_g1	1165
TR40736|c0_g3	1165
TR57241|c0_g2	1165
TR60403|c0_g1	1165
TR70764|c2_g5	1165
TR77383|c0_g1	1165
TR60647|c0_g2	1164
TR61775|c0_g1	1164
TR66503|c0_g1	1164
TR70602|c1_g1	1164
TR46648|c1_g1	1162
TR74649|c2_g1	1162
TR174694|c0_g1	1161
TR182706|c0_g1	1160
TR66003|c3_g1	1159
TR44268|c0_g1	1158
TR54357|c0_g2	1157
TR66414|c0_g1	1157
TR129022|c0_g1	1156
TR129300|c0_g1	1156
TR34853|c0_g1	1156
TR21716|c0_g1	1155
TR67009|c0_g1	1155
TR100768|c0_g1	1154
TR16939|c0_g1	1153
TR37692|c0_g1	1153
TR83483|c2_g1	1153
TR32230|c0_g1	1152
TR69985|c0_g2	1152
TR60416|c0_g1	1151
TR66724|c1_g1	1151
TR71055|c1_g5	1151
TR75682|c1_g1	1151
TR37723|c0_g1	1150
TR46989|c0_g1	1150
TR61328|c0_g2	1150
TR72222|c2_g5	1150
TR7355|c0_g1	1150
TR84770|c1_g3	1150
TR111442|c0_g1	1149
TR55796|c0_g1	1149
TR55954|c0_g2	1149
TR68994|c0_g5	1149
TR72032|c0_g2	1149
TR78661|c2_g4	1149
TR81827|c0_g1	1149
TR73054|c0_g3	1148
TR74030|c2_g1	1148
TR79420|c0_g2	1148
TR191794|c0_g1	1147
TR36192|c0_g1	1147
TR51080|c0_g1	1147
TR67063|c3_g3	1147
TR76509|c1_g2	1147
TR78083|c3_g3	1147
TR82772|c1_g1	1147
TR64818|c0_g2	1146
TR65334|c0_g2	1146
TR68941|c0_g2	1146
TR70679|c0_g4	1146
TR57856|c0_g1	1145
TR58650|c0_g1	1145
TR73614|c6_g19	1145
TR78305|c3_g1	1145
TR80751|c5_g12	1145
TR34150|c0_g1	1144
TR50328|c0_g1	1144
TR55107|c0_g1	1144
TR55497|c0_g1	1144
TR60907|c0_g2	1144
TR66976|c1_g1	1144
TR68896|c0_g1	1144
TR79310|c1_g9	1144
TR82929|c2_g1	1144
TR4559|c0_g2	1143
TR51955|c0_g2	1143
TR67509|c1_g7	1143
TR83336|c4_g52	1142
TR98399|c0_g1	1142
TR21750|c0_g1	1141
TR35974|c0_g2	1141
TR59054|c0_g2	1141
TR60588|c0_g1	1141
TR61642|c0_g1	1141
TR68928|c0_g1	1141
TR82373|c1_g12	1141
TR37685|c0_g1	1140
TR61952|c0_g1	1140
TR70664|c5_g4	1140
TR73752|c0_g9	1140
TR76371|c0_g2	1140
TR69317|c0_g2	1139
TR93226|c0_g1	1139
TR49646|c0_g1	1138
TR61307|c1_g5	1138
TR65936|c0_g1	1138
TR71302|c0_g1	1138
TR137841|c0_g1	1137
TR35802|c0_g2	1136
TR55974|c0_g1	1136
TR71233|c3_g2	1136
TR120506|c0_g1	1135
TR13906|c0_g1	1135
TR36762|c0_g1	1135
TR72948|c4_g5	1135
TR77720|c1_g10	1135
TR81882|c0_g5	1135
TR11297|c0_g1	1134
TR58134|c0_g2	1134
TR71371|c0_g2	1134
TR71771|c2_g1	1134
TR72765|c1_g2	1134
TR73038|c1_g33	1134
TR75110|c1_g2	1134
TR133807|c0_g1	1133
TR47676|c0_g1	1133
TR55367|c0_g1	1133
TR65782|c1_g1	1133
TR78046|c3_g1	1133
TR111964|c0_g1	1132
TR51964|c0_g1	1132
TR52011|c0_g1	1132
TR70680|c0_g1	1132
TR78661|c2_g6	1132
TR21546|c0_g1	1131
TR38285|c0_g1	1131
TR71055|c2_g10	1131
TR72316|c3_g11	1131
TR74930|c3_g2	1131
TR45297|c0_g2	1130
TR78458|c0_g2	1130
TR8320|c0_g1	1130
TR71165|c0_g1	1129
TR77148|c3_g8	1129
TR77725|c1_g1	1129
TR129160|c0_g1	1128
TR47934|c0_g1	1128
TR63684|c0_g3	1128
TR66919|c0_g2	1128
TR77010|c0_g6	1128
TR57985|c1_g1	1127
TR58552|c0_g2	1127
TR60664|c0_g1	1127
TR64310|c0_g1	1127
TR80398|c0_g1	1127
TR85033|c3_g8	1127
TR30551|c0_g1	1126
TR58009|c1_g3	1126
TR60391|c0_g1	1126
TR70771|c1_g18	1126
TR73986|c3_g2	1126
TR62016|c0_g2	1125
TR64512|c0_g3	1125
TR65045|c0_g1	1125
TR53952|c0_g1	1124
TR68583|c0_g4	1124
TR71049|c1_g2	1124
TR76065|c0_g5	1124
TR36933|c0_g2	1123
TR69479|c0_g2	1123
TR74498|c3_g2	1123
TR79295|c2_g2	1123
TR139089|c0_g1	1122
TR157501|c0_g1	1122
TR28466|c0_g1	1122
TR9175|c0_g1	1122
TR10714|c0_g1	1121
TR143129|c0_g1	1121
TR44584|c0_g2	1121
TR45479|c0_g1	1121
TR48650|c0_g3	1121
TR63150|c0_g7	1120
TR63911|c0_g1	1120
TR71789|c1_g1	1120
TR115830|c0_g1	1119
TR65415|c0_g1	1119
TR106818|c0_g1	1118
TR64250|c3_g1	1118
TR68817|c0_g1	1118
TR75364|c1_g1	1118
TR60665|c1_g1	1117
TR68780|c0_g2	1117
TR73224|c4_g3	1117
TR74261|c0_g2	1117
TR74845|c3_g1	1117
TR182424|c0_g1	1116
TR30597|c0_g2	1116
TR45898|c0_g1	1116
TR50737|c0_g2	1116
TR55462|c0_g1	1116
TR19349|c0_g1	1115
TR76188|c4_g4	1115
TR83474|c0_g5	1115
TR29133|c0_g1	1114
TR73042|c1_g1	1114
TR4946|c0_g1	1113
TR70756|c0_g1	1113
TR77558|c5_g10	1113
TR80344|c2_g2	1113
TR64153|c0_g1	1112
TR68205|c0_g7	1112
TR69968|c2_g1	1112
TR41739|c0_g1	1111
TR63189|c0_g1	1111
TR68075|c0_g2	1111
TR77193|c2_g9	1111
TR85861|c12_g19	1111
TR58604|c0_g1	1110
TR60720|c0_g1	1110
TR79561|c0_g2	1110
TR157656|c0_g1	1109
TR37001|c0_g1	1109
TR54292|c0_g1	1109
TR1519|c0_g1	1108
TR153|c0_g1	1108
TR55669|c0_g2	1108
TR63198|c0_g2	1108
TR63577|c0_g5	1108
TR55636|c0_g1	1107
TR75112|c0_g2	1107
TR42501|c0_g2	1106
TR61318|c0_g2	1106
TR71977|c1_g3	1106
TR61040|c0_g2	1105
TR65588|c0_g1	1105
TR72426|c4_g2	1105
TR66288|c0_g2	1104
TR192123|c0_g1	1103
TR68351|c5_g5	1103
TR84688|c0_g7	1103
TR21483|c0_g1	1102
TR51441|c0_g1	1102
TR55186|c0_g1	1102
TR60435|c0_g1	1102
TR79801|c3_g4	1102
TR74826|c1_g2	1101
TR182458|c0_g1	1100
TR34493|c0_g1	1100
TR70086|c0_g17	1100
TR84271|c1_g19	1100
TR47293|c0_g1	1099
TR55637|c0_g1	1099
TR67113|c0_g1	1099
TR69189|c0_g1	1099
TR71503|c0_g6	1099
TR192975|c0_g1	1098
TR70791|c0_g3	1098
TR111935|c0_g2	1097
TR63873|c0_g1	1097
TR71431|c4_g32	1097
TR73159|c1_g1	1097
TR73614|c4_g1	1097
TR168860|c0_g1	1096
TR21495|c0_g1	1096
TR70515|c0_g3	1096
TR79622|c1_g1	1096
TR38632|c0_g1	1095
TR44258|c0_g4	1095
TR31918|c0_g1	1094
TR62154|c0_g1	1094
TR69431|c0_g2	1094
TR72253|c0_g1	1094
TR73534|c0_g2	1094
TR49289|c0_g1	1093
TR55776|c0_g3	1093
TR59986|c0_g1	1093
TR62001|c0_g1	1093
TR70164|c0_g3	1093
TR158717|c0_g1	1092
TR28076|c0_g1	1092
TR70238|c1_g9	1092
TR129446|c0_g1	1091
TR177429|c0_g1	1091
TR68761|c0_g3	1091
TR70805|c0_g9	1091
TR74092|c0_g3	1091
TR79428|c3_g1	1091
TR167202|c0_g1	1090
TR157562|c0_g2	1089
TR37622|c0_g1	1089
TR53638|c0_g1	1089
TR60172|c0_g1	1089
TR71882|c1_g4	1089
TR72581|c0_g1	1089
TR76217|c1_g3	1089
TR162952|c0_g1	1088
TR21552|c0_g2	1088
TR30570|c0_g2	1088
TR71149|c1_g2	1088
TR72948|c3_g2	1088
TR122091|c0_g1	1087
TR31142|c0_g1	1087
TR68834|c2_g3	1087
TR76114|c0_g7	1087
TR8692|c0_g1	1087
TR182335|c0_g1	1086
TR44611|c0_g3	1086
TR74011|c1_g1	1086
TR76071|c0_g4	1086
TR9967|c0_g1	1086
TR33170|c0_g1	1085
TR39568|c0_g1	1085
TR69836|c0_g3	1085
TR74172|c2_g1	1085
TR16872|c0_g1	1084
TR51240|c0_g1	1084
TR57014|c0_g1	1084
TR70900|c1_g4	1084
TR71618|c2_g7	1084
TR75101|c1_g1	1084
TR60650|c1_g6	1083
TR28239|c0_g2	1082
TR67210|c0_g1	1082
TR82621|c2_g1	1082
TR85158|c5_g6	1082
TR142871|c0_g1	1081
TR40699|c0_g1	1081
TR67947|c0_g2	1081
TR83814|c2_g17	1081
TR98073|c0_g1	1081
TR103276|c0_g1	1080
TR16584|c0_g1	1080
TR49615|c0_g2	1080
TR55441|c0_g1	1080
TR69969|c0_g2	1080
TR72661|c0_g2	1080
TR78951|c11_g43	1080
TR70271|c0_g1	1079
TR72112|c0_g1	1079
TR42173|c0_g2	1078
TR50695|c0_g1	1078
TR57558|c0_g1	1078
TR69201|c0_g1	1078
TR80040|c0_g20	1078
TR148384|c0_g1	1077
TR42805|c0_g1	1077
TR52387|c0_g2	1077
TR58694|c0_g3	1077
TR70878|c1_g5	1077
TR80131|c0_g16	1077
TR84241|c1_g2	1077
TR72316|c3_g5	1076
TR77692|c1_g1	1076
TR92817|c0_g1	1076
TR115970|c0_g1	1075
TR121017|c0_g1	1075
TR37196|c0_g1	1075
TR53137|c0_g2	1075
TR64348|c0_g1	1075
TR65526|c0_g1	1075
TR71517|c0_g3	1075
TR77928|c1_g14	1075
TR80269|c1_g3	1075
TR83474|c0_g8	1075
TR40733|c0_g1	1074
TR66123|c0_g1	1074
[truncated: 17,107 more rows]

## Sheet: secondary metabolism
16.8.1	secondary metabolism.flavonoids.anthocyanins	tr73902|c2_g2_i1	Transcript	(at5g49690 : 357.0) UDP-Glycosyltransferase superfamily protein; FUNCTIONS IN: transferase activity, transferring glycosyl groups; INVOLVED IN: metabolic process; CONTAINS InterPro DOMAIN/s: UDP-glucuronosyl/UDP-glucosyltransferase (InterPro:IPR002213); BEST Arabidopsis thaliana protein match is: UDP-Glycosyltransferase superfamily protein (TAIR:AT5G65550.1); Has 1807 Blast hits to 1807 proteins …	7.01123
16.8.1	secondary metabolism.flavonoids.anthocyanins	tr71761|c0_g3_i2	Transcript	(at5g05600 : 426.0) 2-oxoglutarate (2OG) and Fe(II)-dependent oxygenase superfamily protein; FUNCTIONS IN: oxidoreductase activity, iron ion binding; INVOLVED IN: response to salt stress, response to karrikin; EXPRESSED IN: 15 plant structures; EXPRESSED DURING: 9 growth stages; CONTAINS InterPro DOMAIN/s: Isopenicillin N synthase (InterPro:IPR002283), Oxoglutarate/iron-dependent oxygenase (Inter…	3.40939
16.8.1	secondary metabolism.flavonoids.anthocyanins	tr62698|c0_g2_i1	Transcript	(q43716|ufog_pethy : 437.0) Anthocyanidin 3-O-glucosyltransferase (EC 2.4.1.115) (Flavonol 3-O-glucosyltransferase) (UDP-glucose flavonoid 3-O-glucosyltransferase) (Anthocyanin rhamnosyl transferase) - Petunia hybrida (Petunia) & (at5g54060 : 290.0) UDP-glucose:flavonoid 3-o-glucosyltransferase (UF3GT); FUNCTIONS IN: transferase activity, transferring glycosyl groups; INVOLVED IN: N-terminal prot…	5.58496
16.8.1.12	secondary metabolism.flavonoids.anthocyanins.anthocyanidin 3-O-glucosyltransferase	tr73902|c2_g2_i1	Transcript	(at5g49690 : 357.0) UDP-Glycosyltransferase superfamily protein; FUNCTIONS IN: transferase activity, transferring glycosyl groups; INVOLVED IN: metabolic process; CONTAINS InterPro DOMAIN/s: UDP-glucuronosyl/UDP-glucosyltransferase (InterPro:IPR002213); BEST Arabidopsis thaliana protein match is: UDP-Glycosyltransferase superfamily protein (TAIR:AT5G65550.1); Has 1807 Blast hits to 1807 proteins …	7.01123
16.8.1.12	secondary metabolism.flavonoids.anthocyanins.anthocyanidin 3-O-glucosyltransferase	tr57051|c0_g1_i1	Transcript	(at5g49690 : 144.0) UDP-Glycosyltransferase superfamily protein; FUNCTIONS IN: transferase activity, transferring glycosyl groups; INVOLVED IN: metabolic process; CONTAINS InterPro DOMAIN/s: UDP-glucuronosyl/UDP-glucosyltransferase (InterPro:IPR002213); BEST Arabidopsis thaliana protein match is: UDP-Glycosyltransferase superfamily protein (TAIR:AT5G65550.1); Has 1807 Blast hits to 1807 proteins …	9.37504
16.8.1.21	secondary metabolism.flavonoids.anthocyanins.anthocyanin 5-aromatic acyltransferase	tr69307|c0_g1_i1	Transcript	(at3g29590 : 99.4) At3g29590 (At5MAT) encodes a malonyl-CoA:anthocyanidin 5-O-glucoside-6"-O-malonyltransferase that is coordinately expressed with a epistatic 5-O-anthocyanidin glucosyltransferase (At4g14090). The enzyme is involved in the malonylation of anthocyanins in Arabidopsis.; AT5MAT; CONTAINS InterPro DOMAIN/s: Transferase (InterPro:IPR003480); BEST Arabidopsis thaliana protein match is…	7.71425
16.8.3	secondary metabolism.flavonoids.dihydroflavonols	tr75364|c1_g1_i1	Transcript	(at4g10490 : 185.0) 2-oxoglutarate (2OG) and Fe(II)-dependent oxygenase superfamily protein; FUNCTIONS IN: oxidoreductase activity, acting on paired donors, with incorporation or reduction of molecular oxygen, 2-oxoglutarate as one donor, and incorporation of one atom each of oxygen into both donors, oxidoreductase activity; INVOLVED IN: secondary metabolic process; LOCATED IN: cellular_component…	7.17265
16.8.3	secondary metabolism.flavonoids.dihydroflavonols	tr68761|c0_g3_i1	Transcript	(at3g50740 : 158.0) UGT72E1 is an UDPG:coniferyl alcohol glucosyltransferase which specifically glucosylates sinapyl- and coniferyl aldehydes. The enzyme is thought to be involved in lignin metabolism.; UDP-glucosyl transferase 72E1 (UGT72E1); CONTAINS InterPro DOMAIN/s: UDP-glucuronosyl/UDP-glucosyltransferase (InterPro:IPR002213); BEST Arabidopsis thaliana protein match is: UDP-Glycosyltransfer…	5.83289
16.8.3	secondary metabolism.flavonoids.dihydroflavonols	tr65121|c0_g1_i1	Transcript	(at4g01070 : 327.0) the glycosyltransferase (UGT72B1) is involved in metabolizing xenobiotica (chloroaniline and chlorophenole). Comparison between wild type and knock-out mutant demonstrates the central role of this gene for metabolizing chloroaniline but significantly less for chlorophenole. The glucosyltransferase preferred UDP-xylose over UDP-glucose indicating its (additional) functioning as…	8.24793
16.8.3	secondary metabolism.flavonoids.dihydroflavonols	tr64512|c0_g3_i1	Transcript	(at1g17020 : 283.0) Encodes a novel member of the Fe(II)/ascorbate oxidase gene family; senescence-related gene.; senescence-related gene 1 (SRG1); CONTAINS InterPro DOMAIN/s: Oxoglutarate/iron-dependent oxygenase (InterPro:IPR005123); BEST Arabidopsis thaliana protein match is: 2-oxoglutarate (2OG) and Fe(II)-dependent oxygenase superfamily protein (TAIR:AT1G17010.1); Has 8560 Blast hits to 8517…	8.22882
16.8.3	secondary metabolism.flavonoids.dihydroflavonols	tr62698|c0_g2_i1	Transcript	(q43716|ufog_pethy : 437.0) Anthocyanidin 3-O-glucosyltransferase (EC 2.4.1.115) (Flavonol 3-O-glucosyltransferase) (UDP-glucose flavonoid 3-O-glucosyltransferase) (Anthocyanin rhamnosyl transferase) - Petunia hybrida (Petunia) & (at5g54060 : 290.0) UDP-glucose:flavonoid 3-o-glucosyltransferase (UF3GT); FUNCTIONS IN: transferase activity, transferring glycosyl groups; INVOLVED IN: N-terminal prot…	5.58496
16.8.3	secondary metabolism.flavonoids.dihydroflavonols	tr57051|c0_g1_i1	Transcript	(at5g49690 : 144.0) UDP-Glycosyltransferase superfamily protein; FUNCTIONS IN: transferase activity, transferring glycosyl groups; INVOLVED IN: metabolic process; CONTAINS InterPro DOMAIN/s: UDP-glucuronosyl/UDP-glucosyltransferase (InterPro:IPR002213); BEST Arabidopsis thaliana protein match is: UDP-Glycosyltransferase superfamily protein (TAIR:AT5G65550.1); Has 1807 Blast hits to 1807 proteins …	9.37504
16.8.3	secondary metabolism.flavonoids.dihydroflavonols	tr157501|c0_g1_i1	Transcript	(at3g53160 : 89.0) UDP-glucosyl transferase 73C7 (UGT73C7); CONTAINS InterPro DOMAIN/s: UDP-glucuronosyl/UDP-glucosyltransferase (InterPro:IPR002213); BEST Arabidopsis thaliana protein match is: UDP-Glycosyltransferase superfamily protein (TAIR:AT2G36770.1); Has 7083 Blast hits to 7007 proteins in 427 species: Archae - 0; Bacteria - 435; Metazoa - 1539; Fungi - 21; Plants - 4999; Viruses - 33; Ot…	7.94837
16.8.3	secondary metabolism.flavonoids.dihydroflavonols	tr148315|c0_g1_i1	Transcript	(at1g01420 : 168.0) UDP-glucosyl transferase 72B3 (UGT72B3); FUNCTIONS IN: quercetin 3-O-glucosyltransferase activity, UDP-glycosyltransferase activity, transferase activity, transferring glycosyl groups; INVOLVED IN: metabolic process; LOCATED IN: cellular_component unknown; EXPRESSED IN: 11 plant structures; EXPRESSED DURING: LP.04 four leaves visible, petal differentiation and expansion stage;…	6.74147
16.8.3	secondary metabolism.flavonoids.dihydroflavonols	tr111379|c0_g1_i1	Transcript	(at3g21420 : 249.0) 2-oxoglutarate (2OG) and Fe(II)-dependent oxygenase superfamily protein; FUNCTIONS IN: oxidoreductase activity; INVOLVED IN: metabolic process; LOCATED IN: cellular_component unknown; EXPRESSED IN: 16 plant structures; EXPRESSED DURING: 8 growth stages; CONTAINS InterPro DOMAIN/s: Oxoglutarate/iron-dependent oxygenase (InterPro:IPR005123); BEST Arabidopsis thaliana protein mat…	5.12928
16.8.3.1	secondary metabolism.flavonoids.dihydroflavonols.dihydroflavonol 4-reductase	tr59054|c0_g2_i1	Transcript	(p51106|dfra_horvu : 568.0) Dihydroflavonol-4-reductase (EC 1.1.1.219) (DFR) (Dihydrokaempferol 4-reductase) - Hordeum vulgare (Barley) & (at5g42800 : 429.0) dihydroflavonol reductase. Catalyzes the conversion of dihydroquercetin to leucocyanidin in the biosynthesis of anthocyanins.; dihydroflavonol 4-reductase (DFR); CONTAINS InterPro DOMAIN/s: NAD-dependent epimerase/dehydratase (InterPro:IPR00…	5.75489
16.8.3.3	secondary metabolism.flavonoids.dihydroflavonols.flavonoid 3''-monooxygenase	tr81667|c2_g2_i1	Transcript	(q43255|c71c2_maize : 285.0) Cytochrome P450 71C2 (EC 1.14.-.-) (Benzoxazineless 3) - Zea mays (Maize) & (at5g57260 : 173.0) putative cytochrome P450; "cytochrome P450, family 71, subfamily B, polypeptide 10" (CYP71B10); FUNCTIONS IN: electron carrier activity, monooxygenase activity, iron ion binding, oxygen binding, heme binding; INVOLVED IN: oxidation reduction; CONTAINS InterPro DOMAIN/s: Cyt…	7.29462
16.8.4	secondary metabolism.flavonoids.flavonols	tr83512|c2_g2_i1	Transcript	(at2g36750 : 189.0) UDP-glucosyl transferase 73C1 (UGT73C1); CONTAINS InterPro DOMAIN/s: UDP-glucuronosyl/UDP-glucosyltransferase (InterPro:IPR002213); BEST Arabidopsis thaliana protein match is: don-glucosyltransferase 1 (TAIR:AT2G36800.1); Has 7705 Blast hits to 7611 proteins in 415 species: Archae - 0; Bacteria - 205; Metazoa - 2197; Fungi - 31; Plants - 5129; Viruses - 79; Other Eukaryotes - …	7.54689
16.8.4	secondary metabolism.flavonoids.flavonols	tr70972|c0_g1_i2	Transcript	(at5g20400 : 161.0) encodes a protein whose sequence is similar to flavanone 3 hydroxylase from Malus.; 2-oxoglutarate (2OG) and Fe(II)-dependent oxygenase superfamily protein; CONTAINS InterPro DOMAIN/s: Oxoglutarate/iron-dependent oxygenase (InterPro:IPR005123); BEST Arabidopsis thaliana protein match is: 2-oxoglutarate (2OG) and Fe(II)-dependent oxygenase superfamily protein (TAIR:AT1G49390.1)…	10.0688
16.8.4	secondary metabolism.flavonoids.flavonols	tr70535|c0_g1_i1	Transcript	(at2g15480 : 217.0) UDP-glucosyl transferase 73B5 (UGT73B5); FUNCTIONS IN: quercetin 3-O-glucosyltransferase activity, UDP-glycosyltransferase activity, UDP-glucosyltransferase activity, transferase activity, transferring glycosyl groups; INVOLVED IN: response to other organism; LOCATED IN: endomembrane system; EXPRESSED IN: 9 plant structures; EXPRESSED DURING: L mature pollen stage, M germinate…	10.3242
16.8.4	secondary metabolism.flavonoids.flavonols	tr64512|c0_g3_i1	Transcript	(at1g17020 : 283.0) Encodes a novel member of the Fe(II)/ascorbate oxidase gene family; senescence-related gene.; senescence-related gene 1 (SRG1); CONTAINS InterPro DOMAIN/s: Oxoglutarate/iron-dependent oxygenase (InterPro:IPR005123); BEST Arabidopsis thaliana protein match is: 2-oxoglutarate (2OG) and Fe(II)-dependent oxygenase superfamily protein (TAIR:AT1G17010.1); Has 8560 Blast hits to 8517…	8.22882
16.8.4	secondary metabolism.flavonoids.flavonols	tr57502|c0_g1_i1	Transcript	(at5g20400 : 191.0) encodes a protein whose sequence is similar to flavanone 3 hydroxylase from Malus.; 2-oxoglutarate (2OG) and Fe(II)-dependent oxygenase superfamily protein; CONTAINS InterPro DOMAIN/s: Oxoglutarate/iron-dependent oxygenase (InterPro:IPR005123); BEST Arabidopsis thaliana protein match is: 2-oxoglutarate (2OG) and Fe(II)-dependent oxygenase superfamily protein (TAIR:AT1G49390.1)…	8.44708
16.8.4	secondary metabolism.flavonoids.flavonols	tr187562|c0_g1_i1	Transcript	(at5g20400 : 241.0) encodes a protein whose sequence is similar to flavanone 3 hydroxylase from Malus.; 2-oxoglutarate (2OG) and Fe(II)-dependent oxygenase superfamily protein; CONTAINS InterPro DOMAIN/s: Oxoglutarate/iron-dependent oxygenase (InterPro:IPR005123); BEST Arabidopsis thaliana protein match is: 2-oxoglutarate (2OG) and Fe(II)-dependent oxygenase superfamily protein (TAIR:AT1G49390.1)…	6.89482
16.8.4	secondary metabolism.flavonoids.flavonols	tr111379|c0_g1_i1	Transcript	(at3g21420 : 249.0) 2-oxoglutarate (2OG) and Fe(II)-dependent oxygenase superfamily protein; FUNCTIONS IN: oxidoreductase activity; INVOLVED IN: metabolic process; LOCATED IN: cellular_component unknown; EXPRESSED IN: 16 plant structures; EXPRESSED DURING: 8 growth stages; CONTAINS InterPro DOMAIN/s: Oxoglutarate/iron-dependent oxygenase (InterPro:IPR005123); BEST Arabidopsis thaliana protein mat…	5.12928
16.8.4.2	secondary metabolism.flavonoids.flavonols.flavonol 3-O-glycosyltransferase	tr70535|c0_g1_i1	Transcript	(at2g15480 : 217.0) UDP-glucosyl transferase 73B5 (UGT73B5); FUNCTIONS IN: quercetin 3-O-glucosyltransferase activity, UDP-glycosyltransferase activity, UDP-glucosyltransferase activity, transferase activity, transferring glycosyl groups; INVOLVED IN: response to other organism; LOCATED IN: endomembrane system; EXPRESSED IN: 9 plant structures; EXPRESSED DURING: L mature pollen stage, M germinate…	10.3242
16.8.4.2	secondary metabolism.flavonoids.flavonols.flavonol 3-O-glycosyltransferase	tr70391|c0_g1_i3	Transcript	(at4g34135 : 193.0) The At4g34135 gene encodes a flavonol 7-O-glucosyltransferase (EC 2.4.1.237) that glucosylates also with a 20 fold lower activity flavonols (kaempferol and quercetin) at the 3-O-position.; UDP-glucosyltransferase 73B2 (UGT73B2); FUNCTIONS IN: flavonol 3-O-glucosyltransferase activity, UDP-glycosyltransferase activity, quercetin 7-O-glucosyltransferase activity, UDP-glucosyltra…	9.19476
16.8.4.2	secondary metabolism.flavonoids.flavonols.flavonol 3-O-glycosyltransferase	tr157501|c0_g1_i1	Transcript	(at3g53160 : 89.0) UDP-glucosyl transferase 73C7 (UGT73C7); CONTAINS InterPro DOMAIN/s: UDP-glucuronosyl/UDP-glucosyltransferase (InterPro:IPR002213); BEST Arabidopsis thaliana protein match is: UDP-Glycosyltransferase superfamily protein (TAIR:AT2G36770.1); Has 7083 Blast hits to 7007 proteins in 427 species: Archae - 0; Bacteria - 435; Metazoa - 1539; Fungi - 21; Plants - 4999; Viruses - 33; Ot…	7.94837
16.8.4.3	secondary metabolism.flavonoids.flavonols.flavonol-3-O-rhamnosyltransferase	tr81334|c2_g5_i1	Transcript	(p14726|ufog_horvu : 280.0) Anthocyanidin 3-O-glucosyltransferase (EC 2.4.1.115) (Flavonol 3-O-glucosyltransferase) (UDP-glucose flavonoid 3-O-glucosyltransferase) (Bronze-1) - Hordeum vulgare (Barley) & (at5g17050 : 108.0) The At5g17050 encodes a anthocyanidin 3-O-glucosyltransferase which specifically glucosylates the 3-position of the flavonoid C-ring. Anthocyanidins such as cyanidin and pelar…	5.80736
16.1.2.3	secondary metabolism.isoprenoids.mevalonate pathway.HMG-CoA reductase	tr83164|c3_g4_i2	Transcript	(q9xhl5|hmdh3_orysa : 811.0) 3-hydroxy-3-methylglutaryl-coenzyme A reductase 3 (EC 1.1.1.34) (HMG-CoA reductase 3) - Oryza sativa (Rice) & (at1g76490 : 688.0) Encodes a 3-hydroxy-3-methylglutaryl coenzyme A reductase, which is involved in melavonate biosynthesis and performs the first committed step in isoprenoid biosynthesis. Expression is activated in dark in leaf tissue but not controlled by l…	2.54253
16.4.1	secondary metabolism.N misc.alkaloid-like	tr138125|c0_g1_i1	Transcript	(at4g20820 : 416.0) FAD-binding Berberine family protein; FUNCTIONS IN: electron carrier activity, oxidoreductase activity, FAD binding, catalytic activity; INVOLVED IN: oxidation reduction; EXPRESSED IN: 6 plant structures; EXPRESSED DURING: LP.06 six leaves visible, LP.04 four leaves visible, LP.08 eight leaves visible; CONTAINS InterPro DOMAIN/s: FAD-binding, type 2 (InterPro:IPR016166), Oxyge…	8.64024
16.2	secondary metabolism.phenylpropanoids	tr85756|c6_g25_i1	Transcript	(at1g68540 : 355.0) NAD(P)-binding Rossmann-fold superfamily protein; FUNCTIONS IN: coenzyme binding, oxidoreductase activity, binding, catalytic activity; INVOLVED IN: cellular metabolic process, metabolic process; LOCATED IN: cellular_component unknown; EXPRESSED IN: 21 plant structures; EXPRESSED DURING: 13 growth stages; CONTAINS InterPro DOMAIN/s: NAD-dependent epimerase/dehydratase (InterPr…	7.59867
16.2	secondary metabolism.phenylpropanoids	tr78771|c0_g3_i1	Transcript	(at1g76470 : 99.4) NAD(P)-binding Rossmann-fold superfamily protein; FUNCTIONS IN: coenzyme binding, binding, cinnamoyl-CoA reductase activity, catalytic activity; INVOLVED IN: lignin biosynthetic process, cellular metabolic process, metabolic process; LOCATED IN: endomembrane system; EXPRESSED IN: leaf whorl, sepal, male gametophyte, flower, stamen; EXPRESSED DURING: 4 anthesis, petal differenti…	8.60733
16.2	secondary metabolism.phenylpropanoids	tr72858|c0_g1_i1	Transcript	(at2g33590 : 330.0) NAD(P)-binding Rossmann-fold superfamily protein; FUNCTIONS IN: coenzyme binding, binding, cinnamoyl-CoA reductase activity, catalytic activity; INVOLVED IN: response to cadmium ion, lignin biosynthetic process; LOCATED IN: cellular_component unknown; EXPRESSED IN: 23 plant structures; EXPRESSED DURING: 13 growth stages; CONTAINS InterPro DOMAIN/s: NAD-dependent epimerase/dehy…	11.1007
16.2	secondary metabolism.phenylpropanoids	tr57422|c0_g1_i1	Transcript	(at5g42830 : 273.0) HXXXD-type acyl-transferase family protein; FUNCTIONS IN: transferase activity, transferring acyl groups other than amino-acyl groups, transferase activity; INVOLVED IN: biological_process unknown; LOCATED IN: cellular_component unknown; EXPRESSED IN: 17 plant structures; EXPRESSED DURING: 12 growth stages; CONTAINS InterPro DOMAIN/s: Transferase (InterPro:IPR003480); BEST Ara…	7.35755
16.2	secondary metabolism.phenylpropanoids	tr47600|c0_g2_i1	Transcript	(at3g09220 : 433.0) putative laccase, a member of laccase family of genes (17 members in Arabidopsis).; laccase 7 (LAC7); FUNCTIONS IN: laccase activity; INVOLVED IN: oxidation reduction, lignin catabolic process; LOCATED IN: endomembrane system, apoplast; EXPRESSED IN: 18 plant structures; EXPRESSED DURING: 7 growth stages; CONTAINS InterPro DOMAIN/s: Multicopper oxidase, type 3 (InterPro:IPR011…	4.16993
16.2	secondary metabolism.phenylpropanoids	tr183842|c0_g1_i1	Transcript	(at3g09220 : 177.0) putative laccase, a member of laccase family of genes (17 members in Arabidopsis).; laccase 7 (LAC7); FUNCTIONS IN: laccase activity; INVOLVED IN: oxidation reduction, lignin catabolic process; LOCATED IN: endomembrane system, apoplast; EXPRESSED IN: 18 plant structures; EXPRESSED DURING: 7 growth stages; CONTAINS InterPro DOMAIN/s: Multicopper oxidase, type 3 (InterPro:IPR011…	8.12412
16.2.1	secondary metabolism.phenylpropanoids.lignin biosynthesis	tr68761|c0_g3_i1	Transcript	(at3g50740 : 158.0) UGT72E1 is an UDPG:coniferyl alcohol glucosyltransferase which specifically glucosylates sinapyl- and coniferyl aldehydes. The enzyme is thought to be involved in lignin metabolism.; UDP-glucosyl transferase 72E1 (UGT72E1); CONTAINS InterPro DOMAIN/s: UDP-glucuronosyl/UDP-glucosyltransferase (InterPro:IPR002213); BEST Arabidopsis thaliana protein match is: UDP-Glycosyltransfer…	5.83289
16.2.1	secondary metabolism.phenylpropanoids.lignin biosynthesis	tr157501|c0_g1_i1	Transcript	(at3g53160 : 89.0) UDP-glucosyl transferase 73C7 (UGT73C7); CONTAINS InterPro DOMAIN/s: UDP-glucuronosyl/UDP-glucosyltransferase (InterPro:IPR002213); BEST Arabidopsis thaliana protein match is: UDP-Glycosyltransferase superfamily protein (TAIR:AT2G36770.1); Has 7083 Blast hits to 7007 proteins in 427 species: Archae - 0; Bacteria - 435; Metazoa - 1539; Fungi - 21; Plants - 4999; Viruses - 33; Ot…	7.94837
16.2.1.5	secondary metabolism.phenylpropanoids.lignin biosynthesis.C3H	tr84339|c0_g16_i1	Transcript	(o48956|c98a1_sorbi : 799.0) Cytochrome P450 98A1 (EC 1.14.-.-) - Sorghum bicolor (Sorghum) (Sorghum vulgare) & (at2g40890 : 697.0) encodes coumarate 3-hydroxylase (C3H), a P450-dependent monooxygenase. Involved in lignin biosynthesis and flavonoid biosynthesis. Also affects the biosynthesis of coumarins such as scopoletin and scopolin as a branching-out-pathway from the phenylpropanoid acid leve…	6.05166
16.2.1.5	secondary metabolism.phenylpropanoids.lignin biosynthesis.C3H	tr81667|c2_g2_i1	Transcript	(q43255|c71c2_maize : 285.0) Cytochrome P450 71C2 (EC 1.14.-.-) (Benzoxazineless 3) - Zea mays (Maize) & (at5g57260 : 173.0) putative cytochrome P450; "cytochrome P450, family 71, subfamily B, polypeptide 10" (CYP71B10); FUNCTIONS IN: electron carrier activity, monooxygenase activity, iron ion binding, oxygen binding, heme binding; INVOLVED IN: oxidation reduction; CONTAINS InterPro DOMAIN/s: Cyt…	7.29462
16.2.1.5	secondary metabolism.phenylpropanoids.lignin biosynthesis.C3H	tr76071|c0_g4_i2	Transcript	(at3g26230 : 188.0) putative cytochrome P450; "cytochrome P450, family 71, subfamily B, polypeptide 24" (CYP71B24); FUNCTIONS IN: electron carrier activity, monooxygenase activity, iron ion binding, oxygen binding, heme binding; INVOLVED IN: oxidation reduction; EXPRESSED IN: 14 plant structures; EXPRESSED DURING: 9 growth stages; CONTAINS InterPro DOMAIN/s: Cytochrome P450 (InterPro:IPR001128), …	7.38523
16.2.1.10	secondary metabolism.phenylpropanoids.lignin biosynthesis.CAD	tr163005|c0_g1_i1	Transcript	(o82035|cadh2_picab : 99.8) Cinnamyl alcohol dehydrogenase 2 (EC 1.1.1.195) (CAD 2) - Picea abies (Norway spruce) (Picea excelsa) & (at4g37980 : 90.9) elicitor-activated gene 3-1 (ELI3-1); FUNCTIONS IN: oxidoreductase activity, zinc ion binding; INVOLVED IN: response to bacterium, plant-type hypersensitive response; EXPRESSED IN: 20 plant structures; EXPRESSED DURING: 13 growth stages; CONTAINS I…	6.88264
16.2.1.7	secondary metabolism.phenylpropanoids.lignin biosynthesis.CCR1	tr72119|c0_g3_i1	Transcript	(at5g58490 : 317.0) NAD(P)-binding Rossmann-fold superfamily protein; FUNCTIONS IN: coenzyme binding, binding, cinnamoyl-CoA reductase activity, catalytic activity; INVOLVED IN: lignin biosynthetic process, cellular metabolic process, metabolic process; LOCATED IN: cellular_component unknown; EXPRESSED IN: 24 plant structures; EXPRESSED DURING: 15 growth stages; CONTAINS InterPro DOMAIN/s: NAD-de…	10.8423
16.2.1.9	secondary metabolism.phenylpropanoids.lignin biosynthesis.COMT	tr55319|c0_g1_i1	Transcript	(q6zd89|omt1_orysa : 533.0) Quercetin 3-O-methyltransferase 1 precursor (EC 2.1.1.76) (Flavonol 3-O-methyltransferase 1) - Oryza sativa (Rice) & (at5g54160 : 418.0) A caffeic acid/5-hydroxyferulic acid O-methyltransferase. Interacts with 14-4-3 proteins in yeast 2 hybrid assay. AtOMT1 (At5g54160) encodes a flavonol 3铆-O-methyltransferase that is highly active towards quercetin and myricetin. The …	7.39993
16.2.1.9	secondary metabolism.phenylpropanoids.lignin biosynthesis.COMT	tr51818|c0_g1_i1	Transcript	(o82054|comt1_sacof : 269.0) Caffeic acid 3-O-methyltransferase (EC 2.1.1.68) (S-adenosysl-L-methionine:caffeic acid 3-O-methyltransferase) (COMT) (CAOMT) - Saccharum officinarum (Sugarcane) & (at5g54160 : 226.0) A caffeic acid/5-hydroxyferulic acid O-methyltransferase. Interacts with 14-4-3 proteins in yeast 2 hybrid assay. AtOMT1 (At5g54160) encodes a flavonol 3铆-O-methyltransferase that is hig…	8.42627
16.2.1.8	secondary metabolism.phenylpropanoids.lignin biosynthesis.F5H	tr67947|c0_g3_i1	Transcript	(at3g26220 : 188.0) cytochrome P450 monooxygenase; "cytochrome P450, family 71, subfamily B, polypeptide 3" (CYP71B3); FUNCTIONS IN: electron carrier activity, monooxygenase activity, iron ion binding, oxygen binding, heme binding; INVOLVED IN: oxidation reduction; EXPRESSED IN: 13 plant structures; EXPRESSED DURING: 9 growth stages; CONTAINS InterPro DOMAIN/s: Cytochrome P450 (InterPro:IPR001128…	5.2854
16.2.1.4	secondary metabolism.phenylpropanoids.lignin biosynthesis.HCT	tr77589|c3_g32_i2	Transcript	(at5g48930 : 233.0) At5g48930 has been shown to encode for the hydroxycinnamoyl-Coenzyme A shikimate/quinate hydroxycinnamoyltransferase (HCT) both synthesizing and catabolizing the hydroxycinnamoylesters (coumaroyl/caffeoyl shikimate and quinate) involved in the phenylpropanoid pathway. Influence on the accumulation of flavonoids which in turn inhibit auxin transport and reduce plant growth.; hy…	7.57682
16.1	secondary metabolism.simple phenols	tr70409|c0_g4_i1	Transcript	(at5g60020 : 591.0) putative laccase, a member of laccase family of genes (17 members in Arabidopsis).; laccase 17 (LAC17); FUNCTIONS IN: laccase activity; INVOLVED IN: oxidation reduction, lignin catabolic process; LOCATED IN: endomembrane system, apoplast; EXPRESSED IN: 14 plant structures; EXPRESSED DURING: LP.04 four leaves visible, 4 anthesis, C globular stage, petal differentiation and expa…	5.85798
16.1	secondary metabolism.simple phenols	tr65050|c0_g2_i1	Transcript	(at5g05390 : 398.0) putative laccase, a member of laccase family of genes (17 members in Arabidopsis).; laccase 12 (LAC12); FUNCTIONS IN: laccase activity; INVOLVED IN: oxidation reduction, lignin catabolic process; LOCATED IN: endomembrane system, apoplast; EXPRESSED IN: 7 plant structures; EXPRESSED DURING: petal differentiation and expansion stage; CONTAINS InterPro DOMAIN/s: Multicopper oxida…	6.74147
16.1	secondary metabolism.simple phenols	tr47600|c0_g2_i1	Transcript	(at3g09220 : 433.0) putative laccase, a member of laccase family of genes (17 members in Arabidopsis).; laccase 7 (LAC7); FUNCTIONS IN: laccase activity; INVOLVED IN: oxidation reduction, lignin catabolic process; LOCATED IN: endomembrane system, apoplast; EXPRESSED IN: 18 plant structures; EXPRESSED DURING: 7 growth stages; CONTAINS InterPro DOMAIN/s: Multicopper oxidase, type 3 (InterPro:IPR011…	4.16993
16.1	secondary metabolism.simple phenols	tr183842|c0_g1_i1	Transcript	(at3g09220 : 177.0) putative laccase, a member of laccase family of genes (17 members in Arabidopsis).; laccase 7 (LAC7); FUNCTIONS IN: laccase activity; INVOLVED IN: oxidation reduction, lignin catabolic process; LOCATED IN: endomembrane system, apoplast; EXPRESSED IN: 18 plant structures; EXPRESSED DURING: 7 growth stages; CONTAINS InterPro DOMAIN/s: Multicopper oxidase, type 3 (InterPro:IPR011…	8.12412
16.5.1.2.1	secondary metabolism.sulfur-containing.glucosinolates.regulation.aliphatic	tr68491|c2_g1_i1	Transcript	(p10290|mybc_maize : 285.0) Anthocyanin regulatory C1 protein - Zea mays (Maize) & (at2g47460 : 187.0) "MYB12 belongs to subgroup 7 of the R2R3-MYB family. It strongly activates the promoters of chalcone synthase (CHS), flavanone 3-hydroxylase (F3H), flavonol synthase (FLS) and - to a lesser extent - chalcone flavanone isomerase (CHI), but cannot activate the promoters of flavonoid-3'hydroxylase …	10.9915
16.5.1.1.1.9	secondary metabolism.sulfur-containing.glucosinolates.synthesis.aliphatic.sulfotransferase	tr79420|c0_g2_i1	Transcript	(at3g45070 : 236.0) P-loop containing nucleoside triphosphate hydrolases superfamily protein; FUNCTIONS IN: sulfotransferase activity; INVOLVED IN: biological_process unknown; LOCATED IN: cellular_component unknown; CONTAINS InterPro DOMAIN/s: Sulfotransferase domain (InterPro:IPR000863); BEST Arabidopsis thaliana protein match is: P-loop containing nucleoside triphosphate hydrolases superfamily …	9.31967
16.5.1.1.1.9	secondary metabolism.sulfur-containing.glucosinolates.synthesis.aliphatic.sulfotransferase	tr68263|c0_g1_i1	Transcript	(at3g45070 : 248.0) P-loop containing nucleoside triphosphate hydrolases superfamily protein; FUNCTIONS IN: sulfotransferase activity; INVOLVED IN: biological_process unknown; LOCATED IN: cellular_component unknown; CONTAINS InterPro DOMAIN/s: Sulfotransferase domain (InterPro:IPR000863); BEST Arabidopsis thaliana protein match is: P-loop containing nucleoside triphosphate hydrolases superfamily …	7.73106
16.5.1.1.1.9	secondary metabolism.sulfur-containing.glucosinolates.synthesis.aliphatic.sulfotransferase	tr67343|c0_g2_i1	Transcript	(at3g45070 : 244.0) P-loop containing nucleoside triphosphate hydrolases superfamily protein; FUNCTIONS IN: sulfotransferase activity; INVOLVED IN: biological_process unknown; LOCATED IN: cellular_component unknown; CONTAINS InterPro DOMAIN/s: Sulfotransferase domain (InterPro:IPR000863); BEST Arabidopsis thaliana protein match is: P-loop containing nucleoside triphosphate hydrolases superfamily …	10.5206
16.5.1.1.3.3	secondary metabolism.sulfur-containing.glucosinolates.synthesis.indole.indole-3-methyl-desulfoglucosinolate sulfotransferase	tr79420|c0_g2_i1	Transcript	(at3g45070 : 236.0) P-loop containing nucleoside triphosphate hydrolases superfamily protein; FUNCTIONS IN: sulfotransferase activity; INVOLVED IN: biological_process unknown; LOCATED IN: cellular_component unknown; CONTAINS InterPro DOMAIN/s: Sulfotransferase domain (InterPro:IPR000863); BEST Arabidopsis thaliana protein match is: P-loop containing nucleoside triphosphate hydrolases superfamily …	9.31967
16.5.1.1.3.3	secondary metabolism.sulfur-containing.glucosinolates.synthesis.indole.indole-3-methyl-desulfoglucosinolate sulfotransferase	tr68263|c0_g1_i1	Transcript	(at3g45070 : 248.0) P-loop containing nucleoside triphosphate hydrolases superfamily protein; FUNCTIONS IN: sulfotransferase activity; INVOLVED IN: biological_process unknown; LOCATED IN: cellular_component unknown; CONTAINS InterPro DOMAIN/s: Sulfotransferase domain (InterPro:IPR000863); BEST Arabidopsis thaliana protein match is: P-loop containing nucleoside triphosphate hydrolases superfamily …	7.73106
16.5.1.1.3.3	secondary metabolism.sulfur-containing.glucosinolates.synthesis.indole.indole-3-methyl-desulfoglucosinolate sulfotransferase	tr67343|c0_g2_i1	Transcript	(at3g45070 : 244.0) P-loop containing nucleoside triphosphate hydrolases superfamily protein; FUNCTIONS IN: sulfotransferase activity; INVOLVED IN: biological_process unknown; LOCATED IN: cellular_component unknown; CONTAINS InterPro DOMAIN/s: Sulfotransferase domain (InterPro:IPR000863); BEST Arabidopsis thaliana protein match is: P-loop containing nucleoside triphosphate hydrolases superfamily …	10.5206
16.5.99.1	secondary metabolism.sulfur-containing.misc.alliinase	tr178047|c0_g1_i1	Transcript	(at4g24670 : 241.0) Encodes a protein with similarity to the TAA1 trytophan aminotransferase involved in IAA biosynthesis. Double mutant analyses suggest that this protein is involved in regulating many aspects of plant growth and development from embryogenesis to flower formation and plays a role in ethylene-mediated signaling.; tryptophan aminotransferase related 2 (TAR2); FUNCTIONS IN: L-trypt…	6.53916
16.7	secondary metabolism.wax	tr98355|c0_g1_i1	Transcript	(at2g26640 : 207.0) Encodes KCS11, a member of the 3-ketoacyl-CoA synthase family involved in the biosynthesis of VLCFA (very long chain fatty acids).; 3-ketoacyl-CoA synthase 11 (KCS11); FUNCTIONS IN: transferase activity, transferring acyl groups other than amino-acyl groups, catalytic activity; INVOLVED IN: response to cold, response to light stimulus, response to osmotic stress; LOCATED IN: m…	4.85798
16.7	secondary metabolism.wax	tr77196|c0_g3_i1	Transcript	(at1g02205 : 750.0) Expression of the CER1 gene associated with production of stem epicuticular wax and pollen fertility. Biochemical studies showed that cer1 mutants are blocked in the conversion of stem wax C30 aldehydes to C29 alkanes, and they also lack the secondary alcohols and ketones. These suggested the CER1 protein is an aldehyde decarbonylase, but the exact molecular function of this p…	11.0974
16.7	secondary metabolism.wax	tr57475|c1_g3_i1	Transcript	(at5g43760 : 460.0) Encodes KCS20, a member of the 3-ketoacyl-CoA synthase family involved in the biosynthesis of VLCFA (very long chain fatty acids).; 3-ketoacyl-CoA synthase 20 (KCS20); FUNCTIONS IN: fatty acid elongase activity; INVOLVED IN: response to cold, response to light stimulus, response to osmotic stress; LOCATED IN: membrane; EXPRESSED IN: 28 plant structures; EXPRESSED DURING: 13 gr…	4.70044
16.7	secondary metabolism.wax	tr28708|c0_g1_i1	Transcript	(at1g67730 : 213.0) Encodes one of the two Arabidopsis homologues to YBR159w encoding a S. cerevisiae beta-ketoacyl reductase (KCR), which catalyzes the first reduction during VLCFA (very long chain fatty acids, >18 carbon) elongation: KCR1 (At1g67730), KCR2 (At1g24470). Complementation of the yeast ybr159Delta mutant demonstrated that the two KCR proteins are divergent and that only AtKCR1 can r…	4.70044

## Sheet: primary metabolism
10.1.6	cell wall.precursor synthesis.GAE	tr70905|c0_g3_i1	Transcript	(at4g00110 : 109.0) Encodes a putative membrane-anchored UDP-D-glucuronate 4-epimerase.; UDP-D-glucuronate 4-epimerase 3 (GAE3); FUNCTIONS IN: UDP-glucuronate 4-epimerase activity, catalytic activity; INVOLVED IN: cellular metabolic process, carbohydrate metabolic process, nucleotide-sugar metabolic process, metabolic process; LOCATED IN: membrane; EXPRESSED IN: 23 plant structures; EXPRESSED DUR…	4.80736
5.1	fermentation.LDH	tr84370|c0_g43_i1	Transcript	(p22988|ldha_horvu : 127.0) L-lactate dehydrogenase A (EC 1.1.1.27) (LDH-A) - Hordeum vulgare (Barley) & (at4g17260 : 88.2) Lactate/malate dehydrogenase family protein; FUNCTIONS IN: in 6 functions; INVOLVED IN: response to salt stress, response to abscisic acid stimulus; LOCATED IN: plasma membrane; EXPRESSED IN: 24 plant structures; EXPRESSED DURING: 13 growth stages; CONTAINS InterPro DOMAIN/s…	7.90087
6.4	gluconeogenesis / glyoxylate cycle.PEPCK	tr16410|c0_g1_i1	Transcript	(at5g65690 : 617.0) Encodes a putative phosphoenolpyruvate carboxykinase (ATP-dependent).; phosphoenolpyruvate carboxykinase 2 (PCK2); FUNCTIONS IN: phosphoenolpyruvate carboxykinase activity, purine nucleotide binding, phosphoenolpyruvate carboxykinase (ATP) activity, ATP binding; INVOLVED IN: gluconeogenesis; LOCATED IN: cellular_component unknown; EXPRESSED IN: stem, male gametophyte, root, fl…	8.74483
4.1.15	glycolysis.cytosolic branch.phospho-enol-pyruvate carboxylase (PEPC)	tr26619|c0_g1_i1	Transcript	(p29195|capp1_sorbi : 113.0) Phosphoenolpyruvate carboxylase 1 (EC 4.1.1.31) (PEPCase 1) (PEPC 1) (CP21) - Sorghum bicolor (Sorghum) (Sorghum vulgare) & (at2g42600 : 111.0) Encodes one of four Arabidopsis phosphoenolpyruvate carboxylase proteins.; phosphoenolpyruvate carboxylase 2 (PPC2); FUNCTIONS IN: phosphoenolpyruvate carboxylase activity, catalytic activity; INVOLVED IN: tricarboxylic acid c…	4.52356
4.1.15	glycolysis.cytosolic branch.phospho-enol-pyruvate carboxylase (PEPC)	tr26619|c0_g1_i1	Transcript	(p29195|capp1_sorbi : 113.0) Phosphoenolpyruvate carboxylase 1 (EC 4.1.1.31) (PEPCase 1) (PEPC 1) (CP21) - Sorghum bicolor (Sorghum) (Sorghum vulgare) & (at2g42600 : 111.0) Encodes one of four Arabidopsis phosphoenolpyruvate carboxylase proteins.; phosphoenolpyruvate carboxylase 2 (PPC2); FUNCTIONS IN: phosphoenolpyruvate carboxylase activity, catalytic activity; INVOLVED IN: tricarboxylic acid c…	4.52356
11.1.5	lipid metabolism.FA synthesis and FA elongation.beta hydroxyacyl ACP dehydratase	tr70111|c0_g4_i1	Transcript	(at2g22230 : 267.0) Thioesterase superfamily protein; FUNCTIONS IN: crotonoyl-[acyl-carrier-protein] hydratase activity, 3-hydroxyacyl-[acyl-carrier-protein] dehydratase activity; INVOLVED IN: defense response to fungus, incompatible interaction, fatty acid biosynthetic process; LOCATED IN: cell wall, chloroplast; EXPRESSED IN: 23 plant structures; EXPRESSED DURING: 13 growth stages; CONTAINS Int…	8.04002
2.2.2.1.1	major CHO metabolism.degradation.starch.starch cleavage.alpha amylase	tr78987|c1_g11_i2	Transcript	(p00693|amy1_horvu : 123.0) Alpha-amylase type A isozyme precursor (EC 3.2.1.1) (1,4-alpha-D-glucan glucanohydrolase) (AMY1) (Low pI alpha-amylase) - Hordeum vulgare (Barley) & (at4g25000 : 80.5) Predicted to be secreted protein based on signalP prediction. Involved in starch mobilization. Mutants are defective in alpha-amylase activity. (Note: AMY1 has been found in the literature to be referred…	8.01123
2.2.2.1.2	major CHO metabolism.degradation.starch.starch cleavage.beta amylase	tr82320|c3_g26_i1	Transcript	(at3g23920 : 103.0) Encodes a chloroplast beta-amylase. Is necessary for leaf starch breakdown in the absence of BAM3.; beta-amylase 1 (BAM1); FUNCTIONS IN: beta-amylase activity; INVOLVED IN: response to water deprivation, starch catabolic process; LOCATED IN: cytosol, nucleus; EXPRESSED IN: 25 plant structures; EXPRESSED DURING: 15 growth stages; CONTAINS InterPro DOMAIN/s: Glycoside hydrolase,…	6.76635
2.2.2.6	major CHO metabolism.degradation.starch.transporter	tr82581|c0_g30_i1	Transcript	(at5g16150 : 141.0) Encodes a putative plastidic glucose transporter.; plastidic GLC translocator (PGLCT); FUNCTIONS IN: carbohydrate transmembrane transporter activity, sugar:hydrogen symporter activity; INVOLVED IN: response to trehalose stimulus; LOCATED IN: membrane; EXPRESSED IN: 24 plant structures; EXPRESSED DURING: 14 growth stages; CONTAINS InterPro DOMAIN/s: Sugar transporter, conserved…	8.61102
2.2.1.3.2	major CHO metabolism.degradation.sucrose.invertases.cell wall	tr58134|c0_g2_i1	Transcript	(q56ud3|inv3_orysa : 560.0) Beta-fructofuranosidase, insoluble isoenzyme 3 precursor (EC 3.2.1.26) (Sucrose hydrolase 3) (Invertase 3) (Cell wall beta-fructosidase 3) (OsCIN3) - Oryza sativa (Rice) & (at3g52600 : 373.0) cell wall invertase 2 (CWINV2); FUNCTIONS IN: hydrolase activity, hydrolyzing O-glycosyl compounds; INVOLVED IN: carbohydrate metabolic process; EXPRESSED IN: 9 plant structures; …	5.32193
2.2.1.3.3	major CHO metabolism.degradation.sucrose.invertases.vacuolar	tr81346|c1_g5_i2	Transcript	(p49175|inv1_maize : 414.0) Beta-fructofuranosidase 1 precursor (EC 3.2.1.26) (Sucrose 1) (Invertase 1) - Zea mays (Maize) & (at1g62660 : 359.0) Glycosyl hydrolases family 32 protein; FUNCTIONS IN: hydrolase activity, hydrolyzing O-glycosyl compounds; INVOLVED IN: sucrose catabolic process, using beta-fructofuranosidase, carbohydrate metabolic process; LOCATED IN: vacuole; EXPRESSED IN: 23 plant …	3.65753
2.2.1.3.3	major CHO metabolism.degradation.sucrose.invertases.vacuolar	tr67628|c0_g2_i1	Transcript	(p80065|invb_dauca : 353.0) Beta-fructofuranosidase, soluble isoenzyme I precursor (EC 3.2.1.26) (Sucrose hydrolase) (Invertase) (Saccharase) - Daucus carota (Carrot) & (at1g62660 : 313.0) Glycosyl hydrolases family 32 protein; FUNCTIONS IN: hydrolase activity, hydrolyzing O-glycosyl compounds; INVOLVED IN: sucrose catabolic process, using beta-fructofuranosidase, carbohydrate metabolic process; …	7.76818
2.2.1.3.3	major CHO metabolism.degradation.sucrose.invertases.vacuolar	tr67566|c0_g2_i1	Transcript	(p49175|inv1_maize : 235.0) Beta-fructofuranosidase 1 precursor (EC 3.2.1.26) (Sucrose 1) (Invertase 1) - Zea mays (Maize) & (at1g62660 : 180.0) Glycosyl hydrolases family 32 protein; FUNCTIONS IN: hydrolase activity, hydrolyzing O-glycosyl compounds; INVOLVED IN: sucrose catabolic process, using beta-fructofuranosidase, carbohydrate metabolic process; LOCATED IN: vacuole; EXPRESSED IN: 23 plant …	6.11098
2.2.1.5	major CHO metabolism.degradation.sucrose.Susy	tr74450|c4_g3_i1	Transcript	(at5g37180 : 134.0) Encodes a protein with sucrose synthase activity (SUS5).; sucrose synthase 5 (SUS5); CONTAINS InterPro DOMAIN/s: Sucrose synthase, plant/cyanobacteria (InterPro:IPR012820), Sucrose synthase (InterPro:IPR000368), Glycosyl transferase, group 1 (InterPro:IPR001296); BEST Arabidopsis thaliana protein match is: sucrose synthase 6 (TAIR:AT1G73370.1); Has 35333 Blast hits to 34131 pr…	5.01919
2.2.1.5	major CHO metabolism.degradation.sucrose.Susy	tr32368|c0_g3_i1	Transcript	(at5g37180 : 205.0) Encodes a protein with sucrose synthase activity (SUS5).; sucrose synthase 5 (SUS5); CONTAINS InterPro DOMAIN/s: Sucrose synthase, plant/cyanobacteria (InterPro:IPR012820), Sucrose synthase (InterPro:IPR000368), Glycosyl transferase, group 1 (InterPro:IPR001296); BEST Arabidopsis thaliana protein match is: sucrose synthase 6 (TAIR:AT1G73370.1); Has 35333 Blast hits to 34131 pr…	5.42626
2.1.2.2	major CHO metabolism.synthesis.starch.starch synthase	tr73852|c1_g1_i1	Transcript	(q43654|ssy1_wheat : 101.0) Starch synthase 1, chloroplast precursor (EC 2.4.1.21) (SS I) (Starch synthase I-2) (SS I-2) - Triticum aestivum (Wheat) & (at5g24300 : 84.3) SSI is a plastidial enzyme and crucial for the synthesis of normal amylopectin in the leaves of Arabidopsis. The absence of SSI results in a deficiency in the number of shorter glucans which in turn affect the formation and conne…	7.43463
3.1.2.2	minor CHO metabolism.raffinose family.raffinose synthases.putative	tr83336|c4_g58_i2	Transcript	(at3g57520 : 297.0) seed imbibition 2 (SIP2); CONTAINS InterPro DOMAIN/s: Glycoside hydrolase, catalytic core (InterPro:IPR017853), Raffinose synthase (InterPro:IPR008811); BEST Arabidopsis thaliana protein match is: seed imbibition 1 (TAIR:AT1G55740.1); Has 35333 Blast hits to 34131 proteins in 2444 species: Archae - 798; Bacteria - 22429; Metazoa - 974; Fungi - 991; Plants - 531; Viruses - 0; O…	3.89665
3.1.2.2	minor CHO metabolism.raffinose family.raffinose synthases.putative	tr83336|c4_g52_i2	Transcript	(at3g57520 : 305.0) seed imbibition 2 (SIP2); CONTAINS InterPro DOMAIN/s: Glycoside hydrolase, catalytic core (InterPro:IPR017853), Raffinose synthase (InterPro:IPR008811); BEST Arabidopsis thaliana protein match is: seed imbibition 1 (TAIR:AT1G55740.1); Has 35333 Blast hits to 34131 proteins in 2444 species: Archae - 798; Bacteria - 22429; Metazoa - 974; Fungi - 991; Plants - 531; Viruses - 0; O…	3.93144
9.7	mitochondrial electron transport / ATP synthesis.cytochrome c oxidase	tr113274|c0_g1_i1	Transcript	(q05143|cox1_prowi : 374.0) Cytochrome c oxidase subunit 1 (EC 1.9.3.1) (Cytochrome c oxidase polypeptide I) - Prototheca wickerhamii & (atmg01360 : 361.0) cytochrome c oxidase subunit 1; cytochrome oxidase (COX1); CONTAINS InterPro DOMAIN/s: Cytochrome c oxidase, subunit I bacterial type (InterPro:IPR014241), Cytochrome c oxidase, subunit I (InterPro:IPR000883). & (reliability: 722.0) & (origina…	7.81378
9.7	mitochondrial electron transport / ATP synthesis.cytochrome c oxidase	tr113274|c0_g1_i1	Transcript	(q05143|cox1_prowi : 374.0) Cytochrome c oxidase subunit 1 (EC 1.9.3.1) (Cytochrome c oxidase polypeptide I) - Prototheca wickerhamii & (atmg01360 : 361.0) cytochrome c oxidase subunit 1; cytochrome oxidase (COX1); CONTAINS InterPro DOMAIN/s: Cytochrome c oxidase, subunit I bacterial type (InterPro:IPR014241), Cytochrome c oxidase, subunit I (InterPro:IPR000883). & (reliability: 722.0) & (origina…	7.81378
9.9	mitochondrial electron transport / ATP synthesis.F1-ATPase	tr67217|c1_g2_i3	Transcript	(at5g53390 : 145.0) O-acyltransferase (WSD1-like) family protein; CONTAINS InterPro DOMAIN/s: O-acyltransferase, WSD1, C-terminal (InterPro:IPR009721), O-acyltransferase, WSD1, N-terminal (InterPro:IPR004255); BEST Arabidopsis thaliana protein match is: O-acyltransferase (WSD1-like) family protein (TAIR:AT2G38995.2); Has 1220 Blast hits to 1207 proteins in 180 species: Archae - 4; Bacteria - 957;…	10.3454
9.9	mitochondrial electron transport / ATP synthesis.F1-ATPase	tr67217|c1_g2_i3	Transcript	(at5g53390 : 145.0) O-acyltransferase (WSD1-like) family protein; CONTAINS InterPro DOMAIN/s: O-acyltransferase, WSD1, C-terminal (InterPro:IPR009721), O-acyltransferase, WSD1, N-terminal (InterPro:IPR004255); BEST Arabidopsis thaliana protein match is: O-acyltransferase (WSD1-like) family protein (TAIR:AT2G38995.2); Has 1220 Blast hits to 1207 proteins in 180 species: Archae - 4; Bacteria - 957;…	10.3454
7.2.1	OPP.non-reductive PP.transketolase	tr51964|c0_g1_i1	Transcript	(q43848|tktc_soltu : 398.0) Transketolase, chloroplast precursor (EC 2.2.1.1) (TK) - Solanum tuberosum (Potato) & (at3g60750 : 386.0) Transketolase; FUNCTIONS IN: catalytic activity, transketolase activity; EXPRESSED IN: 24 plant structures; EXPRESSED DURING: 16 growth stages; CONTAINS InterPro DOMAIN/s: Transketolase, N-terminal (InterPro:IPR005474), Transketolase, C-terminal (InterPro:IPR005476…	7.44294
1.3.13	PS.calvin cycle.rubisco interacting	tr47006|c0_g2_i1	Transcript	(at1g73110 : 91.3) P-loop containing nucleoside triphosphate hydrolases superfamily protein; FUNCTIONS IN: ATPase activity, ATP binding; LOCATED IN: chloroplast thylakoid membrane, chloroplast; EXPRESSED IN: 21 plant structures; EXPRESSED DURING: 13 growth stages; CONTAINS InterPro DOMAIN/s: ATPase, AAA-type, core (InterPro:IPR003959); BEST Arabidopsis thaliana protein match is: rubisco activase …	8.24793
1.3.8	PS.calvin cycle.transketolase	tr51964|c0_g1_i1	Transcript	(q43848|tktc_soltu : 398.0) Transketolase, chloroplast precursor (EC 2.2.1.1) (TK) - Solanum tuberosum (Potato) & (at3g60750 : 386.0) Transketolase; FUNCTIONS IN: catalytic activity, transketolase activity; EXPRESSED IN: 24 plant structures; EXPRESSED DURING: 16 growth stages; CONTAINS InterPro DOMAIN/s: Transketolase, N-terminal (InterPro:IPR005474), Transketolase, C-terminal (InterPro:IPR005476…	7.44294
1.1.4.2	PS.lightreaction.ATP synthase.beta subunit	tr187622|c0_g1_i1	Transcript	(p20858|atpb_wheat : 506.0) ATP synthase subunit beta (EC 3.6.3.14) (ATPase subunit beta) (ATP synthase F1 sector subunit beta) - Triticum aestivum (Wheat) & (atcg00480 : 456.0) chloroplast-encoded gene for beta subunit of ATP synthase; ATP synthase subunit beta (PB); FUNCTIONS IN: hydrogen ion transmembrane transporter activity, zinc ion binding; INVOLVED IN: defense response to fungus, incompat…	7.65105
1.2.6	PS.photorespiration.hydroxypyruvate reductase	tr71598|c0_g2_i1	Transcript	(at1g12550 : 263.0) D-isomer specific 2-hydroxyacid dehydrogenase family protein; FUNCTIONS IN: in 6 functions; INVOLVED IN: metabolic process; LOCATED IN: cellular_component unknown; EXPRESSED IN: 24 plant structures; EXPRESSED DURING: 13 growth stages; CONTAINS InterPro DOMAIN/s: D-isomer specific 2-hydroxyacid dehydrogenase, catalytic domain (InterPro:IPR006139), D-isomer specific 2-hydroxyaci…	4.58496
1.2.6	PS.photorespiration.hydroxypyruvate reductase	tr62297|c0_g1_i1	Transcript	(at2g45630 : 238.0) D-isomer specific 2-hydroxyacid dehydrogenase family protein; FUNCTIONS IN: NAD or NADH binding, oxidoreductase activity, acting on the CH-OH group of donors, NAD or NADP as acceptor, binding, catalytic activity, cofactor binding; INVOLVED IN: metabolic process; EXPRESSED IN: stem; CONTAINS InterPro DOMAIN/s: D-isomer specific 2-hydroxyacid dehydrogenase, catalytic domain (Int…	6.40939
19.1	tetrapyrrole synthesis.glu-tRNA synthetase	tr58784|c0_g1_i1	Transcript	(at3g25660 : 158.0) Amidase family protein; FUNCTIONS IN: glutaminyl-tRNA synthase (glutamine-hydrolyzing) activity, carbon-nitrogen ligase activity, with glutamine as amido-N-donor; INVOLVED IN: translation; LOCATED IN: chloroplast, chloroplast stroma; EXPRESSED IN: 23 plant structures; EXPRESSED DURING: 14 growth stages; CONTAINS InterPro DOMAIN/s: Amidase, conserved site (InterPro:IPR020556), …	4.45943
34.8	transport.metabolite transporters at the envelope membrane	tr79121|c0_g4_i1	Transcript	(at1g77610 : 398.0) EamA-like transporter family protein; FUNCTIONS IN: organic anion transmembrane transporter activity; LOCATED IN: membrane; EXPRESSED IN: 22 plant structures; EXPRESSED DURING: 13 growth stages; CONTAINS InterPro DOMAIN/s: Protein of unknown function DUF6, transmembrane (InterPro:IPR000620), Protein of unknown function DUF250 (InterPro:IPR004853); BEST Arabidopsis thaliana pro…	8.36632
34.9	transport.metabolite transporters at the mitochondrial membrane	tr74374|c2_g3_i1	Transcript	(at3g10110 : 162.0) maternal effect embryo arrest 67 (MEE67); FUNCTIONS IN: protein transporter activity, P-P-bond-hydrolysis-driven protein transmembrane transporter activity; INVOLVED IN: protein transport, embryo development ending in seed dormancy; LOCATED IN: mitochondrial inner membrane, chloroplast, mitochondrial inner membrane presequence translocase complex; CONTAINS InterPro DOMAIN/s: M…	3.88452
34.9	transport.metabolite transporters at the mitochondrial membrane	tr111627|c0_g1_i2	Transcript	(at1g25380 : 328.0) Encodes a mitochondrial-localized NAD+ transporter that transports NAD+ in a counter exchange mode with ADP and AMP in vitro.; NAD+ transporter 2 (NDT2); FUNCTIONS IN: binding, NAD transporter activity; INVOLVED IN: transport, NAD transport, mitochondrial transport; LOCATED IN: mitochondrial inner membrane, membrane; EXPRESSED IN: 28 plant structures; EXPRESSED DURING: 14 grow…	6.91886
34.4	transport.nitrate	tr79322|c2_g9_i1	Transcript	(at1g12110 : 104.0) Encodes NRT1.1 (CHL1), a dual-affinity nitrate transporter. The protein is expressed in guard cells and function in stomatal opening. Mutants have less transpiration and are more tolerant to drought. Expressed in lateral roots. Involved in nitrate signaling which enables the plant root system to detect and exploit nitrate-rich soil patches. Comparing to the wild type, the muta…	5.83289
34.4	transport.nitrate	tr67754|c0_g1_i1	Transcript	(at5g50200 : 121.0) Wound-responsive gene 3 (WR3). Encodes a high-affinity nitrate transporter. Up-regulated by nitrate. Involved in jasmonic acid-independent wound signal transduction.; WOUND-RESPONSIVE 3 (WR3); FUNCTIONS IN: nitrate transmembrane transporter activity; INVOLVED IN: nitrate transport, response to nitrate, response to wounding; LOCATED IN: plasma membrane; EXPRESSED IN: 20 plant s…	7.56986
34.4	transport.nitrate	tr33270|c0_g1_i1	Transcript	(at1g12940 : 298.0) member of High affinity nitrate transporter family; nitrate transporter2.5 (NRT2.5); FUNCTIONS IN: nitrate transmembrane transporter activity; INVOLVED IN: transmembrane transport; LOCATED IN: plasma membrane; EXPRESSED IN: stem, inflorescence meristem; CONTAINS InterPro DOMAIN/s: Major facilitator superfamily MFS-1 (InterPro:IPR011701), Major facilitator superfamily, general …	8.36632
34.2.1	transport.sugars.sucrose	tr57839|c0_g1_i1	Transcript	(at2g02860 : 504.0) encodes a sucrose transporter in sieve elements and a number of sink tissues and cell types. Gene expression is induced by wounding.; sucrose transporter 2 (SUT2); CONTAINS InterPro DOMAIN/s: Major facilitator superfamily MFS-1 (InterPro:IPR011701), Major facilitator superfamily, general substrate transporter (InterPro:IPR016196); BEST Arabidopsis thaliana protein match is: su…	6.49185
